# Supplementary material for: A genetically encoded sensor for in vivo imaging of orexin neuropeptides
Source: Nat Methods. 2022 Feb 10;19(2):231–41. doi: 10.1038/s41592-021-01390-2 (PMC8831244; doi:10.1038/s41592-021-01390-2)
Supplement: Source Data Fig. 1 — Source data from the development of the orexin sensor. [file 41592_2021_1390_MOESM5_ESM.xlsx]

## Sheet: Cumulative plot (b)
DFF	ROI 1	ROI 2	ROI 3	ROI 4	ROI 5
OxLight0.1	118.822	151.486	167.913	144.686	125.325
Variant 1	0.473654	1.50562	0.372441	-1.13187	-1.70813
Variant 2	-13.5461	-19.4822	-14.6586	-38.9673	-10.768
Variant 3	-8.2714	-9.26956	-13.1296	-5.68849	-12.6979
Variant 4	-6.34704	-4.35855	-4.40429	-6.94216	-4.35333
Variant 5	-4.78223	-2.66308	-3.67382	-2.69724	-4.15752
Variant 6	-4.75539	-3.38006	-5.124	-3.44262	-2.96798
Variant 7	-4.69645	2.82472	-3.30192	-2.49721	-6.90376
Variant 8	-4.63073	-7.04598	-6.8468	-9.45579	-5.51882
Variant 9	-4.63073	-7.04598	-6.8468	-9.45579	-5.51882
Variant 10	-4.30107	-1.82443	-3.56011	1.84544	-10.3322
Variant 11	-4.20822	-4.75142	-11.7663	-21.121	-3.88656
Variant 12	-3.22675	-4.08179	-2.44229	-2.90315	-4.73905
Variant 13	-1.54789	-6.31086	-5.37705	-4.29269	-4.62258
Variant 14	-1.15425	-1.28463	-1.03031	-0.845986	-0.902348
Variant 15	-0.25	-1.67	-0.01464	0.76	-0.92
Variant 16	1.7421	0.408283	8.84784	10.6858	4.22162
Variant 17	1.93817	1.77935	8.06174	17.2565	8.01897
Variant 18	2.45087	7.67899	2.44836	4.08176	5.82003
Variant 19	3.21945	5.65491	2.24785	-3.64543	-11.5513
Variant 20	3.97644	11.4887	4.9229	8.98501	8.59844
Variant 21	5.26604	1.72605	7.08086	-1.06566	2.59076
Variant 22	5.37562	7.49374	5.40855	2.60591	8.74655
Variant 23	7.67456	1.91869	9.60816	-6.69501	5.37254
Variant 24	8.13029	5.71145	11.5036	19.1831	1.61036
Variant 25	11.8158	5.25062	0.844185	16.5363	3.46467
Variant 26	13.7	9.66	14.27	5.04	8.71
Variant 27	15.46	31.83	12	23.3	29.46
Variant 28	16.3882	10.7057	17.5334	13.6649	10.0667
Variant 29	17.5573	12.0198	16.093	21.3547	22.2883
Variant 30	18.4535	25.5982	26.6172	17.1328	15.2077
Variant 31	19.9112	31.4384	28.4211	36.9085	23.5989
Variant 32	20.8028	9.28739	12.5573	10.6319	9.62779
Variant 33	22.1856	12.6415	14.7409	14.432	16.2613
Variant 34	22.8772	47.8429	29.9207	37.2974	24.0372
Variant 35	25.98	21.22	18.01	26.39	25.06
Variant 36	26.9082	29.6854	40.6761	42.1513	53.0887
Variant 37	27.2942	16.8606	13.5817	21.7865	16.7
Variant 38	27.8951	27.7655	27.2348	14.9425	17.7639
Variant 39	28.052	31.2017	29.2026	31.599	24.6338
Variant 40	28.7424	15.2016	17.8584	21.394	28.146
Variant 41	28.9627	25.8057	12.5927	38.6898	22.8124
Variant 42	32.7268	85.7774	92.1429	86.4346	60.2777
Variant 43	32.8286	60.3591	86.7932	29.9194	34.2768
Variant 44	33.31	18.7556	25.1563	31.2091	35.7109
Variant 45	33.4422	37.8206	27.6118	39.7321	30.8144
Variant 46	40.0807	37.2271	39.3209	26.7893	56.3392
Variant 47	41.8873	57.0305	82.8742	63.7608	56.8597
Variant 48	43.6133	45.5084	19.7262	41.8346	50.2957
Variant 49	44.4554	34.1923	39.2792	63.7154	49.4492
Variant 50	45.2528	45.1012	48.9503	45.7405	40.1648
Variant 51	45.649	27.3288	43.7532	20.3621	40.3656
Variant 52	50.3563	25.9564	83.3457	79.5463	62.6081
Variant 53	52.5673	46.2633	56.177	45.0763	56.9091
Variant 54	53.52	50.4257	59.2091	62.6136	50.8278
Variant 55	55.0224	66.6524	78.545	80.2595	54.2661
Variant 56	56.7469	56.7546	54.2218	62.6883	62.367
Variant 57	58.3054	50.3178	81.405	34.2237	59.0851
Variant 58	58.9619	35.9329	81.3501	62.8895	62.3593
Variant 59	59.1498	69.5281	56.7369	66.848	48.0419
Variant 60	63.9314	45.571	36.9261	58.0736	57.7124
Variant 61	68.2635	68.9929	72.819	82.1202	69.0224
Variant 62	70.1058	72.6136	65.3289	50.4664	91.4663
Variant 63	72.8989	115.443	104.581	159.834	137.512
Variant 64	77.61	73.667	94.8781	130.661	91.6852
Variant 65	77.9642	79.139	91.0721	109.931	88.8037
Variant 66	79.2573	96.6793	56.9689	39.9479	83.1145
Variant 67	80.0366	71.7985	109.122	123.705	109.591
Variant 68	80.5745	76.3106	114.576	90.0779	59.3875
Variant 69	87.8601	42.9799	50.1756	149.687	8.77515
Variant 70	93.4955	169.749	132.723	144.596	92.9712
Variant 71	93.7715	74.9617	89.4634	76.337	87.1321
Variant 72	94.4844	120.533	63.2936	79.8836	67.0393
Variant 73	94.7711	113.047	132.502	97.7815	121.731
Variant 74	96.2505	91.2525	93.6911	107.538	82.2196
Variant 75	102.37	111.458	83.8049	84.9263	77.8821
Variant 76	104.239	45.1698	19.9078	81.8305	47.3054
Variant 77	105.176	33.2266	86.5298	45.7285	62.4239
Variant 78	105.232	116.188	64.213	115.984	64.6799
Variant 79	107.27	101.721	124.85	99.1382	94.0645
Variant 80	107.27	101.721	124.85	99.1382	94.0645
Variant 81	109.752	56.563	63.5888	17.6721	131.59
Variant 82	112.879	97.6391	34.458	104.628	99.0964
Variant 83	118.822	151.486	167.913	144.686	125.325
Variant 84	122.318	186.736	146.512	123.685	146.152
Variant 85	126.05	121.732	74.18	114.781	89.4073
Variant 86	128.039	56.0708	103.774	92.6852	60.9053
Variant 87	131.662	104.836	114.891	96.7891	117.425
Variant 88	131.662	104.836	114.891	96.7891	117.425
Variant 89	132.567	157.595	100.16	93.2738	127.108
Variant 90	138.872	108.397	112.846	86.4424	106.503
Variant 91	167.841	137.528	171.545	144.035	112.673
Variant 92	169.819	171.584	150.815	206.262	101.123
Variant 93	179.335	176.922	133.338	121.188	135.577
Variant 94	186.95	167.821	199.5	176.871	185.96
Variant 95	213.744	209.174	235.043	221.613	223.207
Variant 96	238.425	231.458	186.117	169.298	234.239
Variant 97	242.776	244.784	363.844	187.143	189.346
Variant 98	265.256	355.062	226.549	263.334	407.17
Variant 99	276.798	223.58	276.276	218.777	226.914
Variant 100	1137.72	1043.42	1027.97	902.565	752.101

## Sheet: OXA B + Almorexant (c)
	n = 3 OXA Almorexant OxLight1																													n = 3 OXA Almorexant OxLight-ctr
Time (s)	ROI 1	ROI 2	ROI 3	ROI 4	ROI 5	ROI 6	ROI 7	ROI 8	ROI 9	ROI 10	ROI 11	ROI 12	ROI 13	ROI 14	ROI 15	ROI 16	ROI 17	ROI 18	ROI 19	ROI 20	ROI 21	ROI 22	ROI 23	ROI 24	ROI 25	ROI 26	ROI 27	ROI 28		ROI 1	ROI 2	ROI 3	ROI 4	ROI 5	ROI 6	ROI 7	ROI 8	ROI 9	ROI 10	ROI 11	ROI 12	ROI 13	ROI 14	ROI 15	ROI 16	ROI 17	ROI 18	ROI 19	ROI 20
0	0.680268	-10.8984	-10.573	-11.1695	-13.5194	-28.8937	-8.17113	-13.113	-7.00437	-3.92773	-29.4859	-4.81015	-6.24447	-5.60651	-8.66726	-10.0946	-1.93384	-15.7979	-4.81158	-5.63988	-6.1597	-2.62524	-4.54165	-2.53501	-3.05641	-2.32102	-4.58589	-2.29065		-1.59219	9.84738	3.28352	-1.29492	8.48574	-0.68582	-3.80061	0.132902	-1.98002	-5.30205	-5.77257	3.2335	1.4981	-4.96472	1.25509	-10.5802	-1.16815	0.921415	-3.90218	-22.7227
2.53	-0.655229	-9.0149	-11.074	-10.1051	-12.0326	-26.8989	-5.40386	-9.77914	-9.15477	-3.56585	-28.7724	-2.02324	-4.63876	-4.97476	-8.21176	-5.6502	-0.885056	-18.1138	-6.912	-2.9379	-4.47642	-0.586735	-0.771808	-1.00367	-2.22103	-10.1913	-5.78911	-2.60268		0.466421	-1.33196	9.66255	-0.200808	-17.4592	0.493582	4.298	-0.937565	-1.84023	-3.96057	-6.25748	1.26126	-0.941166	-1.0707	-1.86015	4.54491	-1.072	-2.82585	-19.6337	-25.1734
5.06	-0.203333	-6.08253	-9.89322	-10.3322	-9.46784	-26.736	-4.43192	-7.22019	-1.94908	-5.34008	-25.9876	-1.09036	-3.26451	-7.71944	-7.18191	-2.48402	-0.524681	-13.0095	-5.50934	-2.31608	-3.92236	0.232328	-0.171613	-4.48696	-2.99404	-7.42766	-3.91501	-2.21527		1.26484	8.44023	2.00196	-0.220357	-2.31688	-1.26115	3.14687	-0.432797	-3.84193	-5.64451	-3.52682	9.43985	0.437352	1.05086	0.733958	-5.72446	-0.932885	1.53382	-17.2482	-16.4762
7.59	0.137684	-4.88824	-5.87958	-13.3483	-9.0316	-25.3513	-5.75344	-8.50839	-2.86565	-2.80654	-25.6621	-2.38856	-4.33975	-9.09358	-4.40498	-5.55026	-2.5015	-6.34357	-6.40294	-0.504897	-0.595411	-1.0911	-1.10846	-2.60627	-0.801016	-4.13104	1.95274	1.23961		-0.838919	1.52041	0.451087	-0.225441	-1.80073	-0.696966	3.88818	0.554959	-1.33676	-4.33505	-2.4331	-2.97156	1.79918	-0.972475	1.74788	-5.20389	0.202831	-3.39034	-15.9587	-9.08641
10.12	0.644864	-3.20103	-2.92528	-11.8195	-8.26388	-23.1858	-3.62868	-7.51451	-4.04968	-1.07951	-23.326	-0.524689	-2.07297	-2.81575	-3.86819	-3.3924	0.318196	-10.2263	-2.19881	-1.99432	-3.54047	-1.43849	0.538867	-2.49258	0.857448	-9.21409	-2.73981	0.271078		1.10702	7.31826	5.2344	3.44605	-5.83671	-2.02927	-1.045	-0.466322	1.72042	-3.8426	-4.65622	0.40087	-0.485247	-3.73769	0.248105	-5.41707	-0.755146	-3.57468	5.86556	-7.93861
12.65	0.124269	0.715953	-2.92545	-11.1867	-5.42825	-23.439	-3.9561	-6.75748	-0.365901	-0.484025	-21.3963	-2.71255	-4.13296	-2.01471	-5.07774	-3.77692	2.06289	-11.968	-9.58769	-2.90235	-0.404208	-1.83492	-2.44143	0.177758	-0.0129777	-2.8498	-2.75761	-0.5527		-1.435	-0.029738	3.01448	1.10533	-3.8317	-2.05416	5.9069	0.751026	2.00355	-1.50586	-2.946	1.29133	1.33877	3.62415	1.7946	1.18456	-0.650517	-1.02629	-5.28837	-5.72055
15.18	0.793005	-1.0925	-1.25838	-6.48465	-2.10492	-22.2501	-2.9962	-5.15823	-2.619	-1.21178	-19.3825	-0.873161	-1.80565	2.25423	-4.54813	-2.55283	0.703189	-9.0253	-7.00294	-0.297185	1.63376	-1.73641	0.00911923	-0.513788	-2.36449	-0.57476	-2.57402	1.41934		-2.34079	1.81826	2.21902	0.980679	2.29002	0.690981	-3.30586	-0.18345	-2.98916	-3.57835	-2.20133	-2.51495	-2.02796	-3.71118	1.26517	4.91127	-0.258302	0.222423	-23.4699	5.20131
17.71	-0.0318473	1.41753	-1.97081	-6.73043	-1.23886	-21.216	-0.236401	-4.11308	-4.35548	0.234004	-20.069	-1.79223	-3.08361	-11.3322	-4.02692	-2.02911	-1.16432	-0.927526	-6.10644	-3.66238	-0.430132	-1.98079	-0.789965	-2.09622	-1.07555	-5.80964	-3.21309	-1.73769		-1.6696	-3.38134	4.91494	-1.79357	-4.7179	-3.55783	-3.63185	1.10941	1.04174	-2.1485	-2.27231	1.05211	1.1941	-3.68485	2.02887	5.43699	-0.363346	3.08746	-58.8014	-10.1589
20.24	-0.40852	3.50212	-1.73744	-12.6734	1.04759	-20.5742	-1.63952	-1.61202	-3.50203	-0.951469	-18.647	-2.22277	-1.85606	-0.647174	-0.6901	-3.61795	-1.05154	-8.30588	-5.15757	-1.83415	1.79481	-1.25218	0.761566	-0.824721	-2.56137	-2.65039	-1.70653	0.907971		2.5217	-7.75849	2.56408	-0.876876	-2.18712	-0.435372	-2.49397	-0.451292	1.28454	-2.85004	0.0862233	-2.46741	-0.415668	-0.404342	-1.66135	9.91604	0.525994	3.33753	-26.3067	-19.3679
22.77	-0.343325	1.794	1.03124	-6.0268	1.22686	-19.5808	-1.58671	-3.02679	-2.64337	-0.235501	-19.8846	-0.181578	0.411182	-4.28919	-1.10692	0.603089	-1.90633	-6.03397	-2.72641	-2.0839	-3.74358	-3.28117	-0.906434	-1.3689	-0.560285	-0.077338	-0.833515	-0.589807		0.0807977	-7.49702	3.20567	-3.02037	-2.66964	-1.71057	0.52255	0.935594	-1.04971	-1.26323	-0.639475	-3.57969	-2.60382	1.31227	1.68595	15.8078	0.407038	-0.168833	26.5938	-12.5298
25.3	0.095388	2.00806	-4.97897	-10.5214	0.697904	-19.8387	-2.23163	-1.64782	-3.16624	0.909388	-17.6438	0.344361	2.20303	7.53062	-0.387532	0.183013	0.0734926	0.985295	0.0560003	-0.0111702	-3.15832	0.0781528	0.981718	-1.48815	-1.08877	3.25913	0.31488	4.31467		-2.67845	3.63155	0.0212186	1.76243	-8.37709	0.12653	-5.26667	-0.0489892	-2.59671	-0.893307	1.07662	-6.35834	3.64283	2.87721	2.62008	13.8052	0.250003	6.05219	-20.7943	12.8016
27.83	-0.307882	1.34143	0.904095	-8.49993	1.68739	-18.8058	-0.362801	1.87004	-1.6816	0.145825	-18.4477	1.05545	3.71685	-0.583751	-1.76422	-4.56257	-0.144194	-3.58952	1.33206	-1.69756	-0.453128	-0.267951	-1.86415	-0.0282685	0.0328937	4.16942	-0.958567	5.04928		-1.05483	-6.34542	-1.92567	-2.39311	-1.43261	0.253065	1.41112	0.832026	-0.138641	-0.300801	-0.398384	0.744662	-3.47047	-1.33978	2.09779	6.66233	0.477348	4.52862	5.12411	-1.60574
30.36	-0.737091	-2.67998	1.89341	-11.3259	1.2544	-18.0098	-0.126329	3.3365	-1.79283	0.848941	-16.8767	0.175295	0.94146	1.88333	2.16863	3.48011	2.22846	4.13886	1.8165	-0.677827	4.20302	0.751787	1.52546	0.680547	1.30083	-2.24244	-0.485656	0.578843		-2.95396	-9.65725	-4.80718	-0.33416	2.9811	1.31359	0.828661	1.24076	-2.18356	1.83911	2.70242	-0.0246563	-3.04375	-0.433501	2.30999	6.7451	0.804502	-2.78241	12.6998	-4.37111
32.89	0.402956	1.51922	2.55049	-8.13522	3.2473	-17.0427	-2.05847	3.26842	1.14873	2.77181	-15.6389	1.42422	2.74773	-2.11105	1.11948	4.37774	1.93857	7.19824	4.73498	2.69835	1.1987	1.5117	0.80535	3.45029	1.33989	7.92296	2.83697	3.0444		-2.31231	0.069277	1.17079	3.47689	0.218683	-0.0596642	2.83967	0.520039	3.19788	2.27384	3.84506	-4.91239	-1.56372	-1.07473	2.76924	3.24508	1.69709	4.23147	34.105	12.0017
35.42	-0.253566	2.93726	4.20254	-8.79195	5.72078	-16.4033	3.56776	3.35694	-3.33623	2.04136	-15.1121	1.03496	3.39009	2.14655	4.17118	4.95717	-1.08229	15.427	2.81459	-0.390477	2.00692	-2.37216	-0.0544449	-0.608826	0.530576	-0.526139	0.522113	1.54408		1.05475	-0.279342	-0.812353	1.54351	-3.96434	1.13823	4.63059	0.836076	-0.781501	1.29647	3.74035	-1.85372	-0.619553	3.72921	1.6593	0.150701	1.78766	-3.78689	24.1438	16.8367
37.95	-0.236492	3.87776	6.48865	-8.90546	4.4975	-14.9632	1.99141	7.00191	3.23351	2.16204	-15.4503	1.67779	0.90174	-0.474275	5.01416	1.87088	-0.732768	16.3293	7.95578	3.68265	1.52161	1.34741	-0.250789	0.388461	2.77003	-0.962277	-0.187123	-0.792274		1.26731	-0.7862	-3.5032	0.834325	6.80561	-0.415274	9.06075	-0.403726	1.36815	3.64172	2.35993	-1.29914	-3.49843	1.61455	0.919857	-18.461	1.81475	0.830909	52.3832	7.1734
40.48	0.0339674	6.75356	5.62453	-8.98428	7.62938	-15.6059	5.89998	7.16398	4.7821	2.6565	-12.6289	2.23908	4.94304	7.21237	8.84119	5.85553	-2.47377	14.3874	8.06053	2.74352	3.31548	2.86422	1.28228	1.5443	2.151	1.76686	3.52996	0.972085		0.512531	-1.49274	-0.969957	3.75515	13.1138	2.56607	1.04267	0.969974	0.721597	1.81633	2.64199	3.05337	-1.78887	3.4261	-3.39078	-15.9348	1.48861	-2.3825	2.02938	16.3403
43.01	-0.577471	3.9663	5.09162	-5.7898	9.09186	-13.5985	4.33801	8.43832	5.97864	4.37928	-12.0911	2.97497	4.05929	7.39545	8.05675	6.71177	4.47969	10.9628	8.79938	4.38819	-1.95923	1.07958	3.09156	2.90748	2.20509	8.62999	4.48803	1.38126		-0.971173	2.55694	-4.27013	2.35441	5.92902	-0.458954	5.80321	0.589835	-0.0223916	2.17634	0.835863	1.68107	-0.596352	1.93306	-1.61022	-14.4942	-0.542558	-0.545062	30.978	17.8604
45.54	1.04442	0.517493	6.18051	-6.50744	4.51138	-13.0868	9.42652	7.43299	5.66909	0.101512	-12.5735	0.921566	2.637	3.68104	7.01957	5.20282	0.967896	14.2318	6.20778	3.78371	3.63231	4.57769	1.80067	3.81667	1.29937	3.99714	3.34838	-2.51331		2.53255	14.0748	-11.1062	-2.48568	11.4077	0.657884	-5.57225	1.02292	0.579689	2.79429	3.10576	1.06134	2.90214	-0.722632	-4.52885	-5.12316	-1.43705	-2.66238	1.70701	13.8741
48.07	0.446432	2.56059	8.57343	-6.12716	8.97098	-11.4793	7.53543	11.8665	2.11842	0.30294	-12.0757	3.21758	2.34946	3.01998	6.57802	4.43113	0.220795	9.37323	6.20212	6.00555	5.20664	0.949802	1.45937	3.93713	3.68861	5.61518	5.83987	-5.1102		3.42325	-1.86249	-1.65047	-1.37078	-1.56428	3.3487	-8.36812	-2.76314	2.58181	8.31152	4.8329	2.41415	1.79235	1.59694	-3.98847	1.56127	-0.851228	1.51069	-11.4778	16.3891
50.6	-0.648493	4.94634	10.6757	183.465	11.504	396.96	9.82409	14.715	25.5557	3.04889	381.152	3.55401	3.13788	16.5388	6.96669	6.03757	1.40708	10.3074	8.436	3.64811	4.3297	5.07447	0.644789	3.15074	0.560189	13.6172	6.913	-2.31803		3.61607	-8.85508	-8.69855	-5.0427	4.92653	2.77639	-9.89485	-3.80824	4.26122	11.4752	5.87655	0.34834	6.4502	0.952261	-6.09604	6.96761	-1.42464	-3.11128	7.25174	16.6727
53.13	463.127	632.938	775.405	754.518	927.955	670.483	820.221	1086.2	878.036	641.629	778.256	4.13754	5.5889	15.435	6.72593	10.937	6.28759	9.51999	26.5127	809.752	802.449	353.112	767.639	694.539	773.495	767.773	808.034	817.395		4.88386	1.9232	-8.80652	-7.50218	9.01727	2.23091	-11.3499	-3.41953	3.64807	9.2847	6.32083	2.54248	6.49313	1.73178	-6.43112	8.66795	-1.49712	2.15873	-2.58048	5.88379
55.66	803.513	773.791	983.006	777.935	968.903	677.387	835.473	1118.28	888.259	761.178	796.174	811.746	684.049	701.469	706.729	874.596	756.918	1066.28	960.954	846.164	833.559	821.659	793.664	820.237	836.573	764.319	840.433	863.63		2.906	4.90925	-5.70821	-8.0309	-2.91953	-0.984512	-17.2715	-1.10227	-1.08312	8.48736	6.01726	5.96889	7.39405	0.931414	-6.17445	-10.7303	-1.6761	-0.684855	-42.9409	8.6425
58.19	806.871	772.263	993.748	772.748	965.963	675.834	832.911	1114.73	867.121	772.76	798.385	870.177	714.824	792.377	761.313	1214.38	772.266	1089.31	970.206	853.486	845.135	825.161	781.595	823.159	840.959	787.885	850.752	851.805		2.39157	5.27647	-7.51563	-2.2332	2.20831	-4.28087	-4.64175	0.199795	-0.199854	5.70299	3.5705	4.01528	-1.22369	-1.00628	-6.05782	3.72939	-2.64664	-0.890682	0.739911	9.51333
60.72	815.716	786.031	998.04	787.976	967.188	683.193	837.678	1119.07	900.302	770.118	803.75	875.367	724.489	838.644	765.344	1241.21	774.612	1093.32	965.286	852.339	838.668	830.904	790.611	818.123	839.373	787.063	854.262	864.608		2.51614	2.10003	-9.79291	-4.18388	-4.83613	-4.75349	0.14196	-0.598173	1.1034	8.89419	4.67124	4.93555	-2.03102	2.96204	-5.54136	1.5499	-2.1243	1.75909	-56.7705	16.5796
63.25	816.543	775.45	1010.44	783.84	983.507	683.955	838.858	1133.54	876.065	772.145	805.037	883.656	718.18	834.404	766.6	1267.91	778.765	1101.53	963.721	861.826	843.909	842.163	801.666	820.713	851.526	788.719	872.721	881.548		0.980066	-2.8728	-14.6637	-3.71643	7.14395	-6.42186	-16.4232	1.85585	-0.587722	6.68506	6.65534	3.40218	0.841374	4.5134	-6.2201	13.2329	-1.40604	2.23836	-29.1758	5.02183
65.78	815.208	797.295	1029.56	799.017	993.416	687.277	841.577	1136.5	891.943	762.07	808.285	882.535	719.401	862.444	774.447	1293.42	782.885	1098.82	970.829	864.347	832.258	830.045	802.026	818.264	856.923	803.218	868.244	874.406		-0.652548	6.96626	-15.1039	-8.54795	-5.76462	-4.87932	-11.8159	0.0930541	2.82702	7.27726	5.45313	3.58741	2.50435	3.81164	-7.30064	15.8098	-1.72364	2.79645	-59.7685	8.91948
68.31	822.751	799.405	1036.09	798.528	1001.94	692.113	850.13	1149.39	897.206	775.313	819.477	886.184	718.846	865.491	773.783	1285.6	792.437	1085.86	972.446	865.565	837.521	844.494	806.664	826.806	857.284	781.654	869.672	874.246		-3.05624	4.53609	-14.7077	-5.90039	0.811742	-7.01555	-1.60705	1.41451	-0.519402	10.2779	7.47645	1.7274	2.30288	3.86447	-5.04498	17.4936	-2.0021	7.2881	2.35175	10.2468
70.84	816.523	799.687	1041.33	812.993	1008.08	694.169	849.657	1147.35	892.42	775.881	825.51	890.829	729.497	864.729	776.55	1308.98	791.385	1082.91	974.524	863.224	842.26	836.385	815.052	823.521	861.819	799.465	866.612	876.235		-2.59206	4.8094	-23.4333	-2.0318	3.14739	-5.65802	-13.8953	1.04389	0.341367	7.95112	9.45902	1.49479	0.436133	4.03456	-5.80007	9.43999	-1.58673	3.06408	-29.885	23.287
73.37	815.508	806.563	1055.49	807.677	1009.31	695.599	845.128	1166.07	891.124	765.742	827.934	892.83	722.923	876.622	774.287	1297.58	800.005	1089.02	967.715	871.549	854.145	832.791	813.248	826.815	859.714	823	871.807	876.675		-2.06351	11.0354	-15.6389	-5.83587	10.6839	-5.48923	-14.33	0.627095	1.81723	8.47499	10.1786	0.568954	1.03498	2.93531	-4.61549	13.3871	-1.03665	7.54626	-16.1522	3.66352
75.9	815.515	817.283	1043.61	809.088	1020.16	695.431	850.195	1176.05	900.303	772.686	825.886	898.002	729.243	888.268	779.024	1320.85	789.98	1096.1	978.877	878.546	845.503	843.876	822.064	823.67	866.669	818.964	889.614	887.289		-0.333839	5.03024	-8.65748	-5.3379	-1.89877	-3.71941	-4.62246	0.224747	-0.69609	10.3693	9.53252	6.38749	-2.43564	5.28161	-3.13983	6.97797	-0.273458	4.28131	6.57477	0.102667
78.43	816.607	807.06	1045.89	822.522	1020.58	697.686	855.288	1178.08	901.486	781.389	833.79	897.339	718.374	878.15	785.185	1314.74	795.813	1115.53	976.742	880.265	847.434	838.493	838.124	825.645	864.83	813.356	873.427	862.715		-3.73554	8.76263	-21.1699	-2.07543	3.72025	-5.22541	-13.6334	1.08844	-0.408001	9.66101	9.56616	0.0659891	2.46618	3.97948	-5.78902	21.0609	-1.25413	8.71143	23.3057	-13.8881
80.96	822.677	813.448	1055.99	816.242	1028.22	699.673	854.475	1171.22	907.09	786.58	827.084	903.544	726.089	881.12	786.802	1331.88	799.067	1116.2	985.489	877.849	858.556	835.445	826.311	818.958	870.44	811.339	883.133	875.174		-4.30587	-1.51133	-12.0985	-3.18368	5.64259	-7.70739	-14.683	1.08734	-0.41876	11.6374	7.16744	6.05336	0.0381126	4.13883	-5.52644	16.9492	-1.18387	5.0062	-48.6146	-9.36561
83.49	824.132	811.33	1048.65	817.651	1011.85	695.944	859.954	1178.12	896.252	771.172	824.918	908.123	723.912	878.089	787.643	1351.11	799.497	1123.5	990.505	882.241	828.182	846.51	830.492	826.031	878.685	817.859	896.825	861.126		-0.745734	6.39339	-13.7613	-0.322529	13.9481	-7.20068	-10.282	1.96221	-1.39064	10.8079	9.44927	4.4204	-1.89184	7.69735	-4.11931	27.9575	-0.460289	6.09341	6.41358	3.52392
86.02	820.789	815.289	1041.68	819.371	1017.29	694.571	864.128	1180.92	899.198	763.376	821.358	913.531	735.606	909.278	799.895	1348.91	805.16	1118.3	997.541	881.636	861.301	845.059	842.531	829.198	872.962	814.063	902.783	875.018		-3.0893	-4.10566	-12.6816	-0.96312	10.8252	-6.65594	-8.1635	2.47199	-0.855864	10.1631	9.10351	5.56465	-0.032708	3.61442	-3.23698	24.4834	-1.2684	14.3257	1.35241	1.35462
88.55	824.504	799.856	1045.06	815.629	1017.3	700.703	868.335	1189.89	911.957	764.414	824.744	911.453	726.057	920.633	792.906	1333.79	799.017	1109.68	1001.08	890.179	865.488	846.886	849.31	839.242	883.023	819.753	909.691	863.916		-3.75934	12.3021	-13.9909	-0.179327	4.05185	-4.79246	-9.18058	2.62911	1.10408	10.2522	10.022	3.77209	1.10224	6.56327	-4.7328	15.3917	-0.765249	12.9513	2.51293	-2.04448
91.08	821.594	805.523	1063.1	817.275	1025.8	703.983	864.414	1196.53	901.856	772.068	830.225	917.749	721.089	932.043	790.295	1353.27	797.428	1097.29	999.46	899.054	877.95	848.36	852.716	831.042	880.324	805.873	917.269	865.161		-5.139	-2.27966	-17.9799	1.36777	12.7918	-5.58831	-10.9301	1.88445	1.29062	11.8547	7.77199	4.75834	-0.701157	5.87992	1.64721	44.8554	2.156	25.5157	55.2845	9.82355
93.61	825.632	829.283	1071.61	826.957	1034.68	703.622	871.871	1209.3	909.731	784.751	830.805	919.798	728.468	911.766	792.017	1340.99	800.99	1093.79	1007.1	893.175	871.887	858.335	855.938	826.976	887.951	805.403	901.929	841.871		-7.50727	5.19695	-17.174	1.56872	12.8139	-5.83243	-9.8055	0.898064	-0.815306	13.0566	7.66314	6.03854	-0.303551	6.67748	-2.33518	20.4721	-0.245648	7.58467	14.4405	-7.04784
96.14	825.414	814.971	1070.73	836.305	1042.28	709.008	877.573	1211.37	903.956	788.267	841.067	920.346	725.328	932.699	801.693	1346.01	809.077	1097.99	1021.18	897.864	870.598	849.835	861.897	832.886	893.784	825.099	911.51	872.496		-3.54068	-6.97156	-15.5018	1.06398	0.295592	-6.66242	-2.06042	0.665705	0.512387	12.3118	8.09207	7.79237	-0.382902	12.1579	-3.09375	26.8947	0.325911	12.7586	73.1759	17.6587
98.67	824.164	824.783	1045.07	817.409	1034.46	705.438	889.62	1215.29	897.616	768.373	822.092	915.321	724.324	943.036	790.39	1352.11	802.719	1121.52	1022.36	903.939	858.223	862.699	866.944	832.595	904.237	776.028	914.219	865.437		-3.09881	-2.81274	-18.2148	0.0262367	2.07952	-5.81946	-13.2136	0.801988	-1.00269	11.4642	9.43112	6.54033	2.84222	7.2041	-4.44529	33.7612	-0.622989	12.6845	21.178	-4.02101
101.2	826.413	814.046	1047.5	810.029	1016.01	710.563	886.28	1203.89	898.109	774.087	817.919	920.217	725.168	939.139	785.898	1366.29	804.651	1122.08	1018.12	877.737	866.728	853.538	879.34	845.475	889.71	763.668	882.07	857.029		-2.41581	1.5915	-18.3604	1.2387	3.17429	-6.38344	-16.4215	-0.0345441	2.13262	13.0075	10.0793	1.00707	-1.54275	1.8142	-7.55746	27.4121	-1.08681	8.92726	-5.73968	-9.75116
103.73	813.507	807.889	1014.69	805.6	984.049	712.669	878.265	1152.14	856.034	738.929	817.992	920.875	707.106	963.477	793.59	1374.1	784.633	1059.88	1020.52	884.286	870.527	866.817	873.615	832.115	888.102	798.232	885.901	835.128		-5.2986	-11.8623	-24.6698	0.914565	12.0921	-6.69885	-14.3399	-2.30755	3.04688	13.683	12.2009	9.4384	4.83687	14.4005	-5.7332	47.8784	-1.08439	7.70333	-39.5561	11.0999
106.26	802.534	815.258	1067.69	816.692	1002.57	714.59	871.554	1160.88	871.609	770.884	828.628	946.644	706.083	963.397	800.457	1440.97	795.34	1081.29	1021.29	871.959	849.1	875.414	866.314	874.408	895.06	761.266	898.664	852.989		-4.91526	1.09564	-20.5982	3.66812	0.0418424	-7.53139	-9.99247	-4.19635	3.23674	12.0179	8.61109	5.89437	2.85321	8.25011	-3.82032	26.489	-0.446178	6.04021	-45.7133	-0.555437
108.79	816.773	820.481	1077.16	829.089	1015.96	716.738	873.899	1173.75	884.557	768.83	833.311	928.983	677.939	918.545	790.278	1409.29	799.25	1081.07	1007.24	861.466	821.071	838.028	844.92	853.619	870.041	754.464	874.376	842.99		-4.26795	-11.0094	-14.0125	2.36536	10.0851	-3.91278	-2.29926	-2.47862	3.62062	12.4706	7.72317	3.74994	1.76763	8.61093	-8.505	30.2312	-1.65782	4.69402	-17.9574	-3.63545
111.32	830.323	823.479	1084.58	828.706	1026.18	717.908	880.806	1181.63	883.536	768.07	843.489	937.927	699.153	906.345	795.238	1397.75	827.79	1096.11	1009.57	906.255	862.425	832.982	883.032	852.034	896.545	802.447	897.275	845.853		-4.25103	-3.11057	-15.4778	4.11521	5.75986	-6.9532	5.61569	-3.38094	1.61157	13.1688	5.11147	5.9818	4.94614	9.66541	-6.27732	40.8162	-1.16101	6.55596	-51.4514	-7.82781
113.85	826.302	823.007	1093.66	831.972	1027.27	721.506	888.361	1180.97	876.379	770.962	848.011	944.206	687.991	935.52	797.515	1403.54	819.509	1096.39	1014.88	916.627	858.971	855.06	874.252	859.399	909.349	812.631	896.589	873.745		-6.00972	0.956865	-16.5135	1.41614	8.10608	-4.78059	2.62456	-4.56724	2.6898	14.4703	6.75407	4.17794	1.73222	6.43755	-6.99509	32.0661	-0.458749	10.3353	-40.1363	3.54829
116.38	830.998	839.596	1093.63	829.729	1033.14	721.876	881.621	1186.99	876.207	771.772	859.572	940.465	670.265	884.808	802.745	1401.74	820.485	1122.42	1018.87	918.71	857.327	852.626	862.757	849.968	902.304	791.222	884.03	870.153		-6.2966	0.0404884	-14.2762	4.46094	13.1157	-5.35195	6.85338	-4.46604	-2.25615	12.5573	5.10462	6.79218	0.795985	8.79882	-6.01864	34.6678	-1.54545	10.9025	-45.6166	-11.0231
118.91	828.546	838.765	1113.45	830.829	1044.29	724.773	885.416	1180.82	889.992	775.486	864.48	931.08	664.551	902.658	810.731	1396.13	826.939	1160.6	1030.35	908.361	838.075	843.302	867.904	852.367	899.482	799.853	869.105	852.601		-7.42483	-0.150728	-10.0908	8.0141	11.7336	-6.58078	12.3227	-1.85393	-2.51732	10.4294	1.50951	5.68125	-0.109714	3.43847	-3.77273	45.3542	-2.09487	9.9401	-30.8199	6.12531
121.44	823.138	828.891	1101.92	818.648	1041.09	722.574	884.213	1178.1	873.957	769.483	859.733	931.72	648.481	906.034	804.032	1397.87	826.405	1169.93	1034.04	908.391	821.635	850.703	849.125	837.93	894.284	777.72	856.922	849.277		-2.94938	3.84902	-18.0655	5.10751	11.0646	-6.1007	11.449	-0.978267	-1.58905	8.00454	2.04372	6.5377	4.185	5.29375	-5.5212	26.6204	-0.881456	9.94036	7.54187	-1.07837
123.97	818.38	834.331	1100.08	816.019	1041.21	724.454	885.735	1177.3	878.899	771.702	858.442	927.766	631.656	913.596	800.506	1436.31	827.031	1196.02	1031.44	897.619	800.965	840.211	830.777	837.375	887.861	756.484	845.23	853.367		-6.57352	-3.0801	-14.8992	5.23364	10.3744	-4.19647	4.51919	-1.91911	-2.90919	7.35606	0.46315	13.4327	0.335513	2.5249	-5.76857	41.5644	-1.7267	6.55877	-24.8238	-3.46483
126.5	811.719	826.888	1101.81	817.582	1043.89	722.86	886.017	1180.14	859.308	754.648	861.144	916.976	620.052	929.697	794.677	1455.53	832.046	1210.2	1039.28	900.424	764.351	842.489	815.423	824.6	878.811	759.344	836.297	823.168		-3.45359	1.53141	-17.0783	4.05837	9.10858	-3.77775	6.48165	-2.9309	-4.0445	9.43066	-2.39371	9.44484	2.91212	6.4333	-6.6264	37.9267	-1.21116	2.995	-48.1633	-1.23791
129.03	807.2	829.313	1094.93	809.911	1029.01	722.316	870.807	1158.95	862.957	753.171	852.065	912.653	601.884	918.154	793.984	1455.48	826.395	1220.17	1042.15	891.387	745.107	829.161	807.917	809.098	872.27	757.551	818.05	841.511		-7.6001	0.186023	-14.9112	4.75965	4.76217	-7.33826	10.9653	-2.63851	-5.06992	8.11743	-2.21663	8.06608	1.2877	4.17467	-5.71889	27.0127	-2.19296	9.4082	-43.231	-1.40632
131.56	800.939	827.053	1090.04	808.37	1029.69	720.626	875.648	1159.79	864.23	759.143	854.583	905.399	598.466	897.839	779.878	1460.79	834.013	1232.26	1039.66	889.415	756.524	831.073	801.514	816.681	867.863	719.22	821.639	844.242		-6.28594	5.43641	-16.245	5.03632	6.34425	-5.5722	12.3398	-3.96665	-4.71984	11.7295	-1.23155	6.00217	4.78744	5.85704	-4.59617	33.7468	-1.28512	13.325	-31.2712	-3.1812
134.09	790.159	822.898	1092.59	795.501	1030.09	720.727	877.557	1161.83	857.332	757.979	851.688	890.919	575.894	900.298	777.67	1481.22	836.148	1232.35	1042.05	874.88	736.36	818.078	783.825	801.965	846.695	720.21	800.012	807.595		-3.71243	3.15686	-9.69157	7.15403	10.9762	-4.83422	12.2339	-3.90092	-5.66772	9.17143	-2.37184	11.743	1.6791	2.55323	-6.98834	19.0346	-2.09797	9.52183	-42.3929	1.68477
136.62	790.91	816.818	1078.27	780.85	1024.51	721.5	879.569	1156.31	844.194	755.519	845.179	879.934	549.275	888.662	776.822	1457.09	835.528	1232.91	1041.25	863.083	724.669	803.65	774.986	790.478	842.543	715.718	778.693	796.998		-8.77594	-0.174435	-12.8792	9.52762	2.96188	-6.23396	9.52738	-2.95574	-6.94149	7.89599	-1.54482	8.47209	4.1374	5.49885	-7.03609	31.263	-2.16871	12.3442	-74.3073	-2.9574
139.15	783.806	810.784	1074.55	790.796	1026.04	722.299	875.658	1157.41	856.441	744.175	848.671	869.453	542.309	882.716	764.75	1448.81	833.551	1237.95	1038.12	853.241	720.387	800.879	750.088	775.637	824.851	674.901	773.662	790.039		-3.51655	-1.85149	-13.0456	3.37665	11.1492	-6.04062	10.9526	-4.42079	-5.60385	9.90848	-1.49555	7.42246	-1.05664	5.68027	-7.70734	36.9498	-1.6445	8.71392	-38.8791	-1.7254
141.68	784.712	816.866	1080.48	791.279	1018.16	719.828	873.085	1151.43	850.694	748.129	839.15	859.359	519.443	910.862	766.524	1460.19	846.285	1259.17	1049.58	844.988	703.391	788.863	742.927	766.271	806.774	659.149	762.393	788.822		-6.3495	3.0545	-8.24281	6.85896	-2.78595	-6.6446	18.1516	-5.57628	-8.44737	6.1314	-3.84847	7.77975	4.25003	8.37322	-6.36053	33.0006	-1.92299	10.9883	-47.9376	1.32803
144.21	779.064	803.444	1078.22	779.804	1019.09	719.416	871.165	1141.57	866.102	741.801	837.283	849.325	506.353	859.075	747.431	1456.33	826.484	1213.02	1038.19	825.484	683.97	784.845	713.125	750.372	794.398	662.496	737.492	773.428		-7.51581	0.670878	-13.3827	10.2966	7.21316	-5.86397	20.7103	-4.53619	-7.6497	6.70361	-3.87995	8.16904	0.546917	-1.24624	-5.37464	22.6516	-0.0891269	6.23905	-38.7824	-4.40213
146.74	774.482	795.889	1077.15	775.936	1013.74	716.016	870.17	1135.26	865.993	733.628	833.173	832.67	496.889	844.473	747.558	1431.08	818.554	1228.79	1026.22	816.946	663.596	770.313	703.395	743.769	773.91	644.793	716.604	750.818		-7.52507	1.84364	-11.9838	6.49515	8.35695	-7.07821	21.5895	-4.15432	-5.4573	6.32652	-3.63194	13.1335	-0.136892	6.40596	-6.52588	32.3352	-2.03774	9.27063	-81.3994	9.2851
149.27	767.202	786.646	1056.64	774.554	1012.11	716.829	867.971	1119.05	857.789	724.137	835.57	821.166	487.996	837.216	739.523	1406.99	818.916	1207.59	1025.55	807.196	627.9	757.447	673.64	724.428	756.481	608.444	702.267	734.554		-7.84766	4.60718	-7.75961	6.27272	11.2943	-5.21129	24.4808	-4.30413	-4.51313	8.43192	-3.74322	10.2274	3.58983	5.72159	-6.60703	31.5445	-1.86256	6.9333	-27.9508	-1.86943
151.8	755.966	775.93	1063.84	760.419	1007.33	717.493	871.665	1124.82	845.674	726.834	834.502	810.232	472.843	854.733	731.039	1401.16	804.07	1195.26	1027	795.061	611.021	747.143	656.584	709.287	744.175	586.276	689.383	713.44		-7.92366	-6.64495	-7.63671	5.05089	6.8037	-5.61365	22.4202	-4.12628	-8.31607	7.40321	-2.20173	10.6769	3.37231	0.705037	-7.07034	31.4441	-0.729473	9.51318	-27.435	-4.05424
154.33	751.688	779.338	1052.02	765.009	1003.54	716.821	865.546	1114	844.268	722.417	830.739	797.34	466.58	817.886	720.299	1399.09	801.61	1177.85	1013.06	789.462	595.967	736.94	643.605	706.371	738.296	587.796	676.75	698.417		-3.68123	3.4691	-8.95318	7.29248	12.6515	-4.06934	16.3067	-4.92522	-6.9095	7.22417	-3.04657	13.3312	2.20472	7.44911	-7.35127	23.0469	-2.62282	8.20292	-14.218	-8.34632
156.86	747.598	774.646	1045.56	762.841	989.986	714.739	869.448	1104.45	851.823	713.635	819.01	791.923	452.029	820.762	721.11	1376.66	795.29	1186.39	1001.55	775.718	577.35	726.063	632.032	692.29	703.077	571.918	660.454	663.886		-5.29479	-7.13234	-8.75721	6.59811	4.19794	-6.74876	25.483	-2.81957	-8.40978	9.91741	-3.9731	6.31034	2.90499	2.94544	-7.02899	27.0261	-1.99673	9.5182	-27.2416	-5.04472
159.39	741.86	754.026	1049.2	759.2	996.39	715.64	871.472	1097.75	852.335	712.894	818.899	776.61	435.255	795.428	705.981	1369.12	792.59	1154.99	999.227	757.044	555.125	730.44	602.688	678.406	695.22	549.301	646.73	655.432		-5.71013	-1.59343	-7.25377	8.70315	1.66238	-5.21556	29.3384	-4.55905	-5.75351	7.98053	-1.30679	5.95187	0.632292	6.25613	-8.79331	28.0745	-2.43185	8.392	-36.5258	4.01584
161.92	739.627	760.693	1036.67	753.823	993.259	713.198	862.153	1097.03	851.588	705.615	817.178	761.149	426.879	788.13	704.866	1343.5	777.532	1131.26	998.926	748.632	545.057	716.426	585.291	662.951	677.176	517.407	637.321	640.48		-6.36907	-9.39157	-5.42023	8.00664	4.2835	-7.67908	25.1146	-3.04862	-8.62121	9.25946	-0.89721	6.80904	1.6316	7.8401	-6.31054	24.9811	-2.95635	4.71215	-26.3712	-0.985309
164.45	737.221	746.744	1029.87	744.039	981.891	713.803	865.217	1076.84	841.607	700.034	813.093	753.298	417.543	773.115	688.975	1329.72	775.559	1131.95	988.072	732.82	539.919	714.829	568.389	656.978	670.756	517.784	621.865	619.676		-7.46133	2.63311	-4.87411	6.55267	17.1632	-8.44291	22.2001	-3.08721	-9.07106	10.062	-3.99766	9.9327	3.96109	5.00178	-6.96349	24.4751	-1.68367	8.30012	-18.86	1.72244
166.98	734.983	747.286	1030.52	750.635	980.127	713.137	863.01	1068.42	825.351	696.834	810.641	745.001	415.107	769.49	678.114	1297.91	764.451	1132.91	988.339	716.476	502.965	702.498	552.735	635.456	649.008	510.023	609.18	619.568		-7.44748	4.51325	-4.28958	6.50396	17.7188	-7.89239	24.0081	-2.64119	-8.02951	10.7114	-4.20344	11.1969	3.20037	6.3191	-6.35339	27.0468	-1.18403	5.24793	-58.0277	2.59548
169.51	734.737	736.241	1030.09	735.969	971.086	714.788	861.998	1074.84	830.56	681.944	802.992	724.894	390.063	757.052	679.66	1292.23	758.607	1123.55	983.065	703.43	487.049	677.123	543.577	626.261	635.947	498.602	593.821	613.082		-5.9414	-3.93812	-1.56488	8.98684	2.17853	-5.0797	32.4609	-3.3849	-5.62026	7.73935	-2.66096	8.56625	7.43525	6.46853	-7.4215	31.7949	-2.58688	13.97	-36.687	-1.66779
172.04	725.118	721.228	1017.29	723.406	967.874	709.45	853.167	1066.59	836.88	688.252	802.308	712.054	382.957	736.971	671.159	1269.29	756.681	1088.63	975.725	693.861	456.703	676.447	537.116	616.31	610.716	467.358	569.383	597.253		-7.79617	-0.409658	-2.35738	9.63805	6.61722	-5.22654	33.7135	-3.9554	-8.17573	7.8184	-3.91997	9.2945	2.02838	8.77695	-7.73293	18.7645	-2.12233	8.70529	13.4734	-0.211982
174.57	718.133	713.473	1007.44	721.775	961.802	708.888	854.038	1047.94	835.243	673.193	797.684	693.57	364.337	738.097	656.23	1268.94	743.304	1046.11	972.872	675.895	436.965	650.91	512.704	607.955	597.622	462.297	560.727	595.06		-8.20808	-1.95897	-10.7934	6.72977	9.17107	-6.02515	33.4118	-3.78113	-7.95811	9.52281	-3.59724	10.8151	3.15884	2.43924	-5.71285	31.7059	-1.77025	7.86344	-95.1967	3.46631
177.1	707.352	710.7	996.564	715.735	957.078	709.042	851.395	1045.01	824.307	676.117	789.184	682.39	352.277	701.432	651.219	1232.93	737.773	1036.54	968.633	665.746	427.357	640.422	492.709	598.197	581.217	460.396	547.136	580.767		-7.13503	-0.388493	-3.07682	10.187	20.9733	-7.60968	26.5178	-4.45024	-8.90491	8.95248	-4.57961	13.2475	1.84933	4.15524	-3.3565	8.84388	-1.21944	8.08567	-29.1758	0.0561345
179.63	694.672	693.731	987.612	717.73	950.561	709.669	846.53	1027.21	818.826	670.802	784.682	676.036	347.711	698.843	642.779	1200.9	726.512	988.819	968.486	652.234	409.908	624.481	481.004	587.281	568.474	425.219	527.442	577.202		-6.88623	3.46234	-6.05994	5.62513	11.0223	-3.93966	28.7698	-3.71044	-7.89825	9.37593	-1.80599	10.1612	1.51989	9.03733	-7.93202	24.9397	-1.77692	9.10827	-16.5068	-6.46286
182.16	703.534	692.858	982.041	702.015	936.192	709.604	846.717	1019.33	814.545	667.069	776.205	667.534	337.654	676.305	632.896	1196.19	727.824	977.241	959.421	633.988	388.691	617.236	473.504	565.793	550.689	413.908	509.902	559.128		-5.76664	-1.34379	-4.69759	9.61092	11.7595	-5.39572	39.105	-2.51905	-7.2143	9.65248	-2.69453	11.2292	2.00591	4.38423	-7.40888	27.0106	-2.0499	11.7068	-55.4165	2.17448
184.69	691.317	688.981	979.903	706.747	938.517	709.521	846.531	1022.67	819.61	652.548	775.094	649.825	331.887	683.058	620.754	1178.33	718.47	968.783	953.757	628.91	369.49	606.471	460.739	561.346	539.35	395.221	498.951	542.647		-6.54593	1.62872	-10.9419	3.76215	16.1175	-6.05109	24.9133	-2.68853	-8.19712	10.0754	-2.09553	11.8904	3.94817	4.79687	-8.72468	32.6115	-2.59956	7.91498	-11.3489	-2.73804
187.22	683.561	662.175	964.851	695.649	926.809	709.541	846.405	1002.81	814.547	646.266	775.906	633.726	311.409	635.837	610.998	1157.86	711.536	941.706	935.94	617.958	361.28	592.055	435.822	552.12	527.32	372.694	485.29	525.721		-6.15747	-2.74081	-2.21418	10.7592	14.1471	-4.5933	35.5187	-1.69811	-7.15136	11.4715	-3.5543	8.6085	3.65688	6.28021	-7.21106	28.1397	-2.81686	6.97426	22.4353	2.43594
189.75	681.367	678.333	966.38	687.476	920.498	709.904	838.466	993.788	805.138	653.505	764.461	625.506	305.898	651.316	600.426	1118.63	700.089	914.829	929.109	601.587	352.186	575.58	427.353	532.722	513.526	384.824	465.383	520.671		-6.36289	-8.69517	-6.83353	3.85946	19.0423	-4.51215	31.1685	-2.56455	-6.96956	10.6731	-2.99252	10.2293	2.21194	7.3406	-9.21444	33.2107	-2.59864	13.053	-56.1902	20.6346
192.28	666.073	648.18	962.302	683.129	915.336	706.697	835.324	990.758	778.424	641.538	756.376	605.43	293.056	632.687	590.152	1109.67	688.533	873.068	902.413	580.796	333.776	566.793	407.43	524.342	492.266	367.045	445.333	513.199		-6.56788	-5.82842	-7.95884	8.92648	21.3693	-4.45282	24.991	-4.13168	-8.2818	11.4188	-2.55154	16.9222	1.92847	3.80696	-7.97393	28.8755	-3.08577	7.53232	-20.6331	-8.1469
194.81	671.021	660.409	963.835	682.864	915.842	710.954	847.517	984.875	801.831	646.387	760.991	592.159	286.01	645.466	575.228	1081.9	678.583	873.619	903.843	563.422	327.468	549.866	391.461	509.728	476.412	341.371	426.625	501.771		-9.16305	3.01133	-13.5208	9.27435	11.1568	-3.24195	38.0438	-3.22014	-8.10487	10.2992	-2.24425	8.92765	2.50973	6.90303	-9.31977	18.5409	-2.07473	6.65816	-27.5317	-5.94435
197.34	656.886	643.62	939.655	675.46	907.354	703.505	824.501	971.615	779.578	628.667	749.825	578.994	278.1	602.87	571.886	1051.97	676.279	850.723	875.351	557.451	300.732	548.831	377.221	503.685	467.489	322.333	415.154	476.179		-8.57227	-1.79397	-10.5548	6.25114	21.747	-4.83291	30.5238	-4.3017	-8.86621	12.6288	-2.37184	10.8871	3.00908	3.73447	-6.16976	27.2911	-2.18219	6.30728	-22.9541	4.88666
199.87	652.313	635.816	931.002	668.345	894.493	703.869	826.067	962.031	775.8	618.436	746.978	564.172	269.154	591.824	570.899	1033.94	666.821	818.433	861.053	535.874	285.883	534.17	368.421	485.959	453.289	307.815	402.931	484.75		-7.10038	3.48602	-10.875	17.5316	37.3969	2.73365	51.5886	-1.87384	-6.67704	12.6335	-2.18024	10.4836	0.025811	4.77925	-6.62756	30.0097	-2.91739	4.04461	-67.6988	9.91218
202.4	649.341	628.077	928.479	655.574	887.033	697.237	816.379	944.355	773.81	615.72	738.946	557.531	263.288	594.453	556.334	1006.62	657.739	783.929	858.458	525.076	284.092	514.351	357.019	480.819	438.83	301.948	392.635	458.437		-8.90087	-2.91765	-15.9109	5.37831	29.9459	-4.09375	31.8387	-2.39355	-6.6934	8.1754	-1.62107	8.87354	2.15873	6.0506	-8.55948	20.7732	-2.58734	9.08126	-32.9798	-2.17078
204.93	634.168	621.352	928.413	648.588	891.727	697.258	819.828	950.871	759.316	609.587	734.646	542.179	260.62	587.538	553.983	970.108	659.781	763.85	838.848	514.227	253.027	502.826	341.316	471.554	425.758	290.387	378.475	459.835		-7.54896	-1.30403	-12.1899	1.70093	17.0844	-3.65825	21.1488	-2.38444	-8.64954	14.3598	-2.13299	11.0401	3.08151	10.5573	-9.50834	30.0315	-3.55999	12.6801	-54.6429	-7.25613
207.46	630.335	613.487	917.39	635.536	877.751	688.144	811.243	931.023	755.025	603.848	729.326	533.842	247.551	567.483	546.387	967.938	647.146	696.115	841.873	503.006	259.749	498.449	335.664	464.827	414.762	274.403	367.329	452.185		-8.27816	3.25755	-12.792	5.27072	21.5721	-5.98571	26.7599	-3.01518	-8.08585	11.1239	-0.574594	14.5199	1.47929	3.88027	-11.1127	26.6235	-2.86986	9.10213	-58.9626	-17.2363
209.99	619.717	605.681	913.775	631.045	874.637	686.198	803.379	912.656	752.322	592.1	721.044	516.94	244.918	563.466	530.882	945.397	644.82	676.229	836.713	493.262	234.315	479.515	320.246	451.864	402.644	271.818	358.351	438.061		-5.0251	4.65795	-8.946	5.18537	29.918	-4.61202	30.6628	-1.99062	-7.38955	11.1528	-4.30596	20.0521	-0.508447	4.89912	-9.97306	16.9399	-2.82143	9.84374	-81.9152	-13.7751
212.52	611.989	599.078	905.868	627.942	866.606	684.711	797.181	903.021	743.43	586.328	716.858	513.465	238.797	548.005	526.414	951.042	636.27	658.815	824.96	471.867	226.685	477.9	306.221	437.889	387.384	254.683	338.192	428.292		-6.06649	6.03293	-11.8619	6.09948	28.4887	-4.21104	28.8211	-2.18079	-9.46608	13.8877	-2.55255	19.0474	-0.422566	6.32313	-12.064	23.3005	-3.64867	8.31237	-66.1514	10.5703
215.05	607.909	588.75	891.784	630.089	859.829	676.844	794.823	891.483	732.748	586.883	712.533	497.137	230.54	539.057	522.41	919.199	622.665	654.923	809.359	458.694	213.953	464.581	295.53	427.153	372.464	246.815	331.274	413.631		-9.24373	3.01557	-11.6422	7.81394	27.7092	-4.78759	24.3098	-1.51931	-8.17064	14.8392	-0.177868	15.4742	3.15569	3.96895	-9.30563	13.6893	-2.90394	6.37077	-15.7653	3.48625
217.58	603.531	576.102	902.802	615.242	855.005	677.87	783.301	871.281	725.99	572.047	705.792	484.893	222.845	518.797	506.149	887.009	613.542	622.599	811.053	448.224	208.677	456.735	283.445	426.783	370.895	242.774	320.992	395.512		-10.4636	0.852796	-11.5571	1.67935	17.0373	-5.91189	21.9023	-3.42853	-9.13982	12.6594	-3.19065	17.6679	1.33737	6.52562	-10.5259	27.8944	-2.03263	6.40059	-53.8047	-13.8926
220.11	596.225	570.822	878.416	614.489	840.983	672.884	775.873	865.361	723.735	571.318	699.956	473.292	217.517	509.547	504.436	875.952	607.962	602.6	800.74	440.534	206.369	438.615	281.122	403.859	352.941	222.211	316.976	386.986		-7.86432	-1.23381	-14.1944	5.95344	18.0821	-5.51693	37.6571	-3.19986	-6.58036	11.0061	-0.499189	12.179	0.043907	6.1636	-9.66336	30.8335	-3.26055	8.33435	-59.2205	-0.0923266
222.64	589.908	568.684	877.104	602.932	834.032	664.551	776.61	858.675	721.324	567.47	694.806	461.826	207.145	501.871	497.204	851.393	593.556	588.579	786.68	427.131	194.106	429.591	263.449	399.145	343.848	204.536	310.121	377.64		-7.65264	-1.96318	-11.4913	4.55191	24.4806	-4.39093	13.6349	-1.30774	-7.47339	12.3056	-0.00834387	19.8972	0.173936	11.0832	-10.1245	21.2534	-2.06597	8.99046	-20.1818	3.06746
225.17	579.854	559.983	868.678	596.41	829.65	662.6	769.809	844.996	704.436	555.939	690.921	445.648	198.738	471.618	487.618	829.885	585.375	558.905	779.926	415.223	191.851	414.823	251.112	387.422	336.691	193.365	298.319	374.218		-8.98171	3.19241	-11.5715	3.7774	18.3407	-3.59253	24.306	-2.03469	-6.98751	12.0846	-0.362153	18.1344	1.92817	11.0325	-9.91505	20.9202	-2.06718	9.17176	-61.3803	5.62897
227.7	574.359	549.522	861.699	590.036	829.249	652.619	761.738	836.651	711.705	549.428	682.771	435.213	193.743	479.756	477.544	804.74	571.097	548.837	768.778	398.56	174.749	406.918	252.034	375.933	326.826	195.542	295.252	369.271		-7.93592	4.98624	-14.4795	5.87401	19.0702	-4.85159	25.5718	-1.26132	-9.70717	12.3354	0.409663	16.8452	-1.34834	4.29109	-11.5889	40.0473	-3.37159	7.28503	-26.4679	-0.324989
230.23	564.647	537.399	864.27	579.877	818.882	646.199	760.887	823.034	676.289	540.761	682.519	426.892	184.578	464.11	466.983	787.712	570.581	525.127	753.526	393.832	163.994	387.311	239.103	367.36	312.728	188.248	285.431	337.129		-8.74305	-11.1752	-16.1706	6.41795	11.499	-4.01783	23.8829	-0.442674	-7.12553	14.4799	-0.67514	19.2873	-2.10672	6.74611	-11.731	26.7353	-2.75483	6.9592	-79.4007	-0.949856
232.76	561.706	518.743	842.067	565.183	807.927	639.947	753.342	803.959	660.427	532.165	662.837	418.54	183.528	453.532	463.13	762.435	565.115	518.085	737.997	383.721	152.401	374.819	234.535	358.051	308.651	184.652	280.292	344.393		-5.93124	-0.391034	-14.3187	6.98282	9.64973	-1.80888	25.8233	-2.488	-8.54673	12.5098	-1.81569	17.843	-4.08316	11.8513	-12.3133	34.3305	-3.19072	9.0612	-32.3673	-13.4693
235.29	555.833	519.85	825.449	559.943	787.422	632.637	746.171	798.18	656.607	528.519	658.244	408.764	173.836	440.993	451.221	741.669	567.866	505.066	731.147	373.914	149.482	372.158	225.467	347.749	294.925	168.29	265.061	342.749		-7.17419	1.09226	-13.3051	2.60565	12.7418	-5.02918	18.0198	-2.33797	-11.6578	11.5124	0.700969	19.7051	-0.664713	1.47627	-14.8553	22.396	-2.64568	12.4378	-23.9535	-3.908
237.82	548.334	509.273	815.223	562.616	779.727	626.327	736.671	784.094	650.661	522.46	652.079	391.613	170.765	438.849	449.63	727.153	556.095	493.799	711.606	367.113	140.18	360.035	221.041	342.327	285.388	172.837	260.893	326.874		-9.49305	2.55948	-14.881	5.45515	11.7864	-5.56481	21.2288	-2.33829	-8.07135	15.3363	1.38987	19.6887	-1.15908	10.47	-13.8741	22.0027	-2.2389	5.27605	-9.7048	-1.02298
240.35	544.755	500.643	808.628	566.527	769.395	622.635	734.875	765.681	654.253	514.29	643.375	380.864	165.794	414.339	436.764	712.392	548.82	484.398	712.997	356.914	137.629	358.641	211.95	338.543	279.96	148.192	249.178	323.577		-6.47759	-1.96405	-17.8839	8.30783	20.0169	-4.04091	22.8449	-1.5497	-8.49765	13.6856	1.94904	21.7327	-2.03957	6.77567	-14.7835	39.8941	-2.94206	13.3768	-76.0803	-8.50586
242.88	536.587	501.045	802.376	557.303	759.752	625.493	728.65	765.018	633.272	514.268	643.986	371.386	158.837	419.228	431.496	692.498	543.633	476.125	691.814	349.311	137.178	354.386	206.115	330.141	273.945	150.536	240.326	306.221		-6.99733	4.0521	-18.4599	2.71901	22.4083	-3.0404	27.5271	-2.56671	-8.68116	13.9649	1.80133	19.4716	0.474487	2.68566	-15.7258	41.8852	-2.80481	13.4195	-43.8758	-5.77152
245.41	536.18	488.143	796.455	550.305	758.555	621.181	727.889	760.111	640.628	497.131	625.743	365.375	159.157	402.408	426.943	686.034	517.449	434.207	688.128	337.027	128.733	345.359	199.543	317.079	266.26	141.994	232.275	293.677		-11.0384	4.47265	-19.8284	4.95324	26.2261	-4.73261	15.8411	-1.71701	-7.21716	14.599	1.98051	21.7395	0.95694	4.75659	-13.9935	30.3585	-3.17452	10.5447	-56.8672	-16.7909
247.94	528.984	482.975	793.597	543.157	741.621	613.41	721.407	747.096	630.546	500.545	627.562	356.084	152.56	381.752	421.36	662.549	526.292	435.146	687.747	324.258	119.129	339.17	189.343	306.09	257.626	135.684	222.455	280.858		-9.86634	-2.42182	-19.8793	-1.82509	8.27141	-4.87652	19.7992	-0.574277	-10.8523	11.0245	0.652591	18.8687	-0.816632	6.42499	-15.3364	36.3309	-2.46068	7.2221	-39.1047	1.5629
250.47	518.153	479.748	783.497	539.285	738.854	612.79	716.558	735.268	625.973	480.457	616.232	344.559	147.865	374.837	418.086	642.873	515.071	420.524	684.729	317.508	119.883	325.106	181.6	300.654	249.125	132.072	219.693	284.721		-10.0908	5.81971	-19.1228	4.50298	21.9537	-4.49534	18.7517	-1.28814	-9.66876	13.6574	0.610639	18.738	1.49028	8.42018	-14.7629	28.6519	-3.7719	5.85531	-5.80415	4.53213
253	511.329	478.138	765.153	529.354	723.811	609.769	708.487	721.814	619.638	487.955	607.903	334.534	139.67	372.546	409.786	630.859	511.202	431.506	669.981	310.238	107.48	325.572	169.768	294.537	245.952	129.275	205.446	268.986		-8.70346	3.60704	-18.3687	2.87407	8.83753	-5.39014	20.926	0.0477614	-9.68189	11.5373	0.556635	21.1852	-0.58435	6.46184	-11.6968	37.7146	-3.1128	3.7586	-1.16206	-8.54575
255.53	504.013	477.516	771.271	529.427	717.266	608.486	704.127	710.893	605.898	482.581	598.679	327.284	138.572	368.654	401.677	620.373	496.64	405.527	674.181	297.121	104.252	324.299	163.201	286.079	233.277	116.362	207.306	270.103		-10.8941	-4.09971	-24.6626	0.986664	3.65007	-6.64119	23.4841	-1.00635	-9.01149	12.0401	-0.00763762	20.1382	-1.53827	3.96833	-11.8863	25.3765	-2.39887	3.57425	20.7589	-6.23684
258.06	506.359	461.622	755.981	519.793	707.6	600.462	701.98	705.417	608.865	473.998	598.208	321.432	132.29	368.857	396.382	596.057	485.11	397.466	658.056	289.069	104.692	313.863	153.575	277.638	231.422	120.456	196.9	259.654		-8.09654	11.2232	-15.2733	0.320783	20.3947	-6.69734	17.8262	-0.605598	-8.86686	12.9604	4.38276	24.237	-0.269244	6.97492	-13.2873	30.9453	-2.74434	7.86122	-32.1416	-6.16594
260.59	500.756	447.839	748.293	505.951	698.108	598.409	688.329	694.783	591.378	462.585	590.842	312.671	128.342	349.953	391.286	600.251	481.44	386.685	662.458	283.18	89.4842	307.451	153.758	272.01	222.132	101.051	188.753	246.659		-8.30443	2.22611	-18.0535	2.80715	22.467	-8.04376	14.7308	-0.992105	-9.04295	11.2075	3.86077	27.8826	-1.98777	7.92169	-15.3932	21.6146	-2.98954	2.47758	-22.0192	-16.4851
263.12	491.619	440.347	734.922	503.21	688.907	591.516	687.86	683.979	567.609	462.609	584.404	299.021	122.1	346.147	380.421	579.649	470.084	354.893	644.881	273.828	86.9052	298.725	147.721	264.033	215.184	111.666	183.983	242.498		-8.50104	2.59165	-20.0334	1.05788	13.4723	-7.84978	16.6227	-0.749396	-8.20429	13.9196	2.15293	22.4568	-1.11238	10.8851	-13.5734	28.8113	-2.8224	10.6859	-25.7265	-4.4819
265.65	480.926	428.097	731.813	496.417	678.78	577.13	671.868	668.015	584.321	454.802	571.813	292.758	120.467	353.827	373.801	567.148	460.06	347.392	633.138	267.704	79.176	296.791	138.677	263.269	215.976	109.029	177.445	224.662		-7.68245	-2.25258	-18.3679	1.63268	23.4205	-7.01145	8.66031	0.496257	-8.81764	12.2574	1.35788	22.0243	0.217992	6.22737	-15.5	27.8716	-2.49982	6.01293	-24.1469	-4.96274
268.18	475.791	427.215	727.574	494.901	666.451	573.506	655.617	660.808	549.177	447.249	566.489	287.856	122.044	333.966	363.439	559.648	456.162	339.089	633.85	259.606	80.6956	291.34	139.906	257.553	209.197	101.888	178.688	222.413		-8.46798	11.3366	-19.603	-0.531619	14.4412	-6.36382	15.6067	0.0040436	-7.78964	13.2648	2.93327	23.6988	-2.60687	10.8649	-13.7298	29.4809	-2.28955	5.42672	13.4412	-7.04341
270.71	469.85	413.302	711.576	495.317	660.879	568.201	660.01	645.576	552.554	443.697	560.081	281.955	113.568	326.817	356.258	539.449	446.398	324.632	617.852	257.242	79.0559	286.939	130.3	248.497	199.255	91.8729	171.541	220.789		-8.58461	1.32665	-23.5395	0.628293	7.66299	-5.22223	18.3353	-0.487922	-5.706	14.192	0.291296	19.4016	1.35526	7.10794	-14.1393	36.1591	-2.25737	8.93392	-2.64495	-9.70241
273.24	462.662	409.222	702.507	486.658	648.259	563.798	643.509	643.08	529.48	429.214	554.2	273.001	106.088	314.267	354.299	532.062	445.344	325.133	605.482	254.641	76.1296	279.079	121.399	244.094	195.392	97.9497	160.618	212.291		-6.30259	-7.95903	-17.5364	2.15686	11.3933	-8.51953	21.6568	1.1522	-8.00206	11.9272	1.73869	21.1526	-1.8665	2.24528	-15.6332	24.2981	-2.29722	2.45726	-47.5508	-7.46885
275.77	458.91	392.725	710.894	473.793	642.097	560.485	639.143	625.225	529.474	427.126	549.423	264.072	106.566	298.276	348.466	530.265	445.021	313.846	596.89	245.48	71.2032	271.822	123.219	236.7	188.083	101.606	162.374	210.594		-7.94975	-1.1382	-14.2789	-0.524827	4.16431	-7.92466	13.1374	0.458749	-10.5657	11.4751	5.26294	20.1331	-0.854663	7.57748	-14.74	24.9014	-2.71208	7.77823	-36.8804	-15.2243
278.3	448.487	396.422	694.011	476.754	632.002	557.072	635.268	617.114	520.704	416.925	538.267	259.311	102.302	300.263	345.216	517.099	425.414	311.601	583.588	245.423	62.4085	273.229	120.232	232.429	184.403	84.2375	153.504	200.151		-7.9063	10.8061	-16.3933	-1.93336	15.5927	-6.60598	6.42813	1.18136	-9.81463	14.21	4.59765	21.8498	-3.68799	3.20844	-18.1377	23.3895	-2.54524	4.79651	87.8437	-14.0565
280.83	443.551	387.386	673.846	460.726	628.175	554.976	616.743	608.52	521.032	412.835	544.165	254.831	104.802	299.286	337.114	507.255	419.44	290.57	574.585	234.97	69.8772	260.753	110.815	226.569	178.919	85.43	154.418	193.6		-3.61087	-4.39335	-13.3032	3.17175	10.2533	-7.67999	18.5035	0.575345	-8.19654	13.4708	6.23264	17.9246	-1.67786	9.00758	-16.5966	25.8215	-2.98981	9.73903	-62.154	-22.3393
283.36	436.392	383.769	677.372	444.332	625.585	553.88	617.266	592.954	521.877	409.404	538.951	249.228	101.569	289.35	331.796	497.353	416.848	294.126	565.229	228.698	67.7163	261.923	107.899	216.778	172.489	78.2347	142.404	181.737		-4.81466	6.85962	-19.0788	-4.04113	21.7182	-6.7262	14.2532	1.42135	-6.83088	15.4554	8.05004	22.8042	-1.98818	6.53513	-14.2383	30.0925	-2.94068	2.78476	-38.6534	-38.3598
285.89	432.104	383.857	674.438	452.79	616.081	555.3	613.495	583.379	517.17	403.166	534.211	243.584	97.6056	272.496	323.858	484.203	414.597	265.385	557.105	222.376	63.8183	250.781	103.76	215.867	165.007	71.0524	140.463	183.16		-5.75308	12.0009	-19.839	-5.44776	10.3668	-9.36287	12.4303	2.58425	-7.90981	14.7447	7.11322	22.0031	-3.4501	5.52376	-15.0285	21.5007	-3.37179	4.94885	-55.9646	-19.4211
288.42	424.877	380.358	673.579	447.411	605.734	547.677	604.073	579.49	505.49	402.147	528.841	237.911	92.292	288.731	315.141	468.6	414.878	269.178	540.622	215.785	63.1498	252.441	99.753	208.185	161.689	66.8849	137.406	170.942		-7.59128	6.34179	-16.2789	-7.01542	12.9821	-7.44815	13.6128	3.45912	-7.44897	14.7923	9.8919	21.6833	-1.52222	6.7297	-15.2029	14.9353	-2.50472	-0.716602	-4.966	-23.6799
290.95	420.333	371.208	659.552	448.998	602.957	547.648	601.917	572.81	499.653	395.825	528.696	233.802	91.9215	275.182	307.082	459.087	410.615	248.342	529.83	208.779	50.2524	252.774	89.2505	198.759	157.697	63.6865	131.458	158.084		-7.0496	3.21863	-13.1771	-3.29285	11.8162	-7.77502	12.8169	2.12036	-9.26041	17.3905	10.1797	25.2974	-2.95951	2.07639	-15.7019	22.4166	-2.14135	9.48757	-44.5205	-16.7953
293.48	413.894	359.839	659.724	439.54	595.184	545.362	588.078	562.424	504.694	392.167	524.715	226.833	92.8026	269.79	302.498	448.561	401.551	251.07	524.998	205.945	45.4913	237.508	89.0034	195.956	154.255	63.348	126.681	164.707		-6.4135	5.12756	-18.3564	-3.26437	11.9412	-7.00513	7.53457	2.44121	-8.2404	14.5921	8.09134	21.7275	-2.79112	8.2902	-13.549	29.4602	-2.85401	9.53323	-41.2646	-24.9385
296.01	408.613	363.417	648.255	436.737	588.45	541.982	582.224	549.457	505.27	375.697	516.485	220.407	88.9964	247.072	297.226	449.168	388.263	257.591	513.367	202.994	58.8903	238.501	90.7894	189.984	149.079	50.1959	119.979	154.413		-8.96399	0.173346	-13.9667	-4.27564	8.31658	-8.52848	8.7425	2.36879	-8.44281	16.3003	10.3244	18.1686	-4.58475	5.28768	-15.5749	29.4198	-2.33793	5.977	-34.1403	-16.8175
298.54	408.139	363.837	641.075	437.351	578.457	541.989	567.854	543.984	497.668	368.113	514.971	213.712	86.2387	248.698	287.01	424.541	389.305	243.558	512.843	193.432	47.6157	227.318	82.1957	185.931	142.058	52.0095	123.996	155.327		-7.20662	4.49633	-13.6715	-5.57898	17.4256	-6.98555	16.1677	2.68473	-7.8238	16.5708	12.1556	20.0659	-2.99328	8.70992	-15.9072	29.04	-2.33876	11.709	-51.3225	-23.5359
301.07	397.326	354.817	620.363	432.501	568.092	539.96	564.885	531.731	495.678	362.606	506.882	209.363	78.7012	237.698	278.233	416.605	378.706	238.168	505.033	187.006	43.9749	225.815	85.8486	184.861	139.046	47.3946	124.9	143.59		-5.08822	10.0386	-12.8798	-3.22424	7.79369	-9.20553	19.2509	1.58196	-8.17292	15.8296	11.7376	25.4903	-3.14886	8.09724	-15.4969	39.8289	-0.765581	11.3225	-30.3686	-19.0001
303.6	396.176	355.081	626.573	422.793	565.737	538.153	556.523	522.82	481.678	358.297	510.227	203.944	80.0375	250.555	280.721	412.201	369.892	231.484	491.063	183.43	40.9356	229.134	77.5096	178.372	135.094	42.3161	118.38	138.504		-8.22941	11.5431	-14.2053	-7.08538	5.67142	-9.56338	15.2201	1.37738	-9.55446	13.3593	12.0713	17.7192	-3.06787	4.89608	-15.9222	29.8224	-2.45315	9.31769	-36.1712	-24.3868
306.13	385.087	346.115	619.018	414.421	559.185	533.5	542.24	523.414	479.4	357.403	498.581	197.568	76.3256	246.765	272.42	396.031	364.751	225.317	484.795	177.82	37.5143	225.822	74.7635	178.607	130.386	44.0677	110.008	139.814		-8.08349	8.90054	-10.8686	-7.40963	8.88943	-7.03543	12.3387	0.57656	-5.99646	17.6354	13.7596	24.2983	-5.3654	7.51977	-14.0423	19.2416	-1.90925	1.01303	-48.808	-34.7724
308.66	387.848	340.218	607.653	409.539	552.125	529.069	537.198	509.182	466.821	346.032	491.463	195.99	77.7271	239.318	266.885	402.965	354.196	222.274	476.163	177.283	39.1389	213.605	77.6919	172.177	128.344	43.7654	111.263	140.463		-6.34747	11.8782	-8.5044	-7.61577	12.5486	-6.91144	7.4022	0.676753	-7.88448	15.7311	12.7469	22.669	-1.68927	11.9409	-15.0772	20.9564	-1.38025	8.64683	-52.5475	-32.5964
311.19	380.989	338.575	608.303	405.249	545.016	523.459	529.051	499.639	483.595	350.076	482.008	190.768	73.0257	217.939	260.352	386.015	354.93	215.532	476.279	171.533	41.1504	211.544	74.5589	166.825	125.758	53.3059	107.527	128.512		-8.96813	11.8105	-9.09424	-6.8051	19.4181	-8.64243	10.2632	0.629592	-6.65665	16.3283	12.5879	15.6987	-2.31823	8.39529	-14.1744	27.0292	-2.76596	6.75758	-66.5705	-18.2223
313.72	379.172	332.07	595.62	397.635	535.662	520.271	526.027	496.319	467.509	344.271	482.642	188.127	75.1754	219.41	256.217	380.775	341.873	210.132	467.863	173.826	31.9468	205.206	71.1231	166.232	120.029	39.3407	100.413	123.889		-7.54341	-0.777739	-5.79301	-8.04739	5.65606	-8.59671	16.9641	0.573185	-6.40469	14.1747	13.4859	20.7569	-3.74079	9.7713	-12.0701	23.1432	-1.6254	12.6205	-51.0001	-21.2048
316.25	368.222	321.212	595.834	393.085	528.515	512.902	524.759	478.075	450.021	333.027	474.036	185.817	70.5209	205.748	248.36	367.577	336.35	200.428	452.096	166.412	36.736	199.278	65.7554	158.093	118.961	41.05	102.309	128.375		-5.29489	10.185	-10.2681	-5.38842	16.0732	-10.6626	14.1556	2.05887	-6.9884	15.0056	13.9476	23.4128	-3.88312	11.7325	-14.9459	22.5522	-1.38135	5.8411	-50.71	-21.7034
318.78	364.921	316.718	582.153	388.827	516.532	506.885	514.331	472.073	439.934	327.726	466.342	177.383	72.8358	207.191	243.195	356.214	320.87	205.967	457.457	158.441	36.0589	193.952	64.3786	157.774	115.693	37.9584	95.9536	121.768		-3.67426	2.56964	-10.8188	-5.08519	11.3558	-8.52654	8.88094	2.22388	-5.81353	14.3442	14.8733	21.5319	-5.11146	8.6581	-12.2277	24.5703	-1.59504	7.13773	-6.02981	-24.759
321.31	357.161	310.288	575.055	383.118	513.246	504.824	515.612	465.731	445.235	320.813	458.039	172.688	66.5729	211.538	238.789	339.587	330.225	193.836	438.579	149.174	31.837	191.686	65.3241	153.246	113.16	34.6716	96.2021	115.105		-4.41862	-1.66703	-5.55357	-8.06084	13.3435	-11.0546	11.8445	0.68618	-6.78138	14.0963	16.8636	18.4703	-2.47399	7.64026	-12.8128	31.0364	-1.9788	5.96753	-26.7581	-33.7376
323.84	353.073	307.657	570.993	379.115	505.342	501.996	505.541	453.506	439.489	317.601	452.12	172.487	64.3014	202.678	234.183	334.795	314.707	208.433	426.855	152.04	27.3237	186.938	60.7654	153.302	107.73	38.5982	89.7766	109.832		-6.51701	7.45279	-1.60034	-4.99139	21.0464	-9.9809	12.4804	0.504964	-7.83332	13.856	14.6258	20.5969	-2.26218	10.202	-11.3666	26.3607	-1.7944	4.11813	-28.1442	-18.661
326.37	346.212	301.769	550.975	371.501	494.323	495.69	498.299	447.071	428.261	312.033	439.99	167.309	63.03	197.516	228.089	331.462	304.842	200.23	422.504	148.279	25.446	181.963	54.6634	147.311	104.275	39.7061	93.0342	109.567		-6.92617	8.26423	-7.18871	-5.98358	-0.364734	-11.8725	12.9642	1.31634	-7.13305	16.5931	15.1794	18.5867	-0.0900772	10.6571	-13.6386	21.9582	-1.08478	11.5132	-39.6205	-24.9319
328.9	339.968	292.814	551.603	360.337	485.875	493.475	491.374	439.924	434.417	309.504	436.691	163.177	61.0542	195.983	219.616	312.933	307.733	181.541	422.624	141.865	26.7303	175.23	56.54	143.376	97.9727	20.9373	93.0099	108.768		-6.42461	5.76303	-5.1621	-7.12628	6.5067	-11.8113	13.0155	3.13116	-5.18262	16.805	19.7095	16.2175	0.582442	13.3456	-16.3319	31.7898	-2.0848	3.45507	-55.9646	-22.0557
331.43	337.584	285.848	540.134	349.792	483.157	487.192	481.555	430.333	417.558	306.636	431.234	162.905	59.5737	193.596	214.572	315.463	295.526	175.344	420.341	137.258	21.5809	167.275	54.7418	139.19	96.4301	31.474	87.376	100.578		-5.71349	9.55377	-10.8979	-9.67506	9.45748	-12.7375	11.0161	3.24607	-4.84043	17.9476	19.2367	19.1175	-0.872185	11.3174	-13.6974	19.5779	-1.28364	8.66688	-20.6653	-37.119
333.96	333.375	279.164	535.983	351.816	473.751	487.349	487.165	421.464	423.703	300.081	430.319	154.697	58.8162	192.424	208.629	305.622	294.934	186.205	407.857	134.846	29.6224	166.111	51.4199	135.738	93.1929	26.077	86.0904	97.5134		-5.81558	11.0108	-1.82966	-9.79033	17.8428	-12.4634	16.4765	0.290313	-6.24713	16.8168	22.7601	20.9061	-0.0700267	9.57248	-13.8474	30.9277	-1.42219	13.5654	-26.9837	-33.2501
336.49	328.869	276.151	530.108	342.712	464.451	478.292	466.386	418.668	406.936	286.588	421.601	152.35	58.4449	167.116	208.712	297.787	290.702	170.904	400.3	134.828	29.6306	158.917	48.5311	131.956	90.7598	31.1731	83.365	94.9363		-6.13173	10.2552	-6.68232	-9.28493	20.313	-11.5847	15.9189	3.74665	-4.01141	16.3334	18.7526	18.8182	-2.65174	9.62168	-13.2724	32.3041	-1.80175	5.54479	-27.3383	-29.0001
339.02	322.716	272.864	517.48	340.657	460.288	474.831	473.568	407.788	407.18	285.46	411.661	149.882	54.9369	183.923	201.423	289.659	275.899	171.626	397.003	132.662	25.7681	160.994	45.5035	130.409	87.3633	15.7573	81.1302	86.2045		-6.57617	7.16677	-2.69975	-10.0636	20.0669	-14.5433	10.3012	3.37283	-4.31134	16.0154	19.2562	23.6736	-2.29554	13.1144	-13.0241	34.8955	-1.45186	7.26498	-64.3139	-35.4416
341.55	316.578	268.306	513.191	338.358	447.188	467.943	467.038	399.662	402.416	285.946	414.986	145.174	53.5858	184.254	197.792	285.933	275	165.095	404.754	127.143	28.5839	152.231	45.6843	125.313	87.2751	22.3365	76.9821	90.8807		-2.97724	13.837	-3.72319	-11.701	12.6668	-12.0365	18.8808	4.18758	-4.18156	17.4375	21.2459	23.7554	-0.581498	8.14949	-14.6702	24.4233	-1.62882	7.88323	-8.89888	-16.8972
344.08	315.078	260.888	514.252	335.49	445.748	461.97	447.426	392.32	396.891	272.881	407.276	144.295	53.7271	162.929	195.888	276.259	270.978	165.108	382.922	125.445	25.3905	149.445	47.2842	122.761	82.9411	20.1651	80.7425	88.5153		-4.51384	8.04679	-1.31766	-9.12715	11.5692	-11.249	6.62064	2.20264	-3.03011	17.1483	21.2983	16.826	-0.251539	12.6825	-15.1555	25.4034	-2.51102	8.12326	-36.8804	-31.4819
346.61	309.014	250.909	502.843	321.324	438.29	455.898	448.249	381.85	395.801	266.607	402.853	137.456	51.9689	157.049	193.898	266.785	268.721	157.739	381.926	121.682	22.027	147.411	46.5658	123.252	83.2722	22.1695	76.1835	85.3202		-4.6333	14.618	-8.36281	-9.55877	2.73505	-11.9174	7.72541	1.6743	-5.95986	17.7589	22.7114	24.6133	2.64962	11.723	-14.8637	32.331	-2.12185	11.9221	37.9734	-26.0664
349.14	303.812	246.232	498.873	324.705	428.631	451.031	443.814	378.445	392.728	264.499	394.331	135.804	51.0409	165.957	186.143	263.586	265.752	155.439	373.902	119.742	20.5558	137.366	39.3155	117.946	79.4562	22.1329	78.0302	86.3892		-7.09756	11.6996	-9.19638	-10.2465	16.4375	-13.1692	14.69	4.85402	-4.62821	19.5536	23.2218	23.455	5.6437	11.6215	-17.6746	33.9755	-1.73426	8.12549	14.5695	-32.2995
351.67	300.613	242.516	485.985	314.932	424.152	447.115	438.378	378.199	384.525	269.147	387.313	133.117	50.3402	166.61	183.248	261.084	257.685	149.904	364.412	120.299	20.6206	140.86	40.8998	114.139	78.1526	16.0927	70.1491	84.4046		-6.02744	6.70308	-2.7075	-11.9694	12.0757	-12.9988	-0.0306703	4.97039	-2.92613	20.3766	22.0227	22.8256	0.827118	17.9799	-14.8322	30.373	-1.09673	12.2927	-37.4607	-16.8906
354.2	294.322	250.17	485.139	308.189	418.131	441.389	431.073	369.531	383.543	260.873	387.833	130.296	50.5748	153.496	177.043	258.01	249.131	129.692	353.141	120.402	22.1524	132.443	39.499	113.092	76.1899	19.631	72.8159	72.3983		-4.12847	6.18441	1.5385	-11.6854	14.321	-12.5127	5.61956	5.66141	0.254451	19.0956	25.0227	27.8445	4.25897	16.3214	-15.6476	19.1919	-1.84914	16.4856	-4.06337	-34.0766
356.73	293.618	229.065	479.266	298.876	411.211	434.699	424.636	363.409	376.893	256.109	381.504	127.181	45.7719	144.814	178.903	243.816	256.881	138.043	353.004	115.971	25.9255	130.367	36.6139	110.617	70.9473	21.8254	68.8504	74.9692		-5.0027	17.0329	0.178294	-10.0645	7.4025	-10.1769	7.14627	4.06161	-3.22301	20.2706	24.2951	19.8116	4.05256	17.0495	-17.3979	35.3033	-1.81419	9.97213	-16.1522	-22.0446
359.26	281.835	224.474	475.628	298.287	405.174	434.596	417.588	354.549	371.979	249.988	375.147	125.584	45.8459	145.181	171.87	240.869	248.436	124.383	342.249	112.129	21.3532	132.566	36.6778	109.668	68.668	12.4868	67.99	75.405		-1.36861	20.2339	-0.499815	-11.9419	0.980901	-12.0947	6.11431	6.74619	-0.741098	18.8559	23.9092	23.4412	4.32655	18.6602	-14.4692	25.452	-1.3008	9.24333	-8.57652	-12.8112
361.79	280.401	227.663	471.03	300.295	402.339	430.743	405.548	342.855	359.541	242.447	372.231	120.559	44.1658	152.939	171.097	235.413	237.309	124.904	332.6	109.539	15.8656	122.554	35.2596	104.989	68.8159	17.2693	72.4044	69.64		-4.179	19.4715	-1.25636	-13.1104	1.58644	-13.7669	9.11426	6.1385	-0.449046	21.0412	24.838	23.601	5.80994	21.0794	-17.6881	31.4213	-0.97575	10.4971	-39.1692	-24.0411
364.32	276.555	226.472	470.563	286.522	400.481	429.623	401.831	339.721	355.098	240.34	372.262	118.736	44.5117	141.586	164.848	238.131	232.785	115.181	331.02	104.619	22.2701	121.776	32.4032	103.206	66.5277	21.4174	63.2562	71.06		-3.7895	25.7347	-1.51449	-11.825	15.2072	-13.5178	-1.64787	5.63968	-1.42199	19.6666	26.5356	24.3511	5.50399	16.812	-17.4562	23.465	-0.886823	9.36309	-16.7647	-21.2469
366.85	270.764	217.986	466.46	287.315	389.865	424.586	401.137	329.955	353.894	235.435	369.797	116.782	42.8846	135.308	160.863	227.364	229.158	110.777	322.987	104.063	20.4241	124.102	35.7821	101.161	66.5124	7.85814	63.6718	64.9203		-4.16674	11.3916	-0.0387664	-12.0774	7.49669	-14.557	-0.631333	6.60966	-1.04971	19.6757	26.3675	23.932	1.35291	22.4496	-18.4265	9.23716	-0.535072	8.95956	-10.543	-35.3862
369.38	269.929	212.142	458.232	281.525	385.632	421.192	390.129	326.759	351.631	234.885	360.245	114.136	40.6422	140.652	159.265	225.686	224.676	113.385	313.122	100.49	17.6793	115.087	33.6861	100.361	61.3024	13.173	58.2244	66.8638		-3.4289	14.3447	4.25604	-10.5903	0.414762	-14.9849	8.4761	7.02049	-1.03647	19.3615	27.1808	23.2419	4.69505	24.8783	-17.8368	20.8219	-1.19029	9.32465	-8.89888	-25.8381
371.91	268.664	204.283	450.726	280.777	382.862	414.936	385.856	321.505	339.011	221.601	356.276	111.477	39.5966	147.624	154.718	217.431	214.854	105.536	307.032	95.0214	16.2993	108.733	28.7903	101.892	63.7532	8.28122	59.8546	62.5843		-2.53652	21.8086	0.949446	-13.6511	13.6857	-14.9194	6.38567	6.89779	0.466605	21.395	28.0145	25.0903	4.70452	19.8838	-17.8343	30.9857	-1.72944	9.86295	-0.581797	-24.3203
374.44	256.928	200.043	443.24	275.866	369.885	411.644	383.41	317.543	333.907	225.363	346.269	109.087	36.6871	143.745	151.737	212.493	207.901	96.8091	298.823	98.6042	19.5673	110.316	31.1026	96.8567	61.2184	10.4344	60.1064	57.1294		-3.01604	26.173	2.91235	-13.5232	3.59529	-14.4179	2.00791	15.4086	13.7074	28.3473	36.6535	36.223	13.9471	31.7025	-17.198	30.8987	-1.87408	3.75164	-55.1909	-23.0019
376.97	259.235	195.658	437.766	279.109	365.214	404.753	378.725	315.358	333.35	224.114	344.485	105.817	34.3982	143.161	149.621	209.875	199.217	94.8568	294.02	91.9306	14.8035	103.147	28.0351	95.1223	56.5631	10.0204	56.387	55.6398		-2.55812	14.5664	4.54482	-14.3228	-8.2627	-15.2813	1.41663	5.57753	0.669615	21.2458	27.0187	22.8168	6.01902	19.7301	-17.4681	32.6177	-0.900139	10.4787	-37.1061	-33.9969
379.5	255.853	192.635	430.606	269.102	362.168	403.131	371.636	307.393	322.615	219.441	341.682	104.623	37.0288	138.429	142.868	210.856	196.229	87.8333	290.331	90.0633	17.8863	105.447	24.9443	93.1879	54.6528	10.849	58.2191	57.0608		-2.51668	18.5086	0.718805	-12.6469	-1.51431	-15.2927	6.55223	5.34553	0.117657	18.7451	26.4445	26.7601	5.84209	21.1841	-18.3339	26.5563	-0.118013	10.3375	-21.7291	-25.8027
382.03	250.844	190.733	421.781	262.649	352.882	398.092	365.842	305.423	321.82	212.468	335.335	101.585	33.4453	114.251	138.855	203.831	191.831	84.0159	285.533	89.0477	10.3066	106.354	26.1857	90.7506	54.6088	1.97647	55.9507	53.7808		-6.99856	17.5059	1.81423	-15.0496	7.20739	-17.1583	4.10441	7.51832	2.88867	20.6799	27.9487	23.4323	5.33896	19.447	-15.5102	35.4864	-0.951021	6.2786	-56.4159	-23.0528
384.56	243.743	193.668	416.021	261.47	346.186	392.062	363.342	297.858	313.644	210.31	332.416	94.8332	34.4134	116.512	133.337	195.521	192.178	78.2304	286.41	90.9575	13.2252	101.004	22.1635	91.0657	54.0244	8.41299	52.7013	55.075		-5.80923	8.51216	7.22555	-14.1616	3.45785	-18.2682	8.06738	7.553	1.26806	22.1141	27.7672	20.858	6.48042	18.6438	-17.6729	20.3355	0.0337217	8.98628	-8.44757	-6.50274
387.09	240.446	187.277	411.846	258.932	338.544	386.082	351.989	293.177	299.034	208.695	325.068	96.4151	32.1362	118.722	130.602	189.194	184.285	70.5756	271.834	86.1035	11.964	97.8564	24.3663	89.8752	54.2632	10.762	51.57	55.339		-1.31377	12.4671	7.03808	-15.5945	11.6509	-18.9018	9.05468	6.77467	3.68227	20.4054	26.3524	20.8007	11.0931	16.6174	-16.3414	24.978	-0.71392	9.02557	-69.9553	-21.5815
389.62	233.527	188.034	408.203	256.77	338.965	380.69	347.888	289.176	296.861	201.304	315.791	93.3231	30.1793	114.999	130.576	196.775	180.598	77.0209	270.453	88.2135	9.99078	95.6091	20.7739	87.5007	50.1861	-0.791758	53.0653	60.6464		-5.98273	5.75795	5.55521	-15.9263	5.45613	-18.4902	4.55447	4.1595	1.25894	19.9957	26.6932	24.8027	4.82232	18.0576	-16.3974	21.6011	0.137523	11.8502	-78.2079	-25.4349
392.15	228.163	181.353	392.751	246.55	327.093	376.005	339.911	280.513	292.838	198.069	312.172	88.8769	26.0244	119.577	125.807	191.076	178.566	73.2685	263.103	86.9797	14.6903	94.2092	18.9389	87.1093	50.8957	-0.146038	49.9916	51.0627		-5.41055	15.4862	5.33149	-15.0992	9.25564	-20.4875	2.91689	5.23413	3.07123	18.1122	26.7288	25.7739	6.02277	13.3673	-14.4943	14.4531	-0.623287	9.40317	-41.8771	-9.53401
394.68	226.141	174.757	384.829	243.672	322.9	371.346	335.274	278.662	267.448	192.858	311.216	85.588	29.8875	126.67	121.909	182.835	169.118	73.2591	253.437	84.0142	12.9176	91.6157	18.7783	89.2436	48.3122	-0.861154	47.2279	51.7571		-5.04299	9.78478	12.6918	-12.1538	1.79885	-20.9418	-1.37043	5.41922	1.87417	18.225	25.2446	28.0892	6.74443	21.065	-15.497	27.2548	-1.31985	7.34771	-24.1469	1.14854
397.21	220.576	175.672	381.687	236.324	315.751	365.768	327.903	272.956	276.127	189.73	305.697	83.9142	27.3585	108.14	122.466	180.154	167.427	75.4466	246.626	83.4178	8.38337	87.7268	20.2619	83.2708	46.5682	0.836489	49.0209	50.9264		-5.70678	9.27708	12.9489	-17.3602	5.11107	-20.9788	-1.0599	4.79016	3.62697	16.1213	24.5009	22.5024	5.1002	17.5055	-16.5973	21.0702	-0.0215328	13.1763	-59.1238	2.70849
399.74	218.148	164.538	370.15	233.077	310.17	363.111	329.398	273.265	268.634	190.849	297.7	80.727	26.0749	101.669	118.556	173.802	169.964	69.9856	244.466	80.2809	12.4416	86.3498	19.8666	83.2591	45.1195	1.61961	45.8965	51.1619		-6.1744	10.7866	8.86606	-15.5417	-0.611771	-22.1011	-5.62132	5.91931	3.26324	19.7018	23.8544	26.3874	9.57583	17.7276	-16.7728	32.4335	-0.691709	11.3509	-55.3198	-13.7242
402.27	218.674	167.45	371.828	230.722	305.99	359.158	325.756	265.966	258.511	184.492	292.599	79.8267	25.4724	108.644	112.138	168.724	161.487	68.5637	239.507	78.668	6.03864	84.7471	18.306	80.9659	46.5938	-0.747715	41.586	55.2937		-2.45178	6.64302	10.134	-12.409	10.5657	-20.4154	2.20978	5.12339	2.07595	17.0138	26.8868	23.0856	6.78189	16.5761	-13.8004	21.6125	-1.08917	9.92422	-91.0059	-6.22355
404.8	213.369	172.757	359.358	225.963	299.455	358.63	313.344	256.025	261.231	176.433	287.13	77.9625	24.562	97.867	108.325	167.784	158.101	67.02	240.651	75.7231	5.25849	81.7437	15.9162	77.5565	45.3013	3.83261	45.2981	54.6147		-3.19122	20.2043	11.7276	-16.1943	8.58378	-20.7885	2.08292	2.80011	2.59596	18.1674	26.1436	25.1753	5.10608	21.7156	-13.9615	22.0948	-0.601175	13.6645	-36.7192	1.37013
407.33	207.057	161.21	360.334	221.09	296.572	355.121	313.022	256.624	255.288	178.675	287.676	76.3639	20.6453	102.156	106.049	160.442	155.276	62.146	232.068	72.6974	5.34073	74.6843	18.023	77.1672	42.8598	4.92012	39.7308	52.6277		-4.66407	13.0873	9.45508	-16.8993	-0.345518	-21.6716	-2.28548	4.12402	2.00275	17.8659	24.0622	20.5536	7.08283	17.2793	-15.1869	18.6858	-0.0597108	13.0711	-48.3245	-1.50603
409.86	206.874	156.558	357.141	218.502	293.159	354.673	308.515	249.519	250.971	176.186	279.846	73.5796	22.446	97.1862	104.082	155.035	151.62	65.5107	236.832	69.3271	5.75701	76.0383	18.5561	80.3048	40.7247	-2.0723	41.2106	53.4116		-2.63586	16.2731	14.4752	-14.9338	15.7186	-24.0858	-3.62411	4.9293	3.33678	14.6491	25.2558	21.9752	5.89428	17.0627	-17.5783	34.3895	-0.932272	7.59026	-38.4922	-4.33122
412.39	200.535	148.646	350.985	219.21	284.819	352.79	301.833	249.015	248.352	170.444	279.37	72.3962	19.6762	103.195	102.278	159.882	149.785	60.0354	227.508	72.164	5.23045	78.9717	15.3282	76.8216	40.4688	-7.6003	37.157	53.3428		-1.93304	11.6937	10.2687	-16.2996	16.1598	-22.6729	-3.02071	3.27473	3.69053	18.4747	24.9515	25.1528	10.5387	13.8004	-15.8454	26.7601	-0.812835	11.1788	-72.0185	-3.84374
414.92	197.048	152.373	352.185	211.326	284.496	347.434	299.678	245.969	243.902	171.38	274.719	69.648	18.4726	101.066	102.099	149.006	147.821	55.2446	217.258	71.0706	5.11886	75.3452	17.9499	78.0398	40.2028	-4.92154	37.2758	54.3042		-2.59258	17.1675	10.5356	-17.374	8.27812	-23.7141	-0.294319	3.83883	4.47973	19.0857	24.6407	24.8536	8.03992	17.8495	-14.1444	13.1439	-0.104796	12.1693	-49.1304	-9.30356
417.45	191.928	145.895	341.993	210.53	279.776	344.648	294.757	241.169	244.367	166.204	266.223	69.4114	20.4362	102.108	95.6012	144.987	141.909	53.2242	215.607	70.443	8.59946	71.9403	18.3668	74.6453	37.0708	-7.10288	31.8116	45.4863		-3.51548	19.4428	13.6214	-14.8958	17.4506	-23.9557	-5.09237	3.17506	2.64922	12.3935	24.6132	19.7756	8.78374	15.8531	-14.4176	23.2456	-0.256828	18.203	-37.7186	8.00213
419.98	190.562	142.201	337.572	205.923	276.196	340.723	289.78	236.557	245.575	167.561	264.156	66.4204	18.5002	97.0462	93.5715	151.603	142.345	50.4325	208.23	71.5929	4.05439	70.9792	14.084	74.1138	36.6407	-9.56284	32.5313	50.6282		-5.94553	12.4375	8.56258	-16.741	11.9421	-21.7408	0.476218	3.62895	2.93492	15.3628	21.556	21.5648	9.98024	18.4859	-14.2888	18.6206	-0.181251	15.0539	-70.3422	-9.17504
422.51	187.888	138.182	335.175	204.568	268.853	342.179	285.514	235.416	236.539	162.939	258.502	64.7745	21.2132	77.5397	95.3277	141.808	137.84	44.5881	209.057	71.3997	5.34258	72.8927	10.8771	72.7085	36.3989	-7.4562	30.7243	47.6355		-3.24579	15.586	17.8917	-14.4292	10.0707	-22.6874	-1.15312	3.74064	2.20264	14.9439	24.5277	18.8241	7.10276	14.6154	-13.8976	24.4689	-0.0727128	12.388	-30.8199	-17.0435
425.04	186.854	141.236	333.151	201.676	265.738	333.839	279.657	224.512	226.632	158.882	258.927	65.491	19.8544	110.328	89.4745	135.996	128.181	49.8143	192.52	63.6616	0.816569	71.4675	10.4653	73.9365	33.8385	-8.28055	27.5041	44.6163		-1.80774	7.45195	15.6066	-13.8804	14.4296	-21.0776	-0.432224	2.71335	2.24269	13.775	23.4619	22.1041	6.27784	17.8837	-12.8502	18.8628	0.237166	10.6302	-69.8586	-9.84423
427.57	180.698	139.372	319.168	199.149	260.263	333.515	277.598	220.294	228.847	157.092	251.664	65.1921	17.4845	83.2881	90.0957	132.78	127.086	50.5006	195.709	66.3574	3.79548	66.143	16.7435	73.1243	31.8557	-4.89689	31.0936	45.9164		-3.87431	13.5205	19.4729	-16.2988	16.4769	-21.6004	-0.81059	2.7417	2.49649	13.2279	25.663	20.3357	8.27493	14.8237	-14.1935	37.2944	-0.269002	11.5943	-4.51468	-10.3295
430.1	177.891	137.897	320.881	193.099	255.325	329.086	274.546	218.649	225.53	153.998	254.388	61.2022	17.5829	95.4274	88.9354	132.602	118.698	39.8641	193.218	67.6107	2.33485	67.8579	9.36586	72.7266	30.3843	-5.31364	28.0988	40.5187		-3.59641	18.1854	17.1064	-13.8748	16.7134	-23.2232	-11.4381	2.4242	3.97377	13.5262	22.2165	21.8067	7.41157	11.8388	-14.6329	36.3061	0.123013	13.9675	-19.3436	-5.8668
432.63	174.904	134.339	317.284	192.88	255.333	323.233	266.234	214.266	230.633	150.776	247.953	61.0229	20.4333	84.807	85.6605	131.063	122.408	45.7526	186.367	63.6718	2.54986	64.7876	10.3594	72.5315	29.0885	-6.61603	28.1203	43.9871		-2.08476	12.0144	9.09911	-11.8977	14.0788	-20.041	0.298607	1.76027	3.8722	12.6422	20.3019	23.9187	8.51586	12.5795	-12.7671	32.685	-0.608215	12.1546	-50.5166	-6.20361
435.16	171.52	132.462	310.145	184.461	250.81	319.636	262.851	213.239	215.315	147.625	240.523	58.6823	16.7673	87.6581	85.3092	131.034	119.447	46.4702	182.895	68.0938	-0.577948	66.3427	10.5177	72.8329	28.6302	-11.1506	26.1427	39.5864		-5.27488	14.1839	11.9809	-15.6295	20.1256	-22.2578	0.234623	0.852636	2.39478	11.7058	18.7385	18.6318	9.85336	14.5927	-15.399	11.6247	0.838573	14.7158	-37.0738	0.895937
437.69	168.67	120.931	313.535	176.983	248.198	312.906	251.572	212.318	213.552	145.808	239.009	56.4669	17.3719	86.1285	81.1134	126.46	113.907	45.7796	183.62	62.9302	1.60177	60.0672	9.61299	70.9245	30.1206	-0.400037	24.0581	36.5557		-2.37923	7.26325	13.0227	-12.6768	21.8653	-21.4078	-12.0349	2.31521	2.92998	13.2208	21.3035	21.2107	8.28756	13.0304	-14.1076	39.6136	0.0696636	14.7562	2.09386	19.2298
440.22	163.324	127.594	299.916	172.218	237.463	308.923	260.718	209.671	210.648	142.286	232.932	54.4203	15.7676	82.6881	80.6373	126.8	116.21	42.2287	170.177	58.7452	0.662652	57.9883	6.7961	67.7257	28.9009	-7.73451	28.0389	33.3206		-4.74959	6.84948	16.1376	-15.0723	19.4124	-22.3152	-11.0757	2.17252	1.29459	10.7973	19.8488	19.23	11.5185	15.4793	-13.0261	32.7781	0.101962	11.6425	-52.3863	3.15609
442.75	160.959	123.542	295.12	174.438	233.675	302.781	249.744	204.999	208.361	141.406	228.472	52.4468	13.2506	97.9836	76.3749	126.925	113.246	42.1406	160.263	60.5867	-6.46702	58.6977	6.95546	68.1797	25.5137	-4.53545	22.7287	35.973		-3.23098	20.1721	18.9988	-13.9591	22.6265	-22.2826	-0.622507	1.66755	2.05746	10.3126	20.8619	14.5723	10.5028	10.9323	-13.782	32.4459	0.336015	12.5815	-8.09296	-12.8799
445.28	156.561	119.157	286.303	174.245	230.369	301.568	249.412	204.801	204.196	137.837	225.49	51.1993	11.1664	71.1973	76.5358	123.249	104.657	39.5159	162.821	59.6812	-2.18007	58.3375	8.36932	68.0613	22.609	-2.7279	25.0337	33.8187		1.61405	19.4597	22.1665	-13.142	13.4579	-21.6657	-9.22469	3.49406	1.78281	8.80955	20.9034	18.4287	6.49557	14.4046	-15.9257	38.766	0.856279	11.1186	-92.0698	-11.7321
447.81	154.494	120.761	288.69	173.383	227.865	295.637	240.749	191.847	204.907	128.972	225.036	48.5875	12.2871	82.6809	76.9391	119.997	105.651	39.7432	158.815	56.4377	3.73915	53.1208	5.77211	65.1899	24.5355	-7.8962	24.1296	29.8004		-3.22409	18.9401	15.5288	-15.9535	14.074	-21.239	-13.651	0.797781	1.50251	8.28686	21.8136	21.7875	6.51449	14.4262	-14.7122	24.1066	0.441356	11.5876	-85.0421	3.98925
450.34	148.924	114.422	280.371	170.763	224.558	296.051	240.507	191.925	206.715	128.953	217.761	49.283	8.4769	83.1206	72.2296	117.876	98.6517	33.1025	151.946	57.637	-5.20025	55.7898	7.25347	68.7974	22.7104	-6.54837	23.8705	41.5441		-5.32663	7.72185	20.8129	-12.6054	4.13356	-20.7982	-11.5413	1.80039	1.17331	8.4917	20.5754	18.71	9.74379	15.5524	-14.2382	27.6129	0.156156	9.53072	-79.4329	-10.0525
452.87	146.263	116.735	275.097	167.195	221.057	295.235	240.746	189.699	200.084	126.589	218.644	44.2419	10.2973	71.9804	71.3075	117.451	92.9451	38.5993	157.964	54.731	-6.78516	49.6831	8.23349	67.4319	20.0266	-13.3097	23.3188	33.2695		-4.16004	9.56902	19.3785	-15.6755	26.0589	-23.1196	-13.902	-0.689073	0.99534	7.98915	20.5619	19.7809	8.72943	17.0414	-15.1817	34.6275	2.02517	8.52873	-51.0968	2.93894
455.4	145.245	112.082	272.326	164.667	219.34	286.387	236.916	190.031	202.292	127.816	213.736	43.5276	11.9885	77.4853	67.5409	114.198	89.7744	41.2179	149.232	51.9249	-0.887379	50.9443	6.16004	62.8445	21.0222	-10.7363	22.1209	33.0115		-1.34806	11.9712	19.8791	-12.1783	23.0139	-21.559	-16.8313	-0.0146765	1.46647	9.02579	19.7897	18.9809	8.42968	16.5136	-12.4546	28.1304	1.22782	13.1084	-80.3678	6.24497
457.93	142.475	110.16	275.197	163.754	211.84	283.226	224.887	182.599	190.851	126.266	212.148	40.4446	7.08217	58.1505	67.5033	110.942	82.5057	31.0961	140.344	53.4868	0.492873	47.5833	6.36307	63.0553	20.506	-12.3085	21.7604	30.1561		-1.8885	16.5862	16.7559	-15.4318	25.9426	-21.2383	-17.5859	-0.0250491	1.0943	9.16113	19.2156	21.4121	9.98523	9.12887	-13.7482	35.2681	2.21449	10.7496	-80.5612	-2.7469
460.46	138.969	108.266	264.153	156.647	208.352	279.308	226.714	182.866	191.991	124.123	209.138	40.3894	8.97765	58.5926	65.047	109.738	85.9312	34.1974	138.815	53.0354	-3.35323	46.5626	2.40743	66.0918	19.0865	-12.249	19.8184	31.9425		-4.29934	8.91746	19.7279	-16.1221	17.0623	-20.7453	-12.2566	-0.00218894	1.46355	6.58976	19.3225	22.3684	8.3132	11.773	-12.2272	27.6957	1.72296	12.1479	-77.7244	-11.1516
462.99	130.819	102.244	262.214	153.701	208.386	276.465	219.627	174.888	186.591	124.842	205.327	39.0753	5.2001	53.9622	65.2327	109.974	81.492	39.313	144.707	50.6668	-3.63145	44.1162	2.65428	60.8392	17.5016	-8.55637	20.0931	28.1369		-4.05408	13.1203	15.8123	-16.4054	25.0996	-19.9219	-15.095	-0.981552	3.8972	4.97418	19.7715	18.3245	9.71783	8.27077	-15.329	31.9523	1.58966	12.3164	-53.4823	-0.189823
465.52	131.14	98.4709	259.51	152.82	204.606	272.765	213.636	180.174	192.448	118.018	203.357	36.9086	6.15667	63.5202	61.5587	109.825	77.7718	32.1856	133.601	47.5222	-4.03607	41.4495	4.4886	59.9425	14.7115	-4.52171	19.5785	28.0578		-0.541724	10.1106	18.8602	-14.0864	7.86195	-21.0235	-14.4585	-0.93158	0.600255	8.63405	20.364	15.6603	10.9202	4.95036	-12.1608	28.6447	0.779161	12.185	-86.7507	-3.95232
468.05	127.724	96.1454	254.024	153.6	201.285	268.97	214.276	172.963	187.335	114.963	194.5	35.8025	1.14117	52.8286	60.5767	104.901	74.5702	31.9261	139.227	50.0073	-8.69487	40.8853	2.21758	58.3857	15.7815	-7.77995	19.2267	33.2559		1.78579	11.1725	27.0703	-14.1386	8.81254	-19.1688	-16.368	-0.619278	-0.523166	6.4397	21.4607	14.6572	13.217	8.62004	-13.4125	31.2092	1.18477	14.3176	-42.683	-10.4336
470.58	126.207	96.8324	242.674	144.937	199.784	266.233	214.534	170.142	181.07	116.01	192.963	35.1204	5.83931	65.3477	59.3699	99.031	81.6021	44.294	139.073	49.2235	-8.2704	40.4072	1.07558	59.6923	13.4503	-9.55087	20.0442	31.4583		0.0154749	12.6871	19.5762	-13.1363	6.58647	-21.0702	-15.7878	-0.152535	3.01546	7.07607	20.5936	18.4117	8.71743	13.7214	-12.7674	26.3638	0.787161	3.74135	-47.035	-12.0601
473.11	124.839	95.8006	247.99	150.853	193.891	264.638	203.822	171.409	176.787	112.481	191.374	33.9578	1.46289	64.5426	56.3908	93.2992	72.2319	41.2668	133.217	47.4444	-10.7508	38.9867	0.672962	59.411	15.5693	-10.062	19.3894	31.3598		-3.84583	7.46041	26.3701	-12.4149	5.40134	-23.5508	-16.4171	0.218582	5.1244	5.72086	16.4418	18.1651	7.39853	13.6024	-13.0023	37.0512	2.41376	11.1465	-47.1317	-12.7736
475.64	121.115	92.8499	245.999	139.93	191.166	263.832	202.303	167.917	183.515	108.108	187.285	34.0344	2.2633	62.2364	54.2593	94.7466	74.6865	37.7739	130.75	47.5732	-4.41134	37.4563	-0.16848	57.1477	12.7546	-16.5486	21.3268	33.8255		-4.7816	21.4752	25.516	-14.7777	4.33347	-22.4499	-23.6354	0.453349	3.38272	6.58595	19.7244	18.5384	13.3173	11.1457	-13.8777	31.5818	1.96617	10.6062	-72.8889	-7.30045
478.17	118.554	91.551	241.593	135.669	191.958	260.051	199.928	161.954	167.026	112.78	187.749	33.1639	0.642157	63.3419	56.0067	92.2024	71.7208	37.0988	127.618	47.1246	-7.80044	38.1734	-0.566651	55.5168	12.2165	-11.1263	17.0572	33.8724		-3.09996	16.1047	19.2351	-12.0446	12.4736	-20.4838	-9.75088	-0.444092	4.92976	7.46248	23.4354	19.3897	11.7915	6.99072	-12.0037	28.7617	3.04075	13.8238	-81.8507	-21.2026
480.7	114.466	92.6247	243.114	140.69	190.206	257.356	193.323	156.742	167.288	106.457	181.59	32.2976	1.8338	53.181	53.4481	87.9519	71.9998	30.5818	124.593	44.6607	-6.0735	35.9628	0.65349	56.2161	11.384	-7.33607	15.7029	29.5286		-4.509	9.09687	22.8336	-11.9741	7.56398	-20.4192	-15.5031	1.9976	5.2254	7.10655	21.0181	19.3133	9.44191	8.28614	-12.8324	27.4183	1.88536	11.3406	-47.4541	-10.088
483.23	115.647	87.3766	235.102	135.838	183.51	253.264	193.981	158.475	169.327	105.608	178.911	30.9334	0.290124	50.5457	50.3944	88.3834	69.1398	34.0516	124.011	44.2224	-8.66048	38.4178	-2.08047	56.4987	10.6118	-12.2275	17.5562	27.4687		0.995148	7.74894	26.5479	-8.6779	7.56783	-19.2997	-17.229	0.281043	4.13368	6.57977	21.9097	17.502	8.37282	3.16126	-13.9177	27.6719	3.51002	7.21236	-62.0251	-13.8438
485.76	112.954	87.639	228.631	135.468	184.692	248.381	185.135	152.169	155.729	107.341	173.307	30.4577	1.57012	51.0961	54.557	85.4651	66.5995	31.7654	123.546	43.264	-8.92335	32.7748	-1.17585	53.5684	11.2528	-13.488	15.4635	26.3028		-3.22692	20.3304	27.6661	-15.3638	9.02016	-17.4708	-14.7227	0.471124	3.21482	8.90645	22.8913	15.4466	10.6122	3.35626	-12.3791	44.4994	1.90928	6.42927	-87.5244	-17.6972
488.29	111.44	86.9758	227.169	136.873	181.284	245.412	184.722	153.47	160.9	102.766	171.907	28.579	0.394534	59.064	47.0774	84.316	65.3005	36.7148	122.826	42.8851	-11.8182	32.9251	-1.45188	50.6522	9.9561	-12.6041	12.9869	30.502		-3.01004	7.70326	22.5571	-13.3324	7.85042	-20.242	-20.5373	0.682558	2.63758	7.13634	20.228	16.4612	12.5839	6.64995	-12.238	40.0763	2.37101	8.38449	-88.1691	-9.57168
490.82	108.576	89.8009	217.458	131.938	181.214	241.442	181.236	151.063	158.393	103.927	169.509	28.5398	-2.00228	55.9974	48.7844	82.9568	57.8351	37.1678	117.376	41.9466	-9.82201	33.2538	-0.352654	53.7095	8.76974	-15.8821	13.8016	31.3571		-4.67218	7.71002	27.3861	-11.6566	17.119	-18.5819	-12.7492	0.342963	3.48059	7.14257	20.7933	17.7966	7.77935	5.77566	-11.5017	30.701	2.77203	12.0332	-81.206	-8.64546
493.35	105.179	84.865	228.05	127.797	178.734	240.77	177.363	146.418	156.875	100.828	169.81	28.1641	-0.439438	56.9295	45.4395	83.8871	62.5453	25.0387	112.683	43.5761	-10.1116	30.4268	-1.75051	53.2038	7.02804	-18.7327	15.2139	30.3769		-3.21414	9.01986	20.4342	-10.3474	5.48593	-17.2605	-13.7553	1.06722	4.46671	7.73532	19.472	16.756	8.03769	7.28976	-11.8451	30.8449	2.49122	0.308193	-67.2797	-20.4492
495.88	103.074	85.9124	224.529	134.722	175.78	238.686	177.486	147.684	158.856	96.9958	164.874	26.4406	-0.822931	50.4997	44.2422	77.1548	57.1973	35.409	117.235	42.871	-16.5111	31.7405	-2.44317	50.9376	7.42536	-17.8414	16.5037	28.1693		-1.74718	11.7995	28.9767	-11.3726	12.1776	-20.91	-16.8286	1.03727	4.43403	6.86417	20.4864	17.7629	7.32111	9.4115	-12.9002	34.2891	2.33743	11.4899	-60.0586	-17.3471
498.41	105.683	85.3583	220.329	129.51	174.622	235.95	174.018	143.849	159.13	94.8166	164.648	24.7344	-5.08586	40.3657	45.1583	84.0066	62.0699	34.4955	110.287	41.2906	-7.15224	30.1037	-3.67374	50.0544	6.83211	-13.3795	11.7719	18.4998		-2.00991	13.3809	25.8106	-12.2002	15.7743	-17.8713	-13.132	0.0482339	3.75166	6.85906	16.5004	15.2011	7.32895	-0.664715	-11.7137	29.2977	1.81714	8.88101	-79.7553	-17.4268
500.94	102.67	87.8003	222.311	123.352	174.143	233.661	174.383	141.267	157.434	92.0251	162.879	22.2541	-5.46546	47.0563	41.5559	79.5068	56.7987	31.4373	109.041	40.0289	-6.54425	32.2611	-2.3582	50.378	3.957	-15.6566	14.0573	26.4811		-4.07779	-1.93188	28.1314	-12.1253	7.76679	-18.7877	-20.9548	0.358488	3.6844	6.21132	15.6591	15.458	8.75863	5.55516	-11.1816	45.5426	2.68705	12.2824	-54.9652	-13.671
503.47	100.207	86.668	218.458	126.249	171.096	233.391	162.507	135.758	151.484	89.1503	159.73	21.2023	-3.33733	43.0565	42.8022	75.9969	57.271	36.6647	112.432	36.6653	-10.4683	29.6959	-6.16279	49.1607	4.5461	-17.5424	11.8655	27.7862		-1.96742	5.83071	26.6808	-11.6796	6.74314	-17.8563	-22.9189	0.716398	3.60935	5.46504	17.8283	13.7819	9.74287	2.95696	-12.1615	30.3523	2.9373	8.78551	-76.8218	-16.9172
506	100.932	85.433	217.249	120.725	170.503	234.181	161.502	137.382	151.332	93.5949	157.047	21.7398	-3.84883	46.1356	41.6666	78.0159	55.7172	32.1998	105.699	39.8698	-8.45447	27.1539	-5.56838	51.9354	4.9955	-16.9008	13.43	28.7549		-3.29136	3.56811	24.0104	-10.4788	10.2303	-18.6485	-19.523	-0.455072	3.90153	5.96882	13.5956	15.5136	9.00137	4.7985	-12.7774	35.7648	2.04576	12.623	-82.1086	-24.7391
508.53	98.4395	85.5318	214.953	114.961	166.195	226.774	159.23	131.684	138.453	88.0368	152.224	19.8836	-4.61415	42.7257	39.9437	74.2584	53.1049	29.7934	110.644	37.5792	-15.5341	29.178	-1.67083	48.6571	5.82369	-14.2387	13.1894	29.7604		0.573453	4.40072	25.9864	-11.3618	9.75546	-16.3097	-23.5267	0.176327	4.71209	5.27194	11.781	11.0538	9.79068	-0.645472	-13.3917	34.1669	2.20821	11.7828	-58.4468	-15.5389
511.06	96.3794	78.7998	203.733	116.493	167.062	225.253	154.976	129.502	146.16	88.6692	150.42	19.2099	-5.86193	48.4436	40.2757	70.6997	51.1577	24.5793	105.121	37.4911	-12.186	23.0598	-3.62864	50.4888	3.15074	-13.0634	13.8819	31.1342		3.97234	4.11303	25.9485	-11.2131	11.4039	-16.4433	-20.8715	0.662375	2.62677	5.50603	12.1604	13.9197	10.5223	3.14873	-12.1501	22.0534	2.67292	11.5508	-64.604	-19.7734
513.59	94.3291	83.3002	206.425	110.769	162.597	220.956	151.725	129.551	140.459	85.4982	148.496	19.1237	-4.60041	36.5292	38.4467	73.4377	48.7638	24.3548	106.549	40.1321	-14.7476	24.2394	-3.92867	49.7816	3.50175	-16.0649	12.0802	19.2137		-0.96518	8.8371	25.2853	-10.303	2.75041	-15.0589	-17.1821	-0.19236	4.15655	4.29954	13.8214	14.7216	10.3659	2.63747	-10.0437	17.4626	2.63085	10.1317	-29.4982	-26.4231
516.12	87.4678	78.6755	205.349	112.172	162.612	219.602	147.339	124.668	141.876	78.4353	147.415	18.0852	-3.76848	48.8701	39.0707	71.9653	48.347	25.8924	96.5309	38.6632	-15.1924	27.0792	-3.05044	47.9407	4.3827	-17.963	11.1276	29.2982		-3.00651	5.88318	28.6554	-11.4516	9.98325	-14.9642	-21.6178	-1.72871	2.74245	4.28617	13.3601	10.1756	7.51736	7.18994	-9.54522	22.5305	2.39337	9.66858	-46.1324	-31.606
518.65	90.2205	76.4785	205.916	110.803	157.573	217.072	141.52	122.742	134.354	80.1047	146.546	16.9262	-5.85354	41.3815	36.2197	69.7779	47.4101	22.4174	94.8046	41.3725	-15.7024	23.3741	-3.43856	47.0197	3.45767	-19.2379	9.85563	23.7556		0.57848	-5.25301	30.7612	-8.60524	10.4004	-14.0483	-21.2218	1.46844	3.60065	4.50808	12.8975	13.5448	7.66358	-0.332447	-10.9012	13.0839	2.62172	10.3185	-64.7652	-25.2111
521.18	87.6412	79.5895	197.443	111.995	157.724	215.041	138.223	122.168	137.064	76.2368	141.21	16.2024	-9.15983	35.7754	38.7267	68.9943	42.0361	18.9843	100.354	35.5254	-20.4135	23.4876	-4.52948	47.4423	1.2075	-18.2448	13.6384	20.0476		-0.494209	5.61917	33.0294	-9.26062	19.396	-14.5958	-21.7314	-2.06826	1.03477	5.89768	10.3334	17.3179	8.28441	3.15541	-12.019	28.1976	2.35774	9.61538	-52.7409	-29.8089
523.71	83.7175	76.6292	200.855	112.354	153.968	210.563	137.483	120.124	138.644	73.4936	138.895	13.5211	-8.96589	30.0965	35.4174	68.7542	40.5009	28.5474	91.0296	34.4733	-16.5848	22.1743	-5.78501	44.2914	1.45051	-16.9555	14.9538	15.9381		-3.07396	1.39096	31.5937	-8.68582	11.6211	-13.3085	-17.1518	-1.60663	0.669527	5.51325	12.4126	15.1563	6.31803	5.69911	-12.1054	33.2593	2.41359	9.61231	-47.3251	-39.4234
526.24	84.8463	74.3051	192.98	105.955	152.798	209.191	135.517	114.13	134.379	76.1722	134.789	13.9321	-10.0049	33.4998	34.1011	70.3697	35.3711	22.1859	97.3661	34.5614	-17.7821	23.4651	-6.42726	44.5727	-0.689713	-12.348	13.8725	20.9569		-2.21171	4.1655	38.4468	-8.43662	1.20582	-14.3105	-28.2415	-0.309451	1.13543	3.65341	9.79239	14.0534	9.81156	1.45622	-9.78203	22.5781	2.79756	12.8263	-56.3514	-13.5004
528.77	80.8781	72.7952	190.936	102.494	147.267	206.287	132.486	116.371	128.042	71.8081	136.622	12.4325	-9.26611	29.5072	36.0027	71.535	40.8627	21.536	86.6864	35.3131	-20.3693	21.2992	-5.40458	45.2666	4.47295	-12.6883	13.6886	18.0897		1.2442	7.16085	30.8686	-9.38031	-2.19865	-12.441	-17.721	-1.23236	0.737625	6.12029	8.97493	16.5517	6.75075	0.0228871	-12.6166	33.2159	2.43368	12.794	-45.1008	-32.5455
531.3	80.3268	71.6617	187.011	104.094	147.555	203.261	126.948	113.112	121.755	73.5005	133.445	12.4774	-10.0362	32.9363	34.1153	72.0639	39.8603	23.3766	91.9118	32.2818	-21.0982	19.5913	-5.65414	47.1885	0.966185	-15.3121	11.2167	15.5223		-1.65963	4.35926	34.6768	-5.94617	6.66817	-12.4783	-18.6967	-0.484232	1.00218	8.36243	6.97995	8.87163	11.3452	-3.18292	-10.8242	37.9381	2.18141	9.61538	-45.7455	-34.0722
533.83	76.822	71.2595	186.503	100.597	146.672	195.757	132.166	116.214	126.441	71.2494	128.394	12.5233	-12.1268	38.6123	33.4443	67.5663	36.4594	17.8557	86.784	34.8823	-18.1497	18.3477	-5.97568	45.3934	0.48693	-10.9755	11.5853	15.0883		-0.193748	1.86227	34.0424	-5.94707	3.44728	-14.4925	-26.1263	0.605585	3.52445	6.38025	7.01035	10.6957	9.9199	2.55101	-8.60973	24.711	3.26083	6.9645	-51.7738	-34.1874
536.36	75.7321	72.4607	180.495	99.6885	144.792	194.284	130.2	112.922	120.555	69.5652	123.796	13.2705	-12.752	28.888	34.6156	66.7509	39.2786	18.356	89.2603	33.3017	-21.022	22.4269	-7.36167	46.1734	1.83786	-11.6395	14.9017	13.9744		-0.952569	11.1318	36.3703	-6.44479	2.78213	-13.4418	-18.0624	0.449884	2.22813	3.28703	5.66213	7.23486	12.8068	-0.487757	-10.0268	21.835	3.18648	15.473	-57.931	-31.7079
538.89	75.2088	69.2087	180.001	96.5433	139.402	186.493	127.04	109.202	124.709	67.779	124.647	11.3989	-11.2864	17.892	31.5591	67.6228	34.1002	20.5462	86.6602	33.2511	-18.7328	19.8715	-7.13388	44.0321	0.519391	-19.5123	10.7133	11.9322		-1.98981	4.8204	40.7257	-6.79752	8.1378	-12.5043	-22.9311	0.0689115	2.16762	4.74995	7.31347	11.2438	7.41686	2.18351	-9.21493	22.4466	2.6065	7.75984	-39.1692	-35.2266
541.42	73.5618	70.9924	175.571	94.7697	140.717	183.796	128.352	108.309	124.441	66.3735	121.523	11.6611	-11.7067	18.1307	30.2419	69.5605	32.8871	12.6198	86.2199	33.8311	-20.3791	22.4559	-5.80558	42.0538	-1.87456	-21.6225	12.285	12.9905		-2.0174	1.20904	40.1582	-8.58219	-6.9411	-12.3485	-21.7981	-0.403006	1.38728	5.08168	7.36027	12.244	9.2019	-3.2135	-10.9088	30.3523	3.48203	3.79259	-90.0066	-26.9882
543.95	73.2437	69.8875	175.577	96.5396	134.905	181.294	121.161	107.722	119.065	67.9135	119.582	10.3847	-10.7519	20.4769	30.4598	64.8971	34.7519	25.6816	84.1491	33.7673	-13.6334	20.3795	-6.47776	41.2655	-2.35346	-14.1925	11.963	20.9427		0.16667	3.58758	36.068	-8.0605	-0.283996	-11.6189	-22.3437	0.506179	0.855579	5.133	4.03787	13.19	10.4216	2.02842	-9.20695	20.7877	3.0899	5.50609	-77.95	-25.3174
546.48	72.2725	68.378	175.526	95.7108	134.78	182.501	114.476	103.004	118.282	69.3212	118.287	9.11987	-12.1023	25.1341	30.5898	65.4075	28.7563	19.2824	75.8884	33.0573	-20.4933	18.289	-7.01682	39.7208	-1.73514	-16.3932	13.392	12.9268		-2.41352	8.20587	39.9694	-3.70876	4.68911	-13.8046	-29.4268	-0.195825	1.05733	4.02217	4.31227	16.9166	5.15745	-2.20739	-7.59634	39.3787	3.66268	3.03873	-61.5093	-18.6898
549.01	70.5628	66.3535	170.339	89.957	130.701	177.291	114.627	103.172	118.088	68.1423	117.778	8.97278	-11.54	19.497	28.3806	68.2777	33.0526	18.6331	80.285	31.365	-18.3295	16.773	-7.31847	40.8235	-3.02887	-13.4069	11.2531	9.59492		-2.9023	8.44193	36.3981	-8.59597	-1.20578	-12.384	-23.781	0.0568289	0.807494	3.54793	3.44467	12.7995	6.88729	2.68809	-5.96331	22.22	3.93842	5.15325	-24.4692	-17.8523
551.54	70.13	70.8815	170.622	89.702	129.742	175.639	118.296	105.035	111.846	66.2193	116.892	7.83526	-13.4364	18.0104	26.8233	65.4444	28.6426	16.353	71.0875	29.7487	-22.4578	17.7138	-8.9219	41.3764	-3.26345	-17.5396	11.848	14.547		-0.746698	3.04517	36.3346	-7.92069	-7.16119	-13.0298	-32.8167	0.332478	1.40101	4.53646	5.9936	8.56303	8.04104	0.669998	-6.61104	19.787	3.1514	6.66345	-56.158	-25.8315
554.07	67.3876	66.3664	170.819	91.0278	130.274	173.322	110.185	101.729	111.555	62.539	111.682	7.32306	-13.1861	24.8745	25.9817	64.7185	27.9369	18.7301	75.3059	31.6115	-23.4321	14.1465	-6.53279	38.6254	-1.56995	-17.7044	12.5205	9.55101		-1.44619	3.04263	40.5817	-4.30729	2.7187	-12.0925	-34.5525	-0.17517	0.665918	5.17849	1.91127	14.9643	10.7959	-1.9711	-9.13069	18.3402	4.67868	9.25838	-71.6961	-26.7577
556.6	69.4287	62.6292	162.111	85.677	127.223	171.556	112.924	97.909	117.723	63.7005	111.087	7.08576	-12.5407	21.0674	26.2886	61.3158	26.0741	17.2174	69.4514	30.5358	-18.4625	15.9554	-9.12798	37.2925	-3.70814	-13.1188	7.97255	15.2931		-0.821721	14.2161	44.9517	-5.75392	5.76851	-10.7184	-24.0204	-0.776959	-1.6115	4.80245	2.42571	8.36633	10.9231	1.85974	-9.64178	32.5421	3.81536	6.85089	-73.2435	-19.9196
559.13	63.5319	63.4507	162.887	86.4924	126.352	166.007	111.386	99.8829	118.155	61.7927	108.557	4.06243	-11.8252	27.6796	26.9734	60.5762	28.1239	19.7487	72.7209	29.0123	-17.9249	19.4641	-10.1755	38.9028	-1.32067	-22.2788	12.3951	7.8327		0.112266	2.67963	39.8017	-7.11454	-5.161	-11.9464	-29.3187	-0.230093	5.05757	7.77784	2.90203	12.4519	5.16936	1.18064	-7.36823	22.249	3.21944	13.774	-16.0877	-22.3903
561.66	65.1085	58.2634	162.821	85.2243	126.138	165.447	107.693	97.7592	115.647	62.9698	110.826	3.79873	-14.9279	11.3414	24.9221	59.7951	28.1082	14.1464	69.718	31.9236	-19.2652	16.085	-9.48306	39.075	-3.58465	-26.2666	10.4456	14.1355		-1.52703	1.93841	35.7224	-2.2974	-2.01988	-11.6083	-36.0864	-0.13143	4.16853	2.14576	5.67923	6.20724	7.13553	0.0753252	-5.59961	29.988	3.33511	7.5457	-73.727	-32.5034
564.19	66.3314	58.8923	163.465	86.422	123.426	161.264	106.555	94.2713	100.725	63.3113	107.638	4.15498	-15.505	13.6009	24.2904	59.8912	21.4621	18.3627	68.5271	27.5277	-18.4456	16.2381	-13.7484	38.6548	-2.04935	-18.7436	13.6582	11.2685		1.73449	17.7818	46.7858	-6.67116	-5.73673	-13.2217	-31.6298	0.116117	2.73868	4.91207	4.11401	10.9471	11.467	2.84196	-7.28189	34.0127	3.68284	10.4984	-73.4047	-29.7225
566.72	62.6482	58.2717	160.996	85.218	124.159	159.759	105.468	97.8164	107.566	58.9365	104.264	5.70083	-15.2526	10.456	21.4899	59.1656	27.8708	12.9452	65.1297	30.4293	-18.9983	13.6458	-10.8393	40.9572	-2.63506	-22.2178	13.0951	7.20552		0.746705	8.83202	43.8763	-5.46279	-9.5305	-12.4194	-23.3602	-1.56048	2.67767	4.52998	3.90142	9.66559	8.68454	-0.234065	-7.40281	14.0112	3.39653	8.67884	-29.7561	-39.8023
569.25	63.7396	55.4438	159.663	85.1193	123.405	154.844	103.821	95.9931	104.325	63.4766	104.602	3.02228	-15.2176	7.63115	21.4612	59.9852	22.2449	9.40695	68.2518	26.4956	-21.4179	13.1508	-12.5192	37.0982	-4.60078	-18.8345	9.24255	7.18843		-4.37482	2.67458	38.0396	-4.70025	-2.10543	-12.1136	-38.0075	0.515809	3.49828	5.83181	3.33063	4.487	12.1245	-0.761707	-7.78879	21.8837	3.78228	5.26047	-66.1192	-35.1136
571.78	61.1966	56.2957	155.016	84.5823	118.15	153.392	101.27	94.4611	103.702	60.7789	102.99	3.95059	-16.7141	10.7647	22.7904	61.3813	22.3145	13.3152	61.0504	28.5734	-16.0689	15.0755	-11.569	36.4446	-6.77815	-13.136	13.4641	7.30656		-0.728011	4.75439	40.5398	-3.79815	-3.76923	-11.2458	-34.0175	0.0053711	2.64165	5.74958	2.99751	8.82206	7.63803	0.383085	-9.81892	23.8303	4.98755	2.79756	-64.5718	-25.6609
574.31	59.7447	52.9424	153.667	81.3105	117.987	149.35	100.255	92.9346	99.0422	58.221	99.5837	3.47463	-18.4637	20.8885	18.9469	59.1265	20.7211	9.91554	62.4427	24.5794	-23.1224	16.4817	-13.7778	40.3808	-5.39746	-20.7643	8.18818	9.53275		-1.25471	3.89219	37.1194	-1.64902	-10.7915	-14.1366	-37.8437	-1.26971	5.66325	6.37403	3.24112	9.29407	6.79603	-3.89706	-9.91122	20.5352	4.13591	12.8082	-79.175	-31.0919
576.84	59.7762	51.3903	152.869	81.4065	114.559	149.359	103.491	96.9267	109.302	57.5066	101.545	3.16059	-16.5876	17.2244	20.2537	57.1495	21.2269	8.79598	60.0388	24.1224	-21.2979	15.7836	-13.3349	38.5308	-5.03824	-21.911	8.26116	7.42236		-0.502571	15.6486	45.9517	-6.65692	-3.54143	-14.0944	-39.0875	1.09431	3.71838	2.31971	0.885654	10.3082	7.50304	0.574637	-9.73728	25.2678	4.26629	9.68527	-92.5211	-25.2598
579.37	60.5533	53.789	155.986	73.6005	115.726	144.665	101.024	90.0221	94.6058	56.6277	98.0721	2.82622	-14.7478	7.86985	18.64	54.188	28.4169	7.28057	59.1027	27.2542	-22.7241	15.4415	-13.9954	37.7964	-7.39726	-15.4385	7.35308	8.35532		0.189336	2.10171	42.2888	-7.08842	-2.12562	-11.8714	-37.1195	1.06351	3.55553	5.22206	5.43004	9.56703	8.83361	-0.835821	-7.17507	17.2339	4.54303	13.0257	-67.6988	-33.2346
581.9	58.2476	52.6516	148.436	76.9941	112.799	142.167	100.719	92.3737	101.622	56.4373	94.5931	2.24394	-19.0792	10.3136	19.7514	55.4898	25.4465	7.26054	60.6341	24.6226	-22.932	15.5375	-13.2284	40.9108	-8.56313	-16.235	6.09802	8.33842		1.12051	-3.33482	38.4505	-6.20961	-7.27365	-11.2698	-35.6799	-0.290821	2.67291	5.88501	3.64183	8.86723	11.2871	3.31577	-8.20488	26.756	4.11413	11.1715	-75.2744	-24.954
584.43	54.1899	49.1468	150.841	77.1601	110.607	137.19	92.4038	89.5955	101.341	51.5585	95.1291	2.72611	-17.52	1.59559	17.7838	57.1564	25.7113	12.8984	53.4769	25.5553	-23.8021	13.9873	-16.3928	38.4582	-8.22953	-20.5466	4.72907	6.1577		-0.471899	2.68558	49.2671	-6.27437	-9.34596	-9.4589	-35.9596	0.490407	1.93964	3.90144	4.48759	10.5835	7.86726	1.49287	-10.07	22.4829	5.18019	9.966	-33.1087	-36.822
586.96	53.7165	49.6168	146.436	69.4039	112.241	136.194	92.454	87.4706	93.5675	54.3947	92.4221	1.73339	-17.7395	5.20651	16.6509	50.6369	23.6769	10.062	54.3778	23.8299	-22.6992	15.4906	-17.157	37.8943	-6.87213	-15.9765	6.34288	7.58634		1.87642	-1.99703	46.4621	-7.07463	-6.4605	-10.7239	-33.7004	0.326223	4.35956	2.80134	4.97041	5.32527	9.16925	-0.180611	-9.31804	23.2435	4.33258	9.89303	-11.9936	-29.4522
589.49	55.0783	52.7883	140.702	69.8858	107.62	133.566	93.5038	89.5893	93.1859	54.9656	90.5437	2.55967	-13.7337	-0.644765	17.4706	50.1933	28.9205	10.8562	50.5753	20.441	-23.0711	13.3649	-15.3959	38.129	-6.72684	-22.4683	5.91478	8.62909		0.936867	-6.97494	50.787	-5.02958	2.85807	-10.7385	-33.9513	-2.63981	3.29481	3.01499	3.96381	9.27206	11.9281	-3.58666	-9.44718	16.9058	4.20728	8.15168	-68.3435	-14.5285
592.02	52.8111	49.2648	145.862	74.6382	109.461	132.688	93.2475	86.7766	93.2842	54.6081	92.3375	2.1069	-19.1806	10.3543	18.088	50.6928	23.643	10.9032	43.5457	22.2244	-19.0954	15.7075	-15.1217	39.575	-7.1013	-16.7631	5.36232	12.1419		1.19608	-1.60864	50.4964	-3.12605	-0.867436	-11.3892	-30.6386	-0.398754	3.38588	3.14909	5.40348	7.93995	8.39581	-2.61679	-9.53788	21.5918	3.718	9.49815	-35.9133	-27.1765
594.55	52.5707	43.5642	137.363	71.0392	106.587	131.727	87.9379	86.1148	93.0772	49.5654	90.2191	1.39574	-16.4078	9.61066	15.1864	54.201	22.8296	12.9476	43.5208	21.4792	-24.8424	16.3797	-19.6012	39.6379	-7.28273	-25.2372	4.03307	11.2814		1.93364	-16.8809	48.5004	-2.92836	-1.26824	-10.6861	-38.5337	-0.832917	4.7043	0.914338	4.88081	7.26536	7.53058	-0.076323	-9.34232	13.9418	4.0647	9.0665	-67.5376	-19.7889
597.08	50.9825	43.6691	138.667	70.9108	106.78	128.483	87.701	83.0408	88.6253	47.5901	87.6292	1.79133	-18.1142	5.69587	15.1767	49.0956	24.3373	10.2108	38.4957	20.1025	-22.0489	13.8691	-20.3535	36.3575	-10.7896	-22.9728	4.07104	11.9254		-2.48079	5.66234	46.3951	-8.28426	5.6176	-12.3817	-39.1619	-0.770479	6.98203	1.57545	4.76536	6.87021	7.36588	-0.728085	-9.3041	20.5248	3.26888	10.218	-72.3086	-26.9749
599.61	49.6532	42.2297	133.66	64.9226	103.043	126.926	84.7906	81.9715	86.3491	48.211	84.724	1.82874	-17.6343	6.77925	15.8861	52.3331	26.7467	11.3848	34.9426	21.5454	-20.235	16.36	-15.3701	37.1917	-8.17047	-16.0762	1.64689	4.79866		-0.515453	5.66993	51.8643	-6.4413	2.75715	-9.79363	-34.4703	-0.889639	5.23574	1.24609	5.47432	5.89378	7.21072	-2.00349	-10.437	18.1342	4.0257	9.21409	-27.0804	-29.7934
602.14	48.0007	44.3572	134.318	68.106	104.436	126.265	84.2155	79.5951	93.4796	50.0939	83.3647	0.181278	-19.2823	-0.147051	15.374	47.8193	24.4215	14.5709	37.0565	21.3674	-23.0097	12.6922	-17.9853	35.88	-7.18343	-18.8933	3.00654	10.7945		0.698039	5.42455	47.9738	-5.21879	-3.64041	-7.92245	-40.446	-0.449447	4.26095	1.60679	4.52547	5.53265	9.44345	-7.2201	-10.4218	30.4071	3.50361	9.04171	-28.4666	-35.6654
604.67	48.9988	47.0006	132.443	68.1214	105.065	124.87	87.152	82.1495	82.3548	49.22	82.5665	0.331102	-22.7582	-2.55253	14.5192	51.635	26.3831	7.81771	31.7572	20.1317	-27.7275	13.3467	-19.0064	35.393	-7.18063	-21.4502	2.18209	8.67981		-1.50191	3.33373	48.8337	-5.92639	-3.59139	-9.08159	-37.4979	-0.9206	3.95307	1.86048	3.63319	8.0762	6.89989	-3.81079	-8.86361	31.0891	4.89176	10.2659	-74.2751	-24.2427
607.2	46.3922	41.454	130.709	66.477	101.491	124.311	80.6754	78.2129	86.6935	45.4935	78.2274	0.744793	-20.5212	-4.05947	12.5409	49.7128	25.5909	12.7939	29.1664	19.2771	-23.7404	13.2791	-22.501	33.6177	-9.5452	-19.6568	2.80585	2.88584		-1.10588	3.37857	45.1152	-6.26261	12.4477	-7.84507	-37.0434	-1.68619	4.67227	2.01466	3.01326	7.16459	6.6496	1.28148	-9.87585	22.8296	4.69854	13.3267	-78.4014	-36.3501
609.73	45.6962	40.2056	126.98	64.5761	101.833	120.853	84.0926	77.1448	85.0859	44.6888	78.4695	-0.598117	-21.0539	-3.7394	13.1224	49.5571	27.655	16.1628	26.025	19.3667	-23.4992	13.6652	-18.7613	35.1057	-8.88289	-24.0208	0.611763	6.92496		-1.40352	-4.40094	51.3243	-5.75132	-3.82208	-5.41805	-38.072	-1.85501	7.08949	1.78903	4.31616	6.29993	6.6425	2.81119	-9.65206	24.4212	4.59303	6.97926	-55.0619	-30.4604
612.26	44.3885	43.3725	125.097	60.7169	102.315	118.734	82.54	76.5481	78.5806	45.2537	75.7143	0.960458	-22.0205	-8.13702	13.7924	44.4957	24.3476	13.8174	21.6837	19.7666	-24.6073	11.5383	-20.039	33.6724	-9.39227	-21.4583	1.06751	4.70986		0.819171	2.69826	46.1786	-4.29204	-10.658	-8.26557	-38.136	-0.00423645	4.75298	1.98471	4.7679	7.03215	10.0761	6.89413	-8.17832	37.9629	5.0781	7.09929	-34.0758	-29.7292
614.79	44.1485	43.2383	126.047	59.5062	98.6232	116.633	78.1031	75.1514	80.5116	46.346	76.215	0.414175	-21.4255	-3.34937	10.1102	47.8731	27.5271	4.62526	17.801	21.2624	-23.4583	12.1728	-22.3242	34.0497	-8.18373	-16.4598	1.48886	1.10577		-3.07474	0.518558	47.5122	-5.07694	-10.7752	-7.45205	-39.9126	-0.636783	4.38254	0.916958	5.12804	9.95718	8.11754	0.260596	-9.47185	29.3671	3.75982	2.73573	-60.929	-26.4741
617.32	43.8765	40.638	121.016	60.3526	99.1042	114.631	75.2537	73.2904	84.757	45.4495	71.9383	1.1374	-20.2849	-12.0333	10.2026	45.4689	24.8459	12.8741	17.784	19.4301	-27.1412	13.3014	-21.3096	32.2645	-9.21473	-15.2015	-1.51175	4.81243		4.12098	0.303663	45.004	-4.24637	-9.59971	-5.05165	-37.6749	-0.537557	6.00423	2.18561	3.72957	4.83887	6.84618	-0.354336	-8.57127	21.2648	5.5312	4.41806	-35.0429	-27.8922
619.85	40.6905	35.2125	122.357	60.3479	97.6622	114.814	76.7265	75.3264	80.051	45.0635	73.3192	1.17629	-23.2011	-10.424	11.6671	46.694	28.0754	13.434	15.8623	19.1649	-22.8783	12.4504	-24.6217	32.6832	-10.8577	-16.0251	-0.952054	0.099911		-1.89273	11.6497	49.3228	-3.74412	-15.5859	-7.39655	-42.8519	0.371583	6.77711	0.262922	5.30762	6.1355	7.65187	-1.38474	-7.61078	30.0149	4.97478	8.79831	-58.479	-20.0282
622.38	42.3588	43.1485	119.698	61.6746	94.5978	113.578	70.9144	75.8303	74.3812	44.407	71.5533	-1.00922	-23.9878	-8.25485	9.44316	44.7255	27.2632	12.8267	15.4882	16.0486	-19.3086	13.0311	-18.726	29.1061	-11.6472	-22.0935	-2.21919	4.28435		0.0560329	-0.711729	45.6079	-2.4833	-8.69811	-5.46317	-38.3202	0.762861	4.14019	1.27044	4.05388	5.66541	15.5595	1.23369	-9.0397	31.3044	4.9125	7.62811	-88.2336	-39.7492
624.91	41.4686	42.7441	124.135	61.6412	97.9684	111.613	74.5344	72.9757	73.9873	44.4661	70.6605	0.247143	-22.7549	-13.2489	9.22217	42.6963	24.3171	15.269	13.638	19.1771	-24.624	10.0312	-22.3347	31.9928	-11.7392	-22.3823	0.948998	1.71563		-0.124447	1.30127	48.6241	-6.43802	-4.10563	-8.78136	-40.0786	-0.00619397	7.13965	2.91211	3.36573	5.47296	10.3469	-0.644269	-10.7384	23.2932	4.4647	6.05415	-88.427	-27.192
627.44	39.4784	45.0412	119.024	59.1599	96.5108	108.132	69.9751	75.0039	69.0189	41.2271	67.4383	-0.797627	-25.3977	-12.5998	6.35715	38.0538	22.0589	7.7056	13.4126	16.2416	-19.4522	8.95899	-26.4377	31.0766	-11.5502	-19.8016	2.8726	4.23714		-1.73104	4.01572	41.0654	-6.37178	-15.9752	-6.13634	-37.3131	-0.207728	5.3828	-1.08838	5.68572	5.20529	7.71607	1.62105	-9.32349	28.9428	4.72489	5.88147	-50.8067	-13.7751
629.97	40.8039	40.8086	116.381	61.2617	94.6992	108.297	73.1622	69.7303	74.0104	42.9871	66.9769	0.0228622	-25.7849	-17.2158	7.56783	40.4548	21.0239	9.18701	12.158	16.1845	-23.9581	8.55824	-23.9511	29.5241	-12.0626	-23.8964	1.44139	-0.361926		-2.01801	3.29142	44.8288	0.523063	-14.8842	-5.9084	-37.5652	0.308718	2.59642	1.95846	3.71497	3.09825	8.39388	-0.779534	-9.02953	23.6016	5.01615	1.29098	-69.4073	-17.2739
632.5	38.0522	42.8409	121.456	55.5792	93.7722	104.432	70.6643	70.2114	77.1897	41.6546	66.052	-1.45771	-23.6028	-15.6627	3.55405	38.8866	22.1336	4.71642	9.48912	18.6555	-25.6922	4.81941	-25.285	28.1575	-13.3925	-19.3161	0.541276	0.249311		-2.19144	3.66794	48.6308	-1.88816	-13.131	-8.35991	-30.7881	-0.223095	2.69472	1.84355	2.9776	5.16376	9.3999	0.230421	-8.35232	33.8254	5.08338	8.59587	-86.9441	-15.2597
635.03	38.6265	41.9407	115.747	60.4716	93.969	102.615	67.1721	70.1199	73.1463	41.8211	66.1658	-2.11208	-24.3253	-21.0025	6.55743	39.1994	22.3134	14.3494	10.6104	17.4193	-19.4368	12.1266	-23.1905	30.0019	-12.7643	-24.0701	0.581223	-0.806453		1.06965	8.8794	42.3774	-2.91435	-3.87206	-7.66944	-32.0269	-1.66155	3.98046	-0.12649	4.57481	5.42633	11.0818	3.39352	-8.42784	24.5475	5.10291	2.43025	-80.9481	-14.6903
637.56	37.5582	39.9319	114.54	64.7861	90.1315	103.906	66.0295	66.4957	70.226	36.7719	64.1679	-2.63594	-22.5198	-5.07767	2.73752	36.2994	20.1195	8.53653	5.50158	14.9348	-22.2497	10.6478	-25.2864	30.3509	-10.0191	-17.8101	3.47438	-2.98717		-3.20136	8.70932	48.7316	-2.05971	-8.39534	-5.01328	-38.3379	-2.00423	3.99062	-2.00852	3.10402	5.7163	6.51042	0.49304	-9.28571	24.9056	5.13307	4.50383	-89.104	-17.6972
640.09	38.0087	37.3538	113.499	57.2315	90.0733	98.2094	67.2199	66.5366	66.4006	39.8291	62.3333	-1.8345	-23.7262	-12.5113	4.3199	37.8842	21.5779	15.5789	7.20614	19.0601	-19.152	8.72694	-23.2034	32.2453	-11.5481	-19.9153	-3.1638	-1.29665		0.501427	14.8177	48.3852	-2.24789	-7.99647	-3.57555	-31.376	-1.00273	4.76764	-0.575416	5.39621	6.52685	8.39246	-0.466696	-7.04054	41.4827	4.02139	-2.64177	-47.2606	-24.564
642.62	36.8101	35.3501	108.991	57.5663	90.4068	97.2153	65.4285	66.5069	65.8288	39.9675	60.5474	-3.43785	-24.0915	-13.2435	2.32096	38.1634	20.8044	12.6982	4.8158	18.516	-18.641	10.6561	-22.2601	32.3623	-12.8366	-23.6918	-1.89984	-1.401		-3.19227	10.3948	51.1737	-2.16382	-2.35918	-3.99126	-38.9981	-0.245325	3.15507	-1.77821	1.19273	-0.253323	9.34741	4.1036	-8.60752	37.1071	4.62877	2.06349	-64.2172	-24.6194
645.15	33.9974	38.0843	107.375	51.033	88.8207	94.7669	61.0337	64.7069	65.5053	42.5943	60.6468	-3.83491	-23.2427	-16.5362	2.27727	37.9961	15.8514	8.43325	8.56986	16.9123	-26.5178	9.37183	-24.3496	32.7026	-10.7512	-20.722	-1.31673	0.934384		-0.190396	1.99256	53.86	0.977283	-12.3227	-2.3933	-39.0952	0.627162	-0.0757233	-0.721012	1.39611	0.255493	3.24511	5.65071	-9.99771	48.4952	4.95653	1.56972	-59.156	-13.9014
647.68	33.8724	39.6289	111.542	50.4658	87.7672	93.6823	57.3437	63.1709	69.9915	33.6992	58.3046	-3.91614	-24.1754	-21.386	0.712906	36.3107	22.5944	10.0571	4.99148	17.3452	-18.0653	9.27274	-27.8037	33.2658	-12.8014	-25.7385	-1.97705	3.26453		-1.46488	7.76248	47.4663	-3.59111	-9.45071	-4.15516	-37.8547	0.24817	5.24924	-1.10155	4.13974	0.405111	7.68494	-0.594878	-11.3147	32.478	5.07896	1.60009	-39.5561	-18.2844
650.21	33.7082	33.0857	108.881	53.9887	86.5303	90.7102	54.9664	63.4878	66.9778	39.5476	58.5127	-3.78127	-24.7624	-25.5353	-0.0562159	38.429	18.2044	13.6615	2.95252	17.5991	-19.3361	12.8422	-28.2027	33.3488	-13.3163	-22.3482	-5.20492	-2.59101		-1.04152	1.03304	50.9609	-1.73196	-6.25	-3.32708	-31.2773	0.0579089	0.506189	0.175699	-1.3203	2.7587	7.97949	-1.93242	-7.28646	25.097	6.21007	6.03494	-65.2488	-27.1566
652.74	31.8734	37.1026	112.781	53.2943	83.6865	90.6355	55.2725	61.7585	60.9657	34.9473	55.1832	-3.56791	-24.1385	-25.451	-0.180289	35.2525	16.4834	14.0203	0.593222	17.1217	-23.3922	9.58807	-28.3592	34.5464	-11.4553	-19.7938	-2.49373	-2.16183		0.373151	0.948405	51.8734	-1.85584	-8.85094	-0.857977	-38.5927	-0.232635	3.9275	1.15087	-0.0718831	2.40607	5.50603	0.654416	-8.84946	27.1451	5.28838	4.29301	-80.9158	-23.5979
655.27	32.2691	35.2962	102.934	47.866	84.9137	87.5553	53.9295	64.1464	62.2856	29.8393	54.6574	-4.17285	-23.9843	-19.7445	0.731442	35.67	17.716	13.7964	8.38902	17.1851	-18.128	9.99928	-23.3858	34.6628	-10.8722	-25.2809	-4.22703	2.29383		-2.12681	8.29132	60.3385	-4.91375	-6.20098	-0.615	-35.5575	1.52076	6.54461	1.38723	0.413242	2.11054	6.46892	6.57442	-7.21654	28.1904	4.5231	0.466929	-51.7738	-16.4053
657.8	31.2827	39.2477	104.229	46.0726	81.7572	84.7346	55.48	60.3253	67.8967	35.2836	53.4084	-4.9074	-23.5665	-26.2389	0.275909	36.8645	15.1	4.70305	0.375546	19.1656	-17.3767	9.8999	-23.1502	32.7993	-10.9488	-21.633	-1.28628	-3.79037		-1.4729	15.1265	52.8907	1.68275	-3.52219	-0.791397	-35.5255	0.254628	4.16917	-0.393512	1.91763	4.19173	5.85471	7.8251	-3.99932	41.6689	3.66071	-0.385771	-76.9829	-29.8422
660.33	29.6325	37.2813	102.534	47.7433	80.8832	82.1265	48.4027	62.3869	60.921	38.9589	53.1558	-5.84066	-27.0327	-21.9896	-2.59599	37.2599	17.8166	4.83794	1.39417	20.5069	-26.4017	9.1462	-23.3288	34.641	-12.7369	-20.6896	-2.26759	-1.43538		-3.03992	16.0801	53.4366	-1.07285	-0.760745	-3.03466	-42.4779	0.921037	4.94242	-1.07826	2.30364	-0.901476	10.7218	0.932002	-6.2169	27.0634	5.80111	-2.92609	-82.6244	-26.0376
662.86	28.4539	33.2306	103.41	47.6539	83.3831	82.0047	50.5737	59.3675	61.6521	34.453	51.6097	-5.45277	-26.5441	-26.2759	-2.35301	35.7877	19.3661	12.4606	-0.495303	16.7171	-21.1283	8.29105	-24.7808	32.302	-12.3618	-22.0403	-0.126074	2.13493		-3.1741	5.5244	59.8796	2.64577	1.22792	-1.25913	-39.4592	0.755751	3.41205	0.016776	2.10851	2.01783	5.69242	3.67009	-6.01963	27.6553	4.71576	0.261419	-59.4139	-13.1724
665.39	27.3019	34.839	103.917	49.0116	80.3295	79.7919	49.2364	57.6988	60.1369	32.4108	49.2629	-6.7705	-27.733	-27.54	-1.43678	32.3324	15.5808	12.8142	-2.76575	15.4839	-20.2866	11.4294	-26.633	33.1766	-14.4217	-19.7008	-5.51573	-1.97842		-2.20369	5.8578	52.4592	-0.555107	9.44307	-4.87647	-36.2061	3.3835	5.93729	2.27601	0.172669	5.33171	10.764	0.143773	-6.51395	33.8813	6.93035	3.78619	-52.4508	-15.2908
667.92	26.9457	37.9781	104.086	45.332	82.4573	78.074	50.3066	59.2225	58.346	30.2098	51.017	-7.10033	-26.5083	-33.4003	-3.10813	35.7824	18.6425	12.8817	-1.56171	13.5763	-18.4776	11.1295	-24.7264	31.6559	-12.7663	-23.4794	-4.15434	0.467496		-2.9999	12.2665	49.6806	-0.0842838	10.7128	-5.48656	-33.4428	1.32235	4.63439	-0.969666	2.63855	-3.7158	8.56022	4.90642	-6.65048	27.4473	5.68143	3.17017	-71.7606	-22.6983
670.45	25.9291	34.1839	102.263	49.2006	80.3231	75.5038	50.9513	59.1685	61.8215	35.5364	48.0727	-7.8644	-27.9192	-25.2541	-2.81519	31.4091	16.4441	16.2519	-1.02423	18.2901	-17.0125	8.30467	-26.3932	32.7127	-14.7174	-19.8829	-4.34238	5.90552		-0.158302	8.01801	49.7969	-4.63142	2.50531	-3.21183	-40.8062	0.193652	0.63902	-1.60386	1.87514	-0.0170331	5.3812	-0.448869	-7.00673	42.0622	5.34284	-3.19039	-69.0527	-39.2506
672.98	25.8105	32.4483	102.39	45.6354	80.6485	73.7547	49.7519	56.853	64.7454	30.2635	47.7128	-7.17895	-29.0586	-27.2636	-1.98773	31.4188	21.1116	11.8274	0.682182	15.7926	-20.4902	6.25431	-24.17	33.6704	-14.6662	-18.8363	-5.44194	4.09687		-2.792	11.604	53.1656	-0.0810007	9.66895	-2.66527	-42.238	0.0369163	4.57444	-1.11432	-0.31773	0.861424	6.15363	-1.1385	-8.05549	33.1486	6.21989	4.84943	-60.4132	-28.3952
675.51	23.3958	34.1441	100.886	45.0705	80.5135	72.4111	47.8219	58.174	57.0787	27.0578	48.3043	-6.56793	-26.9467	-35.5341	-2.65054	30.678	15.5818	12.648	-7.81837	16.8097	-16.5158	7.70019	-28.5034	32.8094	-13.1725	-16.7039	-6.2769	1.47724		-3.33695	21.41	59.5753	-1.35652	1.46533	-3.20409	-37.1217	1.15738	4.71214	-2.08954	-2.91245	-2.01405	6.79175	3.97584	-7.37382	30.8366	6.84442	2.67809	-44.3916	-30.0239
678.04	25.054	34.7045	100.283	45.5317	78.8814	69.4867	50.0064	58.8215	58.4494	29.4289	45.2893	-7.44253	-28.6227	-36.6158	-7.43384	29.1099	17.0016	16.4685	-7.92734	15.3085	-17.8657	10.2561	-28.8538	33.1475	-13.7885	-23.0791	-8.02265	-0.0829227		-3.63847	15.7679	55.0594	-0.686546	7.15837	-3.13733	-37.9253	0.0242487	3.87008	-1.65862	-0.498271	0.423605	6.28182	1.19745	-7.14821	34.91	5.95005	2.63298	-55.6744	-24.4244
680.57	22.7977	34.8972	104.135	45.2753	77.7754	68.2096	47.7247	59.1017	55.9436	28.4577	46.9399	-6.42198	-28.9087	-33.2944	-4.39001	32.2935	20.5965	18.8358	-9.27433	17.2478	-11.5759	10.5354	-26.9588	31.2665	-14.6486	-31.7999	-5.89613	1.23029		-1.91056	4.71379	54.557	0.121748	18.7049	-0.472264	-35.8542	-1.11327	4.93235	-1.55106	-0.342872	-2.00847	2.98864	0.252498	-6.33117	22.1931	5.33723	4.3774	-87.5888	-18.9823
683.1	22.6749	36.5605	96.3866	42.9022	77.5113	64.3846	46.294	55.7439	55.5932	25.6613	46.4736	-7.46799	-27.1191	-33.1915	-6.09986	29.6377	17.9619	24.5605	-13.5486	13.3217	-16.5579	5.32014	-28.7061	30.3642	-14.6984	-21.9103	-7.7407	1.60139		-1.60832	11.4492	55.0266	-0.404926	5.24466	-1.96903	-37.5988	0.422209	4.42095	-2.41713	-0.0155712	-5.28611	3.86249	2.49127	-6.32624	31.9585	5.32716	5.26521	-89.0073	-17.6395
685.63	24.8628	33.2193	93.1327	42.0797	77.9893	65.7006	44.851	56.3674	56.8593	24.2356	47.2135	-6.42315	-26.0809	-32.5538	-9.29111	26.362	21.4321	11.6938	-11.9545	11.5599	-20.9622	8.02959	-28.1102	29.6088	-14.2735	-25.3792	-7.36016	-1.02602		-0.322819	11.1031	47.6119	1.51152	7.88308	-2.56623	-34.9182	-0.916257	3.43304	-1.02045	-1.90588	0.566592	5.00933	1.27542	-7.5442	39.062	6.82451	-0.0733269	-87.3954	-30.066
688.16	22.824	32.4387	94.1446	43.7156	76.9224	62.3407	42.7418	54.8372	53.5949	30.3871	44.6007	-7.48314	-28.4576	-34.8438	-7.98637	27.2777	17.7111	19.249	-16.9775	13.0801	-17.4801	6.89512	-28.2707	31.2074	-16.0032	-27.3551	-10.5459	-0.447213		-2.96339	9.34563	53.0661	0.0671542	1.62393	-0.92687	-43.4145	0.945202	3.51274	-1.36432	-2.03519	-1.78345	4.08459	0.172531	-7.68435	19.9246	5.78869	5.95417	-71.3415	-13.0971
690.69	22.3265	32.7063	96.6003	39.9405	78.5903	61.0592	45.8253	53.9326	54.3312	21.9929	44.9207	-7.22744	-29.2502	-33.4696	-8.30014	27.2408	15.3016	14.1258	-18.2881	12.2306	-18.3679	5.22098	-28.0012	31.4547	-14.6874	-25.4391	-5.65708	0.238238		-0.377292	30.8886	51.4979	0.667503	12.169	2.73222	-44.2247	-0.811721	4.44563	-4.5609	-0.559527	-0.39223	4.1017	-5.10886	-7.17935	33.723	7.3708	5.7375	-71.3737	-20.1213
693.22	20.0569	30.6303	92.02	41.6634	76.152	61.9363	44.0369	54.8802	54.9243	24.5134	42.1493	-7.80606	-29.6453	-36.1306	-9.4723	26.0964	18.2958	17.3009	-15.6672	12.2875	-20.7539	7.07748	-25.3175	32.7033	-16.9915	-22.8519	-4.69163	1.14773		-1.07986	14.2761	46.8202	-3.11948	6.47881	0.945282	-45.2175	-0.0359391	3.27583	-2.42004	-0.513079	-4.16903	5.78104	-2.20557	-6.76096	30.6234	7.41028	6.53898	-53.2244	-11.8252
695.75	19.3261	28.9033	92.0616	39.3867	74.9756	61.2362	40.8277	54.366	50.9404	22.0804	40.1319	-7.01326	-30.5815	-41.2089	-10.0781	28.9185	15.4911	21.2189	-19.6691	11.7076	-13.7117	3.66776	-28.5651	29.9557	-13.2112	-26.9095	-6.50237	0.403383		-5.32918	21.971	54.0085	0.121974	8.37425	1.68889	-38.6341	-0.442989	2.4682	-3.7603	-3.48706	-4.16828	6.48876	0.147221	-6.82133	40.4053	7.01611	2.49345	-21.0521	-26.3655
698.28	20.0514	28.4658	90.7045	40.1504	73.3302	58.4757	40.2094	53.6164	55.8313	26.3741	42.9984	-7.51332	-29.735	-38.0174	-8.74503	24.9197	17.5381	13.3814	-19.0084	9.41404	-19.3646	4.86136	-28.5773	30.0385	-17.8155	-27.7962	-7.88738	-0.321903		-2.44535	13.3674	53.6515	0.476161	2.58511	0.151386	-40.5568	-2.75931	4.40829	-2.7813	-5.28228	-4.52487	5.65204	3.57695	-7.66149	24.8414	6.63968	3.84437	-82.2053	-14.1075
700.81	19.4696	31.2953	90.6182	43.8005	72.8991	58.754	39.8994	50.0502	51.8019	22.5924	42.9535	-8.94414	-31.1851	-41.1133	-10.505	23.9465	18.4377	20.5429	-19.5227	9.42463	-14.3062	5.06048	-28.2136	31.8439	-17.4004	-26.1908	-7.72209	1.41118		-4.04279	13.0331	57.1983	-1.80181	2.05549	-0.265275	-47.3819	0.909427	2.09131	-2.27772	-3.35789	-2.72351	5.93611	-0.138891	-7.86672	35.2753	8.17818	6.33569	-58.3179	-21.2868
703.34	17.6635	28.5571	92.3149	38.5213	75.2372	57.7142	37.8373	53.522	51.002	28.1563	39.5956	-8.31237	-29.4661	-38.5612	-11.8517	24.0925	15.592	14.0847	-21.0615	10.0269	-17.0672	4.3425	-29.9526	32.0996	-15.2467	-28.8432	-9.52238	1.46849		-0.997529	23.0144	51.4883	-3.7091	-2.28901	1.13045	-39.7984	-3.5438	4.90047	-5.39812	-4.15438	-1.1812	4.52779	0.719202	-7.5664	27.0789	6.13946	3.82238	-85.3967	-14.6349
705.87	17.2335	28.6551	89.4438	37.2687	71.3107	57.8785	38.8149	48.2438	47.2597	24.494	39.1202	-9.1864	-27.0093	-36.666	-10.1619	25.6665	19.1631	19.4592	-20.1533	11.548	-18.85	5.36822	-29.1513	32.2428	-17.8825	-27.0053	-8.25976	-3.77252		-0.312849	16.4406	55.5202	-2.47834	15.5302	0.479575	-37.8658	-0.468774	3.13342	-2.49327	-1.90061	-3.55166	4.5455	-3.41456	-8.92142	37.3865	5.65256	1.60205	-86.1382	-29.4721
708.4	16.4625	28.0765	91.8017	36.1013	73.4999	55.0561	38.52	50.4185	51.9711	19.818	39.0169	-9.40283	-28.5787	-30.92	-9.57722	21.678	22.3644	15.9052	-23.5882	9.85319	-17.2394	8.25263	-28.5432	30.4814	-17.4167	-26.2779	-7.76183	-1.67339		-5.98229	16.9686	58.1684	0.0261241	2.00647	2.39063	-41.8481	-1.99057	5.68661	-3.25928	-2.95641	-1.70381	5.42015	-0.250662	-10.0124	36.215	5.49292	3.98585	-13.4443	-19.5008
710.93	19.2517	26.1789	89.5398	33.4024	71.7477	56.3375	37.8054	49.5258	45.1945	18.7018	37.3532	-8.69885	-30.2789	-41.6008	-10.9873	20.9371	19.8876	19.0506	-22.5777	12.9964	-18.1127	4.68192	-27.8101	33.1194	-17.5782	-28.4518	-6.84342	-1.03377		-3.40237	31.338	50.7611	-4.22412	-0.720376	1.11132	-41.0251	-1.11012	5.52225	-4.21588	-3.61162	-3.57719	5.17049	-0.303288	-9.38796	24.1522	6.37371	9.89888	-83.5915	-25.7694
713.46	15.346	30.8254	86.5386	34.2441	69.4535	54.5643	39.5226	51.6401	45.3599	23.8686	38.2725	-7.40479	-28.5224	-35.3559	-9.4269	21.2413	19.4611	23.5537	-22.294	8.1873	-16.4878	3.46848	-28.4712	32.5013	-16.3048	-27.9674	-10.4245	0.444594		-2.43081	19.9141	46.9815	1.32652	-1.10003	2.99107	-38.7825	-0.950097	6.43476	-0.95551	-1.77824	-3.70434	6.69449	-1.90995	-8.25605	27.2155	6.3706	9.97269	-91.8763	-19.9905
715.99	17.0465	22.9006	89.1768	31.5019	68.3389	52.491	41.1306	49.4782	43.3259	21.7981	33.3023	-9.1679	-28.4056	-43.0994	-9.43715	21.2958	19.4162	14.3059	-28.4875	9.19816	-14.3787	7.12519	-28.7452	32.9649	-15.6447	-27.4837	-10.4778	3.28084		-2.06624	14.6036	53.2971	-2.06932	1.91419	2.05131	-40.8403	-0.350784	6.20904	-3.38805	-2.16559	-3.63292	7.47636	0.459016	-8.65153	29.5264	6.18001	8.91083	-36.1712	-33.4761
718.52	16.4954	24.4481	85.6927	30.7596	67.3409	51.2312	41.3095	47.5037	41.9815	19.3042	32.8371	-8.87677	-29.5039	-39.0834	-10.7709	20.1155	20.1389	17.6886	-26.3808	7.9883	-14.3985	4.13113	-29.909	30.9623	-18.4714	-25.146	-11.5814	-2.08432		0.802768	20.4954	58.3172	-1.19536	-0.370501	1.69502	-43.4685	-0.747348	5.97525	-1.69334	-2.24815	-7.44684	6.2981	-4.49254	-11.6019	30.8915	6.7087	0.511216	-80.0132	-28.5836
721.05	15.3916	23.5399	82.9671	29.1403	62.0826	50.4184	39.251	47.7392	35.8984	18.3208	32.6642	-9.66282	-30.374	-34.8109	-12.7376	20.4318	23.1585	17.7973	-24.9624	11.6072	-17.1392	7.58682	-32.135	30.0189	-18.3971	-24.3132	-9.22772	-3.10686		-2.45664	22.7825	50.3689	-0.93102	-12.1583	4.09312	-44.2656	-3.21498	4.43975	-4.54862	0.182132	-3.95824	7.78526	1.12192	-9.04206	26.3079	5.62617	9.92618	-60.5744	-36.3811
723.58	16.6853	22.6282	83.51	28.4813	63.4939	48.283	39.1673	48.9241	34.2563	18.7683	29.2126	-9.04461	-26.1042	-32.9121	-11.131	21.393	24.6309	19.2383	-25.523	10.7663	-14.5324	3.23348	-29.8432	31.4506	-15.3035	-19.3851	-12.1979	-3.43639		-0.402767	22.8138	53.9765	-2.61746	-6.62774	4.14101	-50.3096	-0.498362	4.99967	-3.62069	-3.53824	-7.87145	1.64084	-0.519749	-8.93278	17.4036	6.74953	7.87849	-70.8257	-15.2088
726.11	15.7337	21.5561	84.4599	24.4298	62.366	47.5873	38.949	47.6126	39.768	18.6443	30.0226	-8.90877	-28.2333	-40.1596	-12.4616	20.2365	25.1805	13.3869	-25.5159	8.40265	-15.5238	4.99264	-25.7266	32.6148	-17.3805	-26.3698	-12.5955	-1.29589		3.76075	23.5897	53.5565	-2.84	-10.6061	5.76901	-42.8905	-1.95606	8.5288	-4.65188	-2.74145	-1.71379	2.80172	4.25423	-9.21817	33.9144	7.01424	4.99451	-74.2428	-33.4695
728.64	13.7905	21.2279	79.9692	26.8538	60.492	43.9826	38.2261	44.0063	38.6373	17.8321	28.5971	-9.49799	-30.3031	-31.3633	-11.8348	21.6344	23.4888	13.6199	-25.9239	10.299	-14.5956	6.74318	-30.2962	31.5848	-20.0769	-26.7555	-12.248	1.96276		-1.12616	30.7135	51.3065	-3.24493	-15.1082	4.10475	-42.4217	-1.11671	6.40554	-1.7086	-2.13449	-3.29645	4.89059	-2.88588	-9.16043	24.5361	7.30994	3.47428	-56.1902	-23.0019
731.17	13.5838	20.06	84.3379	23.6306	61.4283	44.3624	40.806	45.7697	37.182	19.5711	27.5897	-9.01099	-29.8023	-35.0663	-13.4373	16.7325	25.1544	17.9918	-25.2484	9.79448	-20.4209	5.54086	-35.5624	30.7952	-19.1583	-25.5617	-13.0811	-7.43878		-1.07854	31.9937	48.7441	-2.61577	-9.59297	3.20147	-44.7912	-1.21344	4.12102	-2.14075	-1.08729	-4.07736	2.30584	-3.70145	-9.1819	32.1644	7.19299	12.127	-73.4369	-32.6253
733.7	14.4743	20.897	79.911	23.3772	61.6853	43.1044	35.5839	46.0237	38.4669	19.2771	25.3845	-10.4432	-30.0368	-37.1858	-11.8323	19.462	25.2429	10.4721	-28.1981	9.65008	-13.5107	2.28782	-36.5474	31.1846	-18.8787	-27.5528	-15.0961	-4.63672		-1.45608	13.1863	51.6745	-5.97442	-16.0809	2.84125	-36.9794	-0.727368	7.44778	-4.34154	-0.856435	-3.63453	2.97875	-1.23833	-9.0621	12.8624	6.96074	11.1323	-47.2929	-36.9195
736.23	13.1975	19.2302	80.799	20.4461	61.9743	44.209	34.4208	44.8697	38.1944	17.3429	27.4062	-9.93858	-30.2423	-38.149	-13.3954	15.5764	25.8812	14.1968	-30.8365	9.95129	-21.2981	3.05132	-37.1995	31.183	-18.8859	-24.5887	-8.29108	-2.78279		1.33942	22.4855	51.8792	-2.5814	-17.0507	4.28197	-41.569	-1.94701	4.80286	-4.95772	0.0693204	-3.00616	3.54608	-4.12483	-9.75455	24.0435	7.36141	11.8324	-24.0179	-39.2484
738.76	12.5429	15.3307	79.016	22.3856	62.2773	42.3164	37.9368	42.8119	35.6467	14.7389	27.454	-9.98549	-29.86	-35.5658	-11.1556	15.674	24.4764	14.6316	-32.0919	7.04511	-18.019	2.41268	-34.6073	32.1384	-18.9838	-33.2928	-12.5292	-7.51378		-2.92082	39.5786	60.9825	-1.655	-20.5994	4.31714	-38.6115	-0.17076	6.41326	-1.18824	-0.697576	-4.35427	3.12405	2.24103	-10.9512	30.1877	7.17386	11.2236	-56.6415	-20.6265
741.29	12.5201	17.8406	77.4856	22.9482	58.956	41.7738	33.5308	45.0598	31.5293	19.3304	25.2832	-9.88262	-31.8682	-35.0711	-13.1355	20.7593	25.0852	10.7456	-31.0334	9.1765	-16.3878	5.1025	-34.1991	31.0498	-19.0128	-20.219	-10.8586	-5.06921		-0.455936	29.3969	57.2855	-2.52975	-23.0013	2.811	-34.2861	-0.99989	5.53974	-2.13483	-2.18007	-6.45339	6.81077	3.72437	-7.18733	31.2299	7.1912	5.02933	-59.6396	-26.822
743.82	11.8728	19.5005	80.7911	21.3792	62.0216	40.3178	32.3271	44.1227	29.1668	18.8988	24.6561	-10.0766	-31.0089	-30.6969	-11.7912	13.8098	24.8438	9.13321	-31.5347	9.02102	-18.9074	3.79683	-35.2589	30.0974	-20.2409	-32.5245	-15.4411	-5.01946		-1.63424	25.5545	57.4671	-4.17891	-5.59161	3.97844	-44.0383	0.425989	6.67368	-4.34486	0.215656	-5.09559	4.07339	-0.420138	-9.09067	28.0662	7.19751	9.68723	-61.0257	-27.3626
746.35	12.9632	16.2328	77.2836	18.8234	58.4341	39.0081	32.6435	42.6971	30.6914	16.9218	24.4575	-8.61498	-29.8902	-35.7393	-13.6358	15.7726	27.0254	6.1671	-31.0554	8.81986	-16.7459	2.05011	-32.9042	31.6306	-21.1072	-20.5515	-15.6707	-7.91809		-2.90777	24.204	55.108	-5.34694	-16.0424	3.50581	-33.8868	-1.75614	6.2434	-4.01548	0.986036	-5.29081	3.88956	-0.149822	-6.75245	28.6737	8.0205	8.60672	-78.4658	-30.1723
748.88	10.6115	15.9391	75.645	15.8899	60.2735	36.7316	31.0234	43.4995	30.1669	14.0542	22.3278	-9.8797	-30.1997	-29.7451	-15.5423	17.0165	25.702	0.904472	-30.7364	5.15546	-22.672	4.18727	-33.5902	30.2298	-18.8248	-27.0124	-15.4381	-7.06301		-0.0755946	34.4738	59.2902	0.956046	-13.6338	2.53055	-40.6065	-0.949017	4.5068	-4.25418	1.32033	-6.36991	2.44746	-1.8229	-7.42839	20.5031	8.41777	7.99545	-73.9527	-25.2443
751.41	11.8678	19.1266	78.3123	16.5374	60.4608	36.2407	28.5125	42.3692	33.5516	14.8637	22.9036	-8.43448	-30.6343	-31.7809	-14.4828	16.9029	25.0182	4.88472	-29.2916	9.53109	-20.016	4.13882	-35.4778	28.5336	-17.4298	-30.3598	-14.0393	-8.42732		-1.63151	26.2526	64.7896	-4.97681	-13.627	1.70406	-42.7714	-2.9306	10.7792	-2.1814	-1.01082	-4.80355	5.12501	0.183649	-9.08521	26.2655	8.49341	12.3529	-36.9449	-15.5567
753.94	10.8523	16.3747	71.7599	16.9784	57.5821	33.9931	28.7745	41.0861	23.9128	11.0553	21.4507	-8.94924	-30.2848	-35.9092	-13.3405	17.1129	24.8379	8.55081	-27.3863	7.15664	-17.4171	1.46634	-33.4638	29.6839	-21.0978	-28.0988	-15.1396	-6.2909		-2.40127	19.5934	59.6942	-4.99197	-9.37285	4.38737	-34.0671	-1.05353	7.84087	-1.7053	-0.820864	-4.03525	6.84413	-1.94458	-7.18226	20.7339	8.14386	8.52902	-58.06	-17.0967
756.47	10.8351	12.5232	73.9014	18.163	58.6462	34.6086	26.3416	41.5065	26.6258	12.9154	21.3989	-9.30262	-30.9634	-38.9674	-14.9173	12.4299	30.3195	9.1949	-30.8994	5.53382	-16.917	2.36136	-35.8135	29.8629	-20.5217	-27.6081	-16.577	-10.4532		-3.43181	30.5603	55.3042	-4.87362	-15.1389	4.44487	-39.5999	-0.14376	7.37485	-3.5233	2.06773	-2.02989	3.84722	-0.528248	-6.58057	32.1716	7.51707	15.1444	-60.9613	-18.5525
759	9.76268	13.8698	74.0823	18.639	56.5088	31.6129	27.6581	41.1245	26.19	14.4072	20.2168	-8.56628	-30.4424	-31.0157	-14.7016	12.8547	30.0968	12.974	-31.3532	5.7727	-23.2123	0.797734	-33.123	28.2417	-19.2058	-25.5405	-15.543	-6.58213		0.855311	35.8175	57.0831	-3.83691	-7.40823	6.43348	-38.5006	-1.99428	8.61818	-4.98427	0.725123	-1.92032	6.27338	1.15878	-8.60082	19.5054	7.05618	12.0933	-83.1402	-29.1996
761.53	10.0261	12.6496	72.413	13.9204	58.5588	30.2045	26.8956	41.9549	26.5286	14.4375	21.4119	-9.05479	-33.3509	-32.5388	-15.4508	15.8911	26.5548	7.37203	-32.2268	5.36926	-22.5932	4.7687	-37.257	28.8702	-19.1036	-27.4633	-12.8239	-7.2647		2.78072	40.6482	54.5749	-5.08622	-19.6526	6.43314	-40.0406	-1.43095	3.0233	-5.08957	0.622763	-6.93507	4.44271	1.42463	-9.61233	28.6819	7.53066	10.0935	-60.5744	-36.3434
764.06	9.34447	14.6181	69.4057	13.1528	56.4339	32.4881	29.2251	40.4669	29.2689	11.3338	17.1819	-9.02484	-30.6088	-37.9935	-16.2562	12.8814	25.9225	3.82744	-30.1772	5.57738	-20.9932	4.25569	-37.0377	29.9837	-22.0245	-26.7119	-15.4346	-10.0079		-1.88498	36.1737	55.7431	-4.22954	-16.5086	5.27439	-43.1293	-1.70556	5.73306	-3.30896	0.591429	-11.2877	2.71922	2.04178	-8.93135	23.3708	7.27958	14.5496	-73.7915	-13.2189
766.59	8.11733	15.7542	69.4901	11.6033	56.6142	30.3507	28.4561	38.6481	26.81	11.2297	19.1273	-9.64982	-30.9385	-41.779	-15.4222	15.1862	26.9069	5.3611	-30.9067	4.25783	-23.6098	1.96456	-38.2294	30.6294	-19.9543	-24.8289	-16.1501	-10.0563		1.27797	32.5725	57.282	-2.90384	-14.2883	5.82414	-42.4901	0.0954167	6.51612	-1.19574	-0.717021	-8.24885	2.67822	2.42972	-7.02253	24.6169	8.52013	12.0644	-35.5587	-13.0062
769.12	7.07274	13.0083	67.0976	10.8158	53.7747	29.6322	26.2824	36.9068	30.3355	11.3855	17.1952	-9.72234	-33.3996	-41.9777	-13.9706	16.5329	24.1612	0.455122	-30.772	7.66715	-22.0968	2.99352	-39.2616	29.8313	-22.0411	-29.1349	-16.9296	-9.84176		-2.87144	41.4512	60.979	-6.03612	-19.9458	3.41835	-33.2243	-0.699446	6.02261	-5.49703	-0.187261	-2.4567	3.03665	-0.885025	-6.68759	8.49511	8.12475	8.36417	-74.6941	-32.2973
771.65	7.32804	12.5782	68.5821	12.0241	52.3349	28.2174	28.6304	39.0679	32.8441	9.47899	17.4279	-10.9077	-30.7621	-33.5582	-15.385	14.723	20.8076	5.93104	-30.5129	7.44315	-25.1651	4.80442	-37.4586	30.3148	-21.7563	-32.2437	-17.6968	-11.2811		-1.00511	34.4772	60.6571	-4.83169	-16.7451	3.59891	-33.467	-0.806164	6.02653	-2.53746	0.992369	-8.65618	3.22203	-3.65631	-7.28263	28.7378	8.51932	12.8745	-42.0705	-20.6952
774.18	7.73133	10.1785	69.7788	12.4582	54.5033	29.664	26.5813	36.6309	22.3815	10.5329	16.9715	-10.3648	-30.7615	-37.0076	-16.2568	17.3338	20.5766	2.72066	-31.6631	7.06071	-24.6547	4.80084	-37.8833	30.2958	-20.8945	-27.7233	-17.5964	-5.18053		-1.99034	31.0316	53.1734	-2.55418	-1.03853	0.827269	-37.5155	-2.97414	6.45378	-2.48666	-2.13576	-6.29921	4.22703	-1.15248	-7.31219	22.8254	7.55405	14.4273	-68.408	-25.0116
776.71	7.04339	14.4335	68.8409	9.75149	52.8653	27.7914	25.7266	36.4242	28.1455	10.599	15.8075	-9.62567	-30.3263	-35.8117	-14.8971	12.8675	23.1874	4.41107	-26.5867	8.52633	-26.5469	2.12548	-38.2757	28.626	-20.8752	-26.3892	-17.7677	-13.2298		-2.21295	40.3359	57.5199	-3.56738	1.81327	2.21873	-37.3274	-2.16823	3.13452	-4.38674	-0.268457	-8.09322	5.72284	-4.00964	-5.25161	22.6423	8.50222	10.3456	-81.6573	-26.0331
779.24	5.65097	13.2068	66.494	7.84639	53.949	25.9221	21.5033	38.3018	25.4874	10.9177	14.9146	-10.3967	-32.7934	-33.0324	-15.3568	15.1121	23.7508	5.42762	-30.0708	5.19963	-31.7148	4.29332	-38.8763	27.3651	-23.1073	-26.4603	-16.2142	-11.8836		-5.96872	38.1655	55.9802	-6.04008	1.9267	0.224118	-30.0959	-1.04739	5.57258	-5.06163	1.1157	-6.48227	2.49395	0.711505	-6.87925	25.3558	8.01825	11.6213	-46.7449	-23.2434
781.77	6.26362	12.0669	66.0753	7.64966	54.4132	25.9408	20.9254	35.8456	16.308	10.3284	13.7263	-9.29178	-32.5338	-33.2238	-17.762	12.9937	24.768	-0.638587	-28.9145	2.74888	-27.0518	3.21841	-39.8005	28.8483	-24.1652	-25.9101	-15.9697	-15.8597		2.32889	31.2601	62.5944	-5.19935	7.40059	-1.70206	-43.5954	-1.89198	6.13213	-0.538211	-1.70076	-12.3577	1.71472	-3.49333	-6.15723	23.6275	9.08639	11.8608	-76.4672	-10.7106
784.3	4.11069	11.3617	63.167	8.38075	50.4275	25.1171	21.3358	35.3994	21.1527	10.3615	14.8478	-9.9494	-33.8913	-29.9802	-16.905	14.5713	17.9968	4.10149	-27.7939	6.24849	-27.9422	3.091	-39.6905	27.1327	-22.6557	-22.4081	-17.26	-12.4103		-0.655984	43.2721	57.1855	-6.2034	7.02476	-0.339904	-32.3909	-4.37808	4.64222	-5.20268	-0.62469	-7.36953	0.285548	3.23963	-6.87701	35.8787	8.61793	11.6689	-46.9705	-9.89741
786.83	4.29756	12.4568	63.6494	9.3598	50.2937	24.1481	22.3879	33.8023	17.5501	7.61876	12.6171	-10.272	-34.7575	-33.7197	-14.2804	11.9294	24.5648	1.64762	-24.3514	3.18061	-31.0515	7.02163	-38.1553	30.3934	-24.255	-26.063	-17.3263	-13.8343		-0.0407749	38.5268	55.8386	-5.05129	4.40364	-0.466306	-38.6964	-1.32594	6.17264	-3.07916	-0.157551	-9.37535	2.7885	-4.28987	-5.34823	18.3132	9.74475	15.6036	-70.5034	-5.27517
789.36	2.09461	8.22317	64.244	4.92662	50.7872	24.1146	17.1119	33.8517	15.6868	6.05498	14.5172	-10.3467	-33.2245	-33.1323	-18.2767	11.5844	25.0421	1.11684	-30.8517	5.72128	-23.9523	5.00971	-39.32	26.8427	-23.151	-23.404	-18.4516	-11.1048		2.68569	39.5524	58.4564	-3.91954	11.8566	0.493923	-34.7814	-3.03089	6.02467	-2.82852	0.865856	-7.13045	5.53869	-1.83867	-5.78825	32.8857	10.3259	18.0846	-38.4278	-22.5122
791.89	2.83373	11.2502	60.2025	3.45142	51.7507	23.7104	18.3912	34.296	13.3043	8.84077	10.8835	-10.955	-32.4356	-29.6811	-19.6832	12.6656	21.1826	-1.98965	-29.3103	5.64012	-28.6407	3.98354	-36.8227	28.4331	-23.9629	-27.4999	-19.3782	-11.6945		-4.63462	39.6319	55.4514	-8.0224	9.74872	-2.23241	-31.8129	-1.15366	4.85444	-3.9352	2.39769	-11.3308	-1.28566	-4.95176	-5.15793	11.1859	8.85942	10.2548	-63.2178	-9.13516
794.42	3.02651	10.0092	64.0506	3.91179	50.2428	22.0295	18.0232	35.5457	18.0249	8.95421	9.53758	-10.934	-32.9183	-37.3594	-18.7513	9.81965	18.1609	6.17288	-30.9434	4.67453	-30.9132	4.39166	-40.5904	31.099	-23.2391	-27.3146	-17.2952	-11.9308		-2.00452	43.7171	57.0364	-6.83177	15.6705	1.01309	-33.6126	-1.71517	4.08331	-5.90611	0.713258	-13.9681	5.47053	-4.25646	-4.89867	28.3135	9.48567	15.6095	-82.1086	-26.1351
796.95	4.15238	7.38352	61.2692	4.27163	49.6433	20.891	20.5931	34.9847	17.1485	9.71417	11.6223	-11.4686	-34.4636	-37.7991	-18.5211	9.41807	21.5955	3.26691	-30.9316	3.32061	-34.7347	4.4609	-37.9892	30.8336	-22.881	-31.5698	-19.2034	-7.70398		-1.46109	30.5282	52.2691	-4.05041	13.0167	-0.684693	-36.5183	-2.76728	3.70207	-6.44797	-1.10454	-7.3374	0.397458	-7.86801	-7.47375	32.2917	9.89053	14.0575	6.18793	-20.0326
799.48	1.71637	8.84599	61.1581	5.02904	50.2474	19.5832	14.7106	33.3668	14.1848	7.40222	10.952	-11.1456	-34.1735	-32.458	-18.0036	7.61972	21.8797	-0.520084	-29.6696	1.73761	-30	5.77276	-41.2723	26.5647	-23.2649	-21.5524	-21.7173	-11.2432		-1.52368	37.7162	60.8526	-9.79679	19.9593	-1.4726	-38.0571	-2.53894	3.49797	-5.36402	-2.72181	-13.6044	0.229995	-2.50016	-4.63095	24.828	7.84538	12.7375	-68.408	-20.4625
802.01	1.26511	4.41072	58.6307	5.29206	48.735	19.1566	13.9094	34.4606	15.0162	8.57672	8.23318	-9.45146	-33.482	-30.4552	-17.1198	7.48919	16.7419	-4.15885	-29.4689	1.35221	-27.0697	3.16556	-39.2388	30.5758	-25.7967	-27.3734	-21.0412	-12.386		-3.28572	41.0975	59.5761	-6.45102	17.8985	-2.26954	-41.4857	-3.46613	2.60125	-6.25516	-0.720953	-9.91922	2.24631	-3.96388	-5.3062	14.0215	8.81353	9.88189	-76.8218	-19.0377
804.54	0.42783	9.28409	60.9549	7.20429	46.9706	17.2022	13.8817	32.0408	9.61493	8.95722	9.47107	-11.0671	-35.2495	-32.7129	-19.124	10.053	22.0915	-3.45492	-32.1203	1.89304	-33.7472	6.25073	-38.5162	28.3988	-23.4769	-25.5737	-19.7022	-7.74401		0.176725	37.2331	64.4186	-8.0441	16.4779	-1.98727	-39.3748	-3.731	4.06764	-5.09611	-1.27482	-14.732	4.36051	-11.1755	-6.55763	39.2959	8.93406	16.7719	-65.5067	-24.3646
807.07	1.23269	9.71273	60.9877	4.48928	49.8944	18.3723	13.0325	33.3964	7.66992	7.76202	10.8127	-12.0288	-36.5219	-32.6076	-18.6402	10.3118	20.5288	-6.97336	-31.5703	0.334782	-36.1477	4.61876	-41.4488	28.9298	-24.2814	-23.4843	-22.1376	-10.0293		-0.893577	34.5796	61.3118	-8.13408	17.5352	-1.98088	-39.5387	-1.23556	1.78657	-7.24473	-0.0302612	-15.3956	-0.451676	-4.18863	-8.23554	13.9677	9.66389	17.3252	-50.8389	-7.06335
809.6	1.31933	7.59737	59.6706	4.12998	48.311	18.5695	13.3532	32.7843	12.4694	6.36612	9.15659	-11.7226	-35.0216	-39.2168	-21.6545	8.64514	23.9551	-5.67215	-34.0189	2.63824	-30.2886	7.30764	-41.6491	30.2942	-25.0189	-24.9184	-21.8589	-7.54175		0.919229	42.5884	64.1104	-8.35614	12.6274	-0.190513	-38.7852	-3.12048	2.61792	-6.84144	-1.40981	-11.5652	3.00014	-8.04721	-9.25328	20.6014	9.13733	10.8833	-81.1093	-30.5069
812.13	-0.79044	7.22805	56.5157	1.79566	48.7297	16.0547	15.1603	32.4171	8.43545	6.61784	6.06407	-11.7007	-35.8827	-31.1671	-20.431	9.06483	24.5476	-3.50869	-33.2158	3.83695	-31.3525	5.47266	-38.2012	28.6735	-26.8145	-29.4371	-18.3617	-11.7787		1.57517	50.0954	60.0881	-7.39424	2.09297	-0.701724	-39.7267	0.184157	4.22166	-5.84881	1.32052	-11.6747	-0.888464	-4.53223	-8.35969	16.8778	8.23294	17.4213	-25.8877	-31.7566

## Sheet: Barplot (d)
OxLight1 OXA	OxLight1 OXB	OxLight-ctr OXA	OxLight-ctr OXB
820.789	833.487	-0.653	6.7002
815.289	977.856	6.9663	-3.568
1041.68	854.727	-15.104	5.2913
819.371	734.475	-8.548	13.2218
1017.29	1371.96	-5.765	1.4787
694.571	986.578	-4.879	10.4139
864.128	900.43	-11.816	5.1127
1180.92	1019.78	0.0931	6.4832
899.198	740.573	2.827	7.1969
763.376	886.525	7.2773	-10.341
821.358	787.075	5.4531	6.0794
913.531	840.156	3.5874	0.8026
735.606	967.184	2.5043	6.1532
909.278	848.941	3.8116	-9.177
799.895	750.216	-7.301	-9.878
1348.91	943.546	15.8098	3.9535
805.16	825.103	-1.724	-2.086
1118.3	672.16	2.7964	-48.702
997.541	650.84	-59.769
881.636	734.233	8.9195
861.301	774.11
845.059	828.154
842.531	786.34
829.198	774.947
872.962	832.414
814.063	974.76
902.783	897.091
875.018

## Sheet: HEK titration (f)
Log concentration (nM)	OXA																						OXB
0.69897	0.271753	0.353066	0.652329	-0.07506	0.324211	-0.81159	0.212285	-0.08516	-0.10172	0.013604	-0.04967	0.240853	-0.05195	-0.53171	-0.65214	0.14575	-0.67727	-0.94316	-0.77819	-0.64129			1.4763	3.62441	5.46188	4.95965	5.55378	4.41916	4.73077	5.29344	5.45733	1.81661	2.83182	0.662958	0.266048	4.14655	3.38301	1.32537	1.97797	2.35308	0.942671	0.391947	3.78993	2.80914	1.14521	4.52122
1	0.692077	0.489117	1.3941	1.14942	1.77305	1.23421	1.95354	3.29917	3.51665	2.98901	2.11905	2.54134	3.66444	-0.29651	-0.46899	-1.35363	-1.58919	-1.99165	-0.75937	0.138799			10.9824	11.5315	12.2414	11.4867	10.1332	12.9109	7.08101	10.7686	10.8736	9.83685	4.5275	5.50804	9.67934	8.97554	3.06045	12.4178	3.40633	4.42061	3.13829	2.88462	2.96448	1.66148	5.34578
1.30103	6.39717	3.08315	4.56194	4.82694	3.02878	8.76751	3.2037	16.1101	7.24344	8.3786	10.385	6.70294	4.53075	3.51163	7.36927	10.0262	4.43937	1.55226					30.4867	23.8182	20.3113	22.1684	24.4291	18.6267	22.041	27.0743	6.43784	3.88256	4.74361	5.55945	7.25887	2.73656	2.43635	5.71343	10.7617	6.46688	4.33091	8.79756	10.8293	7.8591
1.60206	19.6313	19.7817	22.0514	16.1232	22.075	10.7311	40.3244	16.6321	35.5093	32.1534	30.6921	34.6701	44.7442	37.9569	15.0693	14.2921	29.9014	14.8728	11.3962	12.5096			74.5767	88.0075	90.5189	65.4237	75.0798	86.2925	87.7088	92.2796	123.719	111.266	47.7494	27.6066	28.1549	4.86731	33.0588	35.334	13.3843	27.0902	20.7787	21.6561	20.5106	8.8381	23.8395	16.0175	29.7255
1.90309	30.3494	46.7234	71.1191	16.4593	58.3371	31.0552	64.0399	83.8164	73.997	78.7919	100.083	110.894	88.9933	31.7224	34.881	35.4526	33.4113	43.0266	40.8657	18.9622			66.1742	75.4618	117.31	146.687	92.0139	79.5638	75.1061	59.6031	91.9568	87.6423	69.163	52.0823	69.727	72.9263	55.9399	60.1857	39.0699	72.9122	57.3935	85.2759	47.9043	51.8652	85.6388	54.4261
2.20412	94.3025	76.7188	89.6783	96.0474	50.0189	64.9334	86.92	70.2326	89.6213	86.5661	84.1686	78.3704	70.449	63.8149	55.658	73.1256	38.1615	66.991	65.0588				107.826	115.497	123.4	114.53	123.763	134.287	67.2262	135.248	111.584	119.272	87.6175	48.1163	63.1488	43.6957	86.6705	45.4678	52.8815	66.2983	76.8217	65.4242	80.5526	73.7292	76.8217	92.8511	82.76
2.50515	100.716	119.718	117.486	110.398	92.5611	84.8957	108.067	119.957	94.2553	126.808	97.7332	65.8497	65.6698	79.5783	110.072	106.248	89.7479	79.3329	91.6649				156.094	114.131	135.825	109.745	131.16	116.743	116.47	134.201	84.7117	105.478	86.3255	79.9246	66.9571	86.6593	69.6593	70.7909	71.7497	88.5906	106.624	111.583	97.5146	84.995	86.637	101.456
2.80618	100.812	101.273	78.5945	97.5267	86.6891	77.093	91.4611	90.4273	96.4031	83.2078	84.7673	67.2961	87.3306	87.1544	79.0589	125.769	92.6239	102.519	122.93	108.528	135.876		113.63	112.298	111.519	138.922	103.06	119.267	124.441	134.2	108.02	106.078	98.6539	121.845	107.404	102.203	121.814	121.249	105.558	91.692	108.581	107.763	95.826	85.9236	85.6942	100.404
3.10721	112.926	110.849	93.188	77.1615	107.304	95.4509	90.2047	108.1	95.8705	103.717	100.786	94.0056	101.914	108.486	121.45	93.9848	115.136	98.5988	96.2159	74.6494			108.592	108.592	117.389	113.651	102.294	106.586	110.794	101.661	107.918	112.986	103.844	90.2376	92.446	104.604	96.0084	98.0092	82.6461	80.5944	73.7924	87.3524
n = 3 for all

## Sheet: Neuron titration (h)
Log concentration (nM)	OXA																																											OXB
0.69897	3.61115	6.84109	7.93053	5.48671	-0.859113	-0.870867	-0.904122	-0.499115	-0.838368	-0.175807	-0.206824	-0.311897	-0.452055	0.243733	0.0124291																													1.13359	0.290159	-1.07633	3.83252	1.82946	-1.17411
1	0.747303	0.362651	-0.134427	-0.426825	-0.0222907	0.37131	-0.0413722	0.0511415	0.312004	0.400001	-0.61752	0.70024	-0.184155	-1.31868	-0.19938																													0.671355	-0.236584	-0.185507	-1.58695	4.59992	4.04155
1.30103	1.29744	0.935595	1.1571	0.85934	1.48442	1.64304	1.18257	0.299741	1.54533	0.644215	0.185629	0.571512	0.556457	0.989846	1.52917	1.14477	-0.476586	0.441583	-0.834226																									1.65887	1.25875	0.923487	0.482358	1.33361	11.6015
1.60206	16.1688	11.7398	5.91766	10.3988	4.48131	12.9938	6.08439	6.88273	9.68194	12.4353	14.8703	14.2599	6.65586	4.1165	3.12982	3.76893																												4.43435	2.62037	3.18896	2.22014	3.42102	3.49437
1.90309	71.5752	70.4448	35.2472	44.563	47.4773	65.0708	45.723	28.5356	31.4297	29.0241	48.3267	10.6138	10.6593	7.72641	14.2575																													37.4076	41.5051	17.127	42.8753	30.7689	43.8735
2.20412	96.2858	90.9482	81.437	59.7883	87.1769	108.872	116.644	96.0637	51.1364	98.1575	93.2525	67.186	66.3828	59.9627	67.1888	21.2168	17.4153	52.1937	32.7307	35.0796	32.3718	31.1913																						59.4554	43.8139	62.6826	59.8096	53.9383	60.221
2.50515	89.0298	87.882	101.544	81.3621	94.3962	80.8301	97.9631	81.6201	88.1664	81.0665	75.3089	82.6361	77.8859	57.2351	62.8985																													80.4922	91.2957	58.72	64.7502	78.4399	73.0611
2.80618	111.299	92.155	120.442	121.846	101.7	97.3739	94.1778	125.871	108.508	108.655	111.289	117.833	111.178	136.98	116.366	89.0507	101.114	110.028	91.4699	47.66	71.0194	55.1327	83.7886	46.6052	66.4046	74.0942	72.8679	113.925	110.613	79.3658	146	125.513	139.675											55.3592	86.0291	66.6217	51.0216	99.3436	95.1105
3.10721	102.374	92.5873	93.7493	96.2448	108.781	94.4426	92.0918	80.0654	74.3612	94.2086	108.985	92.2406																																58.2456	56.2616	45.6405	43.211	96.9435	96.3856
[truncated: 11 more columns]
