# Supplementary material for: A genetically encoded sensor for in vivo imaging of orexin neuropeptides
Source: Nat Methods. 2022 Feb 10;19(2):231–41. doi: 10.1038/s41592-021-01390-2 (PMC8831244; doi:10.1038/s41592-021-01390-2)
Supplement: Source Data Fig. 2 — Source data from the sensor characterization in vitro. [file 41592_2021_1390_MOESM6_ESM.xlsx]

## Sheet: Pharmacology (a)
	n = 3
HBSS	OXA	YNT-185	OXA + Almorexant	OXA+TCS OX2 29	OXA+EMPA	OXA+SB334867	OXA+JNJ10397049	Almorexant	TCS OX2 29	SB334867	JNJ10397049	EMPA	OXA+Suvorexant	Suvorexant
-1.824	722.459	168.15	-3.14918	54.3904	-9.77669	643.389	1.69385	-1.96321	-0.800501	-16.2983	4.52694	6.06298	-0.0018479	-0.00161729
-1.74	877.324	213.808	6.32761	127.184	-6.47722	589.149	-3.51733	-3.01753	6.77537	-1.99729	1.41123	-1.24982	-0.316133	0.0259071
-0.766	902.565	220.146	51.6707	74.5442	-10.5172	680.222	-0.552662	-2.16809	3.30803	0.280699	0.4439	-22.1824	-0.12634	-0.00218339
-0.748	752.101	228.626	-1.06603	114.867	1.56597	772.604	29.3412	-1.74874	-11.2034	14.3879	4.6057	-22.4598	-0.154553	-0.0829349
-4.558	740.906	244.721	39.3336	64.8795	-12.9128	651.98	38.3037	-2.09689	-4.01698	-9.77261	7.42256	-21.0651	-0.165697	-0.0192648
-1.581	887.342	111.753	11.7089	75.7814	-8.53854	786.28	49.3202	-1.20051	-9.27912	-5.56384	3.44762	0.227368	0.347764	0.00485732
-0.629	883.482	136.694	11.1606	34.9406	-7.02331	400.825	-40.5425	1.58679	-5.37265	3.18874	8.77589	-4.82917	-0.330311	-0.00622769
-2.217	891.468	150.867	28.508	70.2362	13.7595	636.374	-3.83551	-2.77596	-5.62401	2.41695	5.17946	-0.14715	-0.187268	-0.00885264
2.0459	1182.13	155.106	-3.90305	91.4471	-4.79625	664.643	78.5965	-1.01758	-12.2861	4.99178	3.18946	2.7863	-0.302706	0.00893806
0.0767	1178.76	107.53	4.35806	45.5043	-2.99662	581.196	6.38304	2.22056	-9.89409	-7.9414	-0.636967	-6.78354	-0.288952	0.0169522
-1.905	1137.72	195.382	-0.233132	98.0361	-20.6726	469.049	61.6487	-0.519026	-5.12132	-2.51428	2.15366	-2.24327	-0.0321012	0.0361346
-0.883	1043.42	181.846	-15.2702	107.129	-3.116	675.734	-43.7287	0.579006	-10.8732	-3.99803	-0.812073	-2.02906	0.0564363	0.0386499
0.2989	1027.97	221.512	-37.5507	202.018	65.3118	498.425	24.2725	1.69819	-13.5199	-6.8285	4.05804	1.53428	-0.0148782	0.00789797
-2.249	1045.96	242.342	-29.5612	180.812	10.659	439.241	13.228	1.09105	0.648037	-3.6072	-2.34684	4.32354	-0.265271	-0.0181151
-0.158	1059.7	164.84	-27.5244	223.629	45.2077	407.763	36.1318	0.819028	1.39734	-1.01941	-5.66923	2.3755	-0.138254	-0.0450052
-0.968	1085.42	140.652	-0.538614	350.812	48.4643	463.782	39.3685	-0.949778	-5.81511	-0.93652	-1.80386	1.65941	-0.195289	-0.0364872
-0.163	938.043	157.931	20.7609	153.324	52.0749	467.903	12.6448	-3.01062	0.950941	-2.97504	-0.786063	-5.27041	-0.0668909	-0.00485505
0.0374	909.544	124.02	-9.11237	241.888	43.9819	344.883	25.7956	-2.62281	9.10778	0.441594	-0.174291	-0.12384	0.23518	0.0470406
-5.085	892.679	208.917	-38.7622	221.585	60.788	515.343	24.6925	-1.60177	-0.790689	-4.75114	-2.91097	-1.08267		-0.00369081
8.9272	821.828	173.159	-12.6276	152.796	57.408	624.293	5.26216	2.91966	8.61542	2.75604	-2.35909	-0.41268		-0.00410778
-4.724	850.13	173.979	-49.448	214.709	23.3913	507.245	6.70629	-0.661385	0.865502	-3.34789	-2.06437	-2.77196		-0.00447195
-9.375	819.283	142.134	-6.17111	194.198	17.2997	247.955	29.5365	-2.1391	1.18409	-5.00231	1.77765	-2.55129		0.0193074
-2.176	725.003	151.842	-45.8186	199.131	43.3699	268.284	1.09824	-2.29524	3.41812	-8.19784	2.65079	-0.45158		0.00869085
-4.889	761.388	175.643	16.1271	115.371		281.768	16.1623	-0.620417	0.534647	-2.58624	-1.68047	-5.84707		0.00382285
-5.858	1064.13	198.494	-26.8974	209.765		185.724	8.63126	1.68626		6.11645	0.684834	8.59112		0.0110146
11.3491		216.885	-31.2654	146.143			0.0616778			-3.01948	-0.39381	-1.71395		0.0199814
-8.951		129.303	-18.4498	177.338			14.9859			-3.01571	0.725214	-2.42975		-0.00436229
-29.542		147.277	-29.8653	101.016			25.0039			-1.43429	-2.52688	4.95603		0.0133821
9.1647		167.973		40.2871			5.26056			-4.41988	-2.14834			0.0354195
8.4435		185.86		55.6535						-0.815179	-5.58663			0.00304362
2.5245		139.578		53.7307						-12.2273	-1.42866			0.00664038
-1.674		147.426		41.6678							-2.02659			-0.00214355
7.054		176.472									2.98337			0.0255291
18.9275											-5.55288			-0.0107306
0.4282														0.0186942
-1.728														-0.00319026
-2.155														-0.045
2.2761														-0.0540919
														-0.0234063

## Sheet: Specificity pannel (b)
DFF
OXA	HBSS	Dynorphin	Enkephalin	GLP-1	Neuromedin B	Neuropeptide S	Neurotensin	Nociceptin	Nocistatin	Neuropeptide FF	MCH
722.459	-1.824	0.573719	-2.55688	-1.66809	-3.71778	2.40536	1.81043	0.43401	0.547039	-2.23401	-1.14506
877.324	-1.74	0.0265804	-1.15041	1.82985	0.770877	1.06653	-1.6902	0.758797	-1.23756	0.728153	0.310982
902.565	-0.766	0.397105	-0.0677626	1.68554	1.17357	3.52838	1.51239	0.281185	-0.799603	-1.84072	-9.458
752.101	-0.748	0.118186	-0.536383	0.371376	0.00155496	2.4415	-2.31603	-1.90254	-1.79383	-1.47911	3.17388
740.906	-4.558	-0.295993	-0.950256	0.523168	-1.44925	2.72092	-0.40985	1.50247	1.29952	-2.28763	2.44447
887.342	-1.581	-0.106496	-2.96159	7.20394	-0.678901	2.30283	1.0496	-1.13135	-2.7129	2.32024	-3.42104
883.482	-0.629	-0.638547	-2.06265	-1.02373	-1.67073	0.230682	-0.133755	0.231613	-1.73128	-2.64092	-1.6851
891.468	-2.217	-1.64671	-0.496927	1.6151	3.38492	2.4007	-0.331056	0.508738	-1.22853	-5.4744	0.335313
1182.13	2.0459	0.623674	-4.05365	1.20625	-1.91504	3.6252	0.788945	-2.19905	-1.39118	-0.138442	3.33316
1178.76	0.0767	-0.678465	-0.417211	-1.18877	3.24668	0.419486	2.53437	0.348931	-1.89285	-4.30966	-8.51825
1137.72	-1.905	-2.03836	-1.66419	-1.23578	0.299024	2.8301	5.79824	0.300798	-1.73667	0.971265	9.08485
1043.42	-0.883	-0.261695	0.723477	-3.2717	-0.630099	-0.0752627	-0.966734	4.3118	1.66698	0.319554	-4.34931
1027.97	0.2989	0.0194682	1.08416	0.426784	0.91416	-0.204112	1.55544	-1.60695	1.26125	-2.20536	-1.79424
1045.96	-2.249	-0.0292564	-2.17664	1.76344	-0.654286	-0.376868	-1.95892	1.06091	1.18072	0.022885	-1.34903
1059.7	-0.158	0.572588	-0.315735	-1.2995	2.97568	-0.528585	4.53327	0.191789	-0.479351	-0.266718	4.18481
1085.42	-0.968	1.6923	0.940395	10.4207	-0.678457	-0.976009	2.47359	0.235925	-0.914809	-0.178623	0.621451
938.043	-0.163	-0.603294	4.80406	-1.5916	2.27066	-0.294352	2.19182	-1.82499	-1.94042	0.126936	2.06989
909.544	0.0374	0.0767932	-3.33156	0.838662	2.80518	-2.4914	3.03644	0.353889	-1.87003	-2.87699	0.893909
892.679	-5.085	-2.11823	2.08017	2.08843	1.01595	-2.2458	0.362181	1.20206	0.084215	1.2957	0.846417
821.828	8.9272	-3.34526	-2.75179	-5.88052	2.49161	0.222405	0.955581	-0.500258	-0.766564	-0.0833626	1.88036
850.13	-4.724	-0.838093	-8.01469	-1.93634	0.219239	0.148895	4.29035	-0.625855	-0.708712	-0.720379	1.65033
819.283	-9.375	-0.76273	-16.2179	-3.65934	0.94057	1.95949	6.92574	-0.552632	0.134836	0.286368	0.310499
725.003	-2.176	-0.727862	-8.64129	-6.6052	0.0111508	4.2411	3.73405	-1.46065	-2.61149	-2.11572	-4.36985
761.388	-4.889	-0.292874	1.24153	2.96359	0.15751	1.36517	3.23384	0.592237	-1.38334	-1.10046	4.47377
1064.13	-5.858	3.12724	-15.9148	-2.77825	-0.766578	3.96189	2.48875	0.0373637	-2.27306	2.2015
	11.3491	-0.114155	-11.4188	-3.45675	-0.773869	-0.20091	2.22707	0.835692	-0.00748472	1.27527
	-8.951	0.182649	-10.7869	-1.21554	0.741158	4.38226	1.69645	0.512108	-0.746821	-3.06225
	-29.542	1.87881	-10.7978	-0.0687673	0.21724	1.7254	1.12316	0.342325	-0.895763	0.584891
	9.1647	0.69062	-3.41907	-1.80339	0.364886	1.23693	2.25776	-1.56851	0.219424	0.405202
	8.4435	1.70853		-3.43866	7.00404	-0.00765186	1.36296	-3.10724	-1.4277	2.76414
	2.5245
	-1.674
	7.054
	18.9275
	0.4282
	-1.728
	-2.155
	2.2761

## Sheet: Kinetics (d)
Tau (ms)
OXA	OXB
917.51	970.41
951.31	750.73
450.51	509.12
387.38	1044.78
531.22	508.43
441.87	402.89
404.65	501.71
686.7	254.56

## Sheet: Calcium signaling (e)
Time (s)	OX2 WTR calcium sensor signal (n=3)
0	-0.394215	2.13571	0.105417	1.13636	0.57279	0.233533	2.27748	0.799203	2.75522	-0.10526	-4.08948	-2.70106	0.336925	5.04154	2.7235	-2.24374	-0.0901651	0.447303	3.54829	-4.14468	0.217442	1.53912	2.79563	-4.82744	-0.480168	-1.35164	2.04388	3.7201	2.42	0.106774	0.504828	2.22497	3.37293	1.24964	3.32416	0.257586	1.50492	4.23708	4.35478	1.56574	2.06475	1.58565	1.87103	-1.13996
1.28	-0.413123	0.731356	-0.151039	-0.200981	-1.18909	0.820136	1.55689	1.3243	1.12498	0.814524	-2.91779	-3.42605	0.537952	2.64548	6.09355	-0.493255	1.74071	1.87506	1.81658	-2.53674	-0.144757	1.27952	2.99733	-4.88051	-1.09786	0.679985	1.76823	3.29256	1.20458	0.870182	0.43579	1.99172	4.27299	0.759554	3.65892	-0.214524	3.91045	4.8967	2.50641	1.55645	-1.25299	2.16136	0.011506	1.33777
2.56	-0.282984	3.02483	-0.00963537	-0.439128	0.464217	0.858303	3.47746	0.88219	-0.887397	0.143385	-0.428551	-2.56499	2.0626	3.16756	-0.9361	0.586493	4.26647	1.63453	2.29631	-1.98662	0.653898	1.38184	4.3008	-4.78562	-0.673527	-1.03439	2.09597	2.46261	-0.127505	1.0952	0.817434	1.4138	4.85638	0.61209	1.82793	-1.3077	3.5575	3.79395	3.71483	1.98666	3.3488	1.45922	1.69199	0.610548
3.84	-0.262448	1.17587	0.0655642	-0.115144	0.344368	-0.0706915	1.82967	0.585168	-0.152137	0.105484	0.129178	-1.32882	-0.647442	2.17721	2.88167	-0.570689	3.4387	0.962656	2.70563	-0.987293	0.450836	1.55114	1.77812	-3.34066	-0.910406	2.67289	2.12703	1.63584	-0.897582	-1.34986	0.834203	-0.460804	3.27721	0.370263	2.33911	-2.49907	2.22986	1.9899	3.54333	2.40118	2.80523	1.67323	0.726664	0.810003
5.12	0.191661	1.20138	0.258641	-1.30508	0.712369	0.613607	1.90557	0.39765	-1.93154	0.18533	2.96866	-1.96383	-1.56852	0.925659	4.46702	3.87767	3.8666	1.26527	2.95071	0.677492	0.959206	1.47352	4.95696	-3.11629	-1.31156	0.974641	1.97264	1.5835	-1.46238	-0.910937	0.343715	1.15838	2.70394	-0.14827	2.08348	-2.66722	3.14758	1.32993	-0.186917	2.05482	2.45356	1.56977	1.55783	1.14433
6.4	0.281886	0.866015	-0.218542	-0.999377	-0.922082	1.3187	2.5462	1.22158	-2.28546	0.909936	2.06969	-2.09727	1.11768	-0.330437	3.68523	2.24239	2.51915	-0.711924	2.15417	1.95118	2.36571	0.689397	4.40196	-1.18866	-0.754233	-0.345111	2.581	0.49048	-1.18313	1.21778	0.930234	-0.0896755	3.98443	-0.0550872	0.381823	-2.95409	2.53641	-0.428387	3.34673	1.95993	-0.122755	0.529214	1.32947	-0.824993
7.68	0.196781	-0.30923	-0.401538	-1.02887	-0.988518	-1.55777	2.67581	0.563164	-1.13411	0.121297	2.47642	-1.62976	-2.03448	2.73524	3.48689	0.388845	2.75481	0.719995	-3.57722	-1.12809	1.5087	0.619357	0.796891	0.0811519	-0.27155	-0.11253	1.84633	0.622208	-1.11342	-0.446911	0.415384	0.605162	0.623911	0.32647	1.83508	-2.5973	1.6874	1.77001	1.34911	1.01049	4.28646	1.27093	0.292182	-3.6831
8.96	-0.0526606	-0.992758	0.195314	-0.516355	-0.573045	-0.482742	2.34622	0.80387	-1.91731	0.108904	2.25282	-1.35257	3.75738	-1.86812	-2.05075	-0.430644	1.08594	-0.273435	-1.77987	2.60465	1.58386	0.0665219	0.950817	-0.165737	-0.721103	-0.971412	-0.0222609	1.50466	-2.55949	-0.176981	-0.0841567	-1.24031	2.34042	0.534949	1.44313	-3.25652	1.60104	3.16307	2.08204	1.16527	0.104658	1.62797	0.111518	-1.30124
10.24	-0.429389	0.595964	-0.654639	-0.41583	-0.461613	-0.671427	2.14109	1.18009	-1.30632	-0.682089	0.978945	-0.933156	0.751045	2.26025	1.5081	-2.77846	1.10295	1.70405	-1.34141	2.46291	0.557893	0.169713	2.73856	-0.0916588	-0.148284	-0.677847	0.871541	1.37519	-2.76497	3.15849	0.0511233	0.258945	0.232981	-0.235115	0.353917	-2.92323	1.57832	-0.92076	1.09225	0.505147	4.74272	0.989997	0.779718	-0.46047
11.52	-0.0246726	-0.291665	-0.32495	-0.503398	0.498105	1.79151	1.94518	1.13931	-1.38039	-0.950248	0.581051	0.399924	-0.827906	-0.649794	-0.541698	-2.89151	-2.03811	0.748835	0.868008	2.58058	-0.836163	-0.609216	2.48437	1.89388	-0.124407	0.840461	-0.0648254	1.49478	-2.55579	2.17181	0.0923477	0.573435	1.11772	-0.10988	1.52744	-3.26165	0.192527	2.39589	3.33205	-0.591143	1.02397	0.765499	1.49493	0.433737
12.8	0.195584	0.261249	-0.0805104	-0.131132	-1.44942	1.66384	1.28485	0.749895	-1.25667	-1.24173	1.64484	1.73199	-1.28512	-3.86187	-1.07191	-3.96188	-0.799249	-1.16394	-3.6178	2.25373	-0.861346	0.113084	0.221443	2.64793	1.28302	1.58055	-0.500813	0.286845	-1.59203	-0.860576	1.03119	-0.0146602	0.0760009	-0.0804209	1.50168	-0.60988	0.0704123	0.152779	0.034947	-0.311958	2.15994	0.145275	0.116288	2.40209
14.08	0.0962136	-0.593674	-0.428815	-0.764188	2.15177	-0.496902	-0.934651	0.411721	-1.65143	-1.1665	1.50342	1.68886	-3.52346	0.66597	-0.702041	0.0580574	-3.24211	-0.437564	-2.38702	0.688547	-0.0915429	-0.24084	0.363065	1.43019	1.24136	-0.344186	0.292083	-0.0278981	0.230182	-2.55584	-0.683862	-0.216892	-2.14157	-0.186599	1.11061	2.102	0.104124	-0.296677	0.464797	-1.02316	1.37825	-0.0141498	0.562528	2.87306
15.36	0.015696	0.239273	-0.026174	-1.25909	0.209157	1.24513	-1.22161	0.598777	-1.12985	-0.494989	0.299066	0.698252	-1.0836	-0.0965033	0.38852	0.0311724	-2.31496	-0.718206	-0.49013	-0.491017	-0.844938	-0.862966	-1.82302	2.7815	1.30674	0.418714	-2.13316	-0.645274	-0.434181	0.0156794	-0.709594	0.460717	-1.24256	-0.429868	-0.416259	2.78289	0.188461	-3.37152	-2.2124	-1.11151	-1.6435	-0.903891	-0.216422	2.55766
16.64	0.3896	0.467585	0.00294656	0.0598201	-0.197807	-0.792828	-1.41848	-1.11875	-1.47208	-0.312266	1.09451	-0.92861	0.526132	0.396806	0.544578	-1.74967	-1.14912	0.322385	1.50901	-2.20847	0.952796	-0.654426	-2.00847	1.24314	1.03283	-0.64228	-1.6843	-1.88349	-0.913973	-2.67522	0.0266382	0.0697844	-2.35118	-0.978977	0.231158	3.80086	-1.97594	-2.45052	0.489366	-1.6112	-0.519304	-1.37384	0.00903182	0.791922
17.92	0.351032	-0.887387	0.163362	0.399621	3.08338	-1.3032	-1.64256	-0.235187	1.19781	1.3641	-0.466238	1.03886	-1.27129	-0.852169	-1.27064	-3.98176	0.0364173	-0.644369	-2.42182	-0.493209	-1.66142	-0.443878	-0.268685	1.98256	0.964446	1.66354	-2.08179	-1.41442	0.21791	-2.151	-0.239854	-0.509633	-1.75575	-0.797999	-2.00136	2.77601	-2.17139	-2.16381	-2.67579	-1.98306	-3.77182	-1.52227	-0.725308	2.7787
19.2	0.193347	-0.900613	0.145439	0.466456	-1.52399	1.35932	-1.34352	0.42745	-0.0817055	0.421558	-0.760055	0.177311	1.32622	-2.74331	-2.61723	1.83619	0.489	-0.465313	-0.809526	-1.39736	-0.306273	-1.13014	-4.05412	0.612635	1.93203	0.129227	-1.84046	-2.44319	2.26061	2.95934	-0.791168	-1.12872	-3.16108	-0.147323	-2.95217	2.77432	-3.4038	-1.05486	0.247777	-2.05703	-4.58998	-2.04863	-0.1977	-0.0653289
20.48	-0.144739	-2.38379	0.0487486	0.467925	0.0833757	-0.947615	-3.13618	-0.986746	0.126847	1.19368	-2.62106	1.49431	1.69318	-0.902143	-3.7836	1.32415	0.828674	-1.30453	-2.64985	-0.589428	0.867727	-0.762254	-2.51285	1.36897	0.893625	0.350237	-1.1534	-1.70694	3.54327	-0.279638	-0.220336	-1.44499	-2.30116	-0.173514	-2.90094	2.16247	-3.94283	-2.19825	-2.13123	-1.61668	-2.70485	-1.86387	0.912532	-1.72489
21.76	0.265246	0.104127	0.0917708	0.615374	0.6991	-0.233391	-3.07844	-1.69683	1.79493	0.977378	-1.17915	4.35875	1.00469	0.176707	-3.87454	0.635456	-1.14676	1.39444	-1.75999	-0.540397	-2.38875	-1.06864	-5.9709	1.59718	0.162198	-0.723988	-1.01356	-2.88651	1.27909	1.43878	-0.997473	-1.67915	-3.92333	0.162684	-3.84576	1.74246	-1.33473	-2.95549	-5.5011	-1.56432	-2.68854	-1.57357	-1.7793	0.252504
23.04	-0.0469931	-1.68965	0.107961	1.51818	-0.812191	-0.820197	-3.03996	-1.88221	3.28354	-0.288449	-0.44308	2.41331	-1.13618	-1.48282	-3.18078	2.66355	-2.63715	-2.90665	0.108713	-0.281375	-1.76693	-0.614493	-2.83112	1.43701	0.951295	0.0519055	-1.16506	-2.35826	0.17244	-1.27024	-0.578979	-1.21452	-5.42617	-0.495769	-3.09044	1.62093	-2.61746	-2.87917	-6.8651	-1.19993	-2.77796	-1.48133	-2.57542	-0.698346
24.32	-0.00125395	-1.24665	0.00895413	1.64403	0.0461984	-1.87996	-3.12857	-2.28831	2.03317	-0.922386	-2.21111	2.59749	-1.02425	-3.13291	-1.76643	3.39172	-3.64097	-1.38217	1.70791	1.84477	-0.158381	-1.27434	-4.53405	2.00594	-0.652674	-1.43935	-2.1973	-2.07167	1.84984	1.12632	-0.577779	0.180423	-2.37598	-0.311285	-3.44649	1.5167	-4.32611	-2.96844	-3.18821	-0.796154	0.629161	-1.20565	-2.89073	-2.79695
25.6	-0.124569	-1.50794	1.10172	1.37081	-0.747065	-0.647378	-5.04246	-2.87633	4.26991	-0.181661	-0.882085	2.32706	1.28846	-4.27233	-3.98335	2.06591	-5.07086	-1.06642	1.16928	1.72081	-1.05757	-1.22203	-4.78274	3.31448	-2.62176	-1.71942	-1.74177	-3.03111	2.42652	-1.48316	-0.599686	-0.937976	-2.18013	0.13446	-2.96503	0.754955	-2.53674	-2.04141	-3.79765	-0.339528	-4.9258	-1.7909	-3.08234	-3.29706
26.88	0.160997	-3.36246	1.67347	2.11152	-1.67175	1.99203	-5.72384	-3.34232	15.6372	-0.628964	-1.58641	2.44861	-4.01212	-3.81639	-2.52007	1.375	-5.95104	-0.0891195	0.910295	3.13767	0.269938	-1.53018	-5.05999	3.00243	-2.79298	0.842405	-0.863628	-2.68144	9.11982	1.63198	4.19928	5.54065	-0.403838	3.42062	3.21914	0.182166	2.02598	0.0242173	1.57503	4.87078	-1.78089	3.0586	-0.541149	3.92771
28.16	6.26287	4.88424	3.56449	6.47697	7.69714	10.3742	2.02544	4.94123	20.0929	6.76795	6.36232	15.343	9.0234	0.348432	-0.47573	7.80173	2.93491	2.9934	9.56912	8.77351	-0.899434	-1.6045	-7.26109	10.5864	5.06769	3.11996	3.72512	2.94836	27.965	8.23938	7.04794	12.2193	5.44722	5.83206	6.81639	3.16878	10.6522	9.44347	8.01097	7.95579	-0.347715	10.1695	6.57582	14.472
29.44	8.09439	11.8757	3.50677	8.73945	9.54502	10.2368	7.1147	9.08498	14.5787	10.7349	8.65469	25.0728	14.448	6.89447	3.93311	10.2637	9.59379	6.16998	6.59083	8.46453	5.82957	4.6863	1.42956	15.3745	6.49926	5.49902	5.67754	5.68443	21.6905	8.28246	3.32396	8.09663	3.06035	3.10032	1.17073	2.74663	5.84877	7.29472	4.43999	3.81291	9.03348	4.29347	6.89155	13.9883
30.72	4.52133	6.08931	2.02572	6.33213	3.98882	4.92335	1.58257	3.81957	13.4991	8.53848	4.38909	14.6004	12.7089	5.12197	4.9261	6.85939	5.33392	5.01238	7.30552	10.716	6.15541	6.14811	3.21137	17.7543	4.29345	4.27625	3.79444	2.90261	16.771	4.23791	1.0472	3.33231	1.48722	0.885098	-1.73062	-0.245821	1.67189	5.60193	-1.03509	1.0852	4.81364	0.40266	2.73843	9.90307
32	2.2092	1.26845	1.2575	4.08903	-1.30749	2.52473	-2.82153	-1.45132	7.72295	5.67513	0.349192	9.1206	4.65601	3.46364	2.99089	4.57195	-1.87388	3.86376	8.57707	8.75202	1.68067	5.57276	1.13862	17.8009	2.44856	3.99473	2.95052	0.38959	13.2259	1.71884	-0.416134	-0.259084	8.7023	4.23302	-4.15063	-2.82969	0.203207	-0.753377	-0.945416	1.42347	-0.954125	-0.76452	-1.88291	4.60677
33.28	0.794592	-1.78813	0.702328	3.23697	-2.36862	-0.615134	2.13405	-5.13904	7.48861	3.89239	-1.45065	4.99402	-0.45212	48.4073	1.41282	0.856031	-1.12372	1.2368	5.40045	5.88393	1.55848	2.45543	1.40935	15.3267	0.345526	1.593	0.705607	0.140084	9.67988	7.31911	7.49762	-1.70007	240.309	3.06793	-5.50471	-2.55207	5.61502	0.444675	1.66231	13.2174	0.905605	-2.5613	4.60872	2.85271
34.56	-0.013913	0.502002	0.291632	1.90083	-0.546331	-0.166216	12.2905	50.0555	18.2522	15.4943	48.9338	1.1577	11.5856	211.63	5.23358	0.0510521	25.5826	13.8693	-0.997981	-6.97935	-7.38365	61.2566	-0.0609225	9.3533	-1.57426	-3.38028	-3.77459	11.4337	5.82336	76.0221	58.8513	-1.60118	246.338	1.66673	-4.70273	15.3814	22.0355	23.1799	25.3734	47.4866	-5.70557	0.997973	67.0189	6.35181
35.84	4.77693	-1.5986	0.257958	2.32649	30.6908	-2.23243	56.8635	118.812	84.1876	103.747	94.6949	0.393251	126.506	222.79	31.2589	10.4463	77.6859	36.9273	3.96636	-7.02486	-7.8311	82.3971	16.4841	9.6604	1.13156	-5.42139	-2.54827	42.6334	7.9411	185.52	62.8848	1.75601	243.861	0.874312	3.62565	105.317	34.9121	89.7267	109.65	57.5094	-3.95945	7.99787	93.6714	47.0514
37.12	7.52237	2.06827	-0.125821	5.05702	152.956	-1.87217	118.214	167.131	162.311	142.695	97.0705	0.402764	154.421	227.873	220.887	139.428	119.147	42.2528	20.727	-6.78059	-8.9387	92.4932	24.7383	9.88731	6.76029	-6.37929	-1.88169	47.7889	12.1338	193.093	79.4824	10.08	247.222	0.546189	51.4635	116.552	37.1208	94.6292	200.194	63.5251	-2.875	12.0079	98.5129	85.8039
38.4	10.0628	23.2646	0.453638	9.4386	213.538	-4.75504	157.266	170.302	168.785	195.721	91.9943	5.24779	163.14	235.433	243.151	225.441	120.62	39.6619	61.2181	-6.97767	-9.99801	99.3285	26.0396	10.8446	9.59096	-5.82215	2.17132	48.2245	17.4763	195.454	104.46	14.7103	244.692	1.65647	92.5191	134.627	37.4001	96.3136	227.269	65.3195	2.74843	15.0296	101.366	94.3863
39.68	15.2543	88.5675	-0.146797	22.9052	218.144	-4.28728	163.807	168.256	167.397	200.107	97.5773	15.4662	159.906	237	235.737	234.981	119.342	39.3634	83.0615	-5.24855	-8.83286	104.46	26.9208	9.41711	17.3861	-3.3196	8.28028	47.3099	29.3646	194.394	117.364	17.4396	246.679	3.82011	96.0909	152.731	38.5182	94.4442	224.419	70.3504	12.2491	18.8238	105.454	96.1918
40.96	21.232	116.062	0.309826	29.0474	221.999	-6.3897	162.182	168.412	167.1	200.93	100.239	29.4018	156.192	244.13	235.515	232.913	118.49	40.5138	80.037	-2.97892	-10.4325	106.292	35.1913	9.10786	22.8986	-6.21521	9.75679	46.5633	41.5586	191.949	125.058	20.408	247.417	6.89128	99.8425	153.834	38.2958	94.6847	230.293	73.7036	46.7128	25.1009	108.111	102.519
42.24	23.042	119.416	1.36643	30.4397	216.121	-5.64777	162.471	167.764	166.128	201.157	123.95	42.2771	155.756	236.898	243.175	232.082	119.9	39.1973	76.9352	-1.15283	-8.69952	106.937	39.2344	14.7861	26.1644	-3.35621	17.3667	47.5277	48.7835	191.257	129.168	23.682	244.291	12.1115	97.9536	153.887	39.0425	93.3658	229.372	74.4532	145.24	30.6781	115.366	101.458
43.52	23.8949	118.162	3.5614	30.2429	214.41	-6.37183	163.245	166.28	166.113	202.358	125.273	50.7533	159.609	240.666	250.035	229.785	116.114	38.3438	74.6394	4.47232	-7.03961	106.844	61.7591	19.4346	30.8569	-3.24818	22.3009	48.3479	53.2744	191.579	130.621	25.416	243.859	20.4002	99.2243	154.007	37.7763	90.8553	227.565	75.7577	205.507	30.9792	116.483	97.6661
44.8	24.408	118.48	6.42202	30.0616	215.088	-7.27133	163.706	165.174	167.564	198.769	126.819	52.9786	156.286	245.17	249.812	228.023	116.493	38.7054	76.8133	8.87489	-7.64746	107.414	88.6788	27.5548	30.2932	-2.92095	26.9981	46.6585	53.8731	187.398	131.396	26.0164	247.33	23.3177	98.1206	153.175	38.6918	90.2425	226.412	75.0577	216.665	31.7904	121.65	98.262
46.08	25.1767	118.388	6.92596	29.9094	214.829	-8.1008	161.141	165.195	165.051	199.538	128.219	52.9918	157.599	243.593	242.663	226.989	117.321	40.1406	78.2515	18.5698	-4.99164	106.794	101.474	40.2591	32.9568	-0.435758	30.2136	46.7572	53.9068	190.468	131.418	26.672	246.459	25.1974	98.3855	153.553	37.0124	89.2497	217.689	74.2964	220.829	32.3867	127.331	97.4716
47.36	25.024	117.114	7.57281	29.6362	214.302	-8.84064	161.616	165.146	167.488	198.291	127.122	54.6878	154.011	238.173	247.204	228.599	116.676	38.508	76.5395	28.6333	-0.301373	106.508	107.265	51.4778	33.879	4.10463	34.4113	46.0879	53.8207	186.766	129.546	26.2666	244.7	27.1446	96.7658	153.218	35.7484	87.2903	218.777	73.1955	218.01	34.3132	127.106	93.2559
48.64	25.9533	116.64	7.35347	30.032	210.916	-9.36014	162.505	163.766	168.284	198.288	125.122	53.1277	156.319	249.675	242.764	226.237	115.368	40.1148	78.772	36.3034	13.7704	106.129	109.383	55.6254	35.0417	13.7278	38.8873	45.3841	52.5501	187.312	129.98	26.4733	246.554	28.7998	96.949	153.47	35.9622	85.7305	214.534	72.7239	217.003	34.7501	128.794	91.3512
49.92	27.6603	113.838	7.83182	29.762	209.702	-10.1533	161.762	164.111	168.623	198.291	123.812	53.3448	158.277	250.896	240.585	223.181	111.857	38.2075	76.4159	40.9887	40.4682	106.281	108.81	58.4706	35.2046	67.3286	44.3141	45.5218	52.4435	181.957	128.755	26.2004	243.575	29.5136	97.5163	153.412	35.0013	82.2189	210.133	72.2929	212.607	33.4244	126.141	88.6716
51.2	29.3034	114.054	7.93313	29.4073	205.828	-10.0141	158.648	161.705	167.523	195.789	121.465	51.9524	151.538	253.53	247.946	226.262	112.872	36.994	77.4918	42.2231	91.0794	105.629	109.358	57.8291	36.0194	179.262	44.0004	45.6967	50.9119	184.717	128.441	27.6737	246.232	30.1159	97.5276	152.407	34.9174	78.6579	202.988	71.5323	219.785	34.1484	122.382	90.1509
52.48	32.2369	114.212	7.82887	29.3654	205.258	-12.6205	158.232	162.844	165.322	195.367	121.072	51.1688	149.161	258.254	245.77	217.228	116.755	40.7366	78.3316	44.2477	134.217	104.679	107.667	58.561	36.1149	238.639	47.2296	45.437	52.2945	183.811	126.723	26.8418	243.738	30.5834	96.421	153.386	33.7479	76.9646	204.157	70.9284	220.084	34.5635	122.502	88.145
53.76	34.6999	111.903	8.28097	30.275	206.728	-11.2999	157.229	162.124	164.905	193.074	118.74	49.8688	151.471	253.488	247.191	217.077	112.842	41.8333	79.1974	48.5595	139.061	104.679	111.56	58.4306	36.8475	284.333	47.3727	43.8806	49.464	182.463	126.213	26.661	246.745	30.0659	97.2137	153.859	34.2381	70.3792	200.865	69.7618	213.517	33.4243	117.789	86.6631
55.04	35.6099	109.145	8.34699	31.3539	204.645	-10.4025	155.513	160.878	164.782	193.185	115.635	45.1545	152.652	259.529	254.874	215.802	113.236	38.8329	73.3833	49.6938	145.701	103.624	107.682	56.9816	36.6911	286.708	48.5674	44.1266	49.0831	184.414	125.576	26.2856	247.928	29.9597	96.3688	153.416	33.1784	69.2038	192.507	68.1491	210.132	32.9631	114.448	81.3135
56.32	36.5325	110.09	8.97051	32.2176	197.312	-10.1373	158.083	159.279	164.542	193.001	115.231	46.2207	153.473	269.032	246.796	217.047	111.702	39.0034	77.1385	50.7145	144.191	102.392	109.933	55.8282	38.0968	288.931	51.3874	43.8677	47.1985	178.107	122.938	25.7852	244.987	28.7155	93.8064	153.836	34.64	62.7074	187.584	65.1812	211.557	31.5221	117.049	75.3603
57.6	36.8005	109.902	9.38509	32.4483	198.007	-11.9596	157.617	158.314	164.15	191.749	115.02	41.9523	150.879	276.432	251.877	212.397	113.814	42.077	77.5419	47.7151	146.768	102.499	108.99	58.2165	37.8666	288.514	51.0985	43.2514	48.7058	180.436	121.246	24.6402	245.262	28.314	95.352	153.228	35.8501	57.426	180.86	62.976	207.343	31.137	109.204	72.5313
58.88	36.94	108.178	8.89702	32.2189	197.588	-12.2076	156.304	158.304	162.888	190.81	117.248	39.8342	148.146	278.336	253.891	216.915	110.918	43.0179	83.4556	48.4605	145.297	101.915	105.79	56.8755	36.4219	290.57	51.7331	42.7944	45.4418	175.727	120.584	25.2482	248.683	28.0179	93.6641	154.431	34.3466	52.0149	173.214	61.9568	218.838	31.1147	108.076	72.2155
60.16	36.6603	107.247	9.38433	32.3484	193.331	-6.61846	154.239	157.911	161.12	190.723	111.761	35.8252	148.373	275.918	250.884	214.907	112.767	42.2488	87.7228	48.1826	143.601	100.105	103.266	54.696	38.4866	286.482	50.2009	42.5896	44.8154	179.163	118.253	23.9594	247.187	27.0341	91.4383	153.817	33.2479	42.4154	168.86	59.4041	212.298	30.083	107.139	67.9168
61.44	37.2435	105.377	9.56807	32.7229	193.204	-7.515	154.311	157.425	162.446	189.605	114.154	34.37	148.917	276.893	251.163	214.065	115.331	41.0389	89.6436	49.0469	144.849	98.904	107.904	52.0091	36.6585	289.189	52.2822	40.5222	43.6385	179.545	115.329	24.1214	247.949	25.5328	90.7305	154.404	33.0189	37.0753	161.196	57.2024	214.707	29.771	100.216	63.1599
62.72	37.0725	103.978	9.78168	32.1119	190.824	-8.96154	154.246	158.97	158.402	191.775	116.878	31.2678	147.491	285.161	257.722	211.814	113.199	41.349	99.3285	48.8894	139.239	96.978	106.078	48.9053	36.5878	285.65	52.3667	41.4516	40.9886	174.964	114.912	22.5898	246.19	25.0407	90.741	154.26	30.2445	31.5501	154.456	55.8823	217.487	29.1142	99.2979	56.0301
64	37.2289	101.439	10.1163	31.3492	188.442	0.961238	153.248	154.89	160.282	188.631	114.124	28.2061	142.644	289.926	261.547	209.622	109.592	40.7658	97.4613	48.2297	136.974	96.9904	104.15	46.2177	36.6335	287.364	54.908	40.47	40.9618	174.663	112.937	22.6494	247.909	23.8427	89.5684	153.291	30.3122	26.1553	150.128	55.2464	215.641	27.5708	96.1892	54.8569
65.28	36.7253	102.904	10.0692	32.2712	181.613	-1.95469	152.358	155.929	158.858	189.082	115.268	23.4074	146.731	295.601	262.445	203.834	112.857	42.0927	93.1964	47.084	137.711	95.9187	103.659	40.6339	37.8419	285.206	52.5042	40.0503	42.5474	174.108	112.079	22.0989	244.436	22.6659	90.5043	154.016	28.7844	25.0613	148.564	54.5601	208.989	27.6115	90.2883	49.2321
66.56	36.8558	100.42	10.4853	32.0097	176.233	4.42461	152.184	155.486	158.604	188.994	116.392	20.6309	145.301	300.926	251.024	202.656	111.373	46.1884	89.224	43.749	135.293	95.8226	101.564	30.0654	37.2987	287.123	54.2037	40.0301	41.5754	173.545	109.577	21.0919	246.618	20.4107	87.6924	153.389	26.745	20.651	134.962	53.8456	220.426	24.9961	85.6409	47.2212
67.84	36.4104	100.17	10.2739	31.7568	180.504	26.6314	155.282	155.643	156.643	188.681	118.155	17.6023	145.217	291.466	262.341	200.761	113.042	53.5475	87.7178	44.6373	124.933	95.4565	100.472	26.6689	35.5239	284.707	55.6045	39.4412	41.5234	169.397	107.775	21.1029	244.68	18.4162	87.6566	153.577	25.7372	20.6437	121.908	51.4123	220.665	23.6306	81.0458	42.2769
69.12	36.0502	95.1811	10.4591	30.8744	174.9	44.2749	154.127	153.486	155.242	188.697	120.147	16.0461	144.775	308.847	263.12	194.101	113.35	63.7407	82.0975	44.773	122.642	93.6398	98.4935	21.3842	36.9346	281.203	56.7146	38.2991	41.141	171.838	105.769	19.9293	244.916	16.8123	83.7291	154.225	25.4789	19.5771	119.021	50.9875	215.318	23.0035	77.9081	33.7322
70.4	36.1852	97.0496	10.5481	31.2127	177.988	85.9161	154.852	154.669	155.82	188.951	117.419	13.9308	142.726	310.024	260.297	199.439	113.54	74.4163	80.5624	44.442	120.813	92.538	100.365	17.1141	35.3362	280.675	55.8657	38.8023	37.806	171.44	105.715	20.3817	248.022	15.3018	86.1621	153.329	23.7221	19.9562	112.718	49.6123	215.11	22.6507	76.5413	32.1753
71.68	36.0561	96.2155	10.8121	31.3604	171.309	131.061	154.831	153.515	157.404	188.849	118.126	12.0538	144.428	311.356	267.995	201.213	110.281	87.5579	91.9825	44.1784	109.685	91.4562	99.5088	16.4847	34.0997	280.477	55.6709	39.236	36.4613	167.618	105.067	17.9931	246.856	14.1353	84.2777	153.342	21.8462	25.0594	104.609	49.0604	216.017	21.162	71.9596	31.1019
72.96	36.0155	94.9611	10.5823	30.9184	166.624	179.115	155.018	151.596	158.669	187.316	119.824	7.46604	140.312	309.67	261.335	190.81	113.829	120.79	76.4341	44.6886	104.633	90.6296	96.9321	14.6958	33.4034	277.961	55.6349	41.1857	36.6417	168.891	105.093	17.1582	246.412	12.8378	81.4626	153.491	21.8419	27.6166	104.582	48.1338	211.225	20.4439	76.1627	24.2208
74.24	35.6376	92.2562	10.638	31.0921	165.141	196.627	156.538	152.888	156.096	187.384	117.119	5.93786	139.009	318.171	267.902	190.185	111.676	168.03	77.502	43.8119	103.434	89.9002	97.6791	14.153	32.946	276.084	55.4175	43.4596	35.9554	167.842	101.354	17.0447	244.406	11.6345	81.4925	153.465	22.2116	30.6859	94.1996	46.4085	214.242	19.7216	75.1928	23.115
75.52	35.0415	85.9864	10.6124	30.9236	163.577	201.899	158.024	151.403	154.336	186.476	117.232	3.29074	144.232	316.788	277.014	189.133	112.257	190.849	69.859	39.9036	104.293	88.4698	94.7546	11.1199	34.0066	275.144	53.8077	43.4899	32.6474	166.457	101.172	17.029	248.252	9.67032	79.4352	153.213	21.289	28.3194	105.329	45.6484	215.684	19.8366	75.3317	19.1971
76.8	35.5261	87.5166	10.1762	31.6648	161.297	198.831	157.57	150.296	153.25	186.66	115.93	4.21648	145.153	324.63	275.618	181.359	113.803	194.252	69.5048	40.4325	101.248	88.579	96.6162	8.75387	31.0444	272.401	54.2378	44.8106	30.3888	169.49	100.137	14.8259	243.656	8.43175	73.5387	153.086	22.8809	35.3353	112.159	44.4055	215.325	18.5221	77.2751	17.989
78.08	35.1506	81.1493	10.5632	31.1644	158.297	201.042	158.838	151.108	154.534	185.706	112.095	0.0870368	140.731	325.317	265.839	180.828	112.289	197.176	64.3157	40.5935	99.2718	86.5984	94.2835	6.43954	31.2218	273.762	51.9765	44.528	28.1242	167.175	98.985	14.7324	245.592	7.21645	74.4231	153.919	20.4095	34.6465	107.37	43.6999	215.09	16.9184	79.2071	14.7746
79.36	35.2556	78.8147	10.2502	30.9837	153.954	199.85	158.981	150.316	155.064	185.44	115.583	-2.15492	140.171	323.851	269.178	183.153	112.225	200.637	66.2125	41.4252	93.9635	85.7387	93.5709	3.78674	29.4172	271.081	50.6236	43.2535	25.7691	169.806	97.2404	11.47	241.792	5.09923	69.0072	153.736	17.6687	38.3453	109.162	44.4333	215.539	16.129	80.2899	11.3578
80.64	34.9061	78.3756	9.86	31.3066	156.923	203.784	158.712	148.934	155.387	186.825	111.988	-5.66148	140.149	331.84	271.04	178.18	114.101	198.855	57.9462	38.8117	84.6691	83.3518	92.8899	3.11971	28.7712	264.868	45.8694	41.8267	24.1349	165.519	97.1359	12.1343	245.958	3.63123	66.7483	152.751	17.6469	40.6174	125.335	43.4259	211.989	15.4611	84.8546	9.52271
81.92	35.0483	74.6745	10.2605	30.7517	150.051	199.043	161.355	148.406	153.999	184.281	114.572	-6.93191	137.543	328.336	270.727	177.388	111.036	198.194	63.5265	37.5071	72.2056	83.3895	91.5327	0.226347	28.6851	264.673	42.8285	41.931	23.7031	165.78	96.7167	9.83406	243.28	3.46507	65.5556	152.728	15.3661	37.8045	118.828	44.4017	213.51	16.0911	86.0618	4.17444
83.2	34.7776	73.3459	10.126	31.4522	146.501	196.796	159.36	149.52	157.744	187.058	114.723	-9.63836	137.617	331.091	275.497	177.825	113.451	195.941	64.1077	34.2224	65.6552	82.8748	91.5233	0.529283	27.213	258.459	38.9504	40.6986	19.675	167.068	95.9237	7.87064	241.806	2.46957	61.3432	153.133	16.9179	41.3433	119.549	43.0023	218.743	15.5725	89.0726	1.14071
84.48	34.7377	72.7413	9.85445	30.8303	145.773	195.727	161.434	148.431	154.186	188.414	113.443	-12.3397	142.402	337.997	271.142	173.255	111.357	199.943	57.4477	31.9459	53.5204	83.0282	88.3233	1.02104	25.8819	260.468	38.5612	40.1238	16.535	162.859	95.725	6.86858	242.335	2.2455	61.289	151.927	15.458	41.6629	112.116	40.4997	211.654	15.907	95.0426	-0.608002
85.76	34.5257	72.7889	10.03	30.7521	140.857	196.092	163.453	147.042	154.495	188.024	111.75	-16.0303	140.697	331.891	272.742	169.861	112.485	196.339	53.6694	32.2228	48.1761	85.109	86.0624	-1.55209	25.6557	257.94	34.1633	38.9928	13.4771	159.901	95.1291	5.88396	244.912	0.738724	57.7436	152.782	13.8111	43.0309	112.625	39.0505	218.356	13.9134	96.8039	-1.994
87.04	34.8882	70.0343	8.99086	31.2058	139.969	194.713	163.978	146.385	152.431	187.32	113.569	-16.1267	141.829	336.255	269.76	164.27	112.138	196.264	56.633	30.2378	44.7715	85.0092	90.6285	-2.08004	25.234	254.854	32.3179	36.3009	13.0394	160.5	95.3183	4.40882	243.29	-0.691812	58.6771	152.664	12.0805	45.3156	115.768	36.1256	217.267	13.7738	97.1162	-4.50933
88.32	34.0668	70.3828	9.98217	31.0049	142.284	195.772	165.028	146.201	151.382	187.338	110.668	-16.2787	132.806	341.437	277.594	166.238	112.391	194.842	57.6332	32.3964	34.0971	84.2019	87.8032	-2.15372	22.8947	251.108	31.891	35.7731	9.61208	157.11	95.4464	1.80761	241.798	-1.30671	56.7359	151.988	12.4308	44.6807	112.226	33.953	212.49	12.5163	94.9588	-5.85641
89.6	34.0656	69.7365	9.64872	30.9744	137.634	196.988	165.445	144.552	150.614	185.3	112.337	-19.9516	140.751	352.847	268.15	164.667	113.701	194.275	51.1087	29.9523	28.1535	84.5898	88.5042	-2.92899	23.0478	245.653	30.1031	34.1881	8.83473	158.649	95.0776	0.476013	240.288	-2.17232	56.3972	152.43	10.1208	51.4182	117.691	33.0812	219.259	11.1302	98.037	-8.52603
90.88	33.4279	70.5808	9.22005	30.604	133.557	198.473	166.419	145.285	152.478	186.317	114.544	-23.5005	138.654	350.894	265.785	159.435	115.109	194.093	50.4158	29.3862	21.8197	83.2196	87.0029	-0.51282	21.7236	237.954	29.9815	33.3881	7.10565	160.573	94.9755	0.337554	240.437	-3.46568	52.331	152.183	9.087	53.6955	111.982	29.7184	230.389	10.7368	96.5339	-10.4398
92.16	33.6522	71.4071	8.99389	31.1704	129.075	195.142	167.291	144.32	151.96	189.393	113.563	-29.1237	138.62	340.686	276.887	156.089	113.222	187.048	48.4116	27.9858	15.6287	82.3688	87.0484	-1.92728	16.718	232.921	30.0765	32.2269	4.61753	159.065	95.3349	-0.93463	240.825	-3.77999	50.8735	151.559	8.23738	57.3662	119.495	27.3676	224.855	10.2203	97.5116	-11.0837
93.44	33.6393	73.3272	9.41808	31.3299	133.671	193.893	171.441	143.303	153.117	188.509	114.869	-29.195	136.732	350.35	266.364	156.825	114.434	186.294	51.6122	27.5702	7.41137	80.7967	82.3553	0.0959236	14.4955	227.013	28.0474	31.214	3.94933	156.389	94.0983	-2.47448	238.421	-4.16757	50.0761	151.961	7.12511	58.7341	125.237	23.9672	225.036	9.68069	97.2258	-13.0882
94.72	33.5542	72.1482	8.85192	31.4499	129.469	193.077	170.275	143.368	148.964	186.785	111.252	-34.6094	138.036	348.33	266.24	157.101	115.01	183.946	45.0185	25.3257	5.38998	81.038	81.8274	3.2879	14.474	222.781	26.7579	29.5919	1.66089	157.984	94.3336	-4.28973	239.32	-4.60667	45.6511	151.327	7.43441	66.8027	128.833	21.6726	230.799	9.47843	96.6984	-13.2658
96	33.1809	73.8699	8.93553	31.5944	126.488	192.947	170.482	141.432	147.721	187.41	115.507	-33.5428	137.429	353.916	283.445	159.738	113.433	182.502	46.8522	24.8605	1.69998	81.8244	81.0132	3.21958	11.2264	207.966	26.7717	28.7979	4.84056	156.997	95.3764	-5.50619	241.697	-4.22582	44.323	153.024	6.64934	74.2793	118.08	20.282	222.193	9.04947	93.6243	-14.4776
97.28	32.9872	73.7759	8.88938	31.7421	131.652	192.1	172.989	142.611	149.103	186.887	116.686	-35.3025	137.035	354.308	270.65	153.445	115.972	175.925	45.9876	24.3102	-2.13644	80.1551	80.4526	7.33834	11.3442	205.456	24.6808	27.9656	5.69099	153.368	96.7154	-6.8243	240.176	-4.89826	38.7642	151.236	7.45689	75.2026	105.948	18.5291	222.659	8.22612	92.7105	-15.9306
98.56	32.7046	74.2764	8.38815	31.8825	125.383	191.311	171.43	142.225	147.05	188.181	114.486	-36.0292	143.29	350.571	272.716	153.543	115.12	178.793	40.28	26.2622	-1.99405	80.0919	81.9467	6.32399	11.7512	192.947	23.9416	26.0992	4.80441	152.328	99.0463	-9.09348	238.885	-5.31203	35.207	151.933	6.75895	74.996	97.2729	16.812	218.183	7.86459	93.3725	-19.1261
99.84	32.4353	75.3714	7.80447	31.9936	126.241	187.542	174.819	140.589	145.714	184.965	119.574	-37.1084	144.284	353.993	275.065	148.166	112.934	179.802	45.786	24.4303	-0.861866	81.8723	78.941	12.0607	10.379	184.562	26.4656	26.4882	3.58284	154.625	100.598	-10.4896	237.679	-5.24249	33.0646	150.655	3.76042	74.6013	92.7454	16.6701	221.238	8.49899	93.4211	-19.9895
101.12	32.1636	79.6753	8.05824	31.7698	126.524	193.064	175.899	140.875	146.556	186.892	117.304	-37.8483	137.672	356.266	273.447	146.947	113.595	180.799	46.1195	24.2723	-0.598507	80.6572	79.4451	12.0101	9.08497	179.654	24.0472	24.2684	1.3762	155.999	103.399	-12.802	238.139	-4.52114	27.6369	151.688	4.43065	73.5445	83.4713	14.5039	217.377	8.56395	91.9802	-20.4045
102.4	31.6628	79.8915	7.45503	31.9669	125.638	187.521	177.281	139.227	146.019	184.634	114.724	-38.7219	137.836	356.459	267.864	139.095	115.76	179.286	36.892	25.3532	0.608785	80.1396	77.3875	13.7944	5.75443	167.152	20.3041	23.7136	-0.700375	157.234	104.719	-14.7829	240.059	-4.24907	25.272	150.266	3.35795	73.6093	70.9902	15.3155	219.935	7.83128	93.4272	-20.2359
103.68	32.2358	79.552	7.43135	32.5108	121.855	187.103	179.613	139.259	146.255	186.36	116.944	-38.525	146.624	359.973	278.663	139.408	111.584	177.333	40.4976	24.3595	-0.0219437	79.8476	77.2987	15.5411	4.70734	159.016	20.8649	23.1798	-2.14623	151.474	105.892	-16.1078	235.934	-4.03085	21.4521	149.517	2.06117	73.767	65.5636	13.9316	206.889	6.50399	90.2381	-20.7901
104.96	31.8663	83.8138	7.6487	32.0419	119.869	184.701	180.95	142.028	148.258	186.888	119.064	-40.0429	136.243	362.232	266.088	136.746	113.516	177.614	30.7853	23.0584	0.183865	79.8377	72.8683	19.062	4.81935	149.545	22.6789	23.2715	-2.78858	152.026	106.086	-19.1799	235.201	-3.55888	20.6909	150.361	1.54053	71.9163	59.3289	12.1133	207.055	5.10731	90.0252	-19.6607
106.24	31.8115	83.6171	7.06245	32.621	112.232	179.206	181.457	139.591	146.406	186.812	119.113	-40.0608	143.314	354.431	271.107	127.041	113.408	178.589	38.0649	24.5446	0.117665	79.0399	74.5179	19.8942	5.71955	146.697	26.5202	22.074	-2.59012	153.698	105.201	-20.3867	234.99	-2.89538	19.0728	151.129	1.8313	66.6345	65.9153	12.498	199.28	5.73715	89.4613	-20.7784
107.52	31.2376	86.1274	7.15416	31.957	120.403	182.223	183.683	138.843	145.402	187.756	120.368	-41.6679	138.75	362.143	274.301	124.889	113.418	180.538	37.7591	25.7452	0.994379	77.877	75.0803	20.4132	7.79562	138.414	25.7645	20.8438	-2.12653	150.296	105.602	-22.5673	238.612	-3.35172	16.0192	149.598	1.33068	63.3548	70.8281	11.8706	203.304	4.76361	90.655	-15.9192
108.8	31.3015	83.7835	6.78176	32.3901	113.624	185.563	182.839	140.224	145.749	187.558	123.493	-41.7146	136.153	356.391	269.839	132.781	112.444	181.697	35.5127	24.0262	1.54087	76.0787	74.5714	17.3532	9.43331	134.799	28.0384	20.5182	-2.26597	151.604	106.439	-23.184	234.888	-3.06438	15.806	149.592	2.00139	58.063	68.6494	10.0607	191.528	4.99693	88.5697	-22.2124
110.08	30.9989	88.6466	6.84676	32.3114	113.14	179.707	183.716	139.772	143.718	187.103	120.957	-42.0724	139.487	358.214	280.549	132.542	113.712	188.324	32.9669	22.5333	0.891481	76.9298	76.6287	17.5974	10.1977	128.507	29.3717	20.9096	-4.84495	149.545	106.07	-25.3766	234.969	-3.00635	16.3701	149.136	-0.16825	51.7328	61.6079	9.37864	183.195	3.68525	86.3021	-19.5055
111.36	30.4789	86.2979	6.62497	32.1497	113.894	174.046	185.846	139.445	141.512	187.166	122.648	-45.1435	137.647	364.957	272.201	132.594	109.602	188.133	35.4056	17.9484	8.89789	77.1727	75.992	14.3619	7.82135	125.351	31.8553	20.2813	-6.12149	147.479	105.873	-26.7871	233.504	-2.87511	14.6661	148.666	-0.0582036	44.6711	64.4882	9.09629	182.421	2.20812	85.7827	-20.6888
112.64	30.0414	87.3729	6.98808	32.2211	115.934	174.35	186.366	138.807	142.219	187.937	124.097	-44.1883	134.814	364.136	276.539	135.195	108.46	184.229	28.2406	16.6692	8.84728	74.6295	75.6487	15.1915	8.1122	117.475	35.0528	19.924	-5.40241	146.034	105.355	-26.9769	233.791	-2.33037	12.9539	148.191	-1.57896	38.9425	72.6393	8.69802	184.697	1.8045	88.2563	-19.5636
113.92	29.2955	92.2077	6.25543	32.4971	117.999	172.466	184.85	137.741	145.017	186.868	124.995	-43.6997	137.078	372.389	274.352	136.742	107.863	182.901	29.8182	18.647	10.1109	74.4718	74.9821	13.0683	6.13698	111.651	36.9248	19.1446	-4.904	147.936	105.083	-29.2413	235.766	-2.32182	15.2287	148.128	-2.03379	28.9117	76.9842	7.83918	179.917	1.23668	85.4141	-23.2082
115.2	28.5909	91.934	6.74038	32.0396	117.659	163.944	189.197	139.918	141.645	185.412	127.106	-42.7987	135.866	371.131	271.808	133.22	109.577	186.661	23.4569	13.5457	10.4384	75.5608	74.607	14.6617	4.35206	110.22	37.7411	19.6777	-7.1133	147.241	102.426	-29.783	232.194	-1.22794	13.3722	147.932	-1.12301	20.8213	84.7366	7.43419	177.853	1.45077	85.4582	-17.8912
116.48	28.4894	98.5821	6.80514	32.9066	121.342	160.228	191.852	138.857	141.561	186.042	128.49	-42.7353	134.916	370.265	270.018	130.569	110.264	186.377	24.8552	12.1268	11.4172	74.1689	72.1848	13.5931	4.13949	107.533	37.0478	18.7314	-7.7018	143.806	103.286	-30.7239	232.079	-2.21121	14.5148	147.647	-2.62457	15.1803	93.7485	7.29362	174.442	0.85762	85.6012	-20.1859
117.76	27.9789	98.9124	6.50367	33.0331	119.422	160.528	188.194	137.827	142.567	187.484	132.115	-43.7658	140.704	370.025	277.406	132.826	106.026	186.627	30.4136	12.4668	15.5472	72.5573	70.5269	16.4322	3.73261	106.694	38.5851	19.1864	-8.07849	148.28	102.359	-32.8452	231.76	-1.67248	14.156	147.614	-3.46973	5.06283	93.2699	6.02084	165.63	0.0747017	84.7962	-21.4848
119.04	27.7735	100.163	6.18496	32.6818	118.798	157.749	190.919	137.581	138.73	186.145	131.095	-42.7916	137.347	374.052	273.365	133.612	107.195	192.222	26.5452	10.9534	21.3883	71.6539	72.2839	15.862	3.3759	101.297	41.1899	19.6807	-9.53517	140.739	100.38	-34.1601	233.426	-2.1897	12.8229	147.438	-4.04895	7.26541	107.863	5.2885	158.713	-0.962748	89.5103	-22.1772
120.32	26.7023	100.888	6.23697	32.3707	123.505	155.694	189.491	135.695	142.176	187.003	129.036	-43.887	139.991	380.19	269.968	136.064	106.354	186.993	25.7613	15.8513	25.5118	73.9385	70.0565	12.509	5.19031	102.128	41.0277	19.4602	-8.25252	137.293	100.073	-33.4041	233.393	-1.64153	12.8983	147.821	-4.57636	7.31181	123.933	5.22995	158.547	-1.86365	88.1281	-22.2895
121.6	26.7363	101.262	5.70583	32.1713	128.572	157.447	190.685	134.602	139.773	187.282	129.836	-43.5956	135.193	377.739	272.944	121.419	105.873	186.327	33.2634	16.1914	25.151	74.4929	71.5348	12.8635	3.8699	97.7866	41.3802	20.0569	-8.72043	138.788	102.62	-36.6781	231.081	-1.2848	12.702	147.333	-3.53769	3.40661	135.872	5.02364	151.947	-1.52197	90.6105	-23.6085
122.88	25.7824	100.737	5.97416	32.2602	131.533	158.791	190.457	134.422	140.786	183.299	131.779	-41.7699	141.979	376.221	277.097	116.316	105.375	183.229	28.7999	12.6405	30.2676	74.7608	69.2595	7.40658	0.955848	91.1748	41.6663	19.8987	-10.1213	139.925	101.972	-36.2555	232.018	-1.62019	16.4197	146.329	-3.77399	5.33846	138.053	3.61552	146.704	-2.07124	91.6648	-24.121
124.16	25.62	104.186	5.32872	32.7842	138.227	153.245	193.053	135.621	137.246	186.448	129.174	-40.6459	139.291	374.606	270.554	113.919	103.608	181.507	27.1455	14.8302	37.4681	72.7964	74.3459	1.16334	-2.03452	90.6538	42.0864	18.8368	-8.64081	137.275	101.075	-36.7116	225.176	-1.65149	13.1135	145.459	-6.26718	5.35785	144.621	2.25337	143.301	-2.37693	91.8288	-25.4068
125.44	24.9827	102.477	6.20851	32.2446	144.821	151.01	194.302	135.837	135.206	186.188	128.994	-36.8832	137.39	378.779	277.171	122.493	102.707	179.313	27.4279	11.478	46.1876	71.3947	72.8751	-2.24144	-3.76266	88.0997	40.6629	18.9407	-9.00057	136.395	101.453	-36.4719	227.608	-1.66625	13.3799	143.98	-6.01713	3.81014	133.984	3.79489	140.784	-3.54203	91.3502	-26.2797
126.72	24.2082	102.383	5.79651	32.3957	148.846	149.481	196.782	134.075	136.242	186.376	130.755	-36.2159	131.131	375.769	269.215	119.579	103.493	174.444	30.2059	8.8107	55.3356	69.6166	72.3157	-3.68226	-5.34582	90.5609	40.9365	19.1496	-8.0481	131.414	100.233	-37.0548	227.363	-2.09576	16.5019	144.585	-6.40064	3.39733	135.079	3.05014	130.022	-5.06925	93.2165	-22.6012
128	23.1134	97.9565	5.24659	32.3063	150.866	146.976	195.824	133.861	134.555	185.204	128.112	-37.6126	140.758	376.644	271.476	119.803	104.06	169.92	26.8494	5.50434	62.7881	68.1407	74.5973	-5.62949	-7.28263	91.4894	38.7619	18.7493	-5.33136	131.565	100.946	-37.9922	228.596	-1.56668	17.8263	143.214	-6.22882	6.91976	140.337	3.57695	128.718	-4.96863	89.9414	-24.2043
129.28	22.324	99.5132	5.42746	32.358	153.613	145.184	195.259	135.232	137.903	183.603	126.37	-37.6126	134.421	378.609	272.291	119.704	102.909	170.452	22.8215	4.73364	79.8987	67.7849	71.514	-5.55316	-8.10065	91.3674	40.0992	20.4626	-4.1309	133.183	103.262	-37.5609	232.757	-1.01377	19.716	144.686	-5.53379	7.97208	159.412	4.85332	128.723	-4.42967	88.4476	-23.7679
130.56	21.6623	97.4641	5.3978	31.978	153.954	141.954	195.375	136.364	137.51	183.207	129.134	-38.4648	137.309	384.919	270.95	116.701	99.3439	171.7	27.4906	6.29211	85.7193	68.4706	73.7437	-1.59266	-9.60057	88.1669	36.0553	20.3154	-2.4763	133.299	105.284	-37.3538	232.762	-0.686665	19.423	144.882	-7.15748	6.81065	155.702	5.87449	118.274	-4.21007	83.9129	-23.8634
131.84	20.0731	95.2403	4.85183	31.8669	154.195	135.542	196.242	136.551	133.865	183.999	128.223	-37.9087	136.169	386.977	277.722	108.41	98.5789	178.844	29.5026	7.66772	95.8068	69.4842	73.5503	0.722104	-8.56452	90.4945	36.7297	20.1289	-5.8461	133.681	103.975	-38.1883	229.439	-1.23299	24.6681	143.022	-8.18548	8.09568	155.257	5.63397	101.917	-5.93872	87.1262	-24.4012
133.12	19.1469	92.349	4.91796	31.4294	153.488	137.048	196.29	135.617	135.727	181.612	131.401	-38.0273	137.641	390.371	276.299	119.145	97.3396	176.044	27.5793	2.72635	100.782	68.6958	76.242	4.8835	-11.7087	94.5745	30.3524	19.5553	-6.53743	126.261	104.413	-37.6639	226.822	-1.28686	25.9194	143.07	-7.49077	8.68813	156.68	9.30917	109.737	-5.64492	82.6437	-24.9264
134.4	18.5179	89.424	5.0014	31.0935	152.623	141.846	196.044	134.468	135.24	180.865	127.96	-37.804	138.082	387.949	273.782	115.935	98.9281	173.69	29.0946	-0.207989	110.691	68.5556	71.9418	6.09961	-16.0982	92.4476	28.2826	20.0925	-6.62853	130.296	104.741	-37.1252	230.441	-1.68694	33.6035	141.729	-10.6738	9.41881	145.823	11.4202	99.6137	-6.47052	80.1177	-26.3106
135.68	17.6979	88.3914	4.87833	31.7868	149.661	143.792	197.343	135.935	135.086	178.295	130.274	-35.3246	135.614	385.587	268.314	114.87	94.796	177.686	20.6651	1.26807	116.329	68.2237	69.9793	7.95958	-17.3598	97.5535	22.7862	19.8242	-5.43082	132.721	104.753	-37.873	231.62	-1.76943	39.8566	141.394	-10.0951	13.4297	150.469	13.0594	96.6966	-5.23894	79.7801	-27.0477
136.96	16.9487	85.5117	4.90413	31.2648	148.13	142.574	199.429	136.448	134.384	180.676	131.793	-36.3774	134.702	382.567	271.005	114.301	92.5951	187.6	20.1572	4.2464	114.073	68.118	67.4655	7.79595	-15.337	99.9143	24.1119	19.4426	-2.4117	131.645	103.061	-38.7796	231.994	-1.99102	51.394	139.035	-10.8659	13.0645	143.411	12.6047	91.1373	-4.93782	74.4402	-27.8431
138.24	17.1073	84.5203	4.59368	31.7761	149.273	141.284	201.186	136.445	134.747	179.156	131.053	-36.2775	130.217	386.381	267.094	113.703	91.544	184.941	13.8964	2.63115	110.35	66.9798	65.7181	10.3437	-15.9865	105.695	22.319	20.0496	-2.2961	123.351	102.055	-38.1956	229.296	-2.33813	64.2614	137.328	-11.7494	14.6711	133.483	11.6741	85.5142	-4.65588	69.3721	-30.5599
139.52	16.3705	80.3688	5.37856	31.0383	148.729	139.59	200.483	136.906	130.841	179.974	128.775	-34.8667	140.834	387.365	270.286	108.965	90.3822	180.173	10.9458	2.20074	105.679	66.5292	62.0016	9.51642	-16.3352	112.544	19.3253	20.6454	-2.85754	121.669	98.5426	-38.218	230.999	-2.62225	70.613	134.594	-11.063	15.2613	121.237	12.1832	76.799	-2.06121	66.4418	-27.9241
140.8	15.6409	80.3172	4.83213	31.0616	147.76	139.631	197.56	135.576	127.167	178.611	129.091	-33.6566	134.05	390.993	259.055	101.859	84.6058	177.212	9.12929	1.70528	93.4999	68.7445	64.0602	6.49428	-16.0245	112.993	18.4285	19.8614	-1.45008	123.655	99.4877	-37.2834	230.313	-2.22642	77.0585	133.257	-13.1723	15.3214	118.135	11.2626	77.7866	-1.06339	64.4434	-29.7628
142.08	14.9774	79.1349	4.50005	31.0755	145.754	132.719	199.995	134.424	126.464	178.204	128.161	-33.3247	137.568	389.29	268.256	103.157	85.5039	177.023	16.0663	3.70496	94.0436	70.7667	63.9989	8.28596	-16.9543	111.708	19.4776	20.166	-2.88699	129.66	100.778	-37.5937	232.642	-2.4393	77.1077	131.297	-12.4405	15.0765	106.058	10.6134	75.3291	-0.47208	63.0043	-30.213
143.36	14.0295	75.771	4.44517	30.8913	142.056	137.084	200.97	137.534	124.861	178.462	126.819	-29.9042	134.738	380.992	254.462	115.919	83.1109	181.899	12.1825	-0.55971	87.9282	70.391	61.3605	8.25615	-16.6111	113.052	18.645	20.3885	-1.77258	126.507	100.947	-37.2234	233.644	-2.35709	76.5503	129.923	-13.0285	18.2272	93.3152	9.58549	73.3432	2.01889	65.6253	-29.7849
144.64	13.8577	76.5732	4.40592	30.8117	142.237	138.257	202.268	135.356	121.762	180.386	126.627	-29.4611	133.993	389.227	251.736	112.159	79.4886	187.248	18.764	-0.572098	84.7044	70.6556	59.1564	5.78128	-16.3395	113.79	18.4586	22.2884	-1.25456	127.089	101.616	-37.7269	232.256	-2.85229	74.4012	127.528	-11.1569	21.0642	93.2064	8.12253	68.116	3.10512	66.5438	-28.5676
145.92	13.1851	78.1839	4.20841	30.6055	144.969	138.458	200.301	136.202	122.312	178.2	127.256	-30.4909	133.434	390.93	253.364	106.863	78.7245	187.627	24.5835	1.28937	81.6821	71.2227	58.1839	0.402443	-16.9186	115.61	15.7757	20.6612	1.35267	124.859	102.675	-37.9815	233.064	-2.66057	73.5114	124.996	-11.9975	25.6931	83.0593	5.44287	70.7317	4.97217	67.1439	-28.2376
147.2	12.6549	76.5289	4.31923	30.8636	138.179	135.701	203.546	134.338	119.79	176.854	125.035	-29.4899	136.78	390.422	232.758	108.597	73.3453	189.547	23.2053	-2.09918	75.3803	68.4628	52.8372	-0.258313	-16.0537	115.335	15.2262	23.2169	-0.615581	125.903	101.04	-37.4099	234.066	-2.2574	73.4014	124.42	-13.6379	29.9536	83.0435	3.92288	70.2829	7.02135	71.7549	-26.8722
148.48	12.0398	74.9335	4.25442	30.0256	135.133	135.488	200.833	136.235	118.666	177.898	123.363	-26.8432	133.49	399.185	236.092	106.61	71.8417	192.282	27.1731	-0.863186	66.8458	69.2539	52.0598	-3.22242	-16.0005	112.929	16.905	22.2325	0.561483	121.778	100.913	-37.7447	233.864	-2.91999	71.1013	122.979	-13.0893	42.8953	84.6887	2.91198	60.3091	7.82969	70.8405	-26.6174
149.76	10.9014	74.519	4.30551	29.1259	137.43	129.696	202.197	133.864	120.504	177.77	125.254	-28.1679	133.916	401.338	228.549	106.446	71.5547	191.35	26.1966	-1.13116	59.1705	71.5015	51.0247	-3.91049	-14.9073	107.738	14.0969	23.3749	0.272535	119.573	101.085	-37.2575	232.498	-2.54983	67.0934	120.994	-13.561	53.7918	101.71	1.63892	61.583	8.70472	76.5578	-26.3381
151.04	10.1429	74.1433	4.41956	30.614	135.951	123.364	201.434	132.856	121.427	177.457	125.882	-26.3457	134.288	390.548	223.804	98.4789	69.0438	195.022	14.9825	-4.11676	48.4791	72.2781	47.9193	-6.14564	-15.186	105.311	13.1413	23.4979	-2.31194	113.356	99.9787	-38.5139	229.349	-2.89016	60.8387	118.059	-12.6549	61.3945	94.0186	-1.48151	52.4121	8.76733	77.0455	-28.5917
152.32	10.1689	73.408	4.49406	29.9593	135.956	124.225	202.604	130.836	123.428	175.808	124.666	-24.4839	132.625	384.6	218.209	104.306	67.1228	196.636	26.1212	-1.41581	42.5033	71.8899	46.2082	-4.55349	-12.884	101.486	13.8637	23.5506	-3.02598	110.348	99.5788	-39.3732	229.239	-3.64024	60.5305	117.413	-14.9216	67.5701	91.6096	-2.85563	62.6328	7.75035	80.5766	-29.1397
153.6	9.6076	71.3074	4.32144	29.185	136.693	122.819	200.916	127.824	124.482	175.822	121.595	-24.8054	137.721	389.952	222.085	100.961	69.044	194.059	26.5033	0.378968	42.2666	70.0246	44.5206	-4.65755	-13.4056	100.038	12.4974	23.3044	-3.06589	108.622	99.5217	-40.4953	226.373	-3.72803	54.8867	115.213	-14.7213	74.386	83.5861	-5.18956	58.2623	6.25664	79.5777	-30.4464
154.88	9.18261	69.7899	3.62986	29.5778	139.274	118.314	203.023	128.177	123.052	175.341	120.297	-24.6004	137.166	390.281	214.19	100.178	69.9689	192.332	19.3572	0.282482	40.0876	69.2164	43.2536	-8.129	-16.5012	96.5125	12.1693	24.5063	-2.3798	101.569	96.2617	-40.4008	226.024	-4.79349	51.3674	114.064	-14.0495	79.7536	77.8903	-7.51569	52.7475	5.8162	78.3837	-29.4741
156.16	9.64219	68.0267	4.01544	29.1101	138.833	119.108	202.441	126.021	124.131	174.429	120.773	-25.7453	133.833	388.533	216.471	110.585	69.5466	190.667	15.9653	1.17087	32.6748	67.3052	39.3421	-9.78727	-13.8114	92.7291	12.9836	24.2348	-3.36757	107.069	93.2595	-40.9655	226.322	-4.17119	47.6202	112.523	-13.4888	75.9637	59.6066	-8.00981	54.6391	3.74181	76.3319	-30.6072
157.44	9.45568	67.2612	4.03968	29.4447	135.148	114.33	204.578	127.013	122.38	173.905	121.42	-25.1664	133.529	388.907	223.14	98.4301	66.6399	188.645	18.7987	1.30609	32.361	67.0721	39.826	-9.08436	-14.6418	89.3967	11.3719	23.9309	-4.46632	115.895	92.5606	-41.5284	226.918	-4.06153	47.3447	109.714	-13.1201	75.9	52.5692	-9.82161	60.5045	2.43754	77.6371	-30.1268
158.72	9.48766	69.5284	3.67536	29.1808	136.32	113.173	203.316	124.964	123.039	172.36	119.19	-23.3324	135.985	381.769	228.873	91.4121	66.6555	187.694	16.9161	1.5511	24.3949	67.3024	38.7845	-8.87429	-14.6912	89.0189	11.64	23.4755	-2.87709	112.62	90.6823	-41.0836	224.219	-4.43902	44.7331	109.59	-12.7216	71.8143	42.2836	-12.3042	54.4	1.97228	73.5007	-29.3369
160	8.98475	70.8384	3.76836	28.5208	133.309	119.931	202.613	124.072	124.658	169.724	117.474	-22.8337	134.995	379.438	235.584	86.3757	68.5589	183.303	13.5594	-1.238	18.7554	66.9514	38.0031	-9.05506	-14.6718	87.6924	12.136	21.5689	-1.34156	120.292	92.1677	-40.7059	227.41	-4.03873	43.2885	108.026	-11.4658	69.8394	48.7478	-13.8819	64.6943	1.5326	67.2542	-30.2802
161.28	8.9705	71.9895	3.39951	27.7032	132.001	117.314	202.014	124.114	121.437	169.5	120.56	-21.4675	130.887	381.379	233.709	92.2011	70.8064	184.628	16.3655	-0.985803	15.7355	65.8725	35.7647	-8.72169	-15.649	86.2431	9.4649	20.0803	-3.10393	125.529	94.6475	-39.8579	230.941	-3.22337	40.4081	107.743	-8.73651	62.7932	47.2945	-14.3162	56.3166	1.76919	70.6511	-32.2935
162.56	9.06447	70.9397	4.17633	27.5651	125.558	121.912	204.379	124.315	119.301	164.353	120.812	-21.4449	132.203	369.968	245.546	99.0077	65.3933	187.593	12.3888	-1.72452	12.3123	64.7628	34.8467	-9.76292	-19.0828	81.4882	9.86238	19.7488	-1.04222	121.951	95.4442	-38.2123	233.031	-4.65964	34.1755	107.056	-9.81745	58.8586	44.9852	-15.77	56.4417	1.24582	69.1925	-30.5865
163.84	8.41789	69.5253	3.59539	26.6457	120.058	120.662	203.414	122.557	122.127	163.126	119.279	-20.0572	132.001	364.2	242.205	93.5253	65.4629	184.972	5.79875	-1.18838	11.6932	63.6953	35.4945	-7.65964	-19.1978	77.4285	9.58503	18.8453	-1.95616	111.39	93.5695	-38.0801	227.006	-5.29293	28.9199	103.94	-9.75599	50.3772	44.3009	-16.4729	55.4402	-0.00217407	66.0658	-33.4511
165.12	7.95901	72.7889	3.47504	26.0565	119.173	123.212	203.311	122.069	121.497	160.806	118.663	-17.6251	136.362	362.972	244.781	98.7858	66.7093	185.037	9.85121	-0.869127	10.7735	65.6016	31.8894	-8.85451	-18.0606	79.5602	10.1377	18.5418	-1.57255	112.267	93.087	-37.9622	227.959	-4.88176	28.1121	101.363	-9.36864	40.4559	46.4182	-16.3785	68.882	-0.175194	62.3556	-33.4678
166.4	7.67395	75.0213	3.83029	25.8731	115.163	118.631	202.123	122.155	119.87	161.655	120.617	-17.927	133.3	368.628	243.469	104.112	70.802	179.842	9.49518	-0.480631	9.09266	66.5799	27.7266	-9.07538	-16.8782	76.9542	8.79386	17.6503	-0.911805	111.423	91.0666	-38.717	225.959	-5.37689	22.9027	100.144	-9.30688	28.1869	42.3554	-16.4532	75.7347	-0.255865	64.8609	-29.9229
167.68	7.18648	74.1115	3.40067	24.7348	115.378	113.818	201.929	120.094	118.407	160.325	117.333	-19.2459	135.925	358.976	244.327	103.242	75.2686	180.397	14.1028	-0.259659	5.60702	69.7194	28.0861	-7.5372	-13.4916	68.9241	9.29371	17.5826	-3.0697	107.862	88.6533	-39.3406	227.011	-5.71842	20.2872	98.5465	-9.0018	19.6818	39.4061	-18.0657	71.7575	-1.91507	60.4837	-29.6319
168.96	7.46978	75.8381	3.52399	24.003	116.755	111.915	203.149	120.378	120.951	159.182	120.535	-17.4634	135.891	357.398	244.661	111.006	76.1296	179.406	7.11486	3.2183	3.31246	68.5878	31.1567	-9.89308	-11.6734	62.9264	9.09646	16.5895	-4.42207	105.12	88.4849	-40.3051	225.355	-5.75503	15.3717	96.0682	-9.83123	10.8237	33.4111	-19.0381	70.195	-3.13634	60.2989	-29.9692
170.24	6.01935	73.9673	3.28822	23.0819	122.624	106.174	203.667	118.78	118.376	156.615	118.997	-17.7569	140.538	360.207	251.325	103.935	78.1952	177.66	2.31972	1.00535	0.147191	66.2461	28.8337	-8.04102	-10.6646	57.6497	9.09602	17.0854	-7.1964	104.333	89.312	-39.4407	226.66	-6.13158	11.7842	93.2189	-11.6526	3.40805	30.9061	-18.8086	55.8489	-3.20017	56.7352	-29.8017
171.52	4.93584	75.9773	3.9023	23.1452	121.27	108.856	201.902	120.729	116.583	157.866	120.175	-15.478	136.589	351.46	252.089	110.51	82.1231	176.65	5.13478	2.79615	0.422533	66.4518	26.9411	-5.45945	-8.99503	54.2938	9.23469	16.8868	-5.24189	105.933	88.4118	-39.7188	225.968	-6.18698	8.46168	91.0357	-10.4869	-0.202037	35.5361	-18.9051	47.8014	-3.18081	61.6574	-28.4037
172.8	4.68523	76.4116	3.26438	22.3908	120.791	101.01	202.314	119.333	114.251	155.394	119.66	-15.7137	140.018	335.572	252.804	103.058	88.7812	176.367	13.2128	0.146506	-0.310031	64.8915	24.6021	-5.06224	-9.2574	50.1492	9.38804	15.2247	-6.67303	109.866	88.4569	-39.2302	222.678	-6.25845	6.73334	89.6995	-10.5927	-2.80925	37.098	-20.5539	39.4874	-3.79672	63.8125	-25.2862
174.08	3.63796	77.0981	3.0545	22.3722	124.628	102.635	203.6	119.759	115.697	154.616	120.379	-11.932	138.958	344.204	248.041	100.211	91.9151	176.445	9.89934	-1.13797	1.32208	64.2472	25.6586	-7.6083	-9.85593	44.9027	11.0612	15.0771	-8.49406	104.157	90.3661	-39.0539	225.457	-6.95902	2.47484	87.994	-11.4832	-5.54322	37.3076	-21.3338	31.2207	-3.95175	64.179	-22.8575
175.36	3.88112	79.4634	3.74968	22.4963	123.339	96.0307	199.687	117.663	120.801	155.017	119.573	-12.1691	134.516	332.236	245.811	102.507	94.1202	180.919	10.221	-2.50769	-1.50845	63.4657	22.0757	-10.4526	-12.8492	36.0544	10.924	15.0285	-7.20382	98.0294	91.2902	-38.0447	219.947	-6.43835	2.38079	85.9353	-13.4733	-8.34404	35.9383	-20.2761	31.8369	-3.25037	61.2579	-20.8445
176.64	4.18775	80.7418	3.12794	22.5465	130.031	90.9554	201.137	115.706	118.135	152.404	121.841	-11.067	137.913	329.657	248.776	101.177	95.7839	176.536	2.92309	-1.14544	-3.97156	64.0697	22.9835	-9.50697	-11.6045	27.428	10.807	14.5711	-10.3809	92.8686	90.8939	-37.05	221.757	-6.21255	0.889303	82.7606	-13.625	-3.51341	45.1553	-20.2644	36.6544	-3.67371	61.0342	-22.9255
177.92	3.72993	78.0635	3.13016	20.5843	125.43	89.1504	199.428	117.415	117.218	152.835	121.969	-15.2122	134.073	325.291	243.168	98.823	95.3766	184.102	3.69535	-1.9458	-4.32313	63.9254	17.4714	-11.6175	-7.91382	21.5119	17.2237	13.4455	-10.0953	95.8685	89.1859	-36.159	223.826	-6.60442	-0.471761	81.3397	-14.687	-9.1378	37.3123	-17.9664	47.282	-3.28027	58.3912	-21.0001
179.2	3.64594	75.0227	3.04916	20.0017	129.071	78.2598	197.985	114.748	114.542	150.274	119.512	-14.6986	136.452	318.05	247.055	112.339	96.2603	187.257	3.19945	2.17787	-2.06432	61.8461	14.5403	-12.1686	-5.20392	18.1615	16.311	12.7238	-8.72949	92.9596	87.9253	-35.786	216.813	-7.55938	-1.84178	79	-14.0415	-10.0079	23.6818	-15.8674	62.4433	-3.91973	53.4447	-22.8666
180.48	3.54736	68.8426	3.22426	19.8569	129.027	78.98	201.195	113.608	113.713	150.181	121.404	-15.0783	139.063	312.205	239.977	118.219	99.2743	189.37	8.05147	4.78347	2.93351	59.9707	11.4856	-12.2863	-2.50128	18.2009	18.9633	13.8414	-8.99987	101.495	91.2993	-35.7633	214.417	-7.50831	-1.7868	76.1535	-15.6529	-10.3189	16.9019	-15.0523	59.3665	-5.97312	54.5189	-19.2504
181.76	4.54757	68.9025	2.75402	18.7769	131.216	76.5278	199.574	114.371	113.263	150.152	120.845	-15.1252	137.102	315.578	228.414	122.467	97.5787	193.493	15.8653	0.1831	3.33697	59.8444	9.76562	-11.407	-4.82392	21.7441	20.1231	12.7737	-8.29395	97.838	90.6281	-36.4239	217.529	-7.09203	-4.20457	74.0157	-14.364	-11.0803	15.0382	-15.2643	70.4645	-6.22213	57.9961	-22.409
183.04	3.42869	66.0387	2.70993	18.6751	136.459	69.7492	199.064	114.617	111.364	149.93	119.41	-15.1092	134.356	317.058	224.223	128.216	95.183	189.101	9.37079	-1.11242	2.72557	59.452	10.8116	-13.9033	-6.31576	19.5156	23.3291	13.151	-9.97081	93.0058	92.7071	-36.6376	217.478	-6.50979	-5.06798	71.9003	-15.0288	-10.3428	13.3756	-13.6681	69.144	-8.02086	63.7453	-21.0703
184.32	3.48718	61.3231	2.87096	17.8807	135.697	65.905	197.796	113.758	111.16	146.291	119.521	-12.7644	138.696	311.526	220.062	134.746	96.5238	180.764	9.245	-2.56828	2.8318	58.1388	8.73172	-11.8232	-6.63193	21.7216	25.9133	13.7864	-7.38206	87.6975	92.5464	-35.5972	215.389	-7.05781	-4.61937	68.7821	-13.7338	-12.7412	13.7268	-13.7541	69.3724	-8.03618	69.8578	-22.3448
185.6	3.43553	58.6454	2.55222	17.6495	135.986	61.9709	197.724	114.015	112.88	146.197	120.166	-10.9514	142.195	302.989	211.756	150.276	91.298	169.968	14.4928	-3.60358	0.819289	61.0582	7.27031	-8.07985	-5.46611	18.942	29.3032	11.8529	-8.54527	86.5462	92.5173	-36.5856	215.139	-7.14452	-4.00672	68.7122	-15.2183	-13.0595	17.2913	-13.1945	80.4085	-8.74983	77.425	-21.2818
186.88	3.31708	57.4224	2.44334	17.278	147.601	56.0711	197.304	112.605	110.773	144.843	120.797	-11.0089	136.979	306.145	209.558	160.548	92.7591	171.176	11.5376	-2.05333	3.99988	57.7356	7.58658	-7.03224	-4.68501	17.4817	32.4717	12.4091	-8.84106	82.7376	92.4532	-37.3892	218.714	-7.41864	-6.89758	67.0581	-15.2707	-12.3349	27.3433	-13.0469	81.6176	-7.5832	77.3195	-19.8282
188.16	3.09729	53.3546	2.59984	17.674	148.972	55.9271	197.053	113.05	109.814	145.89	119.903	-10.8844	138.197	290.209	209.095	169.283	88.3229	171.077	6.2496	-2.22345	0.404009	55.9856	5.83293	-11.0784	-9.76304	14.6258	31.618	13.9777	-9.0599	76.3457	91.9071	-36.6884	221.942	-6.86369	-5.98529	65.7013	-14.7753	-11.6652	44.8706	-14.0401	72.1512	-7.84975	74.331	-19.3481
189.44	3.09156	50.7305	2.86526	16.9222	150.212	52.4188	195.612	114.068	110.066	146.446	120.638	-9.49232	140.11	291.678	203.396	171.095	83.0752	176.539	-0.0839599	-2.82014	-0.473086	55.6495	5.00904	-10.246	-12.4408	15.9358	31.5522	14.2612	-8.5759	75.6358	92.42	-36.7542	216.848	-7.97291	-5.18997	64.476	-15.334	-11.5674	40.4229	-16.0476	62.1042	-8.77516	72.831	-22.6617
190.72	3.34044	48.5243	2.63378	16.9308	152.751	49.2653	195.201	114.319	109.179	143.465	119.808	-4.78406	138.527	281.261	199.983	172.983	78.1376	184.838	0.747452	-2.58375	-2.19169	56.9688	2.18179	-10.4269	-12.7131	16.5388	28.0851	14.6566	-11.1494	75.2563	94.4361	-37.1808	216.228	-8.15342	-6.74589	62.6946	-14.6792	-10.748	40.3011	-18.5381	43.1093	-8.30041	72.4672	-21.0234
192	3.34311	47.5773	2.31087	15.5238	154.195	43.9098	194.664	111.682	108.512	141.369	121.33	-3.90884	140.326	296.933	193.91	156.471	75.8534	182.512	-4.80768	-1.37005	-1.43497	57.3703	-0.127368	-15.7789	-12.8863	16.5811	26.8359	14.3865	-10.0094	68.0067	95.974	-37.5832	217.082	-7.85519	-5.72589	62.5781	-15.0333	-10.7943	49.8075	-18.9242	32.7061	-8.89169	68.5209	-17.6172
193.28	3.80389	43.7242	2.71882	14.6236	151.144	44.8025	193.754	112.714	103.125	144.315	118.493	-7.19308	138.112	289.474	185.416	149.01	69.0294	181.943	0.909221	-3.68999	-5.52659	55.8074	-3.37586	-17.9717	-14.7457	14.826	26.1168	15.3235	-10.006	70.7509	94.3071	-36.7012	217.27	-8.09492	-6.01993	61.3252	-13.9044	-9.5953	65.5944	-21.6156	23.6589	-7.82101	67.7721	-17.2603
194.56	4.55216	39.1943	2.2571	15.0204	147.25	43.7076	194.291	111.933	103.473	144.004	119.361	-6.06538	139.813	290.374	187.446	155.64	70.8504	179.973	-1.65742	-4.10263	-3.04274	54.1438	-1.61705	-18.782	-15.878	17.0697	24.6669	13.8014	-10.9478	73.5833	94.3945	-36.736	218.929	-7.95	-5.55253	61.0321	-14.4353	-10.3617	77.6104	-22.5287	16.1088	-8.18935	62.6624	-18.692
195.84	5.87156	38.4678	2.15769	14.5991	140.599	45.2548	192.724	112.267	109.054	143.433	118.492	-4.56727	144.509	305.041	193.638	157.587	67.4586	182.934	-3.93701	-6.6613	-4.49245	52.7102	-2.78843	-20.5212	-14.9773	20.3454	22.1719	14.816	-10.6213	79.5345	92.9593	-34.9556	220.533	-8.32866	-6.58568	59.5982	-13.5469	-8.11885	90.3257	-22.7678	11.379	-8.5562	61.8665	-17.4577
197.12	7.42676	35.7471	2.70596	12.9072	149.087	47.2332	193.022	111.97	109.678	144.582	118.469	-8.1199	141.326	313.52	198.827	161.791	66.1536	176.46	-6.81254	-7.33422	-7.40246	50.7654	-4.83652	-18.2783	-15.0172	21.4019	20.9052	14.3356	-8.33815	83.5785	92.2831	-35.899	216.283	-9.12624	-7.27808	57.8966	-14.2092	-7.47429	86.2446	-21.9638	9.44951	-8.15482	63.7412	-15.538
198.4	7.68598	34.4262	2.47575	12.0322	147.06	42.8142	194.466	111.262	115.249	143.907	117.851	-10.3069	140.066	324.628	206.054	164.411	68.2743	172.801	-6.76347	-3.35558	-5.11547	48.5187	-4.59492	-15.4036	-13.0938	22.3502	19.3486	12.9084	-9.31887	85.0671	91.6492	-34.6162	215.191	-8.94812	-6.9557	57.1315	-15.357	-9.8663	84.9106	-18.8028	5.3215	-8.42749	62.9046	-17.0736
199.68	7.559	31.7625	2.23738	11.4686	142.058	38.6198	193.315	111.837	117.205	143.723	118.96	-10.5596	142.302	328.707	198.445	161.474	62.5733	166.158	-3.72099	-5.10183	-4.73255	46.4579	-5.75486	-16.7772	-13.1324	23.9393	17.8833	13.8988	-10.2952	88.1417	90.6414	-34.6989	210.362	-8.95224	-6.62671	55.9571	-12.8584	-8.71711	94.8486	-16.5702	8.28994	-9.50067	63.4145	-20.8398
200.96	7.27581	31.0312	2.5175	11.4542	134.51	34.0216	192.754	111.508	115.894	141.02	118.012	-10.5928	139.081	322.844	210.545	168.246	62.6007	164.394	-7.29586	-6.95354	-5.41173	43.8609	-5.36693	-15.5394	-12.9917	24.8963	14.7778	13.7591	-11.9017	94.7247	89.6697	-33.7707	214.993	-8.50264	-3.77939	56.655	-11.8576	-7.67223	102.18	-14.3536	9.99704	-8.69352	60.2296	-20.9037
202.24	7.69497	29.4207	2.94844	9.71947	133.853	30.4983	189.159	109.143	111.441	139.429	117.156	-11.4663	132.73	319.246	226.194	154.289	63.9769	168.98	-5.42175	-7.35397	-6.29453	41.1484	-7.24682	-16.896	-14.9908	28.7256	11.4408	13.6329	-12.4119	93.4705	87.4285	-34.3867	216.485	-8.39325	-4.66499	53.7836	-13.1265	-9.47666	101.695	-12.7555	7.44831	-8.99127	56.1004	-18.1782
203.52	7.65506	27.8693	2.02015	9.4406	130.995	32.3008	189.549	108.097	108.453	140.403	116.79	-13.6894	140.307	307.773	226.14	152.877	65.4335	168.517	-7.36551	-6.09852	-7.22657	42.4156	-7.7565	-17.1356	-18.0475	34.6236	10.3139	14.2531	-14.1795	89.3719	87.6655	-35.3686	217.308	-8.38038	-4.07948	54.4643	-12.2098	-3.45766	94.732	-12.0362	1.20462	-7.39077	53.5862	-19.4319
204.8	8.04908	27.1062	2.18115	8.08781	120.927	35.6768	189.341	109.325	109.688	137.91	118.003	-13.7923	140.933	307.874	220.642	148.942	64.0607	165.541	6.198	-5.64374	-2.23627	44.7376	-6.6444	-18.1244	-18.4607	41.9962	5.51389	14.3737	-13.1831	92.7644	86.1516	-35.5868	215.084	-9.44997	-4.13338	54.0847	-11.0145	-5.76796	99.9668	-12.0885	0.669473	-7.42266	55.9197	-21.8826
206.08	7.66176	26.37	2.34432	8.36236	120.844	32.7435	189.893	108.14	106.128	135.484	116.571	-14.8176	137.449	301.952	240.017	138.907	64.3911	166.558	-0.906807	-1.78325	-1.50001	45.461	-7.93648	-17.438	-20.7766	50.1718	5.65676	14.7304	-13.493	90.4699	85.3251	-34.9021	212.206	-9.88274	-3.38107	52.3583	-9.62876	-2.61855	91.5775	-11.4096	-0.269885	-7.78223	53.7756	-22.0466
207.36	8.04082	25.0572	2.58332	7.54156	116.684	31.4726	189.354	109.497	109.284	134.517	117.198	-13.7066	141.944	288.514	246.474	132.433	65.4562	171.865	-9.30325	-0.478869	-1.07646	45.4432	-12.0794	-19.767	-21.2348	65.0289	2.02806	14.111	-14.1445	94.2694	83.7542	-34.968	214.933	-9.4138	1.50397	52.5505	-8.56419	-0.454639	90.672	-11.1311	-3.77782	-6.4084	55.4727	-20.134
208.64	8.50704	24.2816	2.40358	6.72325	126.304	32.9662	187.671	106.638	110.151	133.729	115.853	-14.3638	138.692	273.446	277.074	148.574	67.1184	173.119	1.15821	-1.51316	3.61584	43.5872	-11.9258	-17.1742	-22.6538	83.5782	1.05292	15.1852	-15.3808	89.2199	82.1216	-34.968	214.314	-10.3123	-0.0291985	51.8217	-8.32788	2.07623	86.3482	-10.2233	-0.42547	-6.08684	55.1886	-22.9983
209.92	9.92528	22.9534	2.27968	6.71036	120.619	29.8182	187.418	105.574	108.728	133.281	118.024	-10.5336	142.117	271.514	277.236	150.002	73.0195	175.59	1.94935	-2.27904	6.86374	41.7015	-13.6867	-15.95	-21.0761	111.716	0.121569	15.1732	-15.6279	88.1934	81.4023	-34.3497	214.06	-9.5115	-2.35651	51.6825	-7.1248	1.84394	72.5268	-7.91268	14.0304	-3.97447	50.9403	-23.597
211.2	10.502	22.5956	2.25213	6.46407	117.924	25.8745	188.332	103.754	109.394	135.963	116.66	-8.97434	138.803	248.202	290.786	151.907	76.055	173.588	5.0667	-1.64767	8.42671	40.4259	-11.7839	-17.8199	-22.1822	129.077	-0.253541	14.1786	-15.5583	88.7562	80.893	-34.129	212.83	-9.38328	0.130806	51.4906	-6.6484	4.11105	61.9898	-7.69527	3.39386	-1.06266	51.1371	-22.1196
212.48	11.3274	21.4851	1.79127	6.86906	111.519	26.5681	187.253	102.351	113.766	133.261	117.989	-8.32038	139.788	271.474	303.858	151.133	80.0119	178.134	16.2474	-1.24611	6.27344	40.6785	-9.28637	-19.1935	-22.2107	139.571	-3.02509	13.5694	-13.4869	84.9654	77.7107	-32.9166	212.81	-10.1223	-0.976517	51.8692	-5.47129	11.9318	62.4112	-10.9665	9.56618	0.314963	52.5481	-18.6687
213.76	11.6772	21.1825	2.33502	6.99345	109.824	27.2451	187.374	101.606	114.522	134.138	117.808	-9.29705	137.863	280.678	304.017	146.023	89.4509	174.981	16.4745	-0.982934	5.40897	41.9426	-10.8734	-20.9931	-23.2077	147.546	-2.87524	13.4872	-12.8527	78.7265	75.7181	-32.8413	209.874	-10.6353	0.723822	51.816	-5.7846	12.9904	51.6386	-12.7072	6.83703	1.10695	52.0172	-17.6946
215.04	12.4718	21.7686	2.5536	6.93373	121.004	27.8249	184.641	100.671	114.252	132.541	117.015	-8.44151	141.108	284.797	299.445	139.15	99.0572	176.737	5.65163	-4.59425	5.38931	42.1413	-12.5735	-21.8884	-25.4522	145.599	-4.04783	12.1244	-9.26399	76.4853	73.91	-33.7423	210.922	-11.1108	-0.79938	51.2801	-4.31749	15.4724	64.859	-14.426	1.63495	1.62399	51.7779	-17.4674
216.32	13.5457	24.244	2.19279	6.3235	114.937	23.6025	184.18	99.2775	116.356	136.847	116.909	-10.7744	143.559	305.953	302.561	133.087	105.982	175.323	9.80446	-3.4548	2.14692	43.2005	-12.4302	-21.0784	-25.5793	146.403	-3.74915	12.0664	-6.87569	75.404	72.6222	-31.5284	207.504	-12.193	-1.96434	51.5918	-5.10537	16.318	55.3131	-17.4787	-2.00902	1.2008	54.2331	-20.3921
217.6	13.3909	22.9126	2.5608	4.59002	109.041	21.6671	182.68	98.2322	113.308	136.27	115.341	-11.3979	136.377	314.019	294.254	118.466	106.9	186.15	7.63743	-3.99843	2.41461	43.4827	-14.5123	-20.0854	-26.9908	145.085	-4.61489	12.6233	-8.26	91.0396	71.1885	-32.7805	207.302	-11.8456	-1.56042	51.0433	-5.04645	20.3023	58.9495	-19.9316	1.07814	0.481248	54.5983	-16.9216
218.88	13.2068	19.3935	2.4851	2.84951	108.56	22.5429	182.027	99.5448	108.496	135.559	115.714	-12.9804	137.524	312.553	299.791	129.525	107.687	181.527	7.72899	-5.12352	-1.12443	44.7161	-12.5162	-19.5035	-26.1262	142.65	-5.33801	11.3676	-8.75223	90.0685	70.336	-33.2876	202.976	-12.5852	-0.798491	50.9846	-6.57593	19.4291	53.8076	-22.3135	3.1429	0.262801	51.9105	-16.9418
220.16	12.9863	20.1201	2.1714	1.39589	105.756	18.6038	182.408	99.5348	108.544	135.978	115.594	-13.4859	139.311	328.044	288.601	129.529	110.027	179.319	7.02991	-5.71554	-4.86517	43.0921	-12.2222	-18.5568	-24.4087	135.048	-6.22425	12.9592	-6.20071	86.296	67.2989	-31.6334	208.381	-11.7956	-3.07303	50.5764	-6.85107	29.671	56.6767	-25.6786	12.5132	0.0332345	52.782	-19.3387
221.44	13.2996	23.5525	2.26454	-0.972246	104.299	17.0345	180.97	100.682	107.816	139.409	114.093	-11.7977	136.23	333.18	277.583	133.708	107.664	174.3	4.65141	-4.72295	-4.89241	41.0582	-13.1309	-20.2976	-23.6254	133.737	-7.45454	11.7591	-4.88619	95.5221	67.5473	-32.1597	208.58	-11.9873	-1.22513	50.2988	-5.76313	33.9479	61.1179	-27.8629	12.709	0.52204	53.4462	-18.656
222.72	13.6538	25.5432	2.41787	-0.898992	96.5523	19.9966	176.474	99.8329	108.212	140.711	115.016	-12.4902	137.786	321.549	276.413	138.708	107.548	161.388	5.00101	-3.292	-4.16888	39.6101	-12.2198	-16.453	-22.9675	118.558	-7.27621	10.955	-7.10165	98.1641	65.2012	-32.5088	202.066	-11.6644	-3.20172	49.0335	-4.6652	47.4953	62.5085	-31.1831	27.452	-0.762178	54.1852	-20.6459
224	14.4488	27.2699	2.04959	-2.49605	94.747	19.8941	178.408	100.787	110.982	142.619	114.03	-11.9643	139.864	308.844	264.328	130.922	104.433	162.63	10.6549	-3.84845	-2.6424	38.8301	-12.6094	-15.744	-22.1869	101.702	-7.90647	10.9784	-6.23292	96.3403	64.4043	-32.0556	201.655	-12.4475	0.526376	49.1133	-5.0702	55.0908	72.868	-32.6504	25.5168	-1.99555	50.755	-19.1132
225.28	14.0437	29.2885	1.88376	-3.36773	94.2193	16.9338	176.476	102.086	112.146	147.918	114.644	-12.5657	140.988	320.843	285.25	135.355	107.485	158.843	9.63192	-2.88117	-4.55246	35.8391	-17.1017	-16.6509	-18.176	84.1921	-5.92926	9.51582	-6.49396	89.7213	62.9893	-32.7748	199.891	-12.5211	3.41938	49.7819	-5.32163	50.7729	74.8766	-34.5186	29.754	-3.24258	47.6257	-18.3278
226.56	13.8345	34.0422	2.16716	-3.63891	100.943	14.3978	176.864	102.802	113.324	152.271	117.773	-12.789	139.986	292.434	225.041	127.505	102.033	161.112	5.68586	-0.630097	-2.89335	33.4635	-16.8523	-17.4697	-12.9429	70.5859	-5.34799	9.01723	-4.5913	83.9804	61.7543	-34.82	200.213	-12.7255	5.99644	49.1116	-6.15184	51.8834	79.3633	-35.947	38.5444	-4.61249	43.0593	-20.3091
227.84	14.7861	35.8867	1.85557	-5.64464	104.098	13.1186	176.029	99.5106	117.248	152.918	115.834	-10.2414	139.968	289.025	214.962	123.999	102.025	165.183	5.20752	-2.57123	-2.09716	32.4193	-19.4099	-19.3112	-11.9668	54.7193	-7.31181	8.2987	-1.51639	81.9635	64.0118	-33.7842	203.696	-11.8696	6.25827	50.795	-7.64891	46.685	91.0299	-37.0414	38.2566	-4.39202	37.3936	-19.9798
229.12	16.1668	35.8241	2.11628	-6.68945	108.999	13.8761	174.654	100.95	120.884	154.399	117.03	-10.1001	142.611	299.716	200.657	130.873	101.332	163.865	-1.88212	-2.70579	-2.87236	34.4478	-16.543	-18.1361	-12.7957	40.1669	-6.09484	8.30661	-0.635059	83.657	64.2618	-32.4618	201.341	-11.8176	11.6303	51.8217	-3.21825	48.5714	109.481	-36.2781	28.7928	-3.51229	38.4873	-20.6538
230.4	15.9532	39.2466	1.98753	-7.73858	110.579	11.9749	172.889	103.359	120.497	154.913	118.709	-8.65492	140.339	293.767	179.102	124.462	99.8775	167.941	-0.134104	-3.06793	-0.809597	32.6513	-19.9355	-17.4275	-12.703	27.1525	-5.47975	9.72416	-0.169093	95.9837	64.082	-31.92	202.979	-11.6136	12.7288	55.2201	-3.80774	44.1059	103.159	-37.4222	20.5288	-2.36801	37.1998	-19.6702
231.68	15.7747	44.7574	2.47295	-8.48262	114.604	12.3683	172.206	103.23	118.561	154.298	115.707	-12.459	138.79	307.289	159.887	121.043	100.309	177.186	3.65665	-3.08701	-3.26904	28.3389	-15.7095	-17.3574	-13.8932	19.2459	-6.67375	9.27482	-1.09432	93.9392	64.4295	-32.0934	199.703	-12.6902	10.784	56.7888	-3.73071	42.1835	100.126	-38.5198	17.7268	-2.85895	34.7285	-21.1198
232.96	15.7198	53.2765	2.17589	-9.17253	124.097	7.79225	170.688	102.391	116.548	156.887	116.947	-10.8053	138.413	314.542	147.961	137.737	96.2305	173.487	1.05659	-4.14237	-3.5725	31.0764	-17.1941	-15.6426	-12.4124	14.8007	-5.84811	7.98008	-2.23784	97.6899	63.5988	-32.7747	198.41	-12.5614	10.212	55.4478	-6.11182	31.2095	92.4772	-39.6556	17.9543	-4.92114	31.8793	-21.3263
234.24	15.0584	58.9042	2.14678	-10.6542	118.06	7.3475	169.839	103.932	120.718	156.255	115.36	-12.2176	144.099	329.113	137.453	127.405	90.8988	173.906	0.145267	-1.56737	-0.812424	28.6506	-17.3112	-13.6082	-11.5166	8.8013	-5.53199	8.58072	-4.18988	93.9469	61.2861	-31.1122	201.763	-12.2141	9.65903	53.9633	-7.89535	29.3644	83.6924	-39.2654	19.0671	-6.56924	27.5986	-20.8396
235.52	15.7242	61.4746	1.84716	-11.6837	123.26	2.69051	168.204	104.44	117.951	155.031	115.499	-11.3719	140.742	329.264	147.507	122.843	85.2173	172.713	-0.650833	-3.52493	-1.39918	28.7035	-17.6716	-10.3447	-8.07539	5.54737	-7.65158	6.77347	-6.01225	95.37	60.6653	-29.6439	202.612	-12.6544	11.8092	53.4932	-9.14512	19.5402	85.9024	-38.8132	15.2853	-7.19013	26.7103	-21.8397
236.8	16.0253	65.5838	1.93953	-10.8483	124.164	0.617871	170.524	104.022	115.151	155.191	113.944	-8.398	134.046	332.199	149.742	124.073	79.7304	170.988	-2.17471	-2.56609	-0.0301181	26.7854	-20.4701	-11.1253	-9.36487	4.09726	-8.73864	7.86629	-6.66072	94.4538	58.7774	-29.9605	203.305	-12.4394	15.9028	53.7243	-10.114	9.99394	82.0113	-40.2559	16.374	-8.52756	27.9684	-21.4486
238.08	16.6742	66.5395	1.53758	-12.6782	129.04	1.41364	169.441	104.988	115.507	157.058	115.218	-8.48574	142.145	331.179	154.285	139.174	74.3985	171.945	-4.23206	-5.21636	1.69886	24.2626	-20.3669	-10.6472	-8.27848	4.5577	-6.55736	6.50358	-6.36205	85.9815	57.6754	-30.5514	199.894	-13.3602	17.3133	53.4529	-10.5759	3.70818	88.7499	-38.9694	10.4679	-7.93766	28.4717	-20.3855
239.36	16.5562	67.1445	1.42539	-13.9143	124.905	0.667786	167.976	106.448	113.562	152.301	116.068	-8.42677	137.132	326.899	151.983	133.196	72.2071	166.649	-0.744398	-4.89374	3.60623	25.118	-18.2589	-6.67198	-5.50101	5.0507	-4.75126	6.35586	-8.05709	76.9594	56.1409	-30.4009	196.21	-13.6055	22.2747	54.6578	-12.5352	0.708829	74.6061	-39.1857	22.8493	-9.48495	25.0924	-20.7623
240.64	16.6351	65.7009	1.84058	-15.5462	123.37	1.44344	167.11	106.542	114.187	149.786	111.478	-9.01953	135.855	314.07	154.853	122.128	70.4136	165.35	1.42658	-5.45001	1.23383	22.9564	-19.1206	-10.4573	-6.20998	3.50986	-2.30572	6.91531	-7.59314	75.2496	55.8769	-30.7556	191.106	-13.1884	27.1878	55.4346	-13.8979	-4.9002	76.0804	-39.6579	32.8073	-10.1305	24.9693	-22.5718
241.92	16.2381	66.8417	1.75505	-15.2461	122.082	0.67694	168.106	104.983	113.195	147.368	113.702	-6.63565	139.377	305.242	176.127	121.684	68.5128	155.897	7.09019	-4.01888	4.64131	22.7731	-22.6509	-10.9104	-7.79075	4.80835	1.59305	5.67416	-8.58431	79.3685	53.3794	-30.8627	193.994	-13.3068	36.1256	57.0883	-16.3568	-7.53951	60.8584	-38.0097	43.4294	-11.2423	23.5647	-21.6216
243.2	16.3146	65.6075	1.75445	-14.7588	118.989	2.79206	168.964	104.976	114.024	145.49	113.074	-7.23257	139.415	306.65	191.877	106.16	62.5509	159.482	3.81427	-6.74475	4.8145	22.5406	-22.3219	-10.0923	-13.0629	1.41932	0.691741	5.13353	-10.0927	88.5277	52.724	-31.4277	193.555	-13.446	42.6021	60.1699	-16.4182	-15.5383	56.6512	-35.6181	64.2065	-11.843	24.2927	-25.1096
244.48	16.3235	61.9933	1.85073	-14.9645	116.651	4.55804	168.694	105.207	116.964	143.662	110.169	-6.36906	141.436	297.265	177.042	117.961	60.8895	167.677	2.38138	-8.13257	5.45734	23.3673	-22.4841	-11.6649	-11.9276	-1.89246	2.4452	7.24564	-8.9689	83.3109	51.3811	-30.9732	189.156	-13.1209	43.7879	64.116	-16.5611	-14.2977	59.9476	-34.95	74.9089	-11.9315	24.7639	-26.5848
245.76	17.0171	61.6298	1.72107	-14.7883	111.193	3.56109	167.679	105.395	113.052	144.05	111.093	-4.29991	135.809	313.947	192.331	112.102	64.2145	168.605	7.19477	-8.39822	3.62372	23.7009	-22.4867	-11.218	-10.8694	-0.0780779	3.69241	8.5163	-9.91372	80.8134	50.7252	-31.6908	192.605	-13.8105	44.4166	68.993	-14.6313	-17.2809	58.0207	-33.3221	95.6307	-11.0675	28.912	-25.9273
247.04	16.8065	60.9246	1.36273	-16.2419	108.44	5.48598	162.595	102.7	114.505	146.376	112.233	-1.56739	139.597	311.773	201.023	118.042	63.7016	164.659	6.66578	-9.42557	-0.128013	22.2898	-19.7448	-11.5867	-11.4693	1.4325	7.49929	8.62193	-12.8987	87.8807	50.3535	-31.6499	196.006	-12.5908	47.4941	70.1445	-15.4393	-20.0758	76.5754	-32.7084	110.198	-10.5942	31.8928	-23.9568
248.32	17.4468	55.2169	1.43689	-17.3533	109.074	3.82702	163.364	102.738	111.752	149.674	112.198	3.08148	136.034	321.972	230.253	138.64	63.532	161.131	3.68823	-7.91388	1.84223	26.2087	-22.7763	-12.9495	-10.8552	-1.8287	9.92014	9.91707	-12.3293	88.5647	47.5365	-32.5322	195.381	-13.9159	46.7337	70.6563	-15.0741	-21.3766	77.4783	-32.1916	124.492	-11.815	30.9609	-27.1505
249.6	16.689	50.1413	1.81245	-18.1728	102.91	0.689273	162.859	100.091	114.366	149.271	110.469	3.55711	136.168	327.821	260.661	128.594	60.7761	148.652	7.44589	-11.2891	3.23816	24.9548	-19.4154	-13.1252	-9.98297	-2.50795	12.6406	10.0515	-14.2566	91.3308	47.9103	-32.0309	200.833	-14.1405	43.0881	70.6253	-15.4044	-23.1538	67.0677	-29.2767	120.44	-11.5641	28.3614	-27.038
250.88	16.9243	51.2593	1.18009	-17.4309	99.1451	-0.523968	162.739	99.4139	111.701	149.454	111.959	-1.40173	141.493	322.152	286.545	130.659	64.6472	142.256	9.48839	-10.8185	2.96903	24.7091	-20.5422	-16.2408	-11.1768	-2.28467	11.4747	9.79416	-15.2915	89.2115	46.2367	-31.9396	196.91	-14.4016	36.6306	69.4504	-17.066	-21.4673	64.6323	-28.6004	127.062	-11.7783	31.78	-25.6419
252.16	17.3169	48.3488	1.29779	-17.57	103.83	0.430658	160.177	97.0907	108.619	147.798	110.743	-0.570834	139.163	322.493	288.586	134.84	69.6248	141.354	3.09613	-10.357	2.26517	26.3682	-18.8837	-20.0341	-10.1575	-0.814682	11.4101	10.4389	-16.0618	93.1588	46.2766	-31.0402	192.172	-13.9628	32.8822	70.1932	-17.2009	-22.2005	72.6753	-28.5401	122.507	-13.0459	34.2207	-25.4787
253.44	17.665	43.505	1.34829	-16.9317	105.99	-5.79806	161.039	95.454	110.531	147.463	110.895	-2.89507	142.2	338.121	296.18	136.238	75.5217	134.682	-0.556324	-9.05961	-0.183321	23.9161	-24.2283	-20.1629	-11.1782	-1.20568	10.2982	10.2678	-16.506	86.9624	44.6088	-31.3541	192.339	-13.5739	27.5374	70.7525	-16.1377	-22.4811	62.8891	-27.8692	109.035	-11.6	39.9286	-25.4411
254.72	16.9647	41.4031	1.29466	-17.8465	107.677	-3.28029	160.017	95.8157	111.052	151.038	110.329	-2.56928	135.786	326.03	307.615	128.669	73.0707	114.82	-0.530467	-8.14135	-3.23971	23.135	-24.6672	-20.0699	-11.5251	-1.42946	10.3636	10.9605	-18.2462	86.1095	45.1035	-30.4129	189.66	-14.0658	21.33	70.9329	-16.3619	-23.954	71.7348	-28.997	92.6377	-10.8151	39.0471	-24.0005
256	17.303	41.7834	1.40048	-17.7357	102.275	-5.86804	157.495	93.7362	113.155	150.18	111.317	-6.1383	139.222	346.223	301.505	130.097	80.6217	103.738	-6.77599	-9.8381	1.79352	23.4083	-22.1112	-21.0544	-9.06353	-4.19273	13.6316	9.41231	-21.4707	85.1032	46.0788	-32.1716	189.227	-14.5336	21.6217	71.4722	-15.3933	-24.1606	65.3861	-27.6406	81.45	-9.67656	32.7153	-24.1489
257.28	16.8302	37.1548	1.51807	-17.0807	102.729	-7.23168	158.856	92.4625	113.309	148.698	109.679	-5.90034	140.064	336.52	312.368	138.047	83.6121	107.009	-9.36051	-9.9078	-0.685202	18.4108	-20.6647	-19.587	-11.3621	-3.31213	12.8579	9.73885	-24.0003	81.211	44.1828	-31.6437	187.436	-14.5082	14.6583	71.6083	-18.2811	-23.9035	60.9043	-25.6542	70.5794	-10.0988	32.1752	-20.8788
258.56	16.7628	36.4456	1.55019	-18.138	97.3228	-6.08535	160.215	92.023	109.177	146.043	110.678	-5.51771	141.823	343.085	303.507	130.202	80.0074	110.819	-2.98894	-9.87277	-4.00737	18.6605	-20.4522	-21.9193	-11.727	-2.88195	12.14	8.95608	-24.6115	72.5966	43.5789	-31.4479	189.565	-14.2065	13.0028	70.1286	-16.6134	-23.4535	52.098	-25.2499	55.4756	-11.2625	28.8778	-21.7677
259.84	16.4017	34.7347	0.861391	-18.1188	97.7905	-7.0285	160.119	92.5834	105.617	140.437	110.6	-2.11525	141.504	343.792	305.617	123.729	84.1724	97.5829	-5.15062	-11.2082	-8.54617	18.2477	-18.7751	-23.2068	-10.9981	-1.99554	11.8882	8.69293	-27.4283	67.7748	43.5166	-32.8823	184.035	-14.6944	3.58956	71.8647	-17.3775	-24.5793	58.7301	-24.4004	53.1498	-10.3525	33.8876	-22.1748
261.12	16.3812	37.8269	1.45861	-18.7827	95.0167	-8.03122	158.562	95.4592	103.416	140.278	111.909	-2.46965	143.177	338.763	306.038	130.008	84.536	92.4115	-5.35895	-12.1892	-10.4941	20.341	-14.9944	-24.0406	-10.0255	-0.0115213	11.9983	8.37348	-26.805	68.7252	43.2819	-34.3393	185.315	-14.7259	-1.71983	72.5108	-16.8474	-21.9238	70.3285	-22.7429	54.8989	-10.635	32.9291	-21.3879
262.4	16.2011	40.3934	0.892329	-18.9096	87.0214	-12.3104	159.282	94.8558	102.737	139.955	112.072	-5.61554	141.314	340.99	307.912	128.694	86.9757	89.9676	-6.18199	-12.7994	-12.1596	24.5842	-18.1777	-21.9164	-8.54111	3.22664	12.2996	7.7247	-27.4949	62.7958	41.2207	-35.6046	183.346	-15.1355	-7.88171	74.1724	-17.5671	-23.1757	75.6749	-22.603	48.0042	-12.0302	30.5135	-18.49
263.68	15.8942	42.6299	1.22867	-19.4946	89.391	-12.4705	155.487	94.7758	101.094	140.123	110.549	-5.46581	139.323	340.06	287.988	125.156	92.5272	88.041	-7.33035	-10.6182	-15.6311	26.3122	-19.9725	-24.5653	-10.2562	2.26656	9.10197	7.74707	-30.059	64.6933	42.0078	-36.1147	189.115	-15.3643	-10.8616	74.9643	-17.0022	-24.7327	83.5856	-22.3939	44.5293	-12.4361	29.782	-21.0128
264.96	16.0352	43.2663	1.11533	-19.5112	94.5864	-12.3406	154.661	91.9449	102.088	143.298	108.482	-5.4863	136.051	335.668	298.761	131.12	90.6771	84.3919	-9.96935	-10.6358	-16.9275	27.1113	-21.4756	-24.1763	-8.20515	8.45981	5.54045	9.07035	-32.124	60.1036	41.3513	-35.6066	193.79	-15.6276	-13.924	75.6728	-16.9623	-25.4953	99.1922	-21.2597	36.653	-14.8844	29.5008	-20.1911
266.24	16.1293	43.6832	0.856212	-19.4439	93.6765	-10.9823	152.926	92.6478	103.103	141.891	106.159	-4.4718	138.445	337.316	290.629	130.757	94.0095	82.3458	-10.2368	-8.02377	-18.4906	26.9129	-20.6165	-23.0787	-6.44768	17.6136	6.19222	8.96314	-32.8562	57.9305	39.1362	-36.3593	196.931	-16.0801	-16.8744	80.4486	-18.4113	-23.5758	120.798	-19.781	31.1176	-16.3558	23.6107	-22.9447
267.52	16.4126	50.3767	0.571463	-18.989	87.6789	-14.6598	153.758	92.4383	100.555	143.857	107.256	-6.82727	139.867	335.657	283.165	139.744	93.5932	77.844	-12.7157	-7.12171	-18.6905	26.3197	-18.4438	-23.1828	-8.87732	28.4727	0.206585	9.71697	-34.4082	60.1599	39.4632	-36.0351	192.113	-16.1809	-20.1887	81.4987	-17.2027	-25.5584	126.087	-19.851	35.239	-15.1078	23.382	-21.8462
268.8	15.9067	47.383	0.436314	-18.4306	96.5702	-11.9879	152.923	93.9112	98.4638	143.735	108.34	-9.47695	134.389	316.01	291.688	138.55	93.3149	79.2309	-8.26104	-6.5779	-21.1374	25.7	-15.0816	-25.6532	-10.7737	44.7089	-0.943549	9.58676	-35.7301	72.0355	36.4803	-37.659	191.037	-16.7874	-21.8318	85.7734	-17.6991	-24.3332	118.243	-18.9277	34.0161	-16.7306	17.3383	-18.2497
270.08	15.8662	47.6704	1.32374	-17.0508	95.3715	-11.944	152.647	93.034	99.4757	145.345	109.695	-11.5347	134.299	318.946	269.185	146.153	92.2539	72.6274	-8.17176	-7.79668	-18.4884	24.6619	-17.964	-27.0234	-10.5773	62.9291	-0.157031	9.74163	-35.4473	73.0853	33.942	-37.0594	193.595	-17.3718	-23.1894	87.1195	-17.1074	-24.6232	117.386	-18.9394	26.103	-16.9843	15.613	-19.6286
271.36	16.4129	46.8704	0.846907	-15.8616	92.4583	-12.6099	154.218	91.3811	100.966	148.528	107.112	-12.1923	137.403	335.504	263.346	141.301	91.4536	73.087	-15.5478	-10.7831	-18.1306	22.0932	-23.7143	-24.1691	-10.3303	81.2281	-0.633786	10.9581	-35.7273	84.2446	36.2699	-37.6611	191.237	-17.6247	-22.96	89.1701	-17.1163	-23.3679	124.778	-18.6396	27.8332	-16.9617	14.574	-21.2119
272.64	15.0936	46.3158	1.3313	-17.0574	93.4173	-13.4185	153.132	91.9162	98.5528	148.646	107.167	-10.2107	135.147	332.894	245.443	132.349	93.1693	69.704	-15.3214	-12.7573	-21.425	18.7856	-27.181	-25.1841	-11.954	90.3387	-1.02617	10.117	-37.3577	104.089	35.0141	-37.9455	193.515	-17.5642	-21.531	91.4497	-18.4663	-23.5817	102.374	-18.7519	32.3886	-16.7492	20.9298	-20.3232
273.92	15.0994	44.8352	0.175074	-15.9606	91.7141	-13.851	153.753	93.976	99.8183	146.728	109.755	-10.7612	135.173	336.267	247.97	135.196	90.8011	68.9932	-14.5857	-12.8531	-23.3086	16.3822	-27.5525	-25.5402	-12.3987	96.5996	-0.106342	9.84794	-36.7005	107.096	34.6186	-38.4329	187.769	-17.0458	-22.4115	91.2773	-17.6629	-23.5063	94.1123	-18.4111	30.318	-16.8826	25.3281	-20.196
275.2	14.4629	43.6577	0.679941	-14.1463	85.845	-13.0745	150.006	92.1996	101.617	144.509	111.514	-11.6116	139.705	334.056	228.969	149.889	86.3036	68.5643	-18.9597	-11.481	-22.0028	12.6826	-23.0212	-26.2817	-10.1461	95.3873	1.95543	10.0719	-37.5593	103.111	33.6078	-38.5888	183.487	-17.3463	-22.5267	91.5747	-16.1802	-22.8637	81.2852	-17.3079	25.7847	-16.0676	33.1467	-19.9075
276.48	14.3073	40.1535	0.387243	-13.7834	84.2274	-11.8068	151.422	89.1518	99.3203	141.627	109.692	-12.153	139.408	342.054	214.351	150.316	84.4555	66.8962	-17.3121	-13.1005	-22.8849	10.481	-25.2635	-26.7821	-9.47525	101.981	1.5878	10.1527	-38.1235	85.3043	32.9187	-39.6186	175.735	-16.6431	-23.3539	93.6713	-17.3509	-22.0291	68.584	-17.7178	18.5742	-14.9892	37.294	-21.3308
277.76	13.4105	36.6712	0.739747	-13.5183	81.7963	-11.7789	149.354	84.7226	99.2214	140.833	109.05	-12.0243	134.509	337.758	196.47	147.185	81.3732	70.8749	-18.8452	-12.603	-26.7963	11.5201	-23.3005	-26.8838	-11.1194	99.4369	1.52199	9.9749	-39.076	81.4792	33.7471	-38.6319	172.279	-16.7415	-25.1129	94.6501	-18.1491	-22.2566	63.2429	-17.187	19.9088	-14.6607	37.2852	-19.4717
279.04	12.8401	32.5626	0.425253	-13.7094	80.3834	-12.8213	147.281	85.5161	103.477	141.892	108.889	-9.66895	136.427	340.141	192.892	150.806	80.8413	73.253	-18.0063	-15.0789	-27.2046	8.86046	-21.5219	-20.9463	-9.43397	100.738	3.67193	11.276	-40.1748	76.2236	33.0197	-38.8073	162.988	-16.0362	-25.2517	100.204	-18.1214	-21.77	50.3676	-18.2144	30.2401	-14.7543	38.8887	-21.7081
280.32	12.1787	29.5545	0.342386	-12.7207	79.7844	-13.7375	147.383	84.1243	99.9373	141.017	107.173	-9.32922	135.814	331.481	189.536	147.182	75.8275	78.4499	-17.5281	-13.2537	-25.2788	5.13318	-16.0954	-22.0198	-9.68229	103.601	3.37759	11.0413	-38.5227	80.6611	32.0371	-37.7026	163.044	-16.1504	-26.0675	107.435	-17.9532	-20.0149	40.9472	-21.1158	36.5341	-13.6563	33.2888	-15.6532
281.6	12.1321	24.3187	0.338609	-12.7425	75.4195	-14.5684	146.351	85.4017	101.78	137.26	109.721	-7.52748	138.255	333.587	178.378	137.196	73.2173	84.5622	-15.3675	-14.7168	-26.4597	6.14487	-17.5704	-23.8973	-8.91997	104.278	2.2133	11.1677	-40.1347	81.4443	30.2818	-38.2005	159.007	-16.5409	-24.37	108.947	-19.0299	-20.2455	34.3765	-22.8801	39.6537	-13.6947	28.9957	-14.8725
282.88	11.8022	22.4033	0.163701	-12.9052	76.0711	-15.6633	145.775	82.4774	101.088	134.799	108.517	-5.14955	131.721	337.213	175.968	137.377	75.2655	77.6799	-23.0132	-13.0037	-26.0215	4.86572	-19.5639	-23.1183	-6.97663	104.446	1.99124	10.9092	-41.1734	89.6931	29.7652	-37.5275	153.176	-15.8431	-23.421	109.652	-20.7369	-18.5218	29.9717	-24.3261	39.9843	-12.4954	30.2918	-16.9139
284.16	11.2389	17.58	-0.0713076	-13.9266	71.1905	-14.0704	143.809	82.0974	95.9198	134.068	109.046	-5.719	134.252	329.585	176.667	131.53	71.7296	65.6197	-16.7474	-10.8766	-23.4486	1.35889	-20.9984	-24.8835	-4.41505	105.422	3.18303	11.0956	-40.2456	98.9986	28.5702	-36.8063	149.909	-15.6791	-24.3462	112.154	-21.0678	-19.6719	23.5867	-25.9555	41.0912	-11.5851	34.0076	-16.7582
285.44	11.3732	16.0319	0.630269	-13.8326	65.1038	-16.1854	144.219	82.7959	96.5124	131.808	106.473	-8.54041	131.548	331.474	177.345	128.311	71.1342	60.5432	-14.2166	-10.3275	-24.6945	0.926429	-19.7225	-24.768	-7.42241	108.229	5.12882	12.2728	-40.464	87.476	26.5389	-36.4603	150.108	-15.5982	-24.2913	113.678	-19.8181	-18.2167	25.289	-27.934	52.0762	-9.84186	29.6546	-13.117
286.72	10.7506	11.4834	0.0247162	-13.3961	59.7055	-18.0202	142.937	79.0692	94.6727	131.819	106.031	-8.62129	128.259	322.603	178.187	113.682	70.1814	61.4007	-20.0022	-11.1031	-26.1855	-0.214795	-19.6278	-25.637	-6.44717	105.256	6.49132	11.6302	-39.9611	82.0114	25.2817	-38.125	145.885	-15.0276	-22.9179	114.18	-21.8085	-20.5567	27.1459	-30.8723	56.2836	-8.14474	30.0808	-7.27459
288	10.2131	6.8846	0.248915	-13.3872	75.5905	-15.0226	141.465	82.3111	95.4551	129.979	105.576	-10.7562	132.644	319.134	192.837	111.995	72.2045	61.6263	-21.7606	-12.9309	-26.8872	-2.65859	-20.6237	-27.4327	-8.77828	106.567	6.72034	12.4232	-41.5922	88.2586	22.8912	-37.0981	140.998	-15.8712	-23.9228	115.249	-21.186	-18.3393	22.4552	-33.4787	59.3173	-7.69213	29.9573	-11.1179
289.28	10.2441	3.52251	-0.360071	-13.9819	77.7628	-15.1566	141.678	87.7959	97.4793	129.694	104.951	-10.871	136.137	304.964	195.375	107.589	68.8949	66.2969	-20.3985	-14.7449	-26.4046	-3.91812	-21.6965	-26.9001	-7.99001	102.986	5.33256	12.0433	-41.6313	86.6114	22.9465	-37.7775	138.373	-16.0504	-24.9485	114.202	-20.2155	-17.7713	22.6369	-35.2895	58.5349	-8.21918	30.3274	-8.37182
290.56	9.43796	2.40406	0.161867	-13.8835	82.1891	-16.5657	137.814	87.3878	96.1998	129.419	106.235	-8.07067	127.39	303.099	191.362	112.727	65.1296	72.2881	-23.8401	-13.8021	-26.9504	-3.27904	-22.1313	-25.2968	-11.5896	102.178	2.94705	11.4966	-41.9558	80.8031	24.1128	-38.1005	134.812	-16.2002	-24.7603	113.793	-21.623	-17.3942	25.8157	-37.1752	54.2448	-9.83013	29.2147	-6.74693
291.84	8.23117	3.74296	0.307055	-15.2577	80.0676	-17.2396	138.736	88.5731	94.4006	130.39	101.913	-7.62728	132.211	299.565	188.376	94.9263	75.2243	77.4514	-23.7164	-13.1076	-25.7862	-2.63512	-21.3202	-22.9254	-10.2007	100.66	2.05688	10.7912	-42.0873	76.1185	24.9212	-38.4402	126.881	-16.3449	-25.6176	112.805	-21.6195	-16.4741	27.7441	-38.7037	68.8561	-11.3473	27.6519	-3.4986
293.12	8.55094	2.69159	-0.402527	-16.5341	81.671	-16.7083	138.419	88.8481	87.9533	133.61	101.006	-6.39079	131.847	295.506	198.873	93.9011	72.9571	74.7466	-26.2472	-11.744	-25.6019	-1.99451	-21.3922	-22.4361	-11.5289	98.385	2.45862	11.0858	-41.0566	80.6303	25.5375	-38.6114	128.078	-16.4795	-26.9842	113.2	-20.1911	-19.3586	28.61	-39.9405	65.7394	-12.5168	24.4853	-2.70343
294.4	7.27901	0.664761	-0.390433	-18.1059	80.3809	-17.0286	138.539	92.9918	87.7339	136.984	99.6278	-9.14192	122.689	298.993	184.468	88.3124	77.4033	70.5682	-23.4057	-13.2056	-26.763	0.837476	-22.7215	-20.4107	-12.5155	95.0975	2.10903	10.8494	-42.7253	88.4069	26.3632	-38.3268	124.832	-17.0182	-24.366	113.908	-20.2986	-17.2516	41.8664	-40.3327	71.4031	-13.3797	23.0755	-2.58684
295.68	7.13829	1.86984	-0.594141	-18.4661	83.2279	-15.135	137.706	101.757	90.1373	141.734	100.068	-9.37131	134.343	294.96	195.124	88.4237	76.891	73.8993	-21.382	-14.1732	-27.0413	0.393219	-26.1453	-21.7986	-12.813	95.6618	1.1168	9.63474	-42.8422	87.2635	28.2289	-37.2493	131.298	-16.7678	-24.371	112.852	-18.9327	-16.3538	37.2837	-40.8942	81.0483	-14.2382	20.399	-2.26072
296.96	7.21566	2.2787	-0.489709	-19.0326	83.4851	-16.1333	137.507	109.849	91.6972	149.756	103.514	-6.43936	130.7	297.004	208.119	89.5221	79.8218	74.3744	-25.1571	-12.8806	-25.2342	-0.522775	-24.5618	-21.1443	-11.8686	95.5077	-1.06193	9.99558	-42.7496	85.7313	29.6051	-36.7228	137.419	-17.2828	-24.659	111.878	-19.6726	-17.6101	35.8908	-41.6614	97.5097	-15.5016	18.2073	-1.7304
298.24	6.58484	1.39127	-0.0464055	-19.2307	88.6258	-15.4626	133.504	116.364	90.669	157.1	102.025	-7.25793	129.115	288.218	211.343	82.7089	79.0608	76.415	-20.9344	-13.4497	-24.4877	-1.85716	-20.1219	-22.3467	-10.1639	92.1421	-0.705593	9.06765	-43.4489	90.1822	30.8658	-36.5277	142.507	-17.0821	-25.2719	110.941	-21.0935	-17.074	35.6245	-42.9663	85.8563	-16.2409	20.1257	4.98422
299.52	6.35311	2.76127	-0.515939	-17.8413	90.1983	-17.3701	132.19	116.224	87.5362	154.004	101.732	-4.5913	128.256	276.381	218.857	70.5244	76.9383	82.5263	-22.0292	-13.9898	-21.9044	-2.11386	-17.596	-24.7407	-11.0524	90.8607	-2.73006	8.01904	-44.1169	82.6589	30.7922	-37.0126	144.382	-17.2943	-25.2787	109.858	-20.1999	-15.3647	33.3063	-44.2987	90.214	-16.954	17.7672	2.93474
300.8	6.02199	2.90777	-0.556004	-20.2136	93.1511	-18.021	131.814	120.917	91.1589	152.111	103.51	-4.32766	126.372	272.371	203.354	69.0315	77.0568	90.401	-22.1334	-13.0944	-24.9113	-1.75841	-16.5019	-23.9839	-10.8851	88.8242	-3.80894	8.85308	-43.7687	76.8858	31.8713	-37.5567	139.673	-17.7031	-25.9429	108.441	-20.9334	-16.3699	30.9493	-45.535	92.2773	-17.7479	16.0058	0.705113
302.08	5.95756	3.69548	-0.095511	-19.3877	91.0915	-11.9345	129.442	119.044	90.2059	154.069	102.943	-0.88997	125.954	266.212	220.197	65.5644	73.3655	86.1654	-24.8648	-15.0131	-24.6369	0.695189	-20.4819	-26.1137	-12.2876	84.8817	-4.29425	7.56862	-44.3698	81.7829	29.7669	-36.6393	149.269	-17.9849	-25.6353	108.486	-22.0304	-17.4311	30.5858	-45.3917	92.6931	-18.1078	11.804	1.51655
303.36	5.18543	2.62933	-0.348502	-21.2013	89.0303	-10.947	129.305	117.851	89.3712	153.872	101.042	-1.10829	127.416	274.708	251.338	74.9888	67.3612	81.0894	-22.0318	-13.4378	-26.239	0.60906	-19.8677	-25.3079	-12.3088	88.6748	-5.64511	8.25845	-44.2265	76.9563	32.4927	-35.5675	146.238	-17.7817	-25.3443	106.047	-22.6452	-16.9489	32.5519	-46.7571	84.5413	-17.8199	9.40261	-0.981963
304.64	5.53071	3.91993	-0.324807	-21.1484	87.159	-11.2936	130.159	118.311	94.1902	154.646	102.861	0.212406	123.608	268.09	256.712	67.9313	63.835	83.4353	-23.2991	-12.0377	-28.5737	0.504325	-19.9356	-25.8672	-14.6724	81.6904	-5.78623	6.92845	-42.9312	85.6472	30.3303	-35.0034	152.575	-17.8513	-26.3502	102.939	-21.7157	-19.1235	30.3738	-47.7766	80.209	-17.7925	8.06932	-1.67966
305.92	5.10795	8.22348	-0.528143	-20.3936	90.6001	-13.068	128.199	116.479	95.5353	154.131	101.538	0.28517	129.807	268.615	281.894	72.4673	58.7692	107.247	-21.0954	-14.0712	-28.0683	3.31491	-19.127	-25.6176	-14.6741	81.7199	-8.32053	6.16276	-43.263	88.2254	39.1899	-27.9339	170.465	-15.2145	-25.2326	101.664	-19.1307	-13.8499	37.5515	-44.1219	73.2421	-18.8723	11.0275	5.20244
307.2	4.62987	6.51793	-0.107392	-21.1553	89.8036	-13.3278	126.525	109.942	95.9603	151.103	101.652	-0.121768	126.144	258.55	286.98	81.0555	52.13	130.053	-16.8846	-12.1827	-28.6594	3.66247	-17.653	-25.475	-15.7976	81.918	-8.09765	18.9462	-24.5631	158.58	85.131	9.07737	248.878	-6.09421	24.6859	126.098	15.4868	62.5784	176.919	12.8883	78.5461	2.63192	83.9219	46.4291
308.48	4.54557	7.84063	-0.666832	-21.6767	86.6331	-15.1839	125.883	105.094	97.395	150.476	104.946	1.37206	124.895	258.19	300.878	70.5964	45.8955	162.963	-22.0665	-12.0393	-26.2793	2.65029	-15.9309	-25.581	-16.1353	77.3799	-11.1711	38.9858	29.0221	213.624	132.842	34.3304	263.659	11.0598	97.7947	143.699	46.7863	105.911	274.601	51.5918	157.566	28.7162	147.486	94.539
309.76	6.63847	23.1901	2.08536	-15.5353	84.224	-14.7931	126.702	126.322	126.914	179.699	121.346	8.51485	150.469	236.993	306.39	96.5762	38.3728	201.067	-2.03811	19.454	20.092	71.1396	56.2525	-15.5024	5.66507	180.072	23.213	45.6964	38.1873	215.747	138.4	36.3908	256.795	20.1734	104.71	142.133	53.2446	104.496	267.185	58.1302	210.786	34.2699	151.873	110.834
311.04	26.3165	68.516	6.80014	3.1206	124.165	-10.0786	162.412	182.751	167.787	219.457	168.81	37.9763	189.31	368.874	336.386	252.858	101.922	188.601	13.1629	26.3731	54.3667	83.4351	83.5575	-13.2683	8.08982	210.509	32.6892	46.2211	37.4504	211.541	138.04	35.5967	252.203	22.3619	103.521	139.718	50.7714	101.986	276.422	60.191	234.175	35.4571	144.633	114.776
312.32	38.8163	107.707	10.191	26.515	194.466	1.86463	204.433	188.714	169.987	221.242	187.837	79.0477	191.685	440.285	369.471	281.807	136.926	178.257	32.7966	34.1388	90.2305	91.2443	101.169	-6.57136	13.441	218.231	39.7153	49.2006	36.3907	207.849	136.914	34.1264	248.46	22.6748	101.016	136.927	51.48	100.984	274.717	61.3583	238.707	34.2745	146.01	116.34
313.6	43.6374	125.76	10.8054	34.1123	201.742	37.752	207.405	183.018	167.482	215.298	184.383	99.1786	187.369	439.961	354.402	275.661	136.759	167.232	41.443	40.7959	118.383	96.9373	110.463	3.74976	19.1444	223.32	45.2043	51.8084	35.5325	211.882	135.796	32.4857	248.066	22.51	100.24	135.412	50.6125	103.799	268.813	61.7237	237.507	33.7549	144.905	118.493
314.88	45.6501	127.413	11.0083	35.8669	201.31	85.5382	205.669	183.128	167.525	211.898	178.002	105.295	182.026	431.238	347.379	274.764	135.288	153.001	58.5677	44.3729	129.283	100.517	109.776	6.56493	21.5978	227.234	46.7108	53.4736	34.4062	208.707	136.115	32.453	243.153	22.0604	101.309	133.521	51.4665	101.723	264.361	63.4318	240.252	33.0714	144.769	123.035
316.16	45.626	129.336	10.5749	36.0069	199.828	138.025	202.67	178.25	167.098	206.917	181.197	107.506	174.482	437.085	355.405	275.202	133.083	145.128	65.1738	47.1259	137.538	101.212	113.735	15.8606	24.5685	225.574	48.4098	54.0429	33.9426	211.522	135.145	32.4947	246.513	21.8194	101.553	132.7	48.7168	99.6615	269.585	62.7098	246.164	32.4542	141.816	120.091
317.44	45.9131	130.923	10.6834	36.3611	197.513	165.818	202.238	177.517	164.501	206.73	176.161	112.12	172.834	430.737	348.328	275.371	132.455	146.28	68.1015	48.5594	141.339	101.821	115.356	21.1734	24.7054	225.768	50.0737	55.0549	32.3184	209.643	134.29	32.8389	243.131	22.5092	99.8174	132.932	49.5924	102.615	267.132	63.9585	251.119	32.5499	145.197	121.046
318.72	46.621	130.094	10.9503	36.5094	198.344	180.304	200.78	176.618	164.34	201.758	176.865	112.932	175.609	425.661	359.7	274.184	131.801	143.746	71.0739	52.5708	143.85	102.616	116.677	25.1592	25.2884	230.485	50.4382	55.6998	30.942	209.346	135.698	31.8502	242.742	22.0091	98.2385	131.633	50.7019	99.5784	259.657	63.3193	250.017	31.9401	141.804	120.484
320	45.6843	128.371	10.7579	36.814	194.753	186.836	198.98	175.13	169.006	202.384	174.87	111.207	177.833	428.653	341.758	272.423	130.547	140.908	69.09	52.785	143.845	102.964	117.832	31.7864	27.44	227.165	52.3517	55.0574	30.9991	211.323	134.416	31.154	242.54	21.5685	96.0858	130.326	49.5408	99.0502	261.883	62.618	246.938	30.2508	140.596	120.4
321.28	45.2946	127.336	10.8174	37.0902	197.858	189.593	196.938	174.629	163.543	201.852	175.475	111.544	174.88	423.91	337.88	270.674	129.961	150.838	72.0359	53.6673	147.644	101.968	115.936	34.9965	26.7776	229.961	51.4676	55.6647	30.1354	211.435	134.403	31.1732	239.511	21.6068	96.4223	130.269	48.9046	97.41	257.189	62.623	242.808	30.0738	143.276	118.631
322.56	45.1724	129.73	11.1425	37.5792	196.285	189.641	198.185	173.478	166.919	202.162	171.593	112.696	173.787	421.787	340.221	272.28	128.767	151.253	72.4108	56.464	146.518	102.428	117.289	40.2719	28.6914	229.483	51.78	56.0952	29.778	208.899	132.651	30.6197	243.035	21.1672	95.0381	129.381	48.1168	99.1225	261.785	62.1049	240.872	29.0123	139.864	124.358
323.84	45.3013	129.318	11.0343	37.8893	194.635	190.973	198.11	172.761	166.429	200.73	175.531	111.898	173.823	437.982	338.486	270.254	125.357	165.013	71.8415	55.677	147.563	102.934	115.684	44.9969	31.6517	228.497	51.6859	55.5545	28.1575	207.614	132.743	30.422	236.402	21.0706	97.2872	128.703	47.837	104.629	254.857	62.7665	247.835	29.3404	139.655	122.641
325.12	45.0654	129.004	11.1017	37.5487	192.885	192.535	195.917	170.824	164.485	200.344	173.842	113.951	167.742	426.148	343.138	265.459	125.432	170.761	78.2242	59.0152	148.195	103.907	115.945	48.7804	31.4739	225.653	52.6031	56.2161	28.7939	206.996	132.307	30.5295	239.11	21.5768	98.0735	128.61	48.3646	97.5542	256.029	62.1345	244.535	28.5862	142.61	119.618
326.4	45.1668	128.097	11.1928	37.6022	190.249	193.81	197.684	173.838	163.976	199.862	174.048	112.538	167.124	416.564	344.605	267.893	128.26	172.755	73.9307	59.6734	149.5	104.402	119.579	52.171	33.1935	232.191	51.4405	56.4677	27.4367	207.933	132.665	30.8638	236.215	21.2797	96.7547	128.445	47.3938	101.537	257.526	61.8725	245.627	28.304	139.815	120.428
327.68	44.839	129.235	11.3952	37.8479	194.93	194.982	196.262	173.305	166.542	199.271	170.162	114.09	173.391	418.311	341.094	269.471	126.964	176.877	81.6199	59.0598	149.314	103.424	116.728	52.6195	33.8439	230.362	52.5872	56.7597	26.6368	209.8	131.782	29.0356	237.884	21.6306	96.1767	127.405	47.9822	101.664	253.828	61.7248	259.401	28.0222	139.684	118.447
328.96	44.8813	127.756	11.4208	37.4165	194.777	194.58	195.205	171.086	165.873	200.479	171.823	113.776	169.987	424.837	339.061	264.068	127.959	178.239	78.2226	59.4305	148.002	104.495	117.158	53.7058	33.3201	231.529	52.378	55.775	26.7123	206.768	131.815	28.8327	238.505	20.957	96.5082	127.314	47.734	103.322	250.111	61.931	246.685	27.8823	140.33	116.546
330.24	44.2083	128.167	11.2246	37.9289	190.489	198.752	197.679	170.836	162.752	196.565	171.537	112.449	167.316	416.944	338.491	266.687	125.923	177.925	78.6974	59.4415	148.718	104.835	119.674	52.9284	33.6472	232.957	53.5896	55.0424	27.6815	207.09	132.936	29.9019	236.92	21.8138	97.534	126.855	47.4258	103.102	256.997	61.9855	258.66	27.5653	139.467	119.466
331.52	44.4616	127.755	11.4775	38.1911	193.787	196.046	194.744	171.787	164.502	197.829	172.978	112.579	169.364	418.07	337.065	272.666	124.747	177.822	71.6601	60.3429	148.712	104.694	119.037	55.6701	32.2507	232.121	52.4753	56.3029	28.2665	204.037	130.911	29.5467	232.466	21.3213	94.1638	127.398	46.3416	100.653	255.022	61.0476	245.524	27.8165	140.824	118.627
332.8	44.0309	128.499	11.5212	38.4484	191.385	194.54	194.999	170.094	162.009	196.233	168.653	111.231	166.954	414.531	333.635	270.183	127.063	172.173	80.7136	59.8319	150.883	104.716	118.527	58.9	35.9553	234.089	52.6473	56.0507	26.5737	202.205	129.996	28.3119	233.175	20.837	91.4398	125.154	45.3982	99.6469	250.988	60.4195	250.089	26.5067	138.991	117.456
334.08	43.8201	126.927	11.2658	38.6607	189.833	198.644	192.89	171.011	164.347	197.333	169.316	111.237	167.393	412.83	336.773	269.239	122.258	174.218	80.1376	59.0737	149.788	104.096	121.091	57.8978	36.9371	236.608	52.9686	53.915	26.3323	204.693	130.713	28.9218	233.146	20.8509	91.7526	124.313	46.1101	103.133	243.626	59.8837	244.126	26.1812	141.743	117.654
335.36	43.3135	127.631	11.3766	39.2317	189.14	197.316	193.286	167.939	163.194	195.292	171.055	110.613	166.701	416.444	340.461	267.946	124.109	178.951	83.9331	60.5809	147.935	103.121	119.197	58.5667	36.1821	236.135	51.2695	55.0521	25.8996	207.978	129.983	29.0154	229.257	20.406	93.93	125.015	44.8737	101.762	246.991	60.3747	248.213	26.7704	140.86	118.543
336.64	42.701	125.357	11.0344	39.2891	190.902	197.311	192.164	169.37	161.805	195.593	166.566	110.836	167.567	406.651	333.313	267.313	123.652	178.261	77.1602	59.4197	152.451	103.629	119.207	56.6001	36.1893	240.481	51.9046	54.9035	26.6122	212.444	128.258	28.3016	229.601	20.5911	93.1373	123.48	43.6472	98.5635	241.134	59.783	247.894	25.0191	138.902	117.614
337.92	42.8648	126.948	10.9582	39.333	188.723	197.81	190.691	168.6	159.576	194.031	169.737	109.436	164.734	420.352	333.813	267.947	121.522	179.009	78.4778	57.9864	151.795	103.333	120.135	59.0175	37.1579	240.979	51.9	53.6983	26.0587	208.403	130.738	28.7022	226.957	21.0412	94.0001	123.307	43.0067	100.897	240.747	60.0204	246.929	25.0949	137.204	117.02
339.2	43.0275	127.264	10.9435	38.987	193.117	195.836	191.787	167.775	159.877	195.216	167.201	111.512	159.214	417.018	328.155	270.258	123.034	176.71	78.7553	58.0628	148.282	102.924	118.082	59.198	38.0668	241.594	51.4092	54.0752	24.7244	203.515	127.774	27.3963	223.919	20.4753	91.4097	122.803	43.8806	97.7318	242.904	58.9047	255.062	25.0541	140.837	115.077
340.48	42.9515	127.68	11.0407	39.6215	188.929	198.22	190.257	168.976	160.771	195.594	170.027	109.309	167.144	411.3	347.283	264.902	123.535	180.958	80.7251	56.8451	151.118	102.283	121.844	61.0986	37.1941	241.994	52.2872	52.0927	25.0837	206.217	130.245	29.2775	226.332	21.5518	91.6392	122.403	43.4977	99.81	245.533	60.0684	247.4	25.0534	138.369	112.28
341.76	42.703	125.569	10.6124	39.4167	188.877	198.982	191.309	166.736	160.931	193.449	169.314	110.68	160.99	408.162	338.015	266.542	121.146	178.703	72.845	58.3419	151.076	101.84	119.192	64.2657	38.4169	244.847	50.4196	53.9128	27.3597	205.969	129.153	27.6529	226.465	21.0671	91.2017	124.197	42.99	97.2646	244.18	60.253	256.298	24.7912	133.445	113.608
343.04	42.9603	127.046	11.1949	39.9513	189.992	200.537	189.997	165.017	158.601	193.691	166.091	111.228	165.191	410.55	333.688	260.788	121.507	178.878	73.3452	55.9312	151.852	101.08	120.31	60.486	37.7858	248.684	51.3192	53.0254	24.2774	202.88	128.885	26.0859	223.546	20.4919	88.1964	123.588	43.7563	98.5234	231.237	58.9473	254.864	23.7585	137.519	111.772
344.32	42.2274	125.945	10.812	39.7522	188.663	199.672	189.46	167.049	155.834	193.785	167.687	110.016	162.377	407.127	332.62	265.159	121.294	176.44	71.217	56.1331	151.961	100.996	120.846	60.1126	36.9111	249.919	51.5358	51.8583	24.3898	202.559	127.689	26.5074	221.591	20.3632	90.7873	121.801	40.8998	96.4641	232.227	58.6552	252.859	23.1328	134.321	116.133
345.6	42.3617	124.844	10.9493	40.0444	189.063	199.388	189.276	164.955	159.168	193.767	164.731	108.167	166.02	402.915	332.416	263.041	121.592	175.899	73.2436	57.0888	153.114	100.302	120.284	65.2064	38.2815	251.983	51.8696	50.7459	24.0755	198.672	127.043	26.618	222.489	20.5763	86.6146	121.643	41.2845	100.942	229.431	58.6205	247.074	22.5114	137.048	112.23
346.88	41.8765	125.421	11.4106	39.8553	188.859	202.079	188.152	165.752	154.933	193.472	168.799	107.753	161.507	400.041	329.157	266.087	120.501	176.47	75.075	54.1452	150.961	101.771	119.101	62.0327	42.0302	252.974	51.9639	51.6956	22.443	197.859	126.23	26.8346	219.194	20.0513	89.5173	121.602	42.3003	98.3212	224.67	57.3131	248.753	22.4195	133.744	113.999
348.16	41.8718	125.35	10.6813	40.3432	187.63	200.918	187.156	165.929	157.464	192.613	167.139	109.806	161.093	401.767	335.167	257.064	120.783	172.003	75.9273	55.9831	152.792	100.743	120.659	62.7112	39.5762	253.125	51.2897	50.7048	22.6892	206.616	126.961	25.9574	217.921	19.5747	90.6487	121.261	40.9497	97.8991	224.372	58.3632	246.837	21.7491	132.113	111.012
349.44	41.8708	125.758	11.2318	40.7676	188.856	201.395	189.402	165.652	157.982	192.458	168.235	106.761	166.324	402.261	330.948	265.802	119.662	175.726	77.4077	54.6231	154.517	100.513	118.855	67.6329	40.0816	253.534	50.3123	50.2549	23.3564	199.27	124.571	24.5648	219.618	20.7349	86.7904	120.809	40.457	98.3032	222.989	57.4878	250.535	21.1351	134.28	110.943
350.72	41.9709	124.297	10.3726	40.5705	191.539	201.923	188.575	164.551	154.335	192.19	166.036	107.106	166.731	395.37	325.288	259.662	123.35	174.852	82.0834	54.9932	155.198	100.914	116.547	65.7526	39.7622	255.132	52.3576	48.4555	23.6764	200.71	125.995	26.6811	219.265	20.808	87.9843	119.592	40.9394	97.5815	224.121	57.9076	247.252	21.5378	135.399	110.786
352	41.7998	123.769	10.4636	40.5514	190.578	201.568	188.488	163.601	154.191	190.576	167.989	107.19	161.372	394.288	331.751	261.351	120.962	175.18	72.6669	55.3691	154.568	100.883	121.049	65.7627	42.2658	259.799	51.5739	50.0785	23.0488	203.574	126.483	26.4711	214.743	20.729	90.2032	121.843	41.0811	95.696	217.695	58.3625	242.622	20.8051	130.803	112.874
353.28	41.2195	122.108	10.4368	40.3467	189.866	203.085	188.144	164.592	153.077	189.618	164.094	106.862	160.557	400.885	328.166	257.819	120.849	175.221	76.1596	54.1144	156.563	100.414	116.332	65.9299	41.1506	258.827	51.304	49.4524	23.9764	203.373	125.047	24.6924	212.967	20.1412	87.346	120.985	39.6517	95.4254	222.858	56.9511	243.432	20.6916	132.365	111.245
354.56	41.3643	123.171	10.7106	40.6054	189.816	201.743	186.31	164.827	151.282	192.109	168.614	105.081	158.072	396.978	326.327	256.67	120.815	175.047	76.9483	53.9024	152.493	99.7493	116.854	64.8451	41.5998	262.39	52.2145	48.1454	22.2227	200.002	124.595	25.711	210.901	19.8295	84.8981	120.924	39.6004	94.1747	216.543	57.0805	249.281	19.1071	132.148	111.351
355.84	40.9109	121.653	10.471	40.2489	188.99	202.615	188.317	164.874	153.851	189.964	165.085	105.077	158.102	393.508	330.891	258.82	119.395	178.303	71.5836	53.6799	152.04	99.3851	113.553	64.8705	42.5824	259.483	51.8539	48.5001	21.8476	199.598	123.777	23.7649	210.195	19.8959	83.3198	119.925	39.3658	95.4903	211.905	56.7887	241.023	19.6376	131.303	109.942
357.12	40.4612	120.048	10.29	40.1615	190.077	202.558	186.516	163.554	150.772	189.014	164.663	105.349	155.671	394.457	322.209	257.736	116.707	176.293	79.7136	53.6347	155.665	98.6324	118	66.4162	41.3231	263.526	51.0891	46.562	20.6441	200.162	124.211	23.8814	206.063	20.1238	85.3639	120.867	39.4793	98.2397	215.281	56.1127	251.185	19.432	130.509	108.788
358.4	39.9549	118.154	10.0521	40.5662	187.206	202.195	185.155	163.673	151.697	190.123	164.811	102.33	156.228	395.084	329.906	251.627	117.644	174.97	75.8968	53.3907	158.143	100.807	116.826	63.9545	42.7393	262.282	51.3696	45.722	20.2967	195.726	123.097	23.7325	206.879	19.4449	83.6662	119.995	38.2224	96.6458	207.814	55.7728	241.286	18.7748	129.571	108.289
359.68	40.6363	118.026	10.6293	40.3558	187.295	202.266	187.254	162.633	152	189.975	163.554	103.371	164.093	388.257	324.791	257.777	116.74	179.132	78.0633	53.3614	157.57	99.5717	115.127	65.2891	43.4201	262.134	52.3469	45.2533	19.602	198.49	122.926	22.4961	205.182	19.1868	83.531	119.599	37.3785	94.7542	208.303	55.6866	246.301	17.5231	130.492	103.234
Time (s)	OxLight1.0 calcium sensor signal (n=3)
0	-1.20771	-0.169311	3.04249	0.369836	0.68938	0.819482	-3.20747	-0.129685	0.531357	-0.393931	-4.70509	-7.77451	-2.65595	-3.68039	0.183931	-2.34498	-1.29256	0.800631	-0.277877	-0.577562	-0.463335	2.21921	-0.788581	-0.289559	-0.229206	0.764848	1.11103	-2.3198	0.0135604	1.37	-0.95537	-0.388349	0.974292	0.133504	1.66552	1.56977	2.60708	2.42464	1.80713	-2.11368	0.350024	1.58234	-0.42438	4.32149	-0.00110041
1.86	-0.695917	0.800108	1.74243	0.34421	1.38299	0.870837	-2.16893	0.488361	0.198533	-0.387899	-7.39619	-5.71966	3.41942	-2.98529	0.122533	-1.35584	-0.977915	0.571979	-0.271586	-0.771074	-0.288217	1.2995	-1.03167	-0.950201	-1.81115	-0.375814	0.94015	1.24056	2.74146	0.619172	-0.500038	-0.0277786	1.176	0.650277	1.86693	1.81345	3.45953	1.38157	1.12634	-4.38912	0.815511	0.671512	2.00896	2.26271	0.00863387
2.79	-0.653716	1.46771	2.1064	0.367644	0.865588	0.937487	-1.7425	-0.476836	-0.873629	-0.0971118	-7.21441	-4.50123	1.28323	-1.95477	-0.2383	0.385555	-2.97983	0.442959	1.62967	-0.132356	-0.856283	1.12822	-0.286666	-1.16417	-1.51985	1.58969	0.836893	1.29851	2.20864	1.2378	-1.00139	-0.594916	0.58786	2.17784	2.11227	0.5787	3.55078	1.51077	1.41148	-3.00118	0.28028	2.47917	1.53218	1.99571	-0.00548435
3.72	-0.571784	-2.23014	0.916079	0.386699	0.424291	0.382774	-2.40079	0.587716	-0.961007	-1.4136	-6.36378	-2.88203	0.445124	-2.20717	-0.603297	0.149574	-3.45526	0.352281	-0.390353	-1.245	-0.199001	0.762619	-1.26338	-1.16663	-0.701635	-0.748248	0.150042	-2.4048	3.1453	0.781025	-2.17191	-1.31663	0.686455	2.34851	1.29038	0.420207	2.14	1.4516	0.969475	-1.60843	0.520274	2.13625	1.60139	1.39812	0.0108544
4.65	-0.874188	-2.56528	0.809533	-0.239473	-0.464462	0.472432	-1.33143	-1.10115	-1.41026	-0.211798	-3.56071	-2.06051	-0.229697	-2.03172	0.58944	1.41961	-1.87297	1.17319	0.688003	0.476876	-0.398555	0.594271	-0.244866	-0.38061	-1.46989	-0.960426	-0.53511	1.59468	1.81222	1.18073	-1.03258	-0.353325	0.0693502	1.73312	1.26034	1.39322	2.00316	1.22829	1.66756	-0.17578	0.863228	0.747698	-0.914487	0.0270573	0.00840492
5.58	0.072364	-2.94875	0.694416	-0.58951	0.726616	0.14654	-1.10136	-0.317891	-2.00585	-1.38265	-3.94702	0.11132	3.84432	-1.26642	0.253267	2.30734	-1.69422	0.741854	0.775617	0.738129	-0.177503	-1.31905	0.270106	-1.18085	1.05611	1.51444	1.23143	1.34538	-0.006028	0.0568806	-1.43047	-0.196354	-0.18643	-0.0999163	1.41212	1.28058	1.92678	0.0571077	1.16567	2.62031	1.70832	0.16278	-0.90003	0.548972	-0.0125649
6.51	-1.0104	-3.5796	-0.427947	-0.192942	-1.15624	0.459543	-1.3455	-0.241358	-1.27546	0.354631	-4.42922	1.36675	2.51798	-0.556281	0.801767	-0.325704	-1.64774	0.294085	-0.758112	0.611237	-0.221144	-2.09035	-0.531026	-1.60126	2.0718	2.1406	1.51653	0.882653	-0.0362758	-1.1011	-1.31623	-1.51008	0.253754	0.6902	-0.0513299	0.0533905	2.65624	-0.0186821	-0.336171	1.20798	-0.270583	0.194975	-0.339699	-0.221564	-0.00772435
7.44	2.58635	-4.22923	3.33757	-0.468181	-0.843148	0.664086	-0.70957	-1.76539	-0.421844	0.434632	-4.1468	1.84411	0.953794	-0.555994	1.05515	-1.37203	-0.993733	0.0814528	-1.78699	0.592375	0.466562	-0.521208	-0.37008	0.455817	1.98304	0.917662	0.364588	4.01468	0.563981	0.889814	-0.756349	-0.799707	-0.343435	1.44399	-0.379785	-2.09745	0.521489	-1.29072	0.844924	3.10417	1.65708	-0.240783	1.32625	0.505253	-0.00383329
8.37	1.98622	-5.60994	0.753699	-0.638449	-0.917553	0.453222	0.0435836	0.764247	-0.328888	1.64103	-1.90604	1.66424	0.856878	0.549857	0.938216	-1.69531	-1.65213	0.226344	-0.956135	0.545071	1.11136	0.511986	-0.230372	-1.31568	1.96282	-1.97767	-0.705432	3.45125	-2.63812	-0.16633	-2.05144	-1.12989	0.0809312	-0.311488	0.15567	-0.826938	1.40279	-0.880343	-0.162482	-1.93831	1.16102	0.360224	1.07761	0.801105	-0.0263334
9.3	1.78217	-0.907665	0.177695	-0.805118	-0.648149	-0.0503244	0.484816	0.203428	-0.759833	1.16461	-1.87328	-0.581926	1.18457	0.0396245	1.31488	-0.985841	0.39445	-0.641103	0.075529	0.477521	0.602267	0.795437	-0.198705	-1.30993	1.33242	-1.62408	-0.286599	0.46191	-3.98017	0.266786	-1.3925	-1.77976	-0.447533	-0.875417	-0.258834	-0.778242	0.41558	-0.509324	-0.902862	0.0391597	0.326047	-1.69924	-0.397004	-1.35565	-0.0180306
10.23	0.318892	0.626671	-1.90637	0.408759	1.14104	-0.432642	0.459883	-1.95456	0.430989	0.785801	1.03148	1.28048	-1.09315	1.42957	1.00525	2.26772	1.22447	-0.799924	-0.124733	0.666507	0.198209	-0.228042	-1.3601	-1.4298	-1.78341	-1.2865	0.312109	-0.930922	-1.58492	-0.573881	-0.837705	-1.76546	0.532578	0.238304	-0.47721	0.265013	-0.546306	-0.160154	-0.894829	-0.968788	-0.600337	-0.340803	1.35304	-1.60929	-0.00286892
11.16	1.22358	1.62551	-0.151244	-0.832022	-0.187532	0.65017	0.630165	-0.405027	0.281301	-0.116399	4.33733	3.39209	-0.472374	0.467799	0.360981	1.30266	1.66494	-0.913647	-0.873334	-0.0897804	1.24175	0.710176	0.961628	-1.97229	0.243041	1.06065	-1.10687	0.298979	-2.77291	-0.896293	-0.56217	-1.40613	0.458143	1.45059	0.307597	0.499569	-0.751303	0.249571	-0.685541	2.7407	1.61541	-3.23276	-0.0171021	-1.62766	-0.00420311
12.09	2.26969	-0.056711	-1.22104	0.513279	-0.520287	0.388382	0.352505	0.577657	0.745209	0.819519	4.06878	1.52717	1.47481	0.77102	0.812199	-1.58989	1.89163	-0.976103	-0.111224	-0.431927	0.222224	-0.314545	1.00839	0.846553	-0.105456	0.399142	-0.334653	2.06496	-0.724157	0.250893	0.426586	-0.624156	-0.0922931	-0.797384	0.130947	0.460618	-0.772086	-0.103411	-0.385737	1.63599	0.27504	-0.24308	0.38096	-1.64233	0.0190737
13.02	0.344726	-1.40551	-1.87693	0.148325	0.407101	-0.313982	0.876574	1.05099	1.21552	-0.298564	2.42367	1.45133	-1.83865	1.92784	-0.457973	0.187824	1.41562	-1.26062	-1.25193	-0.198848	-0.0769524	-0.878628	0.135211	0.462004	-1.45344	-0.272253	-1.01599	-1.46752	-1.33405	0.304102	0.439222	-0.660161	-0.478275	-1.3644	-0.821962	0.251634	-0.937548	-0.906058	-0.79053	-0.306252	1.00836	-0.51758	2.268	-0.970736	0.00563657
13.95	-0.658249	-0.814443	-0.873639	-0.517036	0.938177	-0.0179822	1.36498	1.81552	1.04555	-0.214251	5.22754	0.75979	-2.32522	1.54628	-0.520583	0.550033	1.54524	-0.598903	-0.678513	-0.0802049	0.77899	1.09947	-0.272493	1.79798	0.384854	0.068704	-0.905183	-3.98934	1.06924	-1.37053	3.26834	0.234263	-0.530442	-0.617576	-0.685249	0.81445	-2.51747	0.433892	-1.23529	-0.0151919	-0.936089	0.649284	-0.183912	-1.77473	-0.0112758
14.88	-0.197523	0.99906	-1.16917	0.0920837	0.650939	-0.511876	1.50782	0.892105	0.38174	-0.566492	5.51805	1.1371	-0.167334	1.59473	-1.41821	0.0156146	2.32977	-0.574061	0.89637	0.204953	-0.153922	-0.657125	1.5923	1.96919	-0.714245	-0.57409	-0.960563	0.805466	0.246486	-1.48717	0.263029	-0.840075	-0.0524966	-0.556915	-1.34983	-1.01938	-2.60286	-1.11769	-1.66017	-0.395493	-1.37699	-0.514578	-0.490042	-1.21028	0.0260225
15.81	-1.23396	0.652239	-1.09182	0.484521	0.819693	-0.0569501	1.9046	-0.229438	0.800108	0.686524	4.63101	1.07973	-3.32922	1.64939	-0.542312	1.50223	3.36057	-0.462075	1.20416	0.289248	0.308911	-0.545538	0.439234	2.18989	-0.723122	0.192774	-1.45999	0.453892	-0.504796	-0.357888	-0.0364046	-0.25102	0.731519	-0.727445	-2.01807	-2.45148	-2.85215	-1.84412	-1.46767	0.138268	-0.281754	1.50738	-1.41604	-1.24513	0.0422712
16.74	-0.952929	3.15045	-1.71454	0.59365	-1.34959	-0.79189	1.34973	-0.873399	1.02701	-0.704351	5.4436	1.16079	2.57744	0.604264	-1.74344	1.4102	2.07806	-0.00476825	0.313086	0.733401	-1.24841	-1.99706	1.46049	2.48862	-0.178753	-0.761315	-0.354866	-0.283876	0.76119	-3.25009	1.29335	2.01997	0.0436545	-1.0763	-2.87172	-1.28196	-1.66216	-0.526458	-1.30577	1.00297	-1.08869	-0.632955	0.157297	-0.177697	0.0215493
17.67	-0.34238	4.41296	-0.59028	0.44399	-0.202914	-1.31552	1.71683	-0.606531	1.97239	-0.798259	3.0235	1.78773	-3.42508	1.10681	-1.08781	1.35632	2.65814	-0.388202	0.744121	-0.00953737	-0.797647	-1.73709	1.37019	2.69638	-1.20593	-1.49972	-1.66668	0.878492	-0.274969	-0.849151	1.10086	3.25166	-1.20639	0.0209199	-0.779514	-1.1608	-3.29001	-0.382821	0.726336	1.02718	-2.21492	-2.34472	-1.14206	0.129407	0.00446005
18.6	-1.45287	6.15993	0.0614047	-0.00201489	-0.673572	-1.38664	1.62261	-0.546999	-0.0200826	-0.802399	4.36334	2.27053	-2.06391	2.74603	-1.65287	0.624489	2.40627	-0.276413	2.53945	3.09641	0.151265	0.239398	1.16224	2.29331	-1.5907	-4.8083	0.650013	-1.39846	1.45467	0.274355	0.449223	4.21798	-1.73307	-2.00921	-0.733359	-0.317879	-2.65986	-1.0563	0.275043	2.47343	-3.14012	-1.43837	-0.722311	0.0468984	-0.0182806
19.53	-0.732353	4.62192	-2.61874	0.131746	-1.08236	-1.36715	1.69345	2.26824	-0.572862	1.50096	5.47425	2.6867	-0.956997	0.80482	-0.669517	3.95503	5.22815	0.772512	1.44367	2.91473	-1.23098	-2.80468	3.72999	3.84637	2.94855	-0.900369	-0.00370647	-1.67397	5.57288	-0.197298	2.35818	3.91993	-0.52417	-2.45119	0.22509	0.533536	-2.09169	0.0586352	-0.166913	-1.07794	-0.671104	0.713267	-4.75863	-0.201663	-0.0352067
20.46	-0.260046	3.98903	-1.48567	0.13545	-0.962796	-0.947732	1.49251	1.26957	-0.650719	0.221706	1.42899	2.81547	-1.64729	2.90904	-1.45975	-0.860046	5.45976	0.786484	1.01937	1.75259	-1.79323	-2.69314	2.86425	3.57759	1.66407	-0.599144	0.528546	0.603942	5.45327	0.123581	2.64312	4.42279	-0.369359	-3.01869	4.61968	2.02327	-1.74643	-0.0394161	0.058105	1.34632	-3.39438	-4.33278	1.50488	1.52408	-0.0184306
21.39	1.208	2.89305	0.362805	0.898813	-1.00235	-0.522567	2.50074	1.72021	0.5784	1.43835	1.80459	4.59253	-0.671304	2.83859	-2.58379	1.29355	4.90891	0.160327	-1.38212	2.26303	-3.67244	-2.67002	1.13688	1.34111	-0.155005	-2.35259	-1.12927	1.7758	1.08153	-1.68874	0.826713	5.92341	1.06228	-2.31646	0.769223	-1.33885	-2.88338	-0.560422	1.01864	3.45496	-0.362205	-0.724675	0.874477	-1.90918	0.00818513
22.32	1.37148	2.74683	0.21305	1.25163	-0.698538	-1.16374	1.78612	1.89636	0.877873	3.40139	1.65324	5.34539	-1.7775	1.93487	-3.5146	2.40236	1.4562	-0.973044	-2.53641	0.76651	-4.07364	-2.90338	0.223171	2.58733	-2.40681	-2.3807	-1.6528	-2.50957	1.6702	-3.55642	1.875	5.66162	0.657865	-3.5609	0.500955	-1.13007	-3.53606	-0.309582	0.464201	1.40322	-2.39291	-2.25452	-0.495734	-3.13855	-0.00559535
23.25	2.67465	2.66316	-1.20423	0.672731	-0.894455	-2.3477	1.56771	2.96524	2.13484	2.0939	2.61476	4.8688	-1.65521	1.95946	-4.78817	-1.16816	2.6643	0.0257763	-3.21396	-0.600827	-5.56995	-4.94523	-0.688728	0.375814	-0.876872	-4.77884	-3.21532	-1.75224	2.00774	-4.30539	-2.41971	4.75501	-1.44626	-6.51658	-1.16543	-2.46794	-3.55276	-2.10164	-1.23727	2.84459	-4.03768	-1.07896	-2.18168	-3.53232	-0.0270441
24.18	2.04625	2.19783	-0.143379	0.457758	-1.21947	-2.70352	1.50129	0.604075	1.80217	2.07898	5.068	1.7733	-0.539394	1.45463	-6.46225	-0.48681	1.1752	-0.596577	-5.0362	0.72063	-6.80518	-4.76646	-0.558276	-1.66734	-1.13858	-4.30136	-3.00848	-2.21908	0.861204	-4.69847	-1.58761	2.87353	-3.56653	-5.91464	-2.61654	-4.57622	-4.26979	-3.28178	-2.22163	3.34862	-5.23459	-3.93895	-5.53142	-4.45595	-0.0158587
25.11	0.904199	0.932745	3.16274	-0.261801	0.19231	-3.09368	0.628348	-0.43953	1.74687	2.23714	4.918	2.20654	-2.06074	2.16087	-6.40018	-2.99414	2.47966	-1.24716	-4.99294	-1.77072	-8.48683	-4.97152	-0.560584	-1.46078	-1.67061	-3.13509	-4.10309	-3.25919	-1.17828	-3.46838	-3.0642	2.0112	-4.54126	-8.64716	-4.88275	-4.12795	-5.8742	-3.66233	-3.54216	4.69256	-5.43869	-4.43779	-3.73912	-6.37111	-0.0399074
26.04	1.40923	0.678476	0.990136	-0.7073	-0.86861	-3.92757	-0.430738	-0.839656	0.358689	0.756498	1.65613	-0.473118	-1.66736	0.958624	-6.45863	-5.85358	3.13684	-0.987001	-7.90435	-2.15571	-8.52269	-5.46593	-1.67044	-0.444342	-2.70321	-1.40497	-2.75904	1.02359	2.78875	-4.58605	-2.05888	1.80046	-4.84037	-8.52392	-4.32592	-3.04586	-5.61133	-4.49342	-4.62336	1.81258	-7.47812	-5.22754	-3.10041	-6.80847	-0.0555329
26.97	0.708664	1.2724	-1.65177	-1.28011	-2.23294	-3.82627	-1.07811	-1.39111	0.0549067	1.27389	4.07518	-1.96982	-0.488611	0.106711	-6.46832	-2.6249	1.24788	-1.48602	-6.01017	-3.1308	-9.1735	-6.9961	-1.64106	-2.52819	-2.45168	-3.45994	-2.91018	-0.504802	2.06682	-6.78382	-3.12843	0.814176	-5.92608	-10.9503	-4.85389	-3.98925	-8.55124	-4.49212	-4.75469	0.242085	-7.26574	-4.31898	-3.92131	-7.10148	-0.0546848
27.9	-0.127874	2.03106	-1.93181	-1.4184	-2.77471	-4.11832	-1.28825	-1.39072	-0.68301	1.07423	-0.204187	-4.12069	-3.67546	-0.659339	-7.34026	-2.18236	2.14987	-1.42772	-6.93982	-1.93159	-11.0979	-5.96129	-0.904613	-2.95601	-4.61214	-3.74453	-2.98191	-3.40003	1.76539	-7.80985	-5.31667	-0.857594	-6.95907	-11.1372	-7.69986	-3.47557	-7.38997	-5.21128	-4.8428	0.554979	-7.80491	-3.83824	-6.44742	-9.83434	-0.0441229
28.83	0.967439	-1.67973	-1.44093	-2.21563	-0.879709	-5.24547	-2.40267	-4.26742	-2.28452	1.35009	-2.36224	-4.58812	-4.52358	-0.0605965	-6.59657	-5.53642	4.08112	-1.9682	-8.41697	-1.1487	-9.90421	-6.05631	-2.21254	-2.99886	-4.51639	-5.29724	-3.61463	-5.53147	-2.19852	-7.65875	-2.89352	-1.26412	-6.52319	-13.0153	-5.42138	-7.06348	-7.65112	-6.55094	-6.60912	-1.3583	-9.72125	-5.38829	-2.45858	-9.22347	-0.0430438
29.76	-1.75037	-0.206148	-1.27299	-1.74044	-0.597633	-5.92443	-2.32108	-5.30941	-3.11942	0.872536	-0.436591	-5.85466	-6.9333	-1.55102	-6.8202	-3.56587	1.24873	-2.41459	-7.10476	-1.31989	-8.97884	-5.15365	-2.88466	-4.1096	-6.41419	-5.07328	-4.03715	-3.78239	-0.3696	-7.40677	-4.15262	-1.43555	-7.20893	-12.642	-5.61429	-5.90021	-7.99934	-6.23079	-6.99168	1.58756	-9.66054	-4.98367	-6.11348	-9.90884	-0.0382358
30.69	-0.948556	-2.13174	-3.38324	-1.99047	-0.8492	-6.27021	-3.156	-2.80392	-4.02608	-0.0831845	2.38848	-7.26442	-8.15983	-1.11005	-7.09815	-5.23844	0.109326	-2.52536	-8.05103	-3.47456	-9.89228	-6.07427	-2.77881	-2.80813	-5.53735	-3.43281	-3.44602	-1.71981	0.594549	-6.25774	-4.8368	0.0843044	-9.77105	-11.6206	-6.18531	-6.28092	-7.7588	-6.50617	-6.62209	0.772273	-10.0834	-5.1164	-6.6995	-10.0069	-0.0294955
31.62	-0.0280439	-2.38515	-4.76554	-1.83088	-1.02384	-5.65677	-3.26034	-6.00355	-4.2411	0.334126	1.80525	-7.39466	-10.3732	-1.73005	-7.67246	-1.7007	0.619863	-1.73533	-7.33648	-3.46795	-10.6976	-7.17084	-2.3527	-4.33738	-7.49809	-1.72894	-4.57902	-3.07396	-2.76941	-6.06852	-4.18109	-0.244788	-8.76522	-12.5514	-6.96525	-6.31696	-7.5438	-7.38885	-7.25461	0.80524	-10.4446	-5.94919	-6.29922	-11.136	-0.0325835
32.55	-0.479028	-1.65278	-4.10031	-2.05467	-1.30151	-5.92403	-3.19269	-3.5701	-4.80594	0.0473255	0.284039	-7.71179	-6.87862	-1.89498	-8.56341	-2.84695	-0.423499	-1.94587	-7.05058	-4.51051	-10.5409	-6.63226	-2.09185	-3.53551	-7.14056	-1.62938	-4.96999	-5.40098	-2.12562	-7.03186	-2.78267	0.289911	-9.36598	-12.0719	-5.7976	-6.51548	-8.77961	-7.17271	-5.95197	-0.65261	-10.6834	-8.23953	-6.50506	-10.3681	-0.0501567
33.48	0.444835	-2.05234	-1.68562	-2.14589	-2.01507	-5.17442	-3.57085	-4.82677	-4.33232	-0.698599	-1.66451	-8.68652	-8.35412	0.852691	-8.91963	-3.78833	-1.54059	-1.79434	-8.85008	-4.13493	-9.88788	-7.53826	-3.76504	-3.69956	-6.46235	-2.02272	-5.75549	-3.41934	-1.4017	-6.53057	-3.89213	0.987431	-9.92067	-14.9026	-6.96388	-6.9423	-8.38406	-6.91863	-5.02831	2.52477	-11.3273	-8.63586	-7.13101	-9.58748	-0.0569484
34.41	-0.110708	-4.26535	-4.12738	-2.23273	-2.5462	-5.5229	-3.81294	-5.30947	-5.48623	0.00043281	-1.28123	-9.81148	-8.20003	0.0916036	-9.97783	-3.31899	-0.848192	-1.69704	-8.35587	-4.24891	-11.5379	-8.16408	-1.91193	-2.21737	-5.95043	-3.71993	-6.2687	-3.62668	-0.921708	-7.33245	-3.79611	0.376329	-9.73914	-13.0645	-7.20096	-5.44735	-7.97405	-6.72869	-5.5069	3.85092	-8.84511	-9.36882	-3.91573	-11.443	-0.0319655
35.34	-0.157431	-1.56993	-3.50651	-2.62798	-2.14863	-5.56751	-4.80327	-5.84694	-6.09124	-1.01802	-3.03407	-10.6713	-6.14805	-0.155586	-8.89807	-3.62984	-0.519462	-1.80668	-7.47184	-4.56122	-12.1811	-5.98167	-3.29873	-2.38325	-8.11544	-4.15018	-6.2385	-3.42635	-1.69439	-7.61034	-4.35063	0.497287	-9.40412	-14.4311	-6.86527	-6.07592	-6.57363	-8.16516	-4.9997	5.56201	-11.0286	-7.98717	-3.55324	-10.9043	-0.0567293
36.27	-0.433223	-1.40088	-3.43784	-2.72256	-2.76255	-5.25564	-4.23253	-4.78748	-7.35313	-1.28957	-1.77594	-10.3774	-6.52869	-1.05547	-9.20849	-4.45643	0.312966	-1.95677	-7.57897	-4.9366	-11.7072	-8.37558	-3.18249	-3.30461	-7.67192	-0.428085	-6.78053	-5.07543	-1.44876	-7.32585	-4.2482	0.343905	-9.27206	-14.2473	-5.98026	-6.35636	-9.00855	-7.31616	-6.14338	6.79561	-11.9104	-8.02095	-3.97541	-11.3745	-0.0563274
37.2	-0.397071	-3.69184	-5.34861	-2.6966	-3.15311	-6.50454	-5.08317	-4.91492	-7.57063	0.780333	0.254522	-12.3221	-5.27218	-1.98313	-9.39637	-4.11445	-0.744436	-2.09055	-7.80033	-2.94716	-11.7356	-8.25903	-3.2857	-4.53052	-8.26537	-5.08109	-7.80113	-5.19434	0.914458	-6.91355	-5.7697	-0.0324797	-10.4453	-15.1918	-5.91456	-7.27416	-8.07801	-7.95559	-7.30652	7.92317	-11.907	-5.98694	-3.76566	-11.4628	-0.045554
38.13	-0.887353	-2.93808	-4.13901	-2.99554	-4.41689	-6.46283	-5.63738	-6.51035	-7.33202	-1.10449	0.152942	-11.4919	-7.54157	-1.44543	-10.3396	-0.766938	0.18832	-2.71938	-8.35276	-3.53132	-13.1167	-7.59468	-3.40584	-4.36795	-8.08988	-3.24214	-7.32419	-5.80674	2.68502	-6.72607	-7.0991	-2.25312	-10.827	-16.7111	-4.81794	-7.99776	-7.77852	-7.95139	-6.39105	6.59374	-11.9887	-7.57023	-2.07561	-10.7878	-0.0334515
39.06	-1.72641	-2.53897	-7.49779	-3.05858	-2.97466	-6.35891	-5.92144	-8.7458	-7.62703	-1.68716	-1.91905	-11.5796	-9.35462	-2.31425	-9.13587	-1.75753	0.152636	-1.9246	-8.04688	-0.988342	-12.7439	-8.03665	-2.51899	-6.00602	-8.12844	-6.78479	-7.62014	-5.31744	1.52602	-4.69634	-4.72482	-1.14544	-10.381	-12.5002	-4.9383	-9.79579	-7.63145	-8.6753	-7.465	5.44957	-11.749	-8.74108	-1.17461	-10.4408	-0.0517085
39.99	-1.45846	-5.06483	-6.26935	-3.99851	-3.73719	-6.40356	-6.08372	-7.13465	-8.2568	-1.26244	-3.3698	-12.2446	-9.64428	-1.51766	-9.48792	-2.24199	3.15476	-1.33952	-6.92141	-0.18172	-12.4916	-8.67056	-3.04815	-6.76697	-8.17853	-2.42347	-7.69898	-6.69491	-0.182965	-5.89927	-6.85043	-0.519857	-10.3611	-13.6956	-5.1011	-7.9119	-6.27716	-8.18838	-5.98037	5.34644	-11.5393	-6.42121	0.310351	-11.3024	-0.0402853
40.92	-0.405156	-1.36059	-5.04577	-4.32877	-2.41791	-6.88522	-5.27451	-7.28456	-8.20135	-3.16514	-2.98582	-13.8679	-7.55109	-0.0340888	-8.50103	-2.19219	2.23637	-1.27915	-6.60129	-0.0590924	-12.2667	-8.2282	-4.05503	-6.10594	-7.86888	-4.07709	-6.91851	-1.68741	2.45263	-5.96547	-5.40283	-1.17159	-10.2156	-14.6882	-4.777	-7.26465	-6.34264	-7.55224	-5.39799	7.71822	-11.4944	-5.56148	-2.76708	-10.5127	-0.0732219
41.85	-0.57527	-1.20464	-4.60271	-3.56829	-3.6987	-5.78608	-5.95932	-6.51724	-8.72186	-1.93019	-4.26725	-13.3131	-7.12367	-1.24611	-9.19915	-0.289148	1.55483	-1.13106	-7.09157	1.38914	-11.8812	-6.85982	-3.09619	-5.06157	-9.44488	-4.64348	-8.49109	-6.87979	1.46966	-4.76383	-6.08285	-0.619649	-9.55955	-14.5359	-4.45694	-7.98663	-5.82389	-8.29644	-5.91144	4.37668	-10.4497	-2.50829	-1.27218	-9.74208	-0.0474627
42.78	-2.17961	0.512653	-2.85982	-4.35672	-3.88722	-5.98537	-6.26432	-5.87781	-8.19229	-0.574306	-9.12453	-13.6059	-5.21234	-2.26598	-9.18256	-2.36844	2.59518	-1.15796	-6.45528	0.296759	-10.2834	-6.98304	-3.894	-5.1851	-9.39726	-2.72537	-7.68177	-5.53916	1.25383	-4.33948	-6.9547	-0.705129	-9.85445	-12.9829	-5.36426	-7.64088	-6.52378	-7.84781	-7.18361	6.81075	-11.8564	-5.74691	-4.63289	-9.888	-0.0467463
43.71	-1.35036	-2.80014	-1.33152	-4.27846	-3.26626	-6.50851	-6.67157	-7.76684	-7.48455	-2.554	-7.50569	-13.1538	-5.89388	-2.2539	-9.04376	-2.26948	2.77499	-1.09148	-7.9603	1.07063	-11.7538	-6.30377	-3.37766	-4.75801	-10.0028	-2.93196	-8.33564	-1.94502	2.56429	-4.69523	-4.37105	1.27852	-9.69262	-12.7246	-4.53507	-9.25393	-5.2552	-8.38568	-6.84682	10.0191	-11.4322	-6.07525	-1.44383	-9.21898	-0.0519522
44.64	-0.430274	-3.7332	1.18823	-4.32311	-3.21048	-6.39125	-6.6873	-8.45604	-7.67302	-2.34095	-5.61791	-13.0755	-5.25025	-2.34077	-8.89076	-3.40576	2.28069	-1.0149	-7.43007	1.32892	-10.0003	-7.64141	-4.00336	-5.50433	-8.13206	-4.72054	-8.47888	-8.09394	1.489	-5.36663	-5.42182	0.18887	-10.3174	-14.5378	-4.72656	-8.87967	-5.29042	-8.55165	-7.06822	8.61985	-10.8623	-7.18014	0.918343	-9.99167	-0.0267236
45.57	0.100354	-3.92321	-0.196517	-4.75559	-3.59626	-6.24005	-6.86937	-9.5206	-8.71488	-2.24266	-8.34571	-12.9307	-4.64088	-3.24945	-8.99644	-4.89916	2.99695	-1.32036	-7.83556	0.741923	-10.1023	-7.13603	-3.04343	-4.81205	-8.66458	-2.77367	-9.46797	-2.06185	-0.752183	-5.10865	-4.79009	-1.42784	-10.0234	-12.3132	-4.777	-7.40904	-5.52146	-7.3602	-7.10572	9.50449	-10.4217	-4.6605	2.03833	-10.8395	-0.0253008
46.5	0.94673	-5.17816	-1.00787	-4.64456	-4.91573	-7.1973	-7.07319	-9.64414	-9.19198	-3.49027	-6.71329	-12.9511	-2.10925	-2.45054	-8.86253	-2.14861	1.32484	-0.972705	-5.81872	0.918416	-9.2502	-8.66627	-3.71336	-3.16132	-9.24511	-4.69416	-8.48083	-3.26611	-0.626364	-3.44243	-5.70898	-2.04694	-9.53875	-13.935	-5.88572	-7.7141	-5.23434	-7.69264	-6.72648	9.46475	-11.6754	-9.22619	2.59389	-10.9706	-0.0156429
47.43	-0.233439	-7.3364	0.106882	-4.97929	-3.98152	-7.16114	-7.6838	-8.09033	-8.57619	-2.48455	-7.88809	-11.1808	-4.5834	-1.56859	-8.70155	-2.77452	2.65259	-0.666463	-6.78748	-0.515948	-9.66207	-8.69238	-3.97369	-4.6196	-8.71119	-2.68185	-9.2172	-3.39598	-0.548288	-3.80142	-6.03678	-4.36912	-9.99377	-12.8308	-6.79741	-8.67079	-5.90841	-7.91312	-7.33175	8.21255	-11.1158	-4.05394	2.11626	-9.43528	-0.0239359
48.36	-0.559733	-7.49658	0.581568	-5.56896	-4.84828	-6.9608	-7.16547	-8.77033	-8.10565	-2.931	-9.23686	-11.3954	-4.04176	-1.76832	-8.98502	-3.5057	0.526434	-0.789192	-6.51266	0.462056	-9.73638	-7.87079	-4.50399	-3.13258	-8.57841	0.536238	-9.07005	-5.83014	0.864408	-4.41154	-6.93657	-3.82619	-9.93724	-14.1472	-7.42661	-6.91672	-6.35934	-7.51934	-6.42793	8.70834	-10.6839	-3.99036	2.21155	-9.77099	-0.0445773
49.29	0.510731	-7.70239	-1.74999	-5.59517	-4.77559	-8.17465	-7.34173	-7.77609	-8.94849	-4.25677	-9.34825	-10.2685	-2.1224	-2.79578	-9.4938	-3.12806	1.35093	-0.928027	-7.02665	0.226216	-10.3559	-8.6524	-4.1158	-3.47216	-8.35255	-0.79797	-9.20202	-7.82645	1.38766	-4.61318	-5.75341	-3.5885	-9.51519	-13.0441	-7.15155	-7.55573	-6.11659	-7.45264	-6.28374	8.70067	-10.4798	-4.70533	3.635	-9.20543	-0.0522204
50.22	-0.452158	-7.3821	-1.37255	-5.84632	-5.83229	-7.62562	-7.61067	-7.79342	-8.64669	-4.37558	-9.12946	-10.4077	-5.84192	-1.304	-9.13358	-3.49264	0.592278	-1.32975	-6.45185	-0.619028	-10.2454	-8.41936	-3.85504	-2.53495	-6.46293	-0.580756	-8.28395	-5.19932	-1.6414	-3.81639	-4.7138	-3.93155	-9.92877	-13.354	-7.00792	-7.08014	-6.40658	-6.54278	-7.11393	10.863	-9.51253	-7.5097	5.00562	-9.58286	-0.0414997
51.15	0.689487	-8.93107	-0.0156064	-5.7549	-5.71295	-7.81781	-7.40116	-6.33102	-9.76683	-4.21303	-6.55534	-11.6991	-4.88306	-1.84673	-8.87938	-5.09859	0.364616	-1.21444	-5.53451	-0.262841	-10.553	-8.42497	-5.39623	-5.47398	-8.21507	-0.698995	-7.82189	-7.66062	0.351135	-3.82765	-5.65406	-3.73613	-9.10011	-11.66	-5.55505	-7.98274	-6.85983	-7.82871	-6.96691	11.784	-6.72516	-6.82218	2.90788	-9.53965	-0.0381893
52.08	0.453596	-6.65046	3.18238	-5.58846	-6.2211	-7.16037	-8.01494	-6.00729	-8.69033	-4.31897	-6.20809	-9.58291	-5.45568	-1.5663	-8.39422	-4.69859	2.05424	-2.28553	-5.615	0.14542	-10.4754	-7.08947	-4.42849	-4.47811	-8.93488	-0.259063	-9.28389	-5.20596	1.84844	-3.15511	-8.37343	-4.13471	-9.77791	-12.9636	-6.42271	-7.81489	-6.75876	-7.49487	-6.88545	10.2643	-8.11903	-5.67154	2.26287	-8.87148	-0.0433689
53.01	1.04097	-4.3274	1.21545	-6.12334	-6.12685	-7.42974	-8.1668	-6.45978	-9.20073	-3.08593	-7.91324	-8.57979	-6.4688	-0.963755	-8.26129	-6.17222	0.720668	-1.71647	-6.44346	-0.146815	-11.0163	-6.93269	-2.97939	-5.90765	-8.54106	-0.0855575	-8.41135	-6.87229	0.990056	-2.58945	-7.1297	-3.20447	-10.0684	-12.2571	-7.13061	-6.35775	-5.60206	-7.22677	-6.71575	11.3141	-5.05788	-4.47274	4.87473	-9.85735	-0.050473
53.94	1.51986	-7.13671	1.96054	-6.46518	-6.07203	-7.03595	-7.55597	-4.94747	-10.0522	-3.93407	-11.8131	-7.17803	-5.58963	-2.56753	-6.95698	-5.77573	2.06874	-1.70087	-4.8575	-0.734316	-10.5976	-8.4587	-2.6983	-4.81847	-8.53114	0.628526	-7.63499	-5.6311	-0.0109625	-4.05646	-8.34673	-3.02908	-10.9842	-13.4781	-8.56858	-7.32172	-5.8549	-8.70747	-7.41026	13.9389	-3.80304	-5.19841	1.15608	-8.48406	-0.0380923
54.87	1.80123	-6.53049	1.15611	-6.19572	-6.23326	-7.69718	-7.95365	-3.80708	-10.0376	-4.67536	-12.6728	-8.72833	-6.6501	-3.54987	-7.25584	-5.16672	1.3154	-2.36629	-5.58191	-0.806227	-10.6703	-9.80238	-3.53957	-4.65766	-7.09695	-0.562327	-7.01479	-5.11288	-1.49283	-4.76759	-6.18234	-3.00654	-10.6696	-15.6715	-7.37787	-6.98762	-7.40419	-7.68055	-6.90432	14.5202	-3.65146	-2.49031	4.22463	-8.98124	-0.0535748
55.8	0.595282	-7.22182	1.02964	-6.38111	-6.85737	-7.31332	-7.95832	-1.68077	-11.3334	-5.37469	-12.9632	-6.95425	-6.08321	-2.17135	-7.85259	-6.95796	1.84349	-2.17627	-7.00856	-0.38488	-11.7004	-9.09126	-3.38469	-6.3578	-7.76347	0.284654	-7.25128	-1.45681	1.5261	-6.531	-7.06855	-2.93419	-9.84997	-16.2289	-9.83176	-6.88709	-6.55903	-8.02976	-7.08362	14.9425	-2.93546	-4.84691	1.66882	-8.70426	-0.0604732
56.73	1.23376	-6.38344	-2.09413	-5.69229	-6.18233	-7.74169	-8.15735	0.875114	-10.7005	-5.83228	-13.7598	-6.91805	-4.73722	-1.43155	-6.69642	-5.9336	1.05707	-1.57386	-6.21807	-0.673084	-11.7006	-8.67751	-3.20974	-6.58774	-7.65813	0.712476	-7.93722	-3.31997	0.683797	-4.61431	-6.6918	-1.3303	-10.9882	-13.0674	-8.73042	-6.1475	-6.73392	-7.09692	-6.00197	14.7396	-2.52847	-5.19722	-0.339834	-7.7467	-0.0876243
57.66	2.27503	-3.84432	1.45369	-5.62197	-5.88037	-6.6863	-6.8358	-1.20513	-8.71352	-4.60409	-11.8323	-4.94637	-3.79071	-2.04589	-5.5875	-3.68198	2.79339	-0.58379	-5.34961	0.518291	-10.0944	-8.0561	-3.10897	-4.77455	-6.21288	-0.578228	-6.12569	1.16576	2.83312	-3.38159	-4.76343	-1.77183	-10.1507	-15.0276	-8.86563	-7.60519	-6.03071	-8.10433	-4.65313	14.3218	-3.65513	-4.903	3.54515	-6.98176	-0.0793437
58.59	1.0984	-5.61114	0.635633	-5.74681	-5.83188	-7.77318	-6.57347	-0.123197	-9.35741	-4.3205	-12.0544	-5.82406	-4.42264	-2.46576	-7.52567	-5.18391	2.96074	-1.51183	-5.15278	1.56984	-10.7242	-7.00718	-3.70868	-6.25165	-3.79654	-1.30375	-7.4066	-0.992307	3.71417	-5.10126	-5.08006	-1.33718	-8.92766	-13.3443	-8.21071	-7.92431	-6.74433	-8.42099	-4.43828	16.5255	-2.31445	-2.03879	2.1081	-7.62558	-0.05623
59.52	0.794453	-5.11296	2.40927	-6.59402	-6.77031	-7.63591	-7.64323	-1.46383	-8.76046	-4.51821	-9.77704	-6.91828	-6.70845	-1.84518	-7.08334	-5.3378	3.91164	-1.52429	-4.50601	1.57191	-11.0664	-6.96457	-3.58312	-6.68026	-4.36038	-1.88284	-7.80964	-1.94649	4.26131	-4.16413	-3.96852	-1.32246	-9.84189	-14.0338	-8.99424	-7.31024	-6.26112	-8.53376	-4.79441	19.4832	-2.74049	-2.12304	0.378295	-8.11688	-0.0296199
60.45	0.317954	-5.98768	-1.03283	-6.8575	-7.83384	-8.47371	-7.70859	-2.39985	-8.7159	-5.46474	-10.9975	-8.68061	-4.68648	-3.47422	-8.37188	-4.03994	2.74441	-1.26485	-6.69838	0.549304	-11.3751	-8.02108	-4.55987	-6.66491	-5.09515	-2.17605	-7.53757	-1.71009	3.17941	-5.53199	-3.71369	-2.1407	-10.5883	-16.1248	-9.61803	-9.13909	-6.5657	-8.98761	-7.21363	19.131	-4.20098	-2.19032	0.42993	-8.83586	-0.0504952
61.38	-1.43086	-6.67014	-0.736497	-8.70295	-7.27278	-9.12605	-8.59579	-3.82058	-9.15787	-6.09958	-12.8771	-7.60513	-7.11744	-3.74558	-9.38825	-5.44338	2.08812	-2.30404	-5.83559	0.19354	-11.1995	-7.13504	-5.27638	-7.85262	-6.57524	-1.86	-9.07044	-2.09818	3.63815	-5.59423	-4.19041	-2.73426	-10.6843	-16.879	-9.79162	-9.77473	-6.83691	-10.0062	-7.39769	15.2213	-4.9263	-2.59378	0.379763	-7.35631	-0.0377558
62.31	-0.750169	-7.35604	-1.0134	-8.3854	-7.36629	-9.78733	-9.57891	-6.52833	-9.84494	-6.64058	-13.9543	-9.50648	-7.78565	-4.20329	-9.21782	-6.71754	1.17971	-2.17567	-6.57254	-2.71403	-12.8648	-8.43211	-5.18651	-8.01028	-8.85721	-3.17295	-10.0509	-3.38745	0.453243	-6.7486	-6.60214	-2.1389	-10.0873	-15.5247	-10.3545	-8.89421	-7.27373	-9.58742	-7.6379	14.7364	-4.82712	-5.06526	0.00842197	-8.37256	-0.0448505
63.24	-0.165084	-8.47144	-1.41421	-8.48056	-8.15986	-9.8149	-10.1746	-6.30671	-11.0371	-7.11586	-14.6592	-10.001	-8.13494	-4.63087	-9.47504	-5.54023	1.08404	-2.97246	-6.33798	-2.73111	-13.3057	-9.36196	-5.19969	-7.59253	-7.28857	-6.70039	-9.85975	-2.46789	-0.383677	-6.7198	-4.85197	-3.31942	-9.11161	-16.462	-9.48146	-9.99728	-7.54507	-10.8794	-8.01894	16.6337	-7.38709	-7.25801	0.945425	-7.88544	-0.0314509
64.17	-2.08691	-8.69719	-2.87742	-9.3186	-9.34894	-10.2139	-11.185	-7.27468	-11.346	-8.19938	-13.3232	-10.1318	-7.38929	-3.05668	-10.0058	-4.48109	-0.319823	-2.65675	-7.67157	-3.82417	-13.9658	-7.22763	-5.96697	-7.79987	-8.9108	-3.56408	-10.489	-3.32845	-0.157502	-5.9377	-6.90384	-2.54701	-9.12778	-16.3255	-7.67918	-9.35964	-6.597	-10.8739	-8.49516	19.4105	-4.29373	-6.11345	1.03812	-7.73618	-0.0325916
65.1	-2.13325	-10.2899	-0.291251	-9.63444	-8.21869	-10.2096	-10.7049	-9.50012	-10.9598	-7.69699	-12.9562	-10.0516	-6.67035	-3.29408	-10.5176	-4.88563	0.121168	-3.83275	-7.24995	-3.60642	-14.4972	-8.97384	-6.51337	-9.15729	-8.01325	-4.91317	-10.6865	-6.91058	-2.86101	-7.69382	-7.11787	-2.20712	-8.88183	-17.597	-7.93776	-9.62318	-6.11068	-10.9208	-9.23533	21.0025	-6.19431	-4.13293	-2.6583	-7.23554	0.0129961
66.03	-2.52664	-11.8087	-2.52261	-10.0385	-10.1592	-9.7706	-12.3354	-10.9644	-11.0914	-7.55449	-13.7499	-11.4005	-7.91062	-2.77122	-10.0556	-6.0286	0.583612	-3.86892	-7.03855	-3.95379	-13.7719	-7.93532	-6.5234	-6.13266	-7.36914	-4.34796	-11.0515	-3.13429	-3.8425	-7.76603	-6.69932	-2.00042	-8.55872	-19.5622	-6.84733	-8.71449	-6.99541	-10.0785	-10.3681	20.3978	-3.68903	-3.40439	0.280829	-7.32603	-0.0209761
66.96	-2.28397	-13.8168	-1.48564	-10.2765	-9.87513	-9.54894	-11.9989	-13.2479	-11.5878	-9.3236	-13.5705	-14.7703	-7.12787	-3.59725	-10.3361	-6.4543	-0.356567	-4.34861	-7.39776	-4.99884	-13.8044	-7.49686	-7.01184	-6.59809	-8.58987	-3.97477	-11.3955	-5.98917	-3.27734	-8.60279	-7.20889	-2.00186	-8.47189	-18.064	-6.20127	-8.0838	-7.40405	-10.7211	-11.644	15.7324	-2.16383	-4.71687	1.37384	-7.70739	-0.023219
67.89	-2.60942	-14.6571	-2.57201	-10.5388	-9.99262	-9.20017	-12.7429	-9.92663	-11.4796	-9.59582	-12.3488	-15.2752	-6.33585	-3.10862	-11.0177	-5.88802	1.01634	-4.36196	-7.4556	-5.02474	-14.2544	-7.57098	-7.3636	-8.71834	-10.1135	-5.59808	-11.1758	-10.0843	-3.28401	-8.5519	-6.1554	-1.55222	-7.84025	-19.203	-6.47106	-8.5743	-8.09617	-10.57	-10.5861	19.6815	-5.62158	-2.63456	0.964105	-7.39859	-0.0221581
68.82	-3.45152	-13.8972	0.494567	-11.1273	-11.1881	-8.7372	-13.5029	-11.3899	-11.5706	-9.43858	-15.151	-17.7812	-6.83033	-3.95591	-11.1781	-5.71946	-0.0855406	-4.56502	-5.8119	-4.65629	-14.1011	-8.33326	-7.23681	-8.43569	-11.5727	-6.41413	-10.417	-6.70038	-1.87413	-6.92133	-5.91012	-1.30474	-8.58783	-20.1652	-7.59665	-6.9298	-7.02349	-9.61359	-9.1951	16.7827	-6.37715	-4.65493	-1.96967	-6.24113	-0.0114447
69.75	-4.16397	-11.2146	0.497974	-10.4121	-10.2309	-8.85214	-13.3605	-10.6482	-12.0722	-9.96668	-14.5681	-16.3576	-7.30052	-4.10741	-11.2129	-6.09227	2.59915	-3.89328	-5.33215	-4.60134	-14.3191	-8.03864	-7.93951	-7.6879	-10.6776	-4.44488	-9.54816	-2.71259	-1.59949	-8.31305	-6.48914	-2.27288	-8.20847	-21.8561	-7.26727	-7.02549	-7.13646	-10.494	-8.89776	14.8028	-7.32909	-3.98235	1.50009	-7.04621	-0.0239312
70.68	-2.58507	-13.7483	-2.85519	-10.5657	-10.9562	-9.43148	-12.2628	-12.1789	-11.6325	-10.7891	-14.4243	-16.8545	-10.6398	-5.08305	-11.1676	-6.08782	0.898046	-4.15384	-5.52724	-5.15508	-14.8246	-6.72405	-6.12023	-7.17941	-10.8878	-3.84233	-9.94098	-5.70571	-0.23686	-8.16734	-4.27061	-2.0672	-7.40767	-21.1934	-8.95589	-6.88419	-5.3986	-9.78144	-9.07392	17.2495	-7.44602	-4.08432	3.19961	-6.09832	-0.00356954
71.61	-4.384	-12.4229	-3.30569	-11.1138	-11.1933	-9.10176	-12.9955	-11.4578	-10.6406	-9.30878	-13.7397	-15.8722	-9.08168	-5.1311	-11.5832	-7.89786	1.62401	-3.89078	-4.82326	-5.25162	-14.7349	-7.94008	-6.5417	-6.66641	-11.4205	-6.77121	-9.93654	-1.34856	-2.5478	-6.73225	-5.3853	-1.68937	-6.88885	-20.7453	-8.45795	-7.60731	-5.92352	-10.9952	-8.8828	20.1398	-9.30182	-4.48132	3.89155	-7.13398	0.0117014
72.54	-5.45843	-14.5948	-2.39338	-11.0087	-10.0486	-9.05726	-12.7171	-11.5079	-11.0905	-10.6207	-13.4116	-18.2939	-9.52022	-6.11458	-11.2612	-7.23499	1.44143	-3.31954	-5.67244	-5.13237	-14.2452	-8.09311	-7.00983	-6.44586	-10.9747	-4.0532	-10.1035	-1.30854	-1.51765	-6.75071	-4.43341	-1.52704	-5.94994	-20.7896	-8.53328	-6.08495	-5.54377	-9.94699	-10.5187	18.9358	-8.99683	-4.44351	-0.302745	-8.14962	-0.0242158
73.47	-5.05381	-15.2408	-1.10788	-10.39	-11.2271	-9.13293	-12.8902	-12.0728	-10.9206	-9.67779	-15.6303	-16.6659	-7.29699	-5.90534	-12.0837	-9.23387	1.69711	-3.62877	-5.44815	-4.7862	-15.4089	-9.15217	-7.51953	-5.44497	-11.6486	-5.62935	-9.9858	-2.32058	-1.75536	-7.54237	-4.8503	-0.692022	-5.91881	-21.3122	-8.30622	-7.38848	-5.36101	-10.905	-8.88363	15.6674	-7.2664	-4.69601	-0.0208742	-7.13321	-0.0219283
74.4	-5.35597	-15.9794	-3.95908	-10.8619	-10.3017	-9.30978	-13.2108	-12.8059	-10.0125	-10.2791	-13.2599	-15.9687	-6.95393	-4.69895	-10.5419	-7.48339	3.17788	-3.56452	-6.43974	-5.07491	-14.6757	-8.08546	-7.68279	-6.01628	-11.472	-5.88554	-9.76753	-4.05773	1.65739	-6.24034	-6.20828	-0.477894	-5.32306	-20.1015	-8.3182	-7.81907	-4.90356	-10.8481	-10.5618	17.3068	-5.90994	-1.84624	2.8708	-6.44243	-0.0207606
75.33	-4.95217	-13.7197	-2.29281	-10.3495	-10.3069	-9.10448	-12.8426	-11.0467	-9.89588	-10.3814	-13.5874	-17.7802	-8.18516	-6.50445	-11.1655	-8.37744	2.99093	-2.9949	-3.6699	-4.48798	-15.0298	-7.65351	-6.69389	-6.05896	-10.3882	-3.97547	-9.47651	-6.39601	-0.646978	-6.41218	-6.47935	-1.73051	-5.21139	-21.4249	-9.33523	-7.54434	-3.85946	-10.4753	-10.6093	21.7468	-4.25072	-1.67744	1.63805	-7.68215	-0.00746722
76.26	-5.80386	-12.7983	-3.27558	-10.0529	-10.4544	-9.85618	-12.3978	-12.3396	-11.1198	-10.1025	-12.233	-14.9641	-5.63185	-5.15686	-10.332	-9.09203	3.09752	-2.43518	-1.85287	-4.65265	-15.2222	-5.11301	-6.70194	-4.16813	-10.2335	-6.30725	-9.98371	-4.74129	-3.86457	-6.15776	-5.48326	-0.847867	-6.58143	-21.7966	-6.98951	-4.04408	-4.11653	-9.66089	-9.72628	19.1335	-4.47921	-2.79219	5.88491	-7.97216	-0.0220398
77.19	-4.71335	-14.4652	-1.81188	-9.35911	-11.3288	-9.00961	-12.7128	-12.7454	-11.2896	-11.0446	-11.041	-14.1936	-8.00953	-6.27874	-11.1494	-8.02198	1.88271	-2.85308	-1.90701	-3.76945	-15.0575	-6.06265	-7.15068	-3.12936	-9.66733	-2.39296	-10.3987	-3.98349	-2.56282	-7.30258	-5.87748	0.479884	-4.09577	-21.5687	-8.3041	-5.55866	-2.82148	-9.62675	-9.50447	19.7414	-3.3322	-4.57862	7.09518	-7.99963	-0.0162247
78.12	-3.37791	-11.2247	-2.23793	-10.0477	-12.0075	-10.0928	-12.4079	-9.2895	-11.1098	-10.4729	-12.1955	-13.4309	-6.38558	-5.71192	-10.7962	-9.64946	4.08575	-2.43661	-0.0635617	-3.48405	-14.7265	-7.20238	-6.90508	-3.375	-12.2593	-2.65834	-10.4396	-6.11105	-0.400681	-7.23811	-5.09311	-0.677052	-6.31619	-20.5873	-8.66551	-5.49745	-3.36171	-9.90907	-9.82178	16.1132	-2.87583	-5.59829	6.58689	-7.13684	-0.0149315
79.05	-2.15945	-11.9888	-1.98835	-9.52452	-11.3022	-9.91372	-11.4542	-11.236	-11.873	-8.86564	-8.50039	-11.4113	-7.6673	-4.0897	-10.9762	-10.1664	2.77647	-2.63549	1.45726	-2.83987	-14.7331	-7.59657	-6.57704	-2.91963	-11.1002	-0.243652	-9.26714	-3.54781	-0.256213	-8.30129	-6.72353	-1.39324	-5.78015	-21.9887	-7.7864	-4.56252	-1.63414	-9.76311	-9.52353	20.7868	-2.33852	-2.76567	8.95238	-7.12652	-0.00598028
79.98	-3.69622	-11.1288	-2.29714	-9.79207	-13.3413	-10.0108	-11.9234	-8.88927	-10.5977	-9.98503	-9.81861	-9.99606	-5.79551	-5.01181	-9.95716	-7.65225	2.81724	-3.1416	2.57314	-2.80527	-15.4395	-5.41885	-6.21368	-1.50054	-12.8151	0.981939	-9.08714	-0.705578	-1.20678	-8.70682	-9.40658	-0.320461	-6.39726	-21.7943	-8.68836	-5.07835	-1.28158	-10.0969	-10.0332	23.2605	-4.70662	-2.3983	13.8375	-7.97821	0.00675114
80.91	-3.98382	-12.3533	-1.94195	-10.0763	-11.9452	-9.94484	-12.3686	-10.8882	-10.2504	-10.5003	-10.673	-9.28922	-3.79652	-4.27816	-10.7811	-7.0878	3.82296	-3.30358	2.25759	-2.89056	-14.4373	-7.33546	-7.06257	-0.176839	-11.745	0.862192	-8.60398	-0.60235	-1.49973	-7.98514	-10.7441	-1.02036	-5.33567	-20.3755	-10.405	-4.7186	-1.66082	-9.28072	-10.4983	17.9595	-4.71948	-2.04283	14.4214	-6.71357	0.0118652
81.84	-2.76066	-13.1953	-2.88571	-9.33194	-11.7328	-9.66218	-11.3777	-9.63591	-9.01511	-9.13669	-7.5614	-11.3081	-4.71561	-3.70564	-9.69235	-7.63609	4.28179	-2.98233	3.9416	-3.14303	-13.3201	-6.80277	-6.93715	-1.25019	-11.5031	2.50093	-9.00018	-2.68157	1.0868	-8.3158	-8.75003	0.51737	-5.19136	-20.3314	-10.7651	-1.98974	-1.04804	-9.23595	-8.9878	16.2719	-4.37495	-5.40334	14.4523	-5.91254	-0.00241661
82.77	-3.25558	-9.24473	-1.57093	-8.92498	-12.7708	-8.51723	-10.965	-9.92881	-10.5306	-10.3973	-9.86882	-9.01428	-7.54566	-4.0131	-10.1652	-5.09974	4.02818	-2.97741	3.04283	-3.90466	-13.9861	-8.78975	-6.6115	-0.561076	-12.0106	4.47192	-9.78736	-2.76348	0.110477	-8.16795	-9.81164	0.0581197	-4.67615	-17.2588	-10.3341	-4.77649	-0.813359	-9.01252	-8.98624	16.4231	-3.35192	-2.67771	13.7267	-6.20103	-0.027327
83.7	-4.69228	-10.0725	-2.33488	-9.11718	-12.5272	-8.67633	-10.2961	-8.51596	-9.52758	-8.00112	-9.76168	-9.32768	-5.24153	-3.05582	-10.0362	-9.00115	5.37774	-3.31613	2.26077	-2.19453	-12.9179	-8.2492	-6.56829	-1.85082	-9.13228	5.43088	-9.50581	-2.62827	0.284744	-8.09263	-8.33933	0.52774	-4.96805	-17.7433	-10.6529	-3.5437	-0.718204	-9.67283	-8.34715	10.5985	-1.83229	-4.31158	12.7486	-6.44096	0.021849
84.63	-3.60678	-12.481	-3.42039	-8.71611	-12.3614	-9.06746	-9.58676	-9.4607	-9.07076	-9.34259	-6.77179	-8.77668	-5.24408	-4.31563	-9.51714	-9.6598	4.08143	-3.7288	3.24131	-2.52409	-12.3685	-8.08175	-5.21119	-2.51858	-8.50359	1.55715	-9.35501	-4.02134	-0.198345	-7.94406	-8.06987	0.869528	-3.74718	-13.645	-9.23547	-3.23644	-0.924917	-9.14984	-8.32761	13.1923	0.12057	-4.8321	11.5825	-5.22492	0.00118321
85.56	-2.61781	-12.7404	-3.69302	-8.85083	-13.3106	-8.27088	-10.4723	-7.56622	-8.5397	-9.50483	-7.80702	-6.82829	-3.28183	-1.63725	-9.3228	-7.61353	4.46494	-3.14109	3.96472	-3.3007	-13.5699	-7.39721	-5.13852	-2.87147	-8.51005	-0.701503	-9.92673	0.526661	-0.672825	-6.82106	-7.34782	0.513637	-3.95582	-13.5213	-10.1218	-4.4938	-1.37294	-9.66785	-6.78376	11.0548	0.41627	-4.3449	10.5415	-5.49974	0.0196002
86.49	-2.58886	-11.4012	-2.09234	-8.75635	-13.0685	-7.91322	-9.4831	-8.87638	-8.93521	-8.47773	-7.34136	-5.68238	-3.73448	-2.21353	-9.2782	-8.24169	4.76096	-3.56409	3.81009	-3.16752	-11.7219	-5.73132	-5.79113	-2.04151	-8.43376	-2.28201	-10.2744	-6.20811	-0.511739	-7.51242	-7.75072	0.905497	-3.57561	-12.6222	-11.4637	-2.76029	-1.63032	-9.21697	-6.70857	14.0446	0.457426	-3.13688	12.3007	-5.13414	0.0276007
87.42	-1.8739	-13.0804	-2.08755	-8.09104	-13.0536	-7.83178	-8.86222	-7.87256	-8.29963	-8.56784	-6.20458	-6.13564	-2.81737	-1.97837	-9.34839	-8.74543	4.91608	-4.04528	2.38049	-2.67895	-11.1535	-6.39058	-5.63752	-2.549	-7.96666	-0.444883	-10.1942	-1.33418	-1.78627	-6.5408	-7.60469	1.30187	-4.59468	-13.6735	-7.87065	-2.47863	-3.47013	-9.15723	-7.8061	13.6648	-1.14947	-3.0009	9.80656	-5.5999	0.0381424
88.35	-1.46729	-13.1031	-3.6861	-7.81697	-12.1327	-7.57333	-9.42089	-6.15908	-8.30396	-8.10904	-8.42144	-5.13965	-6.47609	-1.33038	-9.16778	-7.80811	4.60322	-4.191	2.66869	-1.94221	-12.9582	-4.83759	-5.74885	-2.41516	-10.4807	0.65566	-9.40382	-5.20096	-2.61973	-7.09524	-7.65275	-0.54272	-3.5992	-10.1518	-7.99657	-3.56239	-2.06849	-10.3958	-7.78639	12.8599	0.0402473	-4.17761	11.2731	-7.79356	0.0377651
89.28	-1.60161	-12.5003	-3.48912	-7.23758	-11.9416	-7.87017	-9.04016	-6.52394	-10.1189	-7.34085	-8.22316	-4.63535	-4.27229	0.607812	-10.1611	-10.4139	4.17095	-4.72729	1.70204	-1.63943	-11.5756	-7.42593	-5.31618	-3.04991	-7.11124	-4.38248	-10.6175	-2.69263	2.05277	-6.63971	-5.95099	0.568981	-4.45644	-14.6488	-5.5643	-2.80594	-1.71277	-9.33585	-8.35364	12.7088	-0.407233	-2.56876	12.4026	-5.79166	0.0367133
90.21	-1.03264	-13.9014	-2.97781	-7.4854	-12.2155	-8.02867	-9.01475	-5.81288	-9.68296	-6.89254	-7.45098	-2.93944	-3.36579	1.35824	-8.7551	-7.76465	5.58969	-4.32788	0.724873	-1.83952	-9.92155	-6.55132	-5.67443	-4.19919	-5.67649	-1.63294	-9.09796	-2.02188	2.03783	-6.60354	-9.01795	1.31462	-4.04951	-13.8653	-6.12156	-1.12166	-0.981215	-9.2185	-6.42481	12.2071	-1.17779	-1.51026	13.1962	-6.52077	0.044481
91.14	0.624819	-12.5075	-3.49268	-7.45035	-12.3932	-7.47342	-8.27821	-2.1556	-9.88136	-6.95119	-6.49399	-1.35885	-5.16406	-0.764931	-9.26654	-8.20393	6.63338	-4.26166	2.27655	-1.66246	-10.8594	-4.66379	-5.09316	-3.75277	-6.52029	-0.406598	-8.73614	-5.68168	2.31919	-8.25615	-7.32322	0.64885	-3.01597	-11.5146	-4.57912	-1.42742	-3.37216	-9.57553	-7.88358	19.9446	-1.42941	-6.29416	14.1115	-6.55303	0.0637116
92.07	-0.780778	-12.5918	-3.35925	-7.6654	-11.1867	-7.21807	-7.71619	5.54359	-10.7	-7.06518	-4.92894	-0.432644	-7.50298	-0.643604	-9.27455	-10.5195	5.93048	-4.65947	1.97573	-2.11683	-10.6261	-5.60023	-4.63225	-4.02198	-7.38892	1.69602	-9.87592	-3.51611	0.00856187	-7.66709	-7.97747	2.45383	-2.79526	-10.5784	-5.91744	-2.18741	-1.92788	-10.1018	-8.90084	19.3896	-1.61263	-6.20175	13.5617	-7.3102	0.0272126
93	-0.397705	-11.2415	-3.87402	-6.78896	-12.1515	-7.39497	-7.44242	3.65575	-9.07487	-6.40033	-3.39464	-0.282614	-8.8592	-2.19595	-9.31049	-8.25465	5.92094	-4.42811	1.75583	-1.04656	-9.39332	-2.1649	-5.29989	-3.91635	-5.90378	0.0764711	-9.8349	-5.5635	1.87869	-9.23349	-6.32963	2.81686	-2.70589	-10.7962	-4.5858	-5.48831	-2.71263	-11.3204	-8.66575	17.4648	-0.754333	-5.01039	14.0704	-6.5926	0.0126261
93.93	-0.491781	-11.8187	-2.2786	-6.5337	-11.3683	-7.08848	-7.50061	3.55427	-9.34345	-6.41279	-3.78278	1.6434	-5.11376	-0.836398	-8.40242	-5.84652	6.92388	-4.06138	2.19601	-0.749306	-9.8179	-2.74224	-5.17551	-3.54742	-6.41851	0.210877	-10.5831	-6.81189	3.49443	-6.67805	-5.60212	2.28251	-1.28041	-11.9848	-5.96735	-4.51844	-4.58826	-10.8278	-8.98279	16.6859	-1.64878	-3.07091	11.2331	-6.94827	0.014381
94.86	-0.535931	-11.6945	-1.09379	-6.8054	-10.8779	-6.71013	-7.13987	1.54349	-8.47114	-5.06126	-3.66281	2.65751	-5.59828	-0.933453	-9.08466	-7.37936	6.18608	-4.44752	0.652775	-1.15527	-10.2402	-4.25535	-4.77869	-2.00717	-9.02815	2.09002	-10.638	-4.07068	4.30187	-7.62969	-6.04255	1.36616	-0.614991	-11.5195	-4.74571	-2.5903	-2.43959	-10.0745	-10.1803	14.9938	-1.35854	-3.76686	14.2679	-7.40483	0.0238634
95.79	-0.804142	-12.9837	-4.75272	-6.31945	-11.9922	-7.1448	-6.81925	-0.417237	-7.10325	-4.61422	-4.4432	2.32437	-5.83091	-0.965203	-8.53918	-7.44261	6.06534	-4.02043	1.36664	-1.94714	-10.3983	-1.52134	-5.05993	-1.71628	-7.74498	1.29419	-10.9066	-6.86888	4.42871	-7.45632	-7.79292	2.23681	-0.789073	-12.1539	-4.99114	-1.36619	-1.43111	-9.85073	-8.80102	13.6585	-1.97592	-1.64578	13.7518	-6.75583	0.00359701
96.72	1.52523	-12.2161	-0.884712	-6.72565	-11.619	-7.44056	-6.92662	-3.25382	-8.38804	-3.42142	-3.15003	2.92126	-5.67819	-1.97365	-9.33041	-5.65526	4.5742	-4.45602	2.24124	-1.38622	-11.3668	-2.05285	-4.08653	-0.415526	-8.33094	2.40829	-11.4139	-6.2143	6.79565	-6.80544	-7.26307	1.5848	-0.691573	-11.942	-4.84252	-3.01815	-1.24042	-9.51518	-8.95205	12.0419	-2.91358	-4.77954	13.7436	-5.77787	0.0264767
97.65	-0.169477	-11.0875	-0.398821	-6.69477	-10.8941	-7.50393	-6.48483	-5.49857	-8.10243	-2.1881	1.60482	2.12437	-5.70303	-0.612739	-9.44172	-7.89162	6.31142	-4.24325	0.967236	-1.47368	-11.196	-3.96371	-2.83544	-0.327742	-7.54426	2.96801	-12.0518	-4.19002	2.49489	-6.76386	-5.58408	2.5353	-1.07874	-12.0617	-4.3533	-2.45641	-2.95009	-9.57616	-8.74497	11.3533	-1.31378	-4.79004	14.1414	-6.42914	0.0130478
98.58	1.65421	-10.3965	1.55568	-6.61599	-9.75579	-7.07376	-5.90544	-4.53929	-7.0322	-0.33424	3.12621	4.40751	-2.03345	-0.582959	-9.15559	-6.96089	6.88401	-4.08707	0.927605	-1.71064	-11.2022	-3.88372	-2.9216	-1.00471	-5.44794	2.74008	-10.6745	-3.30601	3.5464	-5.46014	-8.04157	1.69557	-1.14399	-12.5405	-5.36065	-2.8525	-1.54684	-9.45424	-8.50993	8.90207	-1.6435	-2.52858	12.3497	-6.10272	-0.0120009
99.51	1.11218	-10.0767	-0.869312	-6.0711	-10.3065	-6.65414	-5.90257	-5.45558	-5.76699	-1.05837	3.09829	6.15125	-3.39908	-0.0432046	-9.03063	-7.88262	6.45567	-3.46789	0.172324	-1.17794	-11.5462	-5.04366	-3.39849	0.747484	-7.06628	2.17481	-11.2563	-4.61988	2.00975	-6.75159	-5.82131	3.25714	-1.8914	-13.2228	-5.32936	-2.60996	-1.49724	-8.6583	-9.52486	9.7251	-1.86666	-6.22656	13.8235	-6.40655	0.00312484
100.44	0.989148	-7.40821	-1.0122	-6.25789	-10.3107	-6.4527	-5.45204	-5.32167	-6.45993	-0.60496	-0.0857753	6.89249	-2.91567	0.419493	-8.02623	-7.20926	7.49001	-3.31191	0.0708419	-2.5725	-10.6628	-4.43941	-2.93752	0.744668	-6.63424	3.67274	-10.3121	-2.52549	-1.4071	-5.79037	-6.9985	1.65881	-0.757535	-13.8237	-3.58109	-3.533	-1.23552	-9.40689	-8.67189	7.61764	-2.94111	-6.80723	13.9109	-5.51112	-0.00970824
101.37	1.36687	-6.2758	-0.521014	-5.37303	-11.5466	-6.52501	-5.47273	-5.78964	-5.82485	0.261288	-0.650959	6.06725	-4.79306	1.48703	-8.7235	-7.01946	6.82942	-3.33433	-0.899979	-2.98309	-11.8484	-4.60022	-3.48344	3.04871	-4.31575	5.1407	-9.6813	-3.13546	0.545097	-5.95371	-7.84215	2.26511	-1.6211	-13.1951	-3.8947	-2.08003	-2.08736	-9.36761	-8.43125	7.18023	-1.73357	-6.71974	11.8233	-4.66823	0.0117552
102.3	2.2334	-6.32073	1.03528	-5.81076	-10.669	-6.70751	-4.67851	-6.36092	-4.5034	0.185796	-1.36483	6.25558	-3.30066	1.88192	-8.79779	-7.01138	6.68596	-3.10123	-1.60198	-1.86106	-12.7591	-3.18749	-3.50805	2.94963	-4.07213	4.4087	-10.8891	-3.4846	-0.257687	-6.61303	-7.13164	1.19053	-1.7446	-13.6946	-4.33946	-4.61858	-1.41264	-10.0532	-6.83211	7.8442	0.592382	-7.08958	7.53659	-5.16487	0.0311474
103.23	2.44068	-4.01241	-0.51206	-5.86668	-11.0023	-7.19073	-4.64717	-6.42919	-5.4346	-0.396358	-2.5915	5.13471	-0.639377	0.11442	-8.8871	-6.52176	4.68315	-3.03093	-0.391868	-2.81753	-11.842	-4.1973	-4.54256	5.54957	-5.32233	6.64725	-10.3088	-1.83641	-1.20562	-5.65018	-8.04652	1.74833	-1.8551	-11.6085	-3.04862	-2.65167	-0.800589	-9.71576	-7.93096	8.42406	-0.35063	-7.11819	7.58987	-6.01815	0.0106252
104.16	3.26507	-6.65876	1.19985	-5.82724	-11.3265	-7.43114	-3.76341	-4.56202	-4.90104	-0.105502	-0.603947	4.055	-3.45437	-0.692591	-8.3177	-7.70464	4.50254	-3.49723	-0.153527	-1.3813	-12.1895	-6.28888	-4.07639	7.10921	-6.8413	5.65524	-9.92737	-1.80245	-1.03772	-5.20546	-5.74217	2.32508	-2.24694	-13.2943	-3.52676	-3.20812	-0.4779	-10.0803	-8.27038	8.50186	-0.845	-4.80266	8.32612	-6.12158	0.011583
105.09	3.52399	-5.64132	-0.451207	-5.67507	-11.1025	-6.79659	-3.55908	-6.3615	-4.96564	0.899446	0.506462	3.4592	-2.80383	0.853134	-8.34617	-7.20512	2.81672	-3.54293	1.32298	-2.61389	-11.7199	-6.30975	-5.01239	5.43013	-9.38829	5.87945	-9.56304	-3.54218	1.56094	-5.44273	-3.0255	0.531784	-0.786671	-12.0027	-4.59505	-2.0111	-1.46855	-9.75838	-8.39388	9.0655	0.754732	-6.25225	6.35822	-5.324	-0.0122166
106.02	4.28094	-7.26395	-0.0848003	-6.17058	-11.7771	-6.72902	-3.01359	-7.07388	-4.47689	0.0362666	0.312265	3.54697	-2.69734	1.16765	-8.28569	-8.12307	3.54385	-3.57493	2.17945	-2.34009	-11.9776	-5.90117	-3.86104	5.87958	-11.2803	5.93309	-10.0738	-2.62446	2.19514	-5.30604	-4.79882	0.699363	-0.55496	-11.987	-5.03944	-2.54811	-1.27848	-9.85371	-9.29503	9.01119	0.275217	-6.49186	6.47106	-6.88839	0.00163247
106.95	5.37196	-7.82737	-0.258321	-5.78169	-11.0808	-7.44921	-2.54049	-6.77597	-4.54614	-0.67622	2.41532	3.24038	-5.44612	1.79711	-9.27079	-10.0733	4.54626	-3.47226	2.63853	-3.09871	-10.9427	-6.02015	-3.99077	5.11377	-10.1619	3.45422	-9.55797	-1.29627	0.197055	-5.44533	-5.35244	0.667185	-0.396024	-11.8808	-4.19046	-0.437932	-0.576588	-9.12121	-8.99124	10.9095	1.84415	-5.80544	9.57625	-7.25965	-0.00471092
107.88	5.98499	-5.38902	-0.657837	-5.17389	-11.5857	-7.19128	-2.6238	-6.79923	-3.44478	0.912321	1.43461	4.23674	-3.41936	0.466358	-8.76073	-10.0451	5.50691	-3.36873	2.42967	-2.70034	-10.3533	-6.03025	-3.43596	4.13974	-11.5657	2.99042	-10.3689	-5.0025	2.15374	-5.82424	-5.42261	0.654742	-0.902046	-12.3011	-3.13534	-2.23	0.64293	-9.3152	-9.07082	11.7629	1.15315	-4.18726	10.164	-6.67946	-0.00899388
108.81	6.69079	-5.07312	1.18494	-5.2096	-11.5859	-6.27103	-3.29043	-7.97454	-3.99214	0.40566	4.58191	3.82616	-5.61352	2.63684	-9.0487	-4.739	6.69229	-3.21713	2.36334	-2.32661	-10.5125	-6.21192	-3.91823	6.24328	-8.30285	1.77879	-10.4558	-1.98296	5.65995	-6.72155	-4.89506	1.3134	-0.130677	-12.1333	-4.72929	-2.47832	-1.52552	-9.28606	-9.72526	12.9196	0.768621	-6.18602	9.20435	-5.47752	0.0216623
109.74	7.83618	-3.89134	-0.594463	-4.58582	-11.699	-6.48469	-3.18444	-7.56575	-3.7873	-0.933861	6.15313	1.54407	-3.5123	0.776149	-9.07161	-5.85884	5.39752	-2.89292	3.02592	-3.12419	-10.1612	-4.27439	-3.07008	7.10655	-9.39217	-0.293903	-11.4321	-3.81133	4.71897	-6.96018	-6.42081	1.05897	-0.425589	-10.046	-3.377	-1.12512	-1.46739	-9.71046	-10.318	10.2967	1.64429	-6.80231	9.86133	-6.10024	0.0474079
110.67	8.4633	-5.00143	-0.190372	-4.95919	-10.4848	-6.54122	-3.34209	-4.96223	-3.10733	1.01561	5.49102	3.42106	-4.08442	0.636888	-9.04961	-4.6103	7.01381	-2.60111	3.51136	-1.88647	-10.2103	-4.49989	-2.96693	6.83317	-8.49811	5.76829	-10.6647	-2.51553	2.81123	-7.54053	-7.51772	1.01671	-0.696487	-11.6019	-3.7394	-2.66364	-0.971417	-9.48476	-10.1763	14.3504	0.210439	-4.14222	11.5879	-5.77393	0.00840593
111.6	8.28781	-7.03711	-1.08313	-4.61041	-9.24807	-7.07199	-3.61526	-3.92138	-2.83743	1.53417	7.08052	3.4368	-3.6336	0.314831	-8.87529	-5.40378	7.19192	-3.23741	1.66081	-1.82666	-9.99935	-5.39574	-2.8455	5.52108	-10.328	3.02116	-12.0756	-3.68297	1.38826	-8.32067	-6.72949	1.31039	0.286732	-11.1066	-2.6231	-1.41931	-0.483457	-8.66037	-9.85261	17.3835	-0.231968	-3.92707	8.73279	-5.60327	0.0221117
112.53	7.66755	-7.80173	2.62122	-4.92206	-9.62925	-6.5531	-4.14281	-1.79009	-2.61116	2.82258	6.92108	4.37067	-3.9962	0.0599025	-8.57886	-5.51727	7.76666	-2.98443	1.12811	1.0813	-10.3712	-3.77788	-3.18343	5.95191	-10.0986	4.15442	-11.1482	-1.86984	2.97415	-7.55335	-7.55573	1.60843	-0.0297222	-11.5815	-3.22771	-2.92966	-1.60727	-9.01256	-11.7612	17.8954	-0.0853989	-2.45258	8.22484	-7.6184	0.0113629
113.46	8.72586	-5.65934	0.739009	-5.27387	-10.4145	-5.68753	-4.29065	-0.164473	-2.04896	2.20048	7.54957	6.25529	-3.37133	0.891462	-8.23589	-4.20412	8.05755	-3.59615	1.52037	2.75334	-8.90272	-3.9192	-3.58316	6.88542	-10.1235	5.18406	-11.6352	-0.668714	2.83739	-6.38895	-8.08401	1.89206	-0.14401	-11.8275	-2.49765	-2.46087	-0.442515	-8.979	-11.2095	19.5375	1.98452	-1.13633	11.0233	-5.66446	0.00799198
114.39	8.35416	-5.65361	2.12135	-4.73019	-9.07295	-5.43426	-4.34165	-1.79393	-2.31947	2.47962	7.96638	8.38637	-1.53066	2.11726	-8.46631	-4.11352	7.92857	-3.20946	1.43452	1.95868	-8.40152	-3.15933	-4.37641	7.627	-8.33293	4.43522	-10.7069	-0.12845	2.26425	-6.82374	-7.72743	3.78637	-0.474281	-11.6512	-2.92653	-3.52394	-1.00746	-9.89547	-10.8498	20.6408	0.952298	-0.638973	9.27613	-7.36838	-0.0098189
115.32	7.63208	-4.72851	1.73994	-4.65739	-8.81239	-4.60817	-5.2933	-0.440411	-1.02047	2.53086	9.00511	7.12321	-1.50419	3.51988	-8.01596	-5.92708	7.73466	-3.68483	1.3299	1.1906	-7.86067	-3.77398	-4.34234	5.07907	-9.44478	4.53285	-10.7888	-4.16896	2.49775	-8.37407	-8.38506	4.51671	-0.347678	-13.1865	-1.56084	-1.64894	-2.08269	-8.31495	-11.1556	19.0995	0.758012	0.930764	9.96438	-7.47709	-0.0204755
116.25	7.10235	-5.68961	1.00286	-4.45437	-9.30942	-4.09758	-5.64314	-1.35858	0.299909	1.4862	5.12544	9.07535	-2.03415	4.48876	-8.49465	-5.05225	8.18567	-3.69351	-0.0465821	1.82481	-9.7395	-3.90774	-4.63314	5.00915	-10.3081	4.20512	-10.726	-4.21589	0.231255	-7.35253	-6.17897	5.93679	-0.0894341	-14.4163	-2.41695	-0.844634	-1.62874	-9.05761	-9.83009	18.7979	1.3535	1.14722	11.7644	-8.04148	-0.0176044
117.18	7.4846	-5.75997	2.21612	-4.48709	-8.57475	-3.63523	-5.35082	-3.09843	-0.94818	2.77289	5.80515	9.78656	-1.24026	6.09144	-9.02826	-4.83992	6.01132	-3.14334	-0.211646	0.815311	-8.96295	-4.60698	-4.93483	4.69584	-11.8836	4.56155	-11.5537	-2.43951	0.844008	-6.43359	-4.8648	7.14831	0.116955	-13.6254	-0.387035	-3.13968	-1.80539	-10.0511	-8.98083	16.9721	0.951993	1.67511	14.2232	-8.50132	-0.0121227
118.11	6.32661	-5.21749	0.995191	-5.10514	-8.30974	-2.80235	-5.96488	-3.99655	0.231405	3.90764	8.41202	8.04928	-0.963351	6.00643	-9.03677	-4.03349	8.61973	-3.56728	0.416874	1.1929	-8.1308	-3.75491	-3.908	5.64041	-11.7874	4.06489	-11.8615	-3.20748	2.31472	-7.43816	-5.34162	7.5766	0.641723	-15.5448	-1.40517	-1.99024	-2.10762	-9.48804	-9.0629	14.4358	0.240346	-0.268039	14.7117	-8.80959	0.0119263
119.04	5.03842	-3.05613	-0.459932	-4.32019	-8.50043	-2.48876	-5.78473	-2.36619	1.09206	3.86312	8.66106	6.96748	-3.20083	4.70052	-8.41746	-4.63071	7.91305	-2.57773	-0.094513	1.37576	-6.64408	-3.73834	-3.76145	8.09916	-9.03207	6.31514	-12.0737	-0.109585	-0.652319	-6.33631	-6.38003	6.64965	0.0167543	-14.5642	-1.93801	-2.29276	-1.40659	-9.27975	-9.44301	15.1174	-0.371947	0.930463	16.189	-8.45493	0.00350196
119.97	5.74406	-4.3832	1.78234	-4.4778	-8.79842	-2.36551	-4.82893	0.0470994	0.39774	4.577	8.80873	3.95376	-1.1003	5.55762	-8.35911	-4.14547	5.93166	-3.11962	-0.272795	0.0437136	-6.9367	-4.08471	-4.40253	7.9063	-8.98639	2.99195	-11.9047	-1.14628	0.565412	-6.92316	-4.4669	7.1276	0.686801	-13.7139	-2.53328	-4.23443	-1.67323	-9.4587	-9.0317	19.3602	-0.34868	-2.82873	17.1715	-10.2824	0.00984824
120.9	3.10258	-6.07494	0.34749	-4.6179	-7.31965	-1.72991	-5.01847	0.333607	1.86587	4.92022	8.87601	3.3247	0.712543	5.93553	-8.9751	-6.73412	8.26747	-3.5069	-0.16826	1.00635	-7.42728	-6.71766	-4.67084	11.6319	-10.9151	5.35916	-13.1951	-1.07543	3.61215	-6.54916	-4.24212	6.52793	1.48222	-13.9482	-1.71979	-2.7002	-0.420146	-8.92282	-9.65958	21.3445	-1.69843	-3.40655	13.8943	-9.72823	-0.0189738
121.83	5.16237	-5.50382	-1.44193	-4.61216	-7.95584	-1.39648	-4.85545	-2.11896	1.94168	4.84642	5.76958	5.93191	0.15723	9.68369	-8.98797	-7.14199	7.87018	-3.54359	-1.30136	1.15141	-7.56627	-3.43526	-4.98262	10.1565	-8.49287	5.59967	-12.6416	-1.40482	1.71692	-6.75904	-4.06915	7.86402	0.409866	-13.5653	-0.763175	-2.94124	0.732158	-9.36951	-10.1988	21.7575	-2.09655	-2.89344	14.0633	-10.7165	-0.00472399
122.76	4.95942	-7.31357	-0.208709	-4.36701	-8.62159	-1.92571	-4.21049	-1.91894	2.39981	4.0892	9.27594	7.44685	3.7106	8.04189	-9.29295	-5.0104	5.75058	-3.33136	-1.88839	1.0685	-7.41765	-1.69485	-4.66137	9.21802	-8.72065	7.48638	-11.5593	-2.48832	2.25726	-8.23072	-4.85673	9.88692	0.356017	-13.7275	-1.3354	-3.39113	-0.247225	-9.75672	-10.0794	20.8195	-0.765297	0.0024086	12.0195	-9.85564	-0.0201382
123.69	4.56889	-7.95884	0.488243	-3.84331	-7.8234	-1.59017	-4.42085	-2.67672	1.55218	5.81565	8.69623	7.63892	3.82636	6.89855	-8.62712	-6.79693	6.17668	-3.45264	-2.24382	0.898625	-8.18646	-2.27657	-4.45092	8.67557	-9.72232	2.50472	-11.9359	-4.55026	1.30697	-8.30853	-5.41634	8.34583	0.519204	-13.5207	-0.409478	-2.5849	-0.537408	-9.74821	-9.95624	21.4266	-1.96813	1.4233	12.5916	-10.35	-0.013044
124.62	4.60237	-4.70436	0.411785	-4.68452	-7.5574	-1.27209	-4.03592	-1.86511	2.96051	6.42299	9.848	9.70528	4.70212	6.82293	-9.71715	-7.87551	5.88631	-3.03697	-1.04735	1.68238	-7.77333	-3.43576	-4.433	13.1269	-10.084	5.4721	-11.5865	-2.96094	2.55728	-10.2082	-4.90622	9.11903	1.49183	-11.1711	-1.65429	-3.63431	-0.868264	-10.2502	-9.84542	20.7194	-1.33861	2.90636	10.1254	-9.93468	-0.0267296
125.55	4.46701	-4.52772	1.55701	-4.25725	-7.43658	-0.0561544	-4.91051	-0.953462	2.23652	5.8425	7.5272	8.96158	6.93868	5.18861	-9.68773	-8.33157	7.07405	-2.84075	-0.752216	1.22443	-8.14824	-2.70376	-4.643	13.6135	-9.61379	4.83721	-11.1785	-4.4339	-0.286696	-8.60146	-4.41549	8.85542	0.429747	-11.9599	-3.27732	-2.16635	-1.8284	-10.1941	-10.6473	18.269	-1.45829	1.32756	10.1755	-11.8979	-0.0153325
126.48	4.57781	-3.9001	1.16232	-4.42639	-8.82106	0.131608	-4.91522	-0.389133	3.78774	5.84504	6.32779	9.97607	6.25311	4.10548	-9.30244	-8.57417	7.05126	-2.9572	-0.422573	3.57822	-7.2397	-3.61938	-4.24328	14.4202	-9.98997	6.33753	-12.1404	-2.68624	2.8679	-8.31803	-3.88806	7.73877	0.94022	-12.2383	-2.84628	-0.934369	-2.85988	-9.89555	-9.99357	18.4931	-3.70553	-1.23773	10.2297	-12.7668	-0.0293852
127.41	2.76085	-5.78238	2.00037	-4.35901	-7.28107	-0.515438	-4.49684	-0.473667	4.55367	7.97377	7.03475	10.0977	6.12734	3.1927	-9.57727	-9.56334	7.82048	-3.47801	-2.61192	2.81034	-6.76575	-4.2681	-3.76439	15.1679	-10.8103	7.91765	-12.7084	0.0283795	2.84553	-9.11919	-4.30134	7.9413	-0.944376	-11.8776	-2.94695	-0.385942	-1.79276	-8.64998	-9.52251	24.4988	-2.03027	-4.01616	13.5154	-10.8193	-0.00599114
128.34	4.69645	-3.52522	3.19153	-3.57943	-7.42258	0.630912	-4.2059	-1.42827	5.39596	6.39343	6.67305	10.7342	6.21697	2.24167	-9.45258	-9.77345	8.70886	-3.51404	-1.14733	4.77296	-6.5232	-4.06692	-4.7596	14.0133	-10.3344	6.23955	-12.7538	-0.494026	2.57591	-9.14196	-2.49287	8.68622	-0.262264	-13.8142	-4.15021	-1.10077	-1.30397	-9.31694	-8.87654	21.9974	-2.35208	-2.32515	12.7086	-13.0597	-0.0341661
129.27	4.34452	-4.84103	1.56689	-3.26844	-8.547	1.00831	-2.82843	-0.62948	5.58473	6.63887	7.57557	10.8619	5.45527	2.44381	-9.08617	-8.82977	6.04094	-3.70935	1.0235	3.83595	-6.67597	-4.67202	-5.21286	15.1352	-8.93426	9.02294	-12.1412	-0.907312	1.28794	-8.61524	-2.58175	9.09755	-0.582857	-13.0932	-2.83163	-0.363241	-0.846111	-9.69176	-8.23059	20.4044	-2.39068	-3.99956	15.5426	-13.4858	-0.0284239
130.2	7.05664	-6.58096	2.28481	-2.76286	-8.85285	0.933397	-3.45473	1.57796	7.77878	6.47047	7.56489	9.33757	4.39289	0.777427	-9.3617	-8.65336	4.49179	-3.36369	0.574773	1.93926	-8.12527	-4.60255	-6.00771	13.7182	-8.49701	5.66464	-12.5555	0.817668	0.506412	-8.29597	-2.47214	8.17421	-0.823824	-11.0457	-3.8262	-0.691889	-0.914887	-9.12054	-8.27951	24.814	-0.987097	-3.59672	14.3658	-14.1967	-0.0140172
131.13	8.7854	-8.84371	2.0435	-2.86676	-8.9821	1.28585	-2.58095	2.5748	6.79372	6.7252	5.75597	7.76171	5.52388	2.17011	1.8666	-7.8221	9.62209	2.16336	35.7427	29.4396	20.8205	23.4524	0.961978	21.494	8.52693	24.5785	43.877	93.0303	3.2383	21.971	1.52329	9.08682	-0.681778	-12.5766	-2.66319	-0.35934	-1.01493	-8.93533	-8.05085	22.9818	-2.21167	-2.9581	18.702	-12.868	-0.0363744
132.06	10.1143	-5.44289	9.80102	7.07794	-1.88489	10.9517	-0.188516	3.83569	6.497	5.87394	13.0541	19.384	11.3507	21.6972	114.003	139.635	43.6056	33.2112	167.827	119.285	79.8551	153.486	74.7686	64.8873	162.333	153.86	251.696	304.539	68.6139	121.39	97.5418	15.977	7.84068	-7.46647	81.6041	44.0236	90.3399	27.0753	18.5923	44.9396	3.58891	-0.688443	194.108	30.7326	0.0897688
132.99	86.2165	120.03	92.0543	48.9176	29.6143	60.0078	70.4939	122.005	47.2601	24.8764	77.9719	140.806	193.06	109.618	205.021	297.71	121.967	54.965	194.314	144.259	94.2114	189.933	158.225	93.7826	237.061	241.522	287.705	316.035	190.41	139.72	227.599	111.526	119.451	57.7169	229.563	214.339	217.654	191.066	146.136	218.778	47.6643	88.0131	265.29	96.9844	1.74288
133.92	155.541	208.561	208.432	77.8398	69.6951	75.1749	142.377	187.711	86.4311	76.5754	152.037	161.101	262.737	125.656	219.41	304.162	145.953	57.9389	197.999	146.183	98.0743	193.33	184.108	97.5285	247.903	285.724	289.966	310.699	230.667	143.529	246.938	219.068	194.1	250.317	248.52	232.527	231.982	224.428	173.973	269.918	126.944	292.335	264.968	111.302	2.23365
134.85	165.233	216.432	243.279	90.7716	78.9128	77.35	149.816	189.88	92.7454	104.34	155.752	161.068	269.895	127.334	223.73	299.98	156.036	57.6338	196.462	147.856	97.3363	194.599	192.976	98.438	246.745	295.909	290.468	309.592	239.808	142.226	252.967	234.772	207.843	276.988	249.139	233.007	231.611	226.998	179.657	280.198	149.345	314.921	264.796	114.383	2.27646
135.78	167.799	215.774	252.803	95.5018	82.8369	77.114	150.211	189.169	93.267	114.025	156.952	162.258	271.831	130.304	225.289	301.242	166.773	57.8608	196.109	149.088	98.7953	195.681	195.651	98.3653	247.39	306.433	290.941	313.65	242.603	142.916	253.307	239.506	210.958	282.82	251.719	236.53	233.277	229.915	179.881	276.603	158.25	313.59	261.418	114.899	2.26923
136.71	169.06	216.723	252.922	97.9144	86.1723	77.1772	150.001	190.605	93.9789	118.375	154.86	161.201	268.359	130.272	225.663	300.444	171.635	57.5192	197.342	150.081	99.7254	195.503	196.711	99.8491	246.735	303.127	290.006	309.281	248.794	145.017	251.33	239.608	212.583	282.963	249.479	237.043	234.485	229.739	178.637	276.499	160.536	314.099	262.217	116.482	2.25787
137.64	168.729	220.011	253.251	98.0983	85.4712	76.8033	150.901	190.175	93.5363	119.812	152.879	160.913	265.161	130.277	225.05	300.546	175.617	58.2936	198.306	149.243	97.4244	194.578	198.129	99.8426	248.022	307.452	288.896	314.987	248.392	143.906	254.096	240.648	213.386	282.227	249.552	237.047	232.109	229.691	180.767	277.668	162.799	311.157	263.743	116.079	2.27654
138.57	168.639	218.929	255.4	99.1308	87.8153	76.695	151.067	191.087	93.4843	120.154	156.155	161.691	262.537	130.066	225.129	303.812	174.287	57.7538	195.645	148.412	99.7125	194.391	197.809	99.3533	247.146	305.291	289.973	309.553	250.708	142.833	249.435	240.829	213.124	284.01	249.924	236.363	231.896	229.488	180.259	279.129	162.52	306.197	262.718	116.33	2.28369
139.5	169.182	216.85	252.337	98.7575	88.4623	76.8863	150.099	190.571	93.5306	120.698	154.551	160.654	265.175	129.845	224.86	301.464	179.482	57.4947	194.882	147.975	99.3033	194.692	198.18	98.9077	242.508	310.188	289.294	304.981	248.224	143.054	253.826	241.373	212.448	283.863	247.252	236.342	231.633	227.836	179.258	274.861	162.255	310.07	260.494	117.006	2.25142
140.43	168.899	216.624	256.102	99.0872	88.4819	76.7963	150.586	190.348	93.5514	121.08	154.187	161.769	270.379	130.351	225.824	301.168	178.504	57.4522	196.803	148.958	99.0165	195.97	198.451	99.1748	245.623	305.681	290.028	307.526	252.483	144.878	250.735	240.918	212.034	285.644	245.424	235.853	229.56	227.861	177.589	274.685	162.938	305.739	260.376	117.389	2.30335
141.36	168.683	217.795	255.069	98.9669	87.8283	76.6237	150.307	191.756	93.8439	120.785	153.963	162.244	264.183	130.899	224.262	305.533	180.882	57.007	196.225	148.5	100.129	194.65	196.552	99.1513	246.247	302.692	290.257	310.151	250.836	141.756	250.24	241.876	212.015	286.004	246.532	236.998	230.432	228.068	178.757	282.021	160.989	309.774	259.217	115.987	2.27523
142.29	168.649	220.665	253.107	99.0553	88.9882	76.4168	150.225	192.08	93.0498	120.391	153.643	161.888	266.308	129.977	224.446	305.774	180.961	57.0944	197.362	149.966	98.4445	195.318	197.286	97.6842	243.582	303.725	290.125	312.153	247.971	142.301	248.696	241.65	211.065	286.381	245.002	236.883	229.508	227.988	177.025	279.941	162.425	307.159	255.651	116.37	2.29079
143.22	168.61	219.533	257.252	98.712	87.5855	76.6035	149.875	190.514	93.1194	119.87	152.708	160.988	267.134	129.967	225.058	306.761	181.107	57.2755	196.272	150.21	98.0397	194.411	198.527	98.2419	244.208	301.799	291.885	310.457	243.912	140.7	250.725	240.345	210.635	287.928	243.117	237.899	226.125	226.757	175.746	275.303	155.82	308.666	254.467	116.399	2.26744
144.15	168.732	219.254	252.758	98.0181	86.3521	76.7407	150.825	191.106	93.4887	120.347	155.256	160.785	265.541	129.943	225.04	305.406	179.236	57.2448	196.286	148.562	98.3859	196.888	198.986	97.4504	248.176	303.761	289.712	311.899	248.736	139.013	252.375	239.222	210.809	286.305	243.131	236.622	227.421	226.2	174.501	276.912	159.599	309.633	257.661	117.52	2.23965
145.08	169.829	222.225	253.061	98.2181	86.1831	76.6068	149.961	192.196	94.0898	119.399	153.116	161.127	265.615	130.145	224.519	303.758	179.314	57.0498	196.531	148.252	98.5077	196.673	197.166	98.9066	243.57	307.346	287.881	304.87	247.65	140.027	251.02	240.342	210.534	286.932	242.927	237.231	227.778	225.573	175.276	279.228	160.04	307.582	255.475	116.118	2.26307
146.01	168.755	219.648	255.52	98.0714	86.6135	76.5577	150.04	191.393	92.556	118.886	155.78	160.209	268.513	130.835	224.509	303.385	177.686	56.4751	195.4	149.156	98.3216	195.792	198.035	98.1735	245.109	304.996	289.714	302.491	251.152	141.996	248.843	241.483	209.374	286.748	242.03	237.967	226.217	224.276	174.266	273.639	160.406	307.579	252.361	116.432	2.22342
146.94	168.262	222.662	256.023	97.8367	85.4226	76.4239	149.745	191.955	92.5898	119.424	154.322	158.454	260.944	129.832	224.48	300.024	177.961	57.1583	194.732	148.231	97.9758	196.083	198.516	98.5639	244.452	307.476	287.6	302.898	250.803	139.837	250.556	239.508	209.564	285.431	239.687	239.819	225.559	223.383	173.656	274.973	158.663	311.029	257.084	116.999	2.25273
147.87	168.493	221.996	253.086	97.5003	85.62	76.159	149.011	191.631	91.9533	117.973	153.892	159.286	270.281	129.66	223.865	301.77	177.908	56.875	194.668	149.23	96.5918	197.344	198.055	97.2529	244.882	300.949	288.319	305.942	249.335	141.096	250.61	238.868	208.357	287.804	242.296	239.621	225.542	224.081	173.545	272.077	158.604	313.939	258.627	115.651	2.19256
148.8	168.039	223.283	251.429	97.4176	85.7159	75.9261	149.312	191.525	91.4555	119.031	154.394	158.413	262.874	128.933	223.636	301.289	180.146	57.2369	196.391	148.856	96.9104	196.135	197.65	97.511	244.446	304.368	287.929	300.105	252.054	140.163	248.221	238.943	208.504	284.885	240.535	238.561	222.925	221.816	172.964	273.333	157.805	314.183	252.493	114.76	2.22345
149.73	166.531	222.264	252.836	97.2852	84.2288	75.8982	149.247	191.771	92.0887	118.846	157.51	158.321	265.691	129.993	223.422	298.191	178.929	56.5461	195.606	149.49	99.3184	195.1	197.503	98.0142	245.085	304.759	286.11	303.072	243.636	137.136	246.986	237.308	207.746	286.426	237.603	237.918	221.947	221.794	172.412	272.205	156.737	313.538	251.991	115.521	2.19681
150.66	168.014	222.743	252.732	97.3483	83.9803	75.7738	149.189	190.773	90.83	118.749	154.557	157.94	268.138	130.614	221.662	299.967	178.892	56.5544	194.002	148.08	97.3667	195.396	198.153	97.8194	243.435	303.238	285.573	301.596	251.304	137.915	245.744	237.227	206.061	287.18	238.866	238.53	222.899	219.359	172.049	269.719	158.052	313.224	253.114	114.699	2.22618
151.59	167.637	224.334	256.014	97.3189	82.4878	75.7196	148.104	192.454	91.2237	117.388	154.817	159.637	271.231	129.981	223.597	298.287	179.544	56.4471	193.489	148.614	96.7304	195.486	197.013	96.8991	242.857	302.271	280.323	292.813	257.047	136.323	247.989	238.237	206.685	285.059	236.521	241.937	220.252	219.964	173.102	269.03	156.433	309.655	252.505	115.411	2.19382
152.52	168.893	224.71	251.975	97.2438	81.9493	75.9271	147.966	193.52	91.0618	117.133	154.133	157.481	264.891	129.984	222.854	297.458	177.726	56.8061	195.207	147.766	97.9657	193.718	198.804	96.7205	244.055	296.824	282.9	293.725	248.27	135.951	247.818	238.257	205.887	285.392	236.021	238.535	218.79	216.274	170.247	271.195	155.436	305.277	248.876	115.458	2.16052
153.45	167.162	224.396	252.119	96.8236	81.235	75.5911	147.453	193.241	90.6272	117.78	153.705	157.632	271.292	129.728	221.528	295.357	178.757	55.7924	194.917	147.077	97.2846	194.569	198.789	98.3322	243.14	298.026	282.079	297.02	253.27	135.131	248.6	236.752	206.415	284.04	237.094	239.68	219.162	217.532	171.99	267.918	155.707	309.348	246.336	114.05	2.15301
154.38	168.023	227.414	251.369	96.4771	79.3349	75.0543	147.704	192.241	90.749	116.412	152.347	157.476	269.909	129.721	221.266	293.341	178.537	55.5976	192.737	147.175	96.5952	193.201	196.194	97.4273	240.543	295.609	281.775	293.923	246.09	136.186	246.623	236.223	206.298	282.553	234.108	236.512	219.568	213.537	171.353	264.635	155.761	308.74	247.802	114.803	2.15467
155.31	166.743	225.328	252.97	96.7241	78.8379	74.7321	147.463	192.735	90.3021	116.024	151.244	156.844	272.704	130.201	221.148	292.893	176.947	55.2947	193.247	147.824	96.7928	193.164	198.047	97.8359	240.319	291.861	281.105	289.433	252.67	134.498	242.511	234.859	205.188	283.108	233.01	237.621	219.056	214.565	170.07	259.191	154.499	305.07	246.29	114.934	2.15558
156.24	166.97	224.495	249.532	96.784	77.4368	74.8661	146.494	191.767	90.5514	116.063	151.059	154.434	275.767	128.998	219.943	291.964	174.793	54.8865	194.708	147.121	96.4192	192.129	198.811	96.798	237.724	293.392	279.443	287.36	249.329	136.229	242.264	235.825	204.454	283.256	233.449	237.306	216.458	212.169	169.563	260.212	154.801	295.825	248.059	113.555	2.16249
157.17	167.409	222.627	250.912	96.5271	77.609	74.2237	146.229	193.079	89.6216	115.814	148.517	154.672	271.327	129.819	219.439	289.234	178.314	55.0989	192.639	146.821	95.2639	192.184	197.708	96.8899	239.617	289.819	277.849	282.212	244.821	133.997	242.565	233.101	202.526	278.112	231.349	235.145	216.14	210.744	169.987	255.561	153.931	300.632	247.343	113.195	2.13331
158.1	167.346	223.305	248.868	96.3127	75.7315	74.1996	145.566	191.182	90.0797	115.236	149.223	155.447	271.823	128.438	220.568	286.155	176.591	54.1296	194.257	146.189	95.1449	191.039	198.387	96.7691	237.97	285.921	278.078	279.618	248.221	132.814	245.519	233.863	202.551	278.925	230.25	234.753	215.538	209.573	168.482	258.993	154.547	290.065	242.623	112.297	2.09783
159.03	168.491	220.863	251.849	97.0481	75.7766	73.8568	145.314	192.082	89.8778	113.83	146.803	153.536	277.629	128.166	220.116	284.514	174.742	53.6901	195.524	145.747	95.5679	190.855	197.12	96.3783	235.575	282.773	276.632	275.783	247.794	131.553	238.645	233.657	201.537	277.909	228.693	235.474	212.866	208.465	165.816	252.058	151.322	282.744	237.983	111.979	2.09056

## Sheet: Violing Plot (f)
Violin plot
OX2 WTR	OxLight1.0
21.6993	-0.376343
84.4575	2.37512
5.8745	-1.34572
21.7762	0.0677021
152.416	-0.556206
-7.41547	-0.702552
117.479	0.870235
119.743	1.16561
124.051	-0.294383
144.982	0.771314
89.945	2.81312
38.4709	1.38065
112.214	-0.491784
187.739	0.413582
183.605	-0.344053
167.548	2.03242
83.582	2.68665
27.3942	0.39698
57.3829	0.741877
31.2663	1.49783
67.4446	-0.632578
78.2186	-1.44128
80.9798	1.91677
42.8226	1.97658
26.6724	1.51521
132.744	-0.462683
32.5824	-0.00190469
33.8385	-0.860224
37.7004	2.8638
136.784	-0.101388
95.1112	1.21183
20.4925	2.01438
182.335	-0.269361
22.3009	-1.25962
72.2195	0.11567
112.858	0.274175
25.8564	-1.07488
58.2464	0.0301316
150.313	-0.0857735
52.9699	-0.553933
162.751	-0.344869
25.287	0.366535
90.6242	-2.44538
66.757	-0.103631
	-1.80921
