# Supplementary material for: A genetically encoded sensor for in vivo imaging of orexin neuropeptides
Source: Nat Methods. 2022 Feb 10;19(2):231–41. doi: 10.1038/s41592-021-01390-2 (PMC8831244; doi:10.1038/s41592-021-01390-2)
Supplement: Source Data Fig. 3 — Source data from the ex vivo and in vivo validation of the sensor. [file 41592_2021_1390_MOESM7_ESM.xlsx]

## Sheet: Panel c
		Orexin-A concentrations
	10 nM	200 nM	1 uM	200 nM (OxLigth-ctr)
1	2.61374	-5.81338	15.4721	1.03442
2	1.6194	-11.4823	7.93185	1.98966
3	1.8739	-5.7839	-0.279967	1.278
4	-1.1764	0.152357	8.73628	2.76886
5	2.07388	-0.219587	16.0865	2.82834
6	0.305304	-4.4791	5.07687	2.36585
7	1.07542	4.67667	11.8528	1.68901
8	3.45179	-0.178125	6.45082	3.02296
9	0.817055	-2.38493	8.72566	1.65085
10	0.0998484	5.1211	7.94957	1.88355
11	1.45011	0.643491	4.41219	2.52144
12	-0.225172	-3.54824	9.68368	1.40469
13	1.49826	1.34504	7.37113	2.76492
14	-0.0462048	-1.56084	9.32657	2.55416
15	-2.0255	1.41804	3.32329	-0.144447
16	1.07983	0.210462	5.4223	0.142216
17	-1.0803	0.43055	8.94922	1.39602
18	1.43188	-4.36396	6.4846	0.128516
19	3.1198	3.87888	5.59195	0.977505
20	0.719551	-2.38206	0.988825	0.785694
21	1.18552	2.47245	2.78244	1.20423
22	1.04171	-1.22705	4.42024	2.0334
23	1.04321	0.56152	1.41285	-0.368073
24	0.412673	4.16719	6.11908	-0.15163
25	3.91794	4.14042	4.9213	2.62195
26	1.43066	2.67872	8.67183	0.712019
27	1.48131	4.62586	5.12539	0.0626814
28	0.894914	4.67287	-0.147803	0.74034
29	1.91352	6.04299	3.37687	0.483061
30	2.38963	6.54421	3.49296	0.187826
31	2.73066	-0.330019	0.138665	0.954839
32	1.59213	1.75094	1.8655	-0.497875
33	-9.01458	5.18878	10.1927	-0.439694
34	-5.44915	6.17773	6.93443	0.562179
35	-10.7617	-1.75875	-0.444496	-0.555316
36	-6.80831	3.02097	-0.66382	-0.500011
37	-2.65595	3.07073	12.179	2.04502
38	1.11748	-1.53969	-0.494435	0.588118
39	2.5672	7.46576	1.43024	-0.319653
40	-0.55797	2.46115	-4.32217	0.102573
41	3.03013	1.49868	2.10212	0.579888
42	0.594527	5.51405	6.87338	0.129706
43	2.6324	2.79751	1.60644	1.57991
44	3.79874	5.61382	2.35107	-0.524918
45	3.23189	-0.749429	-8.44146	0.097089
46	2.04337	7.61122	3.74928	-0.876025
47	6.05692	-1.73342	0.827437	-0.545905
48	3.42648	6.00869	-2.68427	0.778369
49	3.03246	0.442568	6.2494	1.35886
50	7.11266	2.42248	3.53436	0.0158819
51	6.24592	11.8506	5.54979	0.442485
52	4.44512	8.45427	-2.26988	-0.27057
53	4.78682	6.07389	1.6632	0.0714941
54	6.14312	12.1052	14.7073	0.819873
55	7.89023	7.65786	10.7162	0.562094
56	6.39007	4.52058	10.1726	-0.556526
57	2.81682	8.65825	19.3807	0.514254
58	5.39406	11.3007	23.9488	0.646907
59	5.57556	10.2202	25.5633	0.896615
60	9.75831	10.4238	16.7489	1.64231
61	8.35707	15.9839	23.3532	-1.52878
62	12.1823	21.0783	34.675	2.34282
63	9.24357	19.6256	37.4813	0.10686
64	10.4571	13.6565	35.8088	1.52318
65	13.168	19.2841	29.2845	1.13346
66	11.2265	15.1729	32.0295	0.0854361
67	12.3156	16.3022	33.5699	1.58954
68	12.4382	22.3946	36.2714	0.861544
69	14.9728	25.6541	41.5817	2.50378
70	19.0708	19.3291	34.0709	2.01921
71	14.4127	30.3375	42.259	-0.596177
72	19.5315	29.0551	54.8011	1.7869
73	16.5316	27.6895	61.9006	-2.41285
74	19.5896	35.9383	46.1853	1.18449
75	16.5018	33.1127	53.3388	-0.0502441
76	19.0995	32.8426	56.934	-0.124313
77	17.465	40.0072	67.4894	0.180421
78	15.4904	35.0686	69.0151	0.811183
79	18.9528	49.9058	63.8142	0.64826
80	17.0717	47.3463	59.9089	2.02668
81	17.7445	51.3277	66.0992	-0.206833
82	19.1297	56.6899	68.4798	0.34708
83	16.9369	56.7142	71.5283	1.85413
84	20.0149	59.2294	62.348	-0.269232
85	17.3693	68.4937	62.048	1.25383
86	19.5098	68.6925	69.547	2.91453
87	23.9735	65.8884	76.9215	0.956024
88	21.113	75.4567	80.7735	-0.73279
89	25.7387	73.2786	80.111	1.73903
90	26.788	74.8068	83.4423	0.761615
91	27.37	79.6851	94.1958	-0.275393
92	28.4551	81.1718	91.5973	0.980485
93	30.2423	80.0995	81.6554	-0.189773
94	28.957	84.2007	85.3931	1.13945
95	33.407	89.5094	92.8263	1.27124
96	31.225	94.3629	90.3567	0.243112
97	32.2997	90.9973	91.2548	1.34598
98	31.4612	95.0512	85.9698	1.48234
99	32.2992	100.575	91.669	0.0740908
100	31.18	104.35	92.2277	1.17133
101	31.5865	101.601	102.366	1.38791
102	32.5161	104.558	92.5851	1.11251
103	32.0296	99.7614	97.2761	1.28425
104	33.0899	106.725	100.004	2.08436
105	29.1959	110.931	100.521	0.156619
106	33.624	111.118	99.282	0.602681
107	33.2922	103.97	96.6805	2.04183
108	35.1142	112.319	102.911	1.10112
109	36.2256	109.693	101.627	2.42315
110	35.8425	114.107	104.316	0.602341
111	37.5047	115.587	108.755	0.926845
112	37.3968	112.845	100.288	2.28183
113	36.6131	118.619	102.535	-0.37062
114	39.1791	113.381	108.783	1.15939
115	38.2741	115.745	105.923	1.74939
116	38.4202	120.01	110.968	-0.925447
117	35.8273	117.179	105.123	2.59762
118	36.325	117.978	113.506	1.12353
119	40.6072	118.499	111.175	0.566246
120	40.7067	117.042	114.61	2.47631
121	37.6098	123.151	108.921	2.10461
122	41.7212	120.53	120.995	1.38456
123	38.9132	120.293	116.237	1.35071
124	42.6854	127.42	117.218	0.334025
125	40.1784	118.448	124.738	1.29458
126	40.9754	123.123	116.716	1.56324
127	39.0711	124.112	124.089	0.631222
128	40.5988	122.293	126.425	2.58705
129	37.8436	128.278	126.998	1.55849
130	42.632	119.584	128.956	1.65851
131	39.9413	125.994	129.348	1.26881
132	39.6182	132.304	122.537	2.70689
133	40.3559	125.111	121.192	1.14395
134	40.5145	127.129	122.193	3.24391
135	40.4963	128.42	133.48	1.15379
136	41.1705	130.636	128.854	1.6842
137	38.9029	125.324	127.51	1.00817
138	40.2093	130.622	121.767	2.42813
139	39.3628	125.77	135.495	1.55163
140	41.1193	124.675	124.666	1.12973
141	40.9818	133.526	132.483	0.330954
142	37.2886	127.244	140.396	0.847548
143	40.222	127.699	132.999	1.12347
144	38.6663	128.239	138.679	0.841125
145	39.7773	129.547	143.714	1.25286
146	41.7385	131.872	141.325	1.34557
147	39.7615	128.265	154.022	0.984875
148	41.8864	131.717	144.626	1.32026
149	40.3029	128.837	132.577	2.27137
150	41.9106	132.157	129.262	0.69117
151	42.414	133.292	136.095	1.60458
152	41.7323	130.513	142.739	1.28253
153	41.7183	123.892	139.749	2.27159
154	42.2073	136.425	139.809	1.26679
155	40.3766	127.445	135.634	1.25895
156	42.1253	131.405	137.202	1.18345
157	44.1537	135.922	133.023	1.24558
158	42.2286	127.983	136.165	1.6535
159	43.8051	140.627	135.491	1.77866
160	42.2972	137.537	134.305	1.14828
161	42.6954	129.224	149.331	2.55723
162	42.6084	133.786	137.314	2.44453
163	41.625	137.76	129.352	1.77582
164	44.5305	132.08	136.198	1.77024
165	42.7891	137.526	132.168	0.997163
166	40.4436	134.504	134.88	1.76244
167	41.4691	123.473	148.187	0.737622
168	40.2925	132.936	138.4	0.336662
169	44.8276	132.483	138.57	1.59392
170	40.4933	133.62	144.737	1.00806
171	43.3443	136.667	134.72	1.47975
172	42.2283	131.564	138.733	0.485704
173	40.3261	131.454	141.941	1.961
174	42.083	137.086	148.191	2.8512
175	42.1381	136.735	151.883	0.601191
176	40.5791	134.333	137.693	0.65263
177	40.8632	140.272	145.955	2.65561
178	42.3196	137.758	146.067	-0.0868866
179	39.5723	136.949	148.348	1.85406
180	41.8055	138.438	141.948	1.02015
181	39.2747	138.069	149.945	0.191301
182	37.8278	136.226	149.122	2.51837
183	41.2532	143.897	153.429	1.27576
184	40.6812	136.163	147.953	1.63941
185	39.662	139.152	142.244	2.03951
186	41.7503	132.367	145.125	2.31393
187	39.1301	136.562	152.603	2.06936
188	37.7193	134.685	--	2.50354
189	39.5856	129.523	--	1.65756
190	40.9372	136.459	139.156	1.4308
191	38.5402	133.502	139.566	2.00861
192	39.4607	140.458	147.615	1.90073
193	39.4348	133.504	140.373	1.57943
194	39.7259	132.481	151.076	0.37622
195	37.4788	140.473	144.449	1.55913
196	34.2907	135.39	139.471	1.13397
197	36.383	132.209	141.316	0.458566
198	35.5627	140.234	147.45	1.6551
199	35.7001	134.896	150.067	0.804308
200	34.7766	130.236	141.485	-0.094385
201	37.0656	136.389	142.716	-0.723139
202	33.2091	134.905	156.133	1.27033
203	35.4366	134.497	146.356	0.102014
204	32.0517	136.765	150.594	1.41992
205	32.2876	130.357	151.939	-0.341426
206	33.5972	134.102	141.366	1.04376
207	31.5138	125.097	149.661	1.11221
208	34.5698	127.217	147.434	0.230462
209	30.5215	135.775	151.683	2.41209
210	30.732	132.938	154.249	2.00218
211	29.4793	132.226	151.45	-0.347468
212	31.7146	134.673	153.312	0.772013
213	30.3025	128.618	148.445	1.97647
214	29.1285	134.661	150.938	2.92075
215	30.2322	127.362	148.199	1.64217
216	28.7294	121.19	147.199	1.44378
217	28.4948	126.193	156.547	1.80872
218	27.6254	130.363	141.985	0.109132
219	27.7936	124.407	138.778	1.49061
220	27.127	125.092	143.817	2.28769
221	25.3303	123.582	151.872	1.10666
222	27.0225	125.396	132.967	2.26103
223	27.1608	124.934	138.435	0.584953
224	27.6809	122.974	149.22	1.63334
225	25.3156	118.034	140.907	-0.0883234
226	25.4125	122.593	149.465	2.95812
227	29.4865	122.283	153.034	0.387251
228	24.8187	120.688	146.122	1.46096
229	26.0408	123.263	143.178	1.89575
230	20.9669	117.259	139.888	1.32256
231	23.7427	118.326	145.971	1.08566
232	24.5022	118.627	148.552	2.40604
233	25.0644	116.924	139.352	1.43305
234	22.7906	116.423	138.216	1.78135
235	23.7257	118.503	137.487	1.82652
236	25.2509	112.596	144.478	1.57217
237	25.6402	110.447	139.089	3.55999
238	27.1912	116.954	134.3	3.2957
239	24.911	111.234	145.844	1.16635
240	25.0326	111.008	143.697	2.72141
241	25.3612	111.192	137.795	3.14563
242	23.8572	108.76	133.289	2.29881
243	26.613	110.651	137.739	3.42705
244	22.9755	104.771	143.071	1.95632
245	25.5039	100.269	137.89	1.54827
246	23.5298	102.991	136.497	2.124
247	24.1365	99.4393	136.722	2.78489
248	22.278	100.738	141.112	2.96662
249	26.1412	100.535	135.381	2.86221
250	24.2336	91.2252	129.312	1.04213
251	24.53	80.0802	130.589	1.82821
252	25.3469	89.1814	142.991	1.68979
253	23.8575	89.9005	130.695	1.57206
254	25.2321	93.2918	132.992	2.0812
255	22.2237	85.8681	120.796	1.09457
256	24.9047	91.6208	121.081	0.495931
257	22.5771	89.4322	129.901	1.53125
258	23.6578	88.0055	134.542	0.809241
259	22.0328	87.9553	115.864	2.26013
260	23.13	84.2998	123.065	1.69013
261	21.4404	88.4522	127.382	2.13892
262	23.4433	87.3695	121.914	2.34779
263	20.0277	86.7714	118.709	1.71545
264	22.3507	80.7091	125.411	2.86632
265	20.3411	86.0903	118.935	3.07119
266	21.6911	76.867	122.178	2.01434
267	20.402	79.7001	119.814	3.20666
268	18.5542	81.8883	112.575	1.0488
269	21.8833	82.3865	116.069	2.00683
270	18.8078	71.1865	109.986	2.69254
271	20.9881	71.3981	109.233	2.20615
272	17.9529	70.1923	113.85	-0.477775
273	18.0384	68.5415	108.88	0.781334
274	21.7435	76.8686	109.189	0.830314
275	15.8051	67.44	107.965	1.75583
276	16.8126	71.6307	117.509	3.00931
277	16.4276	64.4601	113.92	0.111286
278	18.3694	60.6022	108.178	2.119
279	17.435	70.9428	107.218	3.04945
280	15.1813	58.7198	109.167	1.4012
281	17.2734	63.8737	112.747	1.42986
282	14.6404	61.7335	103.905	1.07565
283	14.4122	64.4855	97.7976	0.886703
284	12.9106	64.2991	114.742	2.50742
285	15.0542	58.1568	95.7299	0.554149
286	16.4796	61.8495	103.265	1.11968
287	13.1667	62.1263	101.276	2.12961
288	13.83	58.763	99.1354	0.0563497
289	14.0816	63.7461	93.546	2.96311
290	13.6617	57.4581	105.285	1.30203
291	13.8002	57.7152	100.002	2.03071
292	15.3347	54.8404	96.4049	1.63148
293	12.2606	53.3449	86.5007	0.344207
294	10.4178	54.4994	91.7149	-0.289758
295	11.8453	54.7833	94.8771	1.41719
296	11.5742	50.8182	93.3066	1.86335
297	9.70211	51.4725	93.6032	2.01913
298	13.0421	52.2794	93.8043	1.60433
299	6.10876	47.0311	87.6172	2.06732
300	11.1934	49.2844	86.1485	1.95278
301	10.4375	49.0923	83.6443	-0.687061
302	12.6078	45.2057	86.3753	1.11974
303	8.33272	51.7005	90.7563	0.279931
304	9.94927	45.7685	87.2762	1.10815
305	5.23986	42.2828	89.8896	-0.1104
306	8.49167	43.6002	85.4906	1.54721
307	6.2678	41.3304	89.7228	0.213103
308	9.16244	48.4034	84.759	2.03041
309	9.68998	44.9711	82.2695	2.32257
310	7.21974	42.4889	83.358	0.652555
311	7.17026	46.8309	86.8091	1.85176
312	7.07738	38.9302	82.273	1.782
313	5.30847	42.7515	77.1686	0.0704032
314	6.01072	44.2617	79.4662	0.919383
315	5.00766	42.3903	78.4872	2.21276
316	7.16221	45.0998	81.3147	0.922048
317	5.52474	43.2897	73.7447	2.50481
318	5.84968	32.221	71.6985	1.76423
319	3.63544	42.1306	74.0461	0.0312521
320	5.64042	34.1481	70.715	0.982949
321	5.84243	38.9741	77.282	-1.04305
322	4.78597	40.7062	73.1596	1.65122
323	8.09694	33.8532	65.8467	1.60758
324	6.99184	30.8138	74.7383	1.04558
325	5.32648	38.817	72.3027	0.151547
326	7.693	33.5465	71.7344	2.03275
327	5.56555	30.1159	69.1184	0.492227
328	6.32269	27.4071	64.9377	0.764677
329	4.9082	31.4833	66.9476	1.24948
330	3.31199	32.9364	71.5645	0.548908
331	5.79107	28.1494	66.657	1.4409
332	4.4401	29.8142	58.4784	0.544489
333	6.23223	29.5481	68.2557	-0.250311
334	4.72782	28.9973	64.163	1.5623
335	3.97563	25.8512	49.5301	2.65494
336	4.84046	24.4775	68.6998	0.739995
337	1.93989	24.1602	59.92	2.46062
338	0.708729	28.439	53.2611	0.028119
339	1.97849	24.7166	66.0015	0.00730674
340	0.399167	27.0593	65.7177	1.79128
341	0.908572	27.8029	56.5689	2.81677
342	1.05193	21.9944	49.367	1.35897
343	0.157929	27.739	57.8339	0.907018
344	2.13039	25.0817	62.6189	0.506278
345	-0.0302015	24.2687	59.2348	0.508476
346	3.90881	26.8679	56.416	0.716208
347	4.24076	25.2694	58.8138	-0.651672
348	1.88019	22.2916	52.5927	0.539395
349	5.02145	24.204	44.8673	1.08916
350	0.764127	18.9443	47.7866	-0.0764354
351	4.19953	22.8835	51.8318	1.0134
352	4.049	22.139	35.1239	1.83686
353	3.06971	19.7514	37.0106	1.48545
354	3.92815	20.9104	44.0026	0.562529
355	3.44009	12.0801	51.2052	0.859302
356	5.00774	15.8715	45.4025	0.716496
357	2.58877	19.9559	47.1763	1.22887
358	0.730444	19.9863	47.3241	1.1037
359	2.17153	19.2427	50.413	1.69573
360	2.54072	13.6092	38.8416	1.92197
361	5.06037	17.041	36.625	1.37873
362	2.11884	13.0242	46.6777	1.67263
363	6.91781	12.0404	40.2912	1.55933
364	3.72028	16.4013	43.4047	1.31392
365	3.97074	10.5962	29.0744	1.56429
366	6.12635	12.8446	40.0301	0.617924
367	5.0158	7.85888	39.6246	-1.0102
368	6.29011	8.1475	42.9669	-1.98928
369	5.06476	7.54908	44.9798	-1.39636
370	3.39332	9.25112	25.4492	2.97582
371	6.27689	5.2935	28.9713	1.53572
372	4.39461	5.78897	33.9051	0.415389
373	6.51695	9.38027	35.9258	2.64788
374	6.01468	4.13455	34.6334	1.08391
375	6.69047	9.81983	31.8514	0.292049
376	7.93565	8.66965	31.8314	0.637845
377	6.15216	8.42477	23.3134	0.871527
378	9.07174	10.4233	28.0793	1.53191
379	5.61572	2.49372	35.8772	1.26311
380	5.11921	5.74661	22.5532	1.64198
381	4.60381	12.2643	28.1806	2.43561
382	5.46619	6.56885	32.0939	0.564746
383	6.34107	5.71969	27.0951	1.26383
384	3.81223	8.4427	31.1119	2.52775
385	4.83918	1.895	19.7671	0.959461
386	4.37293	8.65728	20.033	-0.519972
387	7.76074	-4.95035	12.5945	-0.261279
388	6.39019	9.61758	21.7843	0.736011
389	4.45288	1.75076	24.8082	1.75187
390	6.87886	1.77926	19.6062	1.80528
391	4.19645	0.668104	17.4685	0.651001
392	7.34452	3.15238	11.9794	1.57657
393	4.30194	3.37422	22.2582	2.17598
394	6.79558	3.81954	23.7166	1.42721
395	5.57485	3.44936	19.0219	2.31363
396	4.79308	2.12585	9.00618	2.60003
397	4.64023	2.59231	14.0075	1.3744
398	7.65936	4.85811	17.6597	-0.314819
399	5.63313	7.29136	11.7032	0.959663
400	8.7652	4.06809	16.829	-0.48319
401	8.43339	4.11935	16.5557	-0.0829931
402	4.6816	8.49326	16.6489	0.752408
403	8.09604	6.07612	19.0025	0.427703
404	6.12509	4.86242	11.4255	1.581
405	6.17271	2.22642	15.9618	0.484
406	5.61842	7.28315	8.09013	0.658154
407	6.37362	6.35408	10.0243	-1.06758
408	7.89255	10.1047	11.7226	0.109042
409	4.51044	1.49566	5.45611	2.11981
410	5.33467	1.22952	6.76071	0.340664
411	5.96043	7.15003	6.37026	0.915034
412	5.92438	4.20802	8.83566	1.02294
413	6.16684	0.171239	7.95123	1.15028
414	6.04513	5.28625	-1.1703	0.131094
415	8.04941	7.21226	6.7679	0.890738
416	5.15515	4.84864		1.78482
417	5.06983	6.26742		2.38733
418	5.86668	8.0635		1.04374
419	3.43288	0.821223		1.38662
420	8.29963	9.43299		0.324352
421	2.94047	3.80831		0.536802
422	8.25067	8.81389		1.27381
423	3.62748	7.5633		-0.024447
424	5.78859	7.19302		0.989879
425	5.42264	4.43934		2.23669
426	4.85547	8.31951		1.2512
427	5.7461	14.0192		1.34578
428	3.76252	5.89571		1.23383
429	6.1321	11.9339		0.660853
430	6.17684	4.20275		2.03147
431	3.19642	3.92322		0.0452666
432	5.77509	5.2557		0.702863
433	4.18019	5.95713		2.29171
434	4.44929	7.45106		-0.546771
435	4.08884	8.14862		1.78742
436	3.08734	2.98418		2.19396
437	4.29175	0.780503		-0.676279
438	3.39818	7.09469		0.495057
439	4.25405	9.82507		0.814745
440	2.88688	1.59145		2.28541
441	4.35028	4.44039		2.15689
442	4.62676	-0.477687		-0.136398
443	2.8694	2.18691		1.2648
444	7.01569	1.3939		1.00828
445	4.06566	-2.76745		0.438298
446	4.1264	11.1788		0.658815
447	2.49761	0.8896		0.780035
448	6.46331	3.03471		2.04804
449	2.42814	1.81037		2.15425
450	5.11125	-0.271379		0.987184
451	3.71819	-1.42244		1.05113
452	3.44053	2.73799		1.59417
453	3.75265	0.945379		0.173793
454	0.811239	-2.86805		0.34635
455	4.0471	5.91779		1.14607
456	2.31413	-0.311772		1.22309
457	2.38489	3.9856		0.550873
458	0.892283	4.1983		1.58258
459	1.33446	2.70883		1.69649
460	2.22472	3.31472		2.07245
461	3.30507	7.73664		2.28553
462	4.52899	4.37405		1.74218
463	-0.227141	4.84613		1.86047
464	3.45005	3.54112		0.602727
465	2.81147	1.4171		1.25344
466	1.29636	7.5916		1.19733
467	1.06772	6.21969		0.807
468	-0.249549	5.55548		2.90227
469	3.30684	8.54236		1.39885
470	1.97343	-1.3638		0.57757
471	1.59497			1.69788
472	0.948141			1.21301
473	0.66773			1.45084
474	1.59889			-0.484587
475	-0.143709			0.262488
476	1.64785			1.8367
477	0.777413			1.056
478	-0.622647			1.39807
479	1.49882			1.46671
480	0.882748			0.82932
481				1.20266
482				0.701587
483				1.37169
484				1.87065
485				2.04439
486				0.668599
487				1.43131
488				0.0613291
489				1.46021
490				1.90296
491				0.607887
492				1.66717
493				1.64176
494				0.60325
495				0.686264
496				0.834059
497				3.08496
498				1.94153
499				0.695234
500				2.26526
501				0.452947
502				-0.277294
503				2.44614
504				0.821797
505				0.603608
506				2.45895
507				-0.997815
508				-0.0944165
509				1.27951
510				0.475552
				2.70557
				1.12006
				1.44293
				1.00201
				0.655265
				1.06237
				0.748822
				0.743046
				2.09328
				-0.558112
				1.24552
				1.86541
				1.77222
				-0.73598
				0.99268
				2.72128
				0.536668
				1.73245
				1.73537
				1.80681
				1.79916
				1.11375
				-0.236464
				1.85518
				2.31737
				0.392195
				0.797923
				1.70439
				2.22167
				1.4601
				0.826402
				1.75813
				-0.337254
				1.79653
				3.23662
				2.47693
				1.78127
				1.73741
				0.615546
				0.641159
				0.422407
				3.10995
				0.428924
				1.32144
				0.887278
				0.741248
				0.939254
				1.52469
				2.14121
				0.00192975
				2.38302
				0.633614
				0.302373
				1.70182
				1.88331
				-0.286413
				2.58115
				0.18182
				2.09588
				0.359417
				1.29396
				0.165653
				1.2215
				-0.279417
				0.198158
				1.01133
				1.87883
				1.8533
				-0.882883
				0.328035
				1.61605
				-0.115972
				2.10973
				0.578493
				0.0653531
				1.38163
				0.113139
				0.929372
				1.68645
				-0.278867
				0.253796
				0.819411
				0.651183
				0.437747
				2.28271
				-0.17734
				1.85371
				0.461098
				1.05929
				0.964473

## Sheet: Panel d
Orexin-A Concentrations
0	0	0	0	0
10	32.9	42.06	46.73	41.53
80	61.06	63.084	38.7	45.6
160	125.144	150.362	104.6	93.7
200	135.12	123.45	130
1000	148.54	170.36	147.19	154.47

## Sheet: Panel h
	Traces - oxLight1
	No Stim														1Hz														5Hz														10Hz
	Mouse 1 (m49)				Mouse 2 (SK52)				Mouse 3 (SK54)						Mouse 1 (m49)				Mouse 2 (SK52)				Mouse 3 (SK54)						Mouse 1 (m49)				Mouse 2 (SK52)				Mouse 3 (SK54)						Mouse 1 (m49)				Mouse 2 (SK52)
	Trial				Trial				Trial						Trial				Trial				Trial						Trial				Trial				Trial						Trial				Trial
	1	2	3		1	2	3		1	2	3		MEAN		1	2	3		1	2	3		1	2	3		MEAN		1	2	3		1	2	3		1	2	3		MEAN		1	2	3		1	2	3
	9.68324	-2.46468	0.363195		-3.33465	6.37815	-5.88013		-0.495346	1.92678	1.42089		0.844161		0.73243	3.30637	0.261115		-5.59038	1.39767	-0.918993		-0.304108	-0.343018	-2.86676		-0.480631		-11.6585	2.19318	-1.68893		-1.66075	-0.861005	-5.55201		-0.851509	0.702561	2.34797		-1.89211		-5.58303	-0.0781089	-0.120656		-4.09759	-0.704231	1.66651
	9.96772	-2.3004	0.287331		-3.13137	6.32179	-5.6947		-0.179151	1.70753	1.65341		0.95913		0.575506	2.99633	0.187631		-5.48478	1.32931	-0.830152		-0.242731	-0.173819	-2.70628		-0.483221		-11.426	2.15046	-1.66948		-1.67507	-0.765344	-5.32655		-0.960931	0.649376	2.3752		-1.84982		-5.16783	-0.505542	-0.07863		-4.02682	-0.678259	1.65655
	10.2522	-2.13611	0.211467		-2.92809	6.26543	-5.50926		0.137043	1.48829	1.88592		1.0741		0.418583	2.6863	0.114147		-5.37918	1.26094	-0.741312		-0.181354	-0.00462039	-2.5458		-0.485811		-11.1935	2.10774	-1.65004		-1.68939	-0.669683	-5.10109		-1.07035	0.596192	2.40243		-1.80753		-4.75263	-0.932974	-0.0366042		-3.95604	-0.652287	1.64658
	10.5367	-1.97182	0.135604		-2.72481	6.20907	-5.32382		0.453238	1.26904	2.11844		1.18907		0.261659	2.37626	0.0406637		-5.27358	1.19257	-0.652472		-0.119977	0.164578	-2.38532		-0.4884		-10.9611	2.06502	-1.63059		-1.7037	-0.574022	-4.87564		-1.17978	0.543008	2.42965		-1.76523		-4.33744	-1.36041	0.0054216		-3.88527	-0.626314	1.63662
	10.8211	-1.80754	0.0597397		-2.52153	6.15271	-5.13839		0.769433	1.0498	2.35095		1.30404		0.104735	2.06623	-0.03282		-5.16797	1.12421	-0.563631		-0.0585998	0.333777	-2.22483		-0.49099		-10.7286	2.0223	-1.61114		-1.71802	-0.478361	-4.65018		-1.2892	0.489824	2.45688		-1.72294		-3.92224	-1.78784	0.0474474		-3.81449	-0.600342	1.62665
	11.1056	-1.64325	-0.0161241		-2.31825	6.09635	-4.95295		1.08563	0.830552	2.58346		1.41901		-0.0521888	1.75619	-0.106304		-5.06237	1.05584	-0.474791		0.00277713	0.502976	-2.06435		-0.49358		-10.4961	1.97958	-1.59169		-1.73234	-0.3827	-4.42472		-1.39862	0.436639	2.48411		-1.68065		-3.50704	-2.21527	0.0894732		-3.74372	-0.57437	1.61669
	11.3901	-1.47897	-0.0919878		-2.11497	6.03999	-4.76752		1.40182	0.611307	2.81598		1.53397		-0.209113	1.44616	-0.179787		-4.95677	0.987474	-0.38595		0.0641541	0.672174	-1.90387		-0.496169		-10.2636	1.93686	-1.57225		-1.74666	-0.287039	-4.19927		-1.50804	0.383455	2.51133		-1.63835		-3.09185	-2.64271	0.131499		-3.67295	-0.548397	1.60672
	11.6746	-1.31468	-0.167852		-1.91169	5.98364	-4.58208		1.71802	0.392061	3.04849		1.64894		-0.366036	1.13612	-0.253271		-4.85116	0.919107	-0.29711		0.125531	0.841373	-1.74339		-0.498759		-10.0311	1.89414	-1.5528		-1.76097	-0.191378	-3.97381		-1.61746	0.330271	2.53856		-1.59606		-2.67665	-3.07014	0.173525		-3.60217	-0.522425	1.59676
	11.5792	-1.33489	-0.462846		-1.32932	5.88415	-4.39999		1.64197	0.127202	3.17212		1.65307		-0.680249	0.237103	-0.53221		-4.70155	0.886651	-0.301716		0.455403	0.709459	-1.72856		-0.628408		-9.8342	2.13043	-1.36858		-1.76919	0.104048	-3.83945		-1.68711	0.520285	1.84689		-1.5441		-2.75096	-3.26702	0.551321		-3.53738	-0.480589	1.66695
	11.8704	-1.48024	-0.283153		-1.6815	5.94081	-4.27347		1.82421	0.225923	3.33875		1.72019		-0.855319	0.283191	-0.500951		-4.5621	0.956841	-0.312532		0.629119	0.447777	-1.43463		-0.594289		-9.55725	2.07279	-1.48569		-1.71831	0.226201	-3.64781		-1.64194	0.379425	1.91941		-1.4948		-2.44688	-3.5541	0.733104		-3.47879	-0.442143	1.65034
	11.5874	-1.49505	-0.445782		-1.593	5.8749	-4.15422		2.26898	0.00249307	3.32246		1.70758		-0.829803	0.247371	-0.417475		-4.51707	0.755638	-0.213824		1.07964	-0.0146079	-1.08847		-0.555401		-9.58147	1.43336	-1.36414		-1.7695	0.277047	-3.5615		-1.17566	0.422562	1.45095		-1.54093		-1.98468	-3.4655	0.78881		-3.50649	-0.336126	1.62422
	10.9425	-1.4908	-0.580523		-1.23827	5.82724	-4.14291		2.81996	0.0217917	3.27862		1.71529		-1.02257	0.511509	-0.43086		-4.52765	0.718712	-0.123195		1.38858	0.0274154	-1.04891		-0.500774		-9.73205	1.03901	-1.12317		-1.87958	0.377575	-3.31974		-1.39002	0.523519	1.46276		-1.56019		-1.92608	-3.78281	1.09888		-3.54965	-0.36781	1.64993
	11.0346	-1.51883	-0.300727		-0.799122	5.71547	-4.04991		3.29628	-0.009016	3.40772		1.86405		-0.894046	1.18412	-0.41811		-4.49491	0.755997	-0.0413354		1.48614	-0.199498	-1.17756		-0.422133		-9.44566	0.874836	-0.963071		-1.81778	0.475188	-3.13843		-1.58702	0.510672	0.664758		-1.60295		-1.98064	-3.93104	1.52193		-3.49894	-0.498482	1.74872
	10.6688	-1.4641	-0.25231		-0.34575	5.57754	-4.36153		3.43567	-0.0989972	3.74476		1.87824		-1.14871	0.508805	-0.268003		-4.29364	0.886587	-0.111005		1.83033	-1.10627	-1.2341		-0.548444		-8.72824	0.405168	-0.806773		-1.88667	0.596086	-3.03596		-1.92592	0.728807	1.03033		-1.51369		-1.60819	-3.89563	1.05343		-3.37346	-0.562307	1.78984
	10.4995	-1.39434	-0.38133		-0.42149	5.49686	-4.53677		3.37841	-0.107197	3.78647		1.81335		-1.80836	0.260597	-0.120402		-4.32466	0.668692	-0.0540108		1.89277	-0.29145	-1.18446		-0.551253		-8.23145	-0.311606	-0.556344		-1.96848	0.774102	-2.99331		-2.03267	0.823207	0.685178		-1.5346		-1.31936	-3.68385	1.41473		-3.228	-0.612599	1.76994
	11.0141	-1.18792	-0.686345		-0.573257	5.41741	-4.63757		3.23273	-0.313639	3.63738		1.76699		-1.48275	0.269021	0.0505781		-4.45449	0.630693	0.0829353		1.83795	0.537184	-1.5531		-0.453554		-7.98364	-0.20428	-0.304238		-1.98281	0.802081	-2.92672		-2.61951	0.789411	0.428256		-1.55572		-1.14629	-3.59716	1.01158		-3.17224	-0.585982	1.73634
	10.9789	-1.15263	-0.721529		-0.826105	5.2812	-4.60048		3.10668	-0.19407	3.69974		1.73019		-1.01312	0.250034	0.16067		-4.59983	0.651334	0.137552		1.39614	0.62184	-1.86448		-0.473318		-8.05041	-0.441346	-0.289666		-1.89315	0.911541	-2.89303		-3.1779	0.605102	0.78915		-1.60441		-0.963122	-3.42674	1.4188		-3.18556	-0.370648	1.83315
	11.0115	-1.06342	-0.747168		-1.00214	5.0375	-4.91312		3.00623	-0.31428	3.91206		1.65857		-0.746107	0.315902	0.191543		-4.47659	0.606625	0.146851		0.914366	0.372065	-1.58453		-0.473319		-8.03759	-0.186921	-0.329365		-1.99341	1.01834	-2.84119		-3.56005	0.686272	0.886055		-1.59532		-0.890501	-3.57088	1.46377		-3.18021	-0.221054	2.07097
	10.7006	-0.84795	-0.745731		-0.804648	4.84538	-5.01587		2.98578	-0.378998	4.03409		1.6414		-0.424853	0.110372	0.26842		-4.31145	0.570019	0.0842733		0.820978	0.654217	-1.48206		-0.412231		-8.05981	0.0995023	-0.217392		-1.93726	1.27509	-2.64982		-3.46126	0.841248	0.673224		-1.49294		-0.965303	-3.31623	1.54677		-3.13837	-0.00523568	2.10632
	10.2569	-0.719349	-0.60007		-0.514214	4.72712	-5.42446		3.25816	-0.637487	3.94323		1.58775		-0.350589	0.070794	0.269021		-4.32672	0.916794	0.0816466		0.941563	0.478728	-1.89124		-0.423333		-8.2406	0.104796	-0.215511		-1.556	1.29404	-2.48817		-3.09615	0.825557	0.706944		-1.40723		-1.03664	-2.5119	1.48256		-3.14545	0.143932	2.19648
	9.46832	-0.993188	-0.776483		-0.417227	4.61575	-5.48819		3.53609	-0.858956	3.66608		1.41691		-0.756611	-0.21414	0.35001		-4.32477	1.0536	0.0611621		1.16116	0.365722	-1.98199		-0.476205		-8.15511	-0.480373	-0.249468		-1.53182	1.44007	-2.4632		-2.63888	0.591345	0.35047		-1.45966		-1.23642	-2.67226	1.20495		-3.16165	0.262646	2.32608
	8.80941	-1.3469	-0.793754		-1.01344	4.66001	-5.77786		2.98377	-0.32062	3.0302		1.13676		-0.966749	0.059524	0.343287		-4.22774	0.920183	0.115861		1.53861	-0.058422	-1.46138		-0.415204		-8.39263	-0.394815	-0.63837		-1.49527	1.74374	-2.38548		-2.21256	0.224419	0.376658		-1.46381		-1.48044	-2.58172	1.14832		-3.13856	0.227404	2.38289
	8.19834	-1.3247	-0.752232		-1.25967	4.22372	-5.94168		2.36269	-0.275703	2.7157		0.88294		-0.605178	0.213827	0.217925		-4.15746	0.980488	0.127183		1.79945	-0.407135	-1.19904		-0.336661		-8.02357	0.0716017	-0.601884		-1.53678	1.79741	-2.23882		-2.168	0.11147	0.122442		-1.38513		-1.15411	-2.13449	0.476102		-3.17996	0.374752	2.37646
	7.99929	-1.28064	-0.886983		-1.70728	4.10376	-6.28137		2.30235	0.0709547	2.49831		0.7576		-0.141668	0.250196	0.366792		-4.13571	1.03957	0.166014		1.35525	-0.531429	-1.53199		-0.351441		-8.40986	0.236709	-0.938362		-1.37131	1.90273	-2.18385		-2.50626	-0.00568896	0.620885		-1.40611		-0.633627	-2.14718	0.231407		-3.19594	0.464626	2.39421
	7.94306	-1.40316	-1.10503		-1.04326	3.93206	-6.636		2.23427	0.164785	2.19828		0.698334		0.151924	0.38516	0.423828		-4.19532	0.988505	0.220143		1.2684	-0.397503	-1.22239		-0.264139		-8.95662	0.835908	-0.864034		-1.27153	1.95405	-1.9885		-2.49669	0.020598	0.914525		-1.31692		-0.506179	-2.411	-0.0692561		-3.15479	0.57022	2.41745
	8.03281	-1.40378	-0.85019		-0.951537	4.03902	-7.12299		1.9361	0.143022	1.88739		0.634428		0.248549	0.380353	0.518568		-4.17724	0.909626	0.239313		1.13195	-0.104459	-0.9849		-0.20425		-8.4181	1.75204	-0.918399		-1.21343	2.04837	-1.74997		-2.52836	-0.0713073	1.76466		-1.03717		-0.457049	-2.6153	-0.159724		-3.09357	0.530586	2.4487
	8.4131	-1.34084	-0.820572		-1.19462	3.9806	-7.31978		1.70727	-0.0422997	1.76382		0.571854		0.679487	0.581826	0.731351		-3.98674	0.903096	0.204723		1.0808	0.0411164	-0.897401		-0.0735273		-8.1902	2.11886	-1.085		-1.09802	2.16109	-1.6009		-2.40017	-0.31877	2.04991		-0.929246		-0.299352	-2.36094	0.152857		-3.0652	0.833566	2.40938
	8.43281	-1.73547	-1.12827		-1.60259	3.89669	-7.46817		1.98883	0.0934063	1.83566		0.479211		0.955892	-0.042566	0.629319		-3.70299	0.924092	0.199731		0.710176	0.740731	-0.89524		-0.0534287		-8.27616	1.80225	-1.25977		-1.07925	2.25829	-1.42857		-2.45733	-0.5096	2.33855		-0.956844		-0.740681	-2.54566	-0.579298		-3.06541	1.17088	2.38529
	8.79933	-1.98015	-0.968782		-1.64644	3.81234	-7.49465		2.20336	0.205101	1.75429		0.520489		1.05945	0.289106	0.520604		-3.66722	0.743192	0.38027		0.288104	1.32451	-0.968096		-0.00334226		-8.41737	1.95603	-1.20113		-0.946614	2.34664	-1.19801		-2.35559	-0.558444	1.96145		-0.934782		-1.11082	-2.53965	-0.0246151		-3.05124	1.26342	2.36222
	9.38093	-1.68334	-0.795809		-1.69121	3.73065	-7.52171		2.17955	0.100207	1.81894		0.613135		1.11136	0.32106	0.590811		-3.48688	0.671777	0.416608		0.389759	0.873636	-0.797976		0.0100162		-8.44634	1.98654	-1.25889		-0.652007	2.48475	-1.11653		-2.53239	-0.499998	1.9239		-0.901219		-1.26759	-2.56079	0.812829		-3.1328	1.41218	2.39553
	9.46855	-1.56287	-0.615835		-2.01996	3.64611	-7.45026		2.12906	0.0751178	1.91431		0.620469		0.57982	0.344715	0.709665		-3.17383	0.87136	0.405691		0.52639	0.606401	-0.379486		0.0545246		-8.37007	2.29791	-1.23379		-0.472072	2.65042	-1.07063		-2.58755	-0.550348	1.85345		-0.83141		-1.36362	-2.38101	0.310715		-3.1066	1.40821	2.43722
	9.24418	-1.79111	-0.661061		-1.39831	3.52583	-7.3984		2.32878	-0.256789	1.97185		0.61833		-0.0833887	0.628936	0.859558		-3.1835	0.828978	0.403806		0.957175	1.19239	-0.253279		0.150075		-8.33011	3.14326	-1.05519		-0.437296	2.85336	-0.954346		-2.62902	-0.655678	1.735		-0.703335		-1.54045	-2.1783	0.212892		-3.02958	1.49782	2.49221
	9.14703	-1.99852	-0.294834		-1.7257	3.46932	-7.25095		2.9706	-0.0868242	1.93086		0.684553		-0.193453	0.949052	0.971392		-3.46192	0.770596	0.491192		1.33172	1.2574	-0.872587		0.138155		-8.40117	2.84219	-0.917517		-0.255006	2.88516	-0.781038		-1.86543	-0.51439	1.99643		-0.556753		-1.35207	-2.26403	0.364131		-3.02897	1.52572	2.35157
	9.15445	-2.57996	-0.52262		-1.80787	3.48248	-7.49876		3.32301	0.163701	1.73161		0.605117		-0.0497295	0.833763	0.963625		-3.38741	0.818218	0.644372		1.80882	1.18773	-0.987948		0.203493		-8.50522	3.59483	-0.980266		-0.13396	2.56153	-0.639815		-1.60333	-0.267777	2.03492		-0.437676		-1.19466	-2.08075	0.387425		-3.12204	1.57575	2.38262
	8.84401	-3.08542	-0.672572		-1.65887	3.50395	-7.31702		3.28534	0.266567	1.79754		0.551503		0.578949	0.954631	1.06195		-3.33595	0.662921	0.644418		2.18203	1.22576	-0.622145		0.372506		-8.13178	3.7259	-0.8873		-0.103427	2.46639	-0.523829		-1.80067	-0.161812	1.78204		-0.403831		-1.04402	-2.37628	0.280476		-3.10591	1.47115	2.41752
	8.79866	-3.00023	-0.514402		-1.42406	3.46947	-7.19093		3.08715	0.323675	2.01459		0.618215		1.29459	1.26837	0.992928		-3.50982	0.537714	0.685357		1.89811	0.847526	-0.656687		0.37312		-7.89538	4.40288	-0.919661		-0.00424679	2.25601	-0.39074		-2.09633	0.0715181	1.47983		-0.344013		-1.29234	-1.99286	0.308866		-3.03856	1.49147	2.30844
	9.28163	-2.7984	-0.554358		-1.2116	3.48245	-6.9437		3.26957	0.31309	2.35935		0.799781		1.45991	1.2877	1.09128		-3.50067	0.5005	0.671539		1.4584	0.929324	-1.07296		0.313893		-7.84825	4.68256	-0.633179		-0.0303482	2.16475	-0.278379		-2.02708	0.335382	1.01147		-0.291453		-1.40341	-1.38041	0.45597		-3.03018	1.67783	2.27869
	10.0337	-2.82693	-0.53879		-0.914083	3.54785	-6.86121		3.73935	0.532546	2.62117		1.03707		1.41273	1.21099	1.29849		-3.41385	0.421085	0.653896		1.22621	1.0692	-1.09251		0.309582		-8.03422	4.07454	-0.767738		0.068293	2.01415	-0.12203		-1.49566	0.294261	0.871281		-0.344124		-1.4039	-1.85352	1.06957		-3.00718	1.67958	2.30277
	10.2041	-2.9636	-0.402335		-0.370136	3.57852	-6.59612		3.78931	0.429602	2.86595		1.17059		1.24859	1.18969	1.34132		-3.35834	0.332798	0.720776		1.29504	0.856996	-0.897315		0.303284		-8.00071	3.4887	-0.781864		0.152293	1.88606	0.0524727		-1.08974	0.05229	0.597149		-0.404816		-1.55585	-1.77205	0.802076		-3.03634	1.59652	2.29627
	10.8219	-2.94341	-0.187517		-0.74677	3.60235	-6.36508		3.87634	0.423433	3.2788		1.30667		1.27415	1.12444	1.29311		-3.29982	0.34889	0.862917		0.936571	0.778205	-1.35894		0.217724		-7.79892	3.20093	-0.815597		0.185057	1.88995	0.0409079		-0.919354	-0.131617	0.420014		-0.436515		-1.69049	-1.04939	0.276788		-3.14045	1.64475	2.24887
	11.1339	-2.93434	-0.198522		-0.88402	3.4224	-5.92392		4.13164	0.816733	3.79484		1.4843		1.46532	1.05733	1.11702		-3.26226	0.572066	0.897668		0.883959	0.653521	-1.67461		0.190002		-8.53132	3.42049	-0.945987		0.164831	1.8656	-0.0412755		-0.847293	-0.0754176	-0.0495227		-0.559988		-1.80624	-0.839565	0.246037		-3.08019	1.74247	2.24064
	10.7395	-2.8307	-0.0790623		-0.681256	3.49065	-5.63421		4.43146	1.00645	4.31776		1.64007		1.35622	0.762245	0.924444		-3.17307	0.599091	0.868869		0.848912	0.344959	-1.33224		0.133271		-8.91805	3.65824	-1.02633		0.236475	1.60108	-0.00266623		-0.768409	-0.0137889	-0.41273		-0.627352		-2.04336	-0.965398	-0.165369		-3.01336	1.70826	2.29229
	11.0989	-2.69216	-0.180755		-0.0715027	3.40887	-5.76528		4.34032	0.969408	4.42975		1.7264		1.36632	0.55452	1.09809		-3.16932	0.412534	0.741851		1.29339	-0.732643	-1.13509		0.0477385		-9.38544	4.04932	-0.94845		0.32057	1.3771	0.0967829		-0.731696	0.212667	-0.159869		-0.574335		-1.68793	-0.977333	-0.346067		-2.96133	1.63947	2.31069
	11.5019	-2.96255	-0.317115		-0.208975	3.32905	-5.28309		4.32785	0.787002	4.10399		1.69756		1.71237	0.560487	1.11792		-3.11063	0.698245	0.65564		1.7501	-1.16489	-0.965002		0.13936		-9.70363	4.07136	-1.0163		0.13558	1.33723	0.128391		-0.567475	0.508861	-0.277506		-0.598166		-1.88196	-0.527416	-1.34675		-2.87297	1.6416	2.29281
	11.3549	-3.09139	-0.457121		-0.370684	3.37836	-4.97124		4.45328	0.571282	3.85194		1.63548		1.88404	0.570515	1.1212		-3.12976	0.711086	0.44761		2.0707	-1.07769	-1.05283		0.171652		-9.97358	4.5697	-0.985308		0.0564389	1.10278	0.241838		-0.41096	0.392203	0.127062		-0.542203		-1.99526	-0.217032	-2.11654		-2.8696	1.56581	2.22245
	11.262	-3.08164	-0.544831		-0.154302	3.32134	-4.98618		4.68098	0.383684	3.8991		1.64224		2.0678	0.928718	1.15566		-3.21606	0.405116	0.171091		1.79285	-1.55185	-0.978315		0.086112		-10.1449	4.03641	-1.08512		0.0577481	0.836104	0.517445		-0.207803	0.389701	0.737205		-0.54036		-2.04426	0.204015	-1.39042		-2.89879	1.51273	2.0235
	11.4163	-3.01711	-0.578606		-0.378981	3.36329	-5.01375		4.39338	0.68547	3.9569		1.64743		2.2153	0.287048	1.18633		-3.10276	0.521806	0.0426644		1.66939	-2.18199	-0.784124		-0.0162598		-10.169	2.45462	-1.22196		0.0838256	0.566642	0.600727		0.116155	0.598722	0.701581		-0.696522		-2.0103	0.27971	-1.83142		-2.95908	1.55326	1.92059
	11.5169	-2.99563	-0.921611		0.126052	3.47417	-4.9592		3.81344	0.945698	4.02905		1.66988		2.06184	-0.164194	1.17356		-2.8172	0.672736	-0.11337		1.62648	-2.59702	-0.507828		-0.0738889		-10.0878	2.34055	-1.21968		0.0697357	0.700112	0.549973		-0.417198	0.584266	0.469323		-0.778963		-1.99109	0.620796	-2.04592		-2.92385	1.45805	1.78826
	11.924	-2.68057	-0.996817		0.0417705	3.50143	-4.68938		3.42086	0.946715	4.3164		1.75382		1.70988	0.381716	1.23892		-2.86168	0.621607	-0.307766		1.11353	-2.55236	-0.300242		-0.106266		-9.7442	2.74857	-1.11915		0.0687912	1.08194	0.551146		-1.11578	0.439792	0.902368		-0.687391		-2.12984	-0.159579	-2.25926		-2.87095	1.42784	1.38579
	11.9983	-2.47847	-1.04982		-0.42133	3.53021	-4.44507		3.20703	1.17543	4.27228		1.75428		1.04428	-0.261515	1.29824		-2.87773	0.494786	-0.475588		0.323646	-2.75103	-0.471046		-0.408438		-10.1692	3.11657	-1.08149		0.0845568	1.30539	0.690556		-1.43213	0.386578	1.22442		-0.652756		-2.24233	0.407703	-2.16657		-2.87668	1.4183	1.03952
	12.6003	-2.50799	-1.1729		-0.0565919	3.51646	-4.37375		2.86977	1.20229	4.05909		1.79296		0.88746	-0.520221	1.4333		-2.7833	0.510866	-0.631237		0.131043	-2.4928	-0.733882		-0.466529		-10.5518	3.2977	-0.947018		0.0698143	1.48853	0.853276		-0.956305	0.476578	1.70806		-0.506798		-1.94672	0.498265	-2.1878		-2.90598	1.40831	0.908171
	12.5586	-2.48918	-1.24047		0.0705518	3.47098	-4.38364		2.73263	1.17975	4.1214		1.78007		0.798298	-0.349944	1.46827		-2.68836	0.577956	-0.782951		0.294682	-2.3694	-0.503243		-0.394967		-10.8988	3.05728	-0.662934		0.0886543	1.56552	0.930772		-0.639202	0.640368	2.31052		-0.400866		-1.8253	0.222792	-1.56419		-2.87949	1.4534	0.753724
	12.1679	-2.36324	-1.17217		-0.233092	3.39729	-4.42993		2.39106	1.13567	4.0109		1.65604		0.705048	-0.19113	1.54812		-2.70153	0.578172	-0.817996		0.188352	-2.644	-0.308187		-0.404794		-10.5137	2.91954	-0.578425		0.110214	1.56946	0.935981		-0.752089	0.802167	2.81506		-0.299086		-2.05674	0.832501	-1.21847		-2.79123	1.47522	0.643147
	11.9062	-2.0717	-1.33347		-0.590579	3.31019	-4.3915		2.43672	0.990916	3.68916		1.54955		0.648271	-0.0844638	1.69782		-2.68755	0.454017	-0.955927		0.159034	-2.23651	-0.296914		-0.366913		-10.1204	3.40761	-0.339883		-0.0629208	1.52808	0.947957		-0.709158	1.22854	3.27086		-0.0943674		-2.3431	0.557515	-0.96211		-2.65639	1.60204	0.457541
	10.8549	-1.86934	-1.31871		-0.314086	3.29684	-4.3802		2.78731	0.914442	3.49505		1.49625		0.385528	-0.175474	1.75576		-2.42715	0.270046	-1.25756		0.497236	-2.17024	-0.476664		-0.399835		-10.1299	3.49321	-0.193823		-0.0509502	1.49651	1.09074		-0.594883	1.70017	3.23571		0.00520093		-2.47996	0.241983	-0.526938		-2.58464	1.5856	0.30925
	10.2997	-1.83079	-1.29347		-0.478732	3.26994	-4.31032		2.83932	0.490554	3.60349		1.39885		0.17701	0.203488	1.68543		-2.24832	0.422828	-1.45219		0.33442	-1.68274	-0.517038		-0.341902		-9.99558	2.88217	0.0602859		0.0285826	1.55957	1.27789		-0.206711	1.89144	3.14205		0.0710793		-2.7658	0.0428773	-0.430099		-2.5921	1.61508	0.176355
	10.0912	-1.84712	-1.45566		-0.969002	3.18875	-4.29427		2.51484	0.378269	3.60959		1.24629		-0.0599144	0.0748409	1.68162		-2.36451	0.399143	-1.53217		0.154681	-1.40645	-0.781459		-0.426023		-9.74194	2.62831	0.108157		-0.147205	1.7144	1.38425		0.409707	2.05663	3.37743		0.19886		-2.78653	-0.0616281	-0.36765		-2.60276	1.65966	0.0501467
	9.54741	-1.70867	-1.37718		-0.727331	3.32282	-3.98663		2.37606	0.524615	3.69989		1.29678		0.0559772	0.411687	1.59781		-2.31218	0.496317	-1.55645		-0.136699	-1.64494	-0.723513		-0.423555		-9.30229	2.91	0.161563		-0.134272	1.79613	1.52903		0.68202	2.00548	3.30498		0.328073		-2.9854	0.22295	0.394992		-2.6304	1.75561	-0.0536005
	9.20845	-1.78343	-1.20929		0.0291965	3.35027	-4.03949		2.38639	0.682115	4.1173		1.41572		-0.15778	0.641038	1.56043		-2.21117	0.209025	-1.67244		-0.352901	-1.73873	-0.788805		-0.501258		-8.65699	2.86933	0.121975		0.0768125	1.86937	1.64962		0.623993	1.86876	3.06481		0.38752		-2.70782	0.204908	0.701103		-2.72038	1.82859	-0.276007
	9.06632	-2.14704	-1.15702		0.132077	3.27954	-4.00301		2.21952	0.656711	4.43185		1.38655		-0.579371	0.684971	1.43925		-2.14025	0.220049	-1.62534		-0.894306	-1.92143	-0.721185		-0.615289		-8.60958	2.08525	0.208344		0.125835	1.82736	1.72191		0.260708	2.03762	3.05621		0.301517		-2.43978	0.0645143	0.533653		-2.74123	1.90488	-0.401212
	9.4459	-2.34292	-1.12194		-0.308081	3.29588	-3.69204		2.03136	0.935275	4.33325		1.39741		-0.592892	0.267395	1.35426		-1.90017	0.297121	-1.49347		-0.709647	-1.61107	-0.777174		-0.57396		-8.85587	2.03435	0.246801		0.087407	1.94548	1.65246		-0.0713198	2.22749	2.88745		0.239361		-2.35689	-0.260127	-0.150778		-2.78459	1.94357	-0.419106
	9.68568	-1.91215	-1.05808		0.0525157	3.296	-3.87093		1.96263	1.25116	4.08128		1.49868		-0.537368	0.431207	1.26011		-1.7316	0.0828436	-1.49798		-0.920767	-1.04966	-1.09078		-0.561555		-8.47544	2.32457	0.512804		-0.0513657	1.98134	1.76578		-0.0448541	2.32663	2.74005		0.342168		-2.64209	-0.956125	-0.0442366		-2.79156	1.97573	-0.535782
	9.4472	-1.86383	-1.19382		-0.351228	3.32453	-3.7156		1.90357	0.99321	4.18857		1.41473		-0.948437	0.443744	1.17356		-1.58694	-0.0752977	-1.51846		-1.10387	-0.817606	-0.828529		-0.584649		-8.46879	1.95383	0.289509		0.0784238	1.49198	1.92275		-0.0227423	2.32915	2.21424		0.198705		-2.95515	-1.17453	-0.200481		-2.725	2.10327	-0.587425
	9.0094	-1.85532	-0.92569		-0.0877771	3.32563	-3.57332		2.07177	0.677636	4.0133		1.40618		-1.15368	0.12523	1.00294		-1.37943	-0.0840657	-1.52277		-0.949821	-1.04158	-0.735876		-0.637672		-8.70675	1.09503	0.227649		0.206011	1.31588	2.0643		0.156653	2.32711	1.6279		0.0348651		-2.97103	-0.791814	0.864527		-2.68634	2.12815	-0.387115
	8.94831	-1.95396	-0.840022		0.23159	3.19123	-3.7621		2.11586	0.240542	3.86468		1.33735		-1.14273	0.575307	0.712089		-1.19206	-0.102419	-1.44553		-0.25673	-0.645812	-0.403851		-0.433526		-8.58247	0.464394	0.279548		0.160127	1.15909	2.12479		0.244687	2.41122	1.42342		-0.0350203		-3.01476	-1.10062	1.00127		-2.65624	2.40449	-0.0959115
	8.44162	-2.10186	-0.599207		-0.226764	3.26876	-3.65324		2.21772	-0.225642	3.94108		1.22916		-1.35705	0.425608	0.652645		-0.893798	-0.111543	-1.38088		0.11697	-0.498764	-0.119835		-0.351849		-8.23966	0.288013	0.287238		0.103911	0.977186	2.18944		-0.305082	2.37763	0.838729		-0.164732		-3.17432	-1.06771	1.14524		-2.58327	2.75621	-0.0611493
	7.92156	-2.28182	-0.530116		-0.455129	3.52106	-3.5906		2.14715	-0.47752	3.84939		1.12266		-1.1776	0.526767	0.626694		-0.683254	-0.195859	-1.27595		-0.0849139	0.0177971	-0.176545		-0.269206		-7.97991	1.04938	0.106289		0.0250393	0.84996	2.2763		-0.53236	2.13347	0.40819		-0.184849		-3.24057	-0.938988	0.690302		-2.60298	2.6681	-0.115926
	8.17969	-2.46537	-0.547067		-0.668759	3.63958	-3.53571		1.80566	-0.574026	3.54092		1.04166		-1.00073	0.166655	0.341833		-0.426299	-0.200551	-1.17312		-0.0266069	0.67889	-0.0528583		-0.188088		-8.14562	1.12541	0.291464		0.000229061	0.754066	2.3205		-0.387088	2.02067	0.192779		-0.203066		-3.01929	-1.2534	0.244405		-2.63337	2.65195	-0.196275
	8.41562	-2.57949	-0.378849		-0.829967	3.61151	-3.33138		1.62433	-0.773835	3.68757		1.0495		-0.930672	0.0151987	0.317253		-0.225244	-0.132361	-1.02499		-0.143618	0.890635	0.385424		-0.0942638		-8.41601	0.896133	0.0933278		0.0176961	0.620341	2.34902		-0.449811	1.85572	0.237851		-0.310637		-2.65979	-0.877818	0.876637		-2.75302	2.78325	-0.14051
	8.93455	-2.66647	-0.246484		-0.887194	3.61981	-3.09241		1.44182	-0.929595	3.83338		1.11193		-0.747845	0.177952	0.368818		-0.427294	0.0929597	-0.875158		-0.61578	0.579211	0.906947		-0.0600211		-8.16209	0.566477	-0.131688		0.109913	0.577036	2.32827		-0.4319	1.57021	0.0613911		-0.390264		-2.4129	-0.325057	0.934761		-2.93355	3.00848	-0.0617768
	8.93378	-2.89758	-0.158922		-0.956252	3.49846	-2.96936		1.0952	-0.711106	3.7601		1.06603		-0.676039	-0.255041	0.50395		-0.662188	-0.312222	-0.800064		-0.730668	0.683373	1.30667		-0.104692		-7.57233	0.886906	-0.241726		0.00749337	0.361678	2.40399		-0.759485	1.4479	0.383438		-0.342459		-1.83901	-0.0648765	0.744702		-3.09386	3.03184	-0.0256846
	9.11487	-3.20364	-0.155585		-0.606765	3.44436	-2.56295		1.15928	-0.59563	3.8889		1.16476		-0.711959	-0.0502087	0.53625		-0.553766	-0.351859	-0.78732		-1.03802	1.01365	1.39881		-0.0604907		-7.49226	0.922189	-0.25326		0.263599	0.321807	2.45288		-1.12892	1.41046	-0.168647		-0.408017		-1.31388	0.12708	0.803563		-3.21782	3.03053	0.00346558
	9.23828	-3.44729	0.0408239		-1.13947	3.32047	-2.4381		0.949435	-0.828267	3.74945		1.04948		-1.13893	-0.298027	0.573242		-0.426351	-0.350356	-0.726792		-1.15115	2.09577	1.29997		-0.0136258		-7.20478	0.861915	-0.210142		0.330401	0.346103	2.28802		-1.19346	1.29788	-0.456156		-0.437804		-0.723283	0.129381	1.09373		-3.30873	3.03429	-0.0287218
	8.55602	-3.25837	0.0631572		-1.72991	3.32487	-2.43767		0.725774	-0.957401	3.43106		0.857503		-1.34024	-0.591752	0.673974		-0.170627	-0.427451	-0.596094		-1.10916	2.8474	1.40785		0.0771001		-7.43416	1.33041	-0.223547		0.363459	0.036289	2.11271		-0.905565	1.05058	0.022799		-0.405226		-0.201429	-0.367245	1.48212		-3.38579	3.15005	0.113685
	8.23062	-3.0291	0.232992		-1.74813	3.42797	-2.31016		0.797707	-0.67996	3.07581		0.888639		-0.815905	-0.832882	0.766331		0.143698	-0.399511	-0.501707		-0.807411	2.87373	1.32724		0.194843		-6.73386	2.67756	-0.393457		0.45973	-0.0596606	1.7821		-0.608964	1.19792	0.525193		-0.12816		-0.135655	-0.422429	1.25186		-3.36881	3.29409	0.263843
	8.5616	-2.93252	0.278678		-1.07378	3.37272	-2.25234		0.857751	-0.455709	2.92203		1.03094		-0.830625	-0.701572	0.758393		0.300136	-0.540975	-0.423637		-0.888742	3.70185	1.12715		0.277997		-5.90181	3.37487	-0.37568		0.376554	-0.182508	1.50108		-0.563032	1.34058	0.923509		0.0548398		0.365743	0.0234859	2.12025		-3.38296	3.33351	0.387572
	8.40167	-3.32971	0.21983		-2.1726	3.39417	-1.99436		1.14668	-0.835974	2.94003		0.863303		-0.876408	-0.502325	0.857086		0.649179	-0.452482	-0.327229		-0.824458	3.74214	1.07099		0.370722		-5.70927	3.68718	-0.391449		0.466571	-0.151197	1.43759		-0.761426	1.33144	0.729037		0.0709416		0.67639	0.150842	2.57903		-3.46934	3.23603	0.426332
	8.11875	-3.29366	0.20811		-2.04562	3.43628	-2.11946		1.25488	-0.665434	2.96907		0.873657		-0.298444	-0.27429	0.991781		0.736297	-0.303289	-0.181965		-0.781113	3.90154	0.894043		0.520506		-5.6995	4.20308	-0.227202		0.49583	0.185582	1.4698		-0.898493	1.35961	1.408		0.25519		0.818901	-0.112108	2.87682		-3.65189	3.20986	0.464975
	8.02996	-3.3157	0.119369		-2.53199	3.4761	-1.96638		1.15584	-0.651367	3.11644		0.825808		0.198954	-0.218611	1.07982		0.424877	-0.243393	-0.00724515		-0.750596	4.06203	0.567647		0.568165		-5.70456	4.43084	-0.00424589		0.450003	0.295998	1.34247		-0.833566	1.41677	1.71947		0.345908		0.95938	-0.290085	2.16064		-3.75128	3.36548	0.562655
	7.93085	-3.30753	0.0511928		-2.55377	3.49209	-1.68223		1.26133	-0.583444	3.10816		0.857405		0.579376	-0.252351	1.33062		0.570815	-0.282211	-0.0723339		-1.14752	3.7246	0.184291		0.515031		-5.32363	4.68515	-0.0512906		0.441381	0.0375996	1.07012		-0.878899	1.37996	1.91869		0.364342		1.12476	-0.0613726	1.95414		-3.86713	3.33374	0.445807
	7.96404	-3.16316	-0.0650505		-2.31701	3.46091	-1.62701		1.34164	-0.0967565	2.99322		0.943425		0.57192	-0.239663	1.42973		0.769755	-0.282277	-0.0526432		-0.83786	3.63294	0.0908299		0.564748		-5.42599	4.39239	-0.118022		0.455926	0.0324085	0.779426		-0.765014	1.19387	2.16144		0.300715		1.37126	0.224043	1.7108		-4.03017	3.06199	0.469518
	8.38734	-3.08061	0.1767		-2.43019	3.31915	-1.50395		1.62497	0.255281	2.82899		1.06419		0.0196421	-0.544391	1.55349		0.878673	-0.0180763	-0.00206159		-0.364874	3.29286	-0.252459		0.506978		-5.57274	3.74623	-0.183427		0.603137	0.0506571	0.571307		-0.821681	1.24502	2.36514		0.222627		1.22422	-0.0668115	1.2084		-4.17426	3.09208	0.600517
	8.44782	-2.89858	-0.0621691		-2.25758	3.26102	-1.30992		2.12503	0.394902	2.91831		1.17987		-0.45488	-0.491289	1.81545		1.07638	-0.0897084	0.00862585		-0.173774	3.04619	-0.333769		0.489248		-5.67971	3.93629	-0.344588		0.401174	0.264773	0.373376		-0.889398	1.56321	2.15057		0.1973		0.995412	0.115554	0.889043		-4.37821	3.1248	0.703495
	8.3436	-2.92162	-0.00412723		-2.37081	3.29574	-1.11266		2.25875	0.827315	2.73911		1.22837		-0.410662	-0.318412	1.7821		1.23715	-0.104845	0.0176144		-0.0995961	2.68045	-0.356376		0.491936		-5.56291	4.36076	-0.292038		0.480576	0.462146	0.301273		-0.816333	1.78787	1.85642		0.286418		1.062	0.320684	0.32128		-4.4956	3.09204	0.850122
	8.14337	-3.00402	0.015123		-2.54352	3.181	-0.945033		2.01009	1.17513	2.54437		1.17517		-0.342112	-0.169723	1.74714		1.45408	-0.100435	0.101411		0.193815	3.2953	-0.514084		0.629488		-5.71318	5.57593	-0.182932		0.37475	0.528116	0.21692		-0.655067	1.9878	1.89924		0.447953		0.81919	0.0244219	0.616928		-4.36212	2.89973	0.783634
	8.38172	-3.02264	-0.0883736		-1.94679	3.34837	-0.881427		2.08125	1.10514	2.28557		1.25142		-0.2339	0.679173	1.83108		1.69659	0.0305998	0.191553		0.921981	2.60881	-0.760874		0.77389		-5.72288	5.23819	-0.15247		0.547608	0.579891	-0.104288		-0.630473	2.11655	1.31269		0.353868		0.670621	-0.254822	0.676111		-4.2761	2.8304	0.843644
	8.3422	-3.00927	-0.0377511		-2.14641	3.3815	-0.972523		2.1957	0.961135	1.79933		1.16821		-0.319264	0.299567	1.88599		1.71416	0.0287191	0.336646		1.8324	2.07356	-0.780885		0.785654		-5.77044	5.44155	0.0933809		0.584165	0.620169	-0.330092		-1.17579	1.91286	1.2486		0.2916		0.716358	-0.65589	0.405386		-4.30118	2.93759	0.939491
	8.26465	-3.01888	-0.267683		-2.09877	3.4484	-0.973293		2.32905	0.882993	1.58609		1.12806		-0.0357692	0.485196	1.88175		1.68212	0.0867367	0.464778		2.48123	1.31126	-0.487547		0.874416		-5.75618	5.56959	-0.0607017		0.591264	0.793611	-0.354302		-1.21215	1.7098	1.37786		0.295421		0.573762	-0.601992	0.108797		-4.3253	2.93381	1.0381
	8.65899	-3.22823	-0.237884		-1.93309	3.41222	-0.84482		2.37823	1.01951	1.47105		1.18844		0.23775	0.57179	1.81637		1.51931	0.232077	0.495432		2.57844	1.34853	-0.456277		0.927047		-5.63284	4.76698	0.0140614		0.657355	1.1484	-0.472362		-1.16297	1.70767	1.40972		0.270669		0.0513611	-0.382648	0.143324		-4.2751	2.87052	0.982798
	9.03584	-3.46241	-0.164983		-1.96762	3.15975	-0.738427		2.57014	0.841471	1.55342		1.20302		-0.0196037	0.714066	1.87644		1.41234	0.147914	0.538857		2.66112	1.6019	-0.389054		0.949331		-6.14485	3.7945	0.178517		0.641725	1.28285	-0.357331		-1.20555	1.44027	0.735986		0.0406787		0.19435	-0.198934	0.782469		-4.26172	2.80077	0.886017
	8.81188	-4.03052	-0.0531299		-1.80922	3.14612	-0.787068		2.79162	0.657368	1.63529		1.15137		0.0540084	0.655194	1.93573		1.24392	0.123971	0.596118		2.52793	1.03396	-0.286047		0.876087		-6.28222	3.57816	0.3107		0.755239	1.44291	-0.145543		-1.16728	1.21861	-0.0822681		-0.0412984		-0.0422913	-0.664372	0.7392		-4.24559	2.65063	0.798238
	8.48374	-4.09892	0.180923		-1.34401	2.98095	-0.658065		2.98899	0.697175	1.51725		1.19423		0.164334	0.541512	1.89603		0.984049	0.0225431	0.667368		2.51904	1.08669	-0.199218		0.853594		-6.68095	3.81142	0.251073		0.763142	1.4651	-0.179452		-1.03671	1.2815	0.129419		-0.0217186		-0.034629	0.441834	0.0139791		-4.20432	2.67267	0.833238
	8.36456	-4.01747	0.255934		-1.72891	2.91942	-0.324355		3.3983	0.442746	1.82327		1.23706		0.0281204	0.435461	1.91532		0.728141	-0.181766	0.691093		2.61604	0.588311	-0.105227		0.746166		-6.73154	3.88796	0.348726		0.689188	1.56002	-0.234637		-0.784148	1.52278	0.544275		0.0891792		0.394776	0.747992	-0.0607745		-4.17441	2.598	0.873393
	7.75178	-4.0778	0.276391		-1.5998	2.77863	-0.360689		3.65275	0.625633	2.06207		1.23433		-0.2793	0.36384	2.10756		0.797502	0.0412651	0.728576		2.6595	-0.0635388	0.0514452		0.711872		-6.37633	3.78721	0.290445		0.726464	1.57982	-0.291972		-0.690708	1.612	0.507121		0.127117		0.81204	1.02695	-0.0084872		-4.07716	2.26079	0.825755
	7.8406	-4.06623	0.31462		-1.41759	2.76795	-0.370878		3.52497	0.797577	2.56741		1.32872		-0.768973	0.311407	1.93654		0.583272	0.194342	0.979698		2.70853	-0.145745	0.0634439		0.651391		-6.24571	3.66616	0.397494		0.880109	2.04282	-0.305763		-0.392102	1.7209	0.363419		0.236369		1.08867	0.816814	-0.344315		-3.98262	2.04008	0.801192
	7.91845	-4.15087	0.0411228		-1.36738	2.74734	-0.129698		3.13259	1.02051	3.03736		1.36105		-1.02046	0.552565	1.87588		0.319361	0.224226	1.10997		2.41593	-0.130895	-0.220523		0.569561		-6.14032	3.17422	0.548471		0.876212	2.16014	-0.217642		-0.300115	1.78456	0.312925		0.244273		1.07351	0.10996	0.0557201		-3.95381	1.88605	0.812186
	7.66704	-4.2155	-0.124898		-1.15043	2.68441	-0.048222		2.32067	0.982605	3.62424		1.30443		-0.910454	0.214599	1.90587		0.257448	0.0487447	1.08114		2.45375	-0.377924	-0.198716		0.497162		-5.94563	2.78135	0.665915		0.910918	2.30113	-0.148672		-0.367621	1.80492	0.46129		0.273732		1.38746	0.395486	0.597898		-3.79133	1.83631	0.771122
	7.49978	-4.28263	0.0231149		-1.65515	2.70698	0.0625847		1.92253	0.592485	3.96109		1.20342		-0.802269	0.00183482	1.76886		-0.0700026	0.119928	1.13621		2.58069	-0.799315	-0.373217		0.395858		-5.64355	2.52345	0.835821		1.25859	2.31669	-0.0560903		-0.776257	1.49691	1.08897		0.338282		1.60949	0.469615	0.911278		-3.58357	1.7141	0.789578
	7.58739	-4.27602	0.0975028		-1.72109	2.72513	0.0153057		1.80637	0.393388	4.28402		1.21245		-1.18919	-0.257304	1.56549		-0.33118	0.113281	1.14261		2.82709	-0.507681	-0.598741		0.307153		-5.57287	1.70719	1.03293		1.29062	2.34209	-0.13312		-1.16907	1.28419	1.02694		0.20099		1.76013	0.346886	0.62668		-3.41664	1.59046	0.699722
	7.67502	-4.09549	0.0560859		-2.22891	2.78423	0.0759548		1.70876	0.148902	4.7168		1.20459		-1.63211	-0.774785	1.47807		-0.402429	-0.134975	1.11787		3.08599	-0.870567	-0.785845		0.120134		-5.14309	0.351413	1.00589		1.35674	2.19726	-0.113236		-1.7608	1.32152	1.37638		0.065787		2.01778	0.481462	0.272111		-3.38095	1.52187	0.852225
	7.32469	-3.81128	0.0781216		-2.6515	2.74312	0.274274		1.88718	0.339297	5.14532		1.2588		-2.24271	-1.59128	1.33714		-0.353581	-0.205489	1.11291		2.99293	-0.405257	-0.951896		-0.0341374		-4.72051	0.745138	1.0429		1.40769	2.21638	0.0597411		-1.9662	1.3601	1.18915		0.148265		1.84576	1.22745	0.309589		-3.38866	1.32535	0.833798
	7.36117	-3.53327	-0.0154878		-2.65918	2.85038	0.27491		1.86384	0.758967	5.2964		1.3553		-2.39459	-1.51476	1.20102		-0.305002	-0.313987	1.10295		2.78092	-0.108552	-1.19088		-0.082542		-4.01149	0.820951	0.768661		1.46803	2.28967	0.0798521		-1.39517	1.73258	1.22237		0.330606		1.7617	1.39239	0.439303		-3.29588	0.991999	0.747369
	7.56033	-3.33678	0.1452		-2.19446	2.81532	0.34157		1.78194	1.26806	5.17893		1.50668		-2.52828	-1.70953	1.09026		-0.331335	-0.565804	1.13719		2.4182	0.213491	-1.16214		-0.159772		-4.15706	0.011062	0.848831		1.51574	2.26657	0.0017642		-1.01279	2.11659	1.26871		0.317713		1.87426	1.09807	0.0121738		-3.15062	0.794212	0.69102
	7.90304	-2.73	-0.27735		-2.59641	2.83841	0.279412		1.99959	1.42327	5.08457		1.54717		-2.52227	-1.14241	1.09006		-0.369583	-0.610056	1.2424		2.4831	-0.160328	-1.09228		-0.120151		-3.98	0.680372	0.933503		1.53903	2.27093	0.038676		-1.30525	2.38156	1.09626		0.40612		1.93493	0.899845	-0.294771		-3.09706	0.54404	0.687802
	8.25591	-2.3882	-0.36699		-2.23944	3.02223	0.259297		2.10535	1.5719	5.1288		1.70543		-2.5165	-1.35536	1.04321		-0.378409	-0.631702	1.27026		2.54584	-0.463575	-1.32382		-0.201118		-3.41488	0.928885	0.890947		1.48987	2.38261	0.0352328		-1.69071	2.70894	1.16836		0.499918		1.50991	0.939477	-0.631684		-3.12876	0.420647	0.708949
	8.68244	-2.4009	-0.346388		-2.17081	2.98394	0.540591		1.98517	1.56092	5.25714		1.78801		-2.67728	-1.18423	0.880588		-0.361184	-0.371686	1.3412		2.62728	-1.11745	-1.53045		-0.265913		-3.3078	1.17302	0.760968		1.51294	2.15957	-0.178979		-1.28419	2.90425	1.65237		0.599126		1.44159	0.637607	-1.03837		-3.15833	0.489463	0.767525
	9.39593	-2.21784	-0.6237		-2.08097	3.06009	0.656964		1.75119	1.70823	5.33546		1.88726		-2.52777	-1.17694	0.692626		-0.41657	-0.400923	1.35313		2.48393	-2.0587	-1.48749		-0.393189		-3.18347	1.12725	0.885806		1.53598	2.2171	-0.495853		-1.21936	3.02809	1.34452		0.582229		1.52936	-0.238719	-0.395186		-3.1458	0.439315	0.779198
	9.83075	-2.13283	-0.620644		-2.13167	3.00154	0.740339		1.68038	2.18012	4.92908		1.9419		-2.31457	-1.17735	0.499162		-0.26115	-0.244628	1.30177		2.4017	-2.01595	-1.22559		-0.337402		-3.17965	0.392103	0.764684		1.64589	2.11418	-0.709784		-1.17543	2.73481	1.08335		0.407795		1.22819	-0.236614	-0.724266		-3.10598	0.343322	0.781116
	10.5644	-1.86245	-0.686632		-2.43437	2.98036	0.800805		1.50918	2.09576	4.60325		1.95225		-2.38545	-1.26088	0.261249		-0.17516	-0.389695	1.22253		2.24731	-1.90856	-1.19229		-0.397881		-3.27723	-0.15419	0.816354		1.61917	2.0818	-1.03481		-1.2543	2.58473	1.43431		0.31287		0.944431	-0.238718	-1.06023		-3.09028	0.429248	0.819967
	10.8874	-1.55314	-0.684185		-2.89907	2.96446	0.88807		1.45715	2.03288	4.35217		1.93841		-2.586	-0.956064	0.253503		-0.152628	-0.307927	1.2204		2.17883	-1.90917	-1.35052		-0.401063		-3.69869	-0.12381	0.890048		1.5146	1.89971	-1.36896		-1.47917	2.55835	1.21541		0.156387		0.814085	-0.147667	-1.12		-3.13245	0.509668	0.8628
	10.866	-1.33012	-0.582193		-2.93741	2.93022	0.870873		1.7716	1.612	4.35525		1.95069		-2.48372	-1.02231	0.190068		-0.0941417	-0.3684	1.21857		2.18385	-2.32007	-1.42009		-0.457362		-3.27645	0.56418	1.02641		1.39418	1.81653	-1.64447		-1.33669	2.79297	1.33556		0.296913		0.823977	-0.118822	-1.38185		-3.07034	0.573245	0.876368
	11.0255	-1.09524	-0.790047		-2.25682	2.84656	0.881135		2.40891	1.53137	4.3811		2.1036		-2.19301	-0.823977	0.0425059		-0.0683932	-0.440135	1.34618		1.83592	-1.72475	-1.15383		-0.353277		-2.89829	0.846476	1.1384		1.32197	1.5572	-1.8508		-1.19646	2.99347	0.988764		0.322304		0.623004	-0.509132	-0.426376		-3.0661	0.556193	0.937285
	11.2146	-0.901904	-0.779892		-1.77964	2.79004	0.97047		2.46873	1.60775	4.39248		2.22029		-1.78229	-0.296845	-0.047625		0.180303	-0.648582	1.41833		1.65684	-1.01087	-1.00462		-0.170596		-2.70482	1.07088	1.06931		1.34084	1.52148	-2.06137		-1.04986	3.24061	0.252866		0.297772		0.432369	-0.828518	-0.806244		-3.01811	0.444611	0.936305
	10.8974	-0.790616	-0.966482		-1.76932	2.75519	1.10404		2.05022	1.83784	4.09603		2.13492		-1.21806	-0.152762	0.0476421		0.324648	-0.773248	1.50122		1.69198	-0.779206	-0.93333		-0.0323467		-2.50867	0.89392	0.918719		1.36614	1.51131	-2.24945		-0.749455	3.26956	0.602641		0.339413		0.0223674	-0.803108	-0.981328		-2.98173	0.274265	0.89071
	11.2898	-0.916917	-1.00895		-1.26299	2.64592	1.0352		1.80003	1.80448	3.57653		2.10701		-1.00184	-0.0412316	0.0191905		0.437872	-0.548068	1.68937		1.79254	-0.36794	-0.953771		0.114013		-2.22659	0.675617	1.04526		1.40014	1.64063	-2.67795		-0.570623	2.96083	0.647682		0.321666		-0.225961	-1.13682	-0.70321		-2.88593	0.177701	0.805635
	11.1922	-0.898792	-1.08997		-1.36161	2.56824	0.992132		1.44594	1.6015	3.29994		1.97217		-0.493201	-0.109973	-0.0194548		0.432796	-0.485449	1.82621		1.49159	-0.766215	-0.902911		0.108154		-2.31311	0.31655	1.15159		1.28835	1.63648	-3.18237		-0.655928	2.72265	1.04354		0.223083		0.0754627	-2.03609	-0.582078		-2.82865	0.322142	0.828448
	11.2306	-0.889884	-1.19574		-1.43402	2.58743	0.901995		0.898603	1.40824	3.58934		1.89962		-0.272714	0.0531159	0.160445		0.324662	-0.309754	1.74426		1.19412	-0.73984	-0.675238		0.164339		-2.32762	0.0534974	1.35226		1.19326	1.5817	-3.50206		-0.672414	2.40573	1.7208		0.200572		-0.104802	-1.97756	-0.5658		-2.8793	0.419659	0.893114
	11.276	-0.805049	-1.34091		-1.63112	2.62285	0.98767		0.394831	1.13562	4.00797		1.84976		-0.468934	-0.0163071	0.488874		0.604135	-0.219259	1.71833		1.21027	-0.973494	-0.624969		0.19096		-2.00246	1.28489	1.44851		1.16305	1.47254	-3.75722		-0.635947	2.20474	1.77954		0.328626		-0.315168	-1.29182	-0.276251		-2.9573	0.443488	0.927475
	10.6312	-0.999003	-1.04066		-1.43643	2.59883	1.16598		-0.210399	0.925303	4.08795		1.74697		-0.782677	-0.747919	0.335718		0.75432	-0.236065	1.70214		1.05955	-1.1186	-0.580738		0.0428587		-2.02073	1.84346	1.41433		1.2143	1.30696	-3.95328		-0.526794	2.08699	2.28472		0.40555		-0.290576	-0.508763	-0.0389277		-2.92103	0.358598	1.00724
	10.1268	-1.09235	-0.694987		-2.41251	2.58786	1.19669		-0.497742	1.06127	3.69926		1.5527		-0.839951	-0.470769	0.270908		0.746652	-0.113355	1.71219		0.702104	-1.23272	-0.0979513		0.0752336		-2.33733	0.904129	1.30469		1.32642	1.25819	-4.06174		-0.0784855	1.87042	2.50866		0.299439		-0.143897	-0.496857	-0.433523		-2.81799	0.280259	1.04935
	9.20997	-0.267726	-0.994921		-2.90514	2.65744	0.988999		-0.475654	1.044	3.53945		1.42182		-0.771916	-0.739298	0.443141		0.904171	-0.230197	1.66557		0.411984	-0.30871	0.179249		0.172666		-2.38335	0.234668	1.26488		1.41949	1.47058	-4.10921		-0.315888	1.77224	1.98873		0.149128		-0.263547	-0.468706	-0.445114		-2.69721	0.219117	1.07101
	8.35761	-0.00818149	-0.950225		-2.4365	2.68643	0.999304		-0.540459	1.12427	3.661		1.43258		-0.984911	-0.697109	0.535885		1.15225	-0.0309749	1.63239		0.509298	0.47927	0.396917		0.332557		-2.22928	-0.0958243	1.24461		1.50178	1.49515	-4.10745		-0.391795	1.50355	2.27462		0.132819		-0.265629	-0.161401	-1.35138		-2.56056	-0.0909519	1.06278
	7.75424	-0.400577	-0.742549		-2.16218	2.8249	0.893678		-0.847909	0.818461	3.84231		1.33115		-1.05828	-0.258347	0.589048		1.33882	-0.0796577	1.66268		0.514481	0.87627	0.275927		0.428993		-1.41753	-0.0721478	1.272		1.39675	1.48623	-4.25491		-0.602641	1.44114	2.15501		0.155988		0.00570374	-0.218535	-0.880158		-2.45737	-0.124197	1.01603
	7.79482	-0.358992	-0.532137		-2.03365	2.82977	0.961965		-0.704493	0.585738	4.03978		1.39809		-1.00126	-0.325454	0.595424		1.37694	-0.168804	1.71616		0.568222	1.10773	0.24422		0.45702		-1.18926	0.314701	1.25097		1.42117	1.49267	-4.10731		-0.672951	1.3859	1.93494		0.203427		-0.0531219	-0.423316	-1.10864		-2.511	-0.246786	1.01274
	7.77001	-0.398816	-0.483288		-1.95507	2.85985	1.04777		-0.409878	0.485169	3.96071		1.43072		-0.434638	-0.372439	0.592182		1.27415	-0.342523	1.69411		0.506476	1.35983	0.48161		0.528751		-0.69026	0.230784	1.26458		1.42662	1.54808	-3.71957		-0.442723	1.18812	2.30758		0.345912		0.0520205	-0.864648	-1.19267		-2.42373	-0.433842	1.07656
	7.30598	-0.556424	-0.524852		-1.87083	2.89999	0.997334		-0.427845	0.60922	3.64739		1.34222		-0.119797	-0.196676	0.568437		1.12867	-0.369677	1.7108		0.251967	1.51128	0.871853		0.595206		-0.667167	-0.151959	1.13931		1.59588	1.61991	-3.66983		-0.605012	0.814512	2.3016		0.264138		-0.0188119	-0.896763	-1.7004		-2.32092	-0.604061	0.956489
	7.24272	-0.666261	-0.253143		-2.14108	2.8154	1.07592		-0.594243	0.820214	3.18742		1.27633		-0.158334	0.00913327	0.534652		0.92087	-0.439567	1.64673		0.338632	1.44294	0.657937		0.550333		-0.606688	0.173767	1.03648		1.66201	1.74284	-3.75085		-0.849659	0.650324	2.85996		0.324242		0.141446	-1.33002	-2.92695		-2.2501	-0.800237	0.840704
	7.39924	-0.606711	-0.14235		-1.81488	3.05333	1.10745		-0.579988	0.894761	2.99412		1.36722		-0.171067	-0.358036	0.646272		0.71945	-0.255772	1.57995		0.18949	1.08386	0.66961		0.455972		-0.852642	0.549155	1.05997		1.65567	1.70921	-3.66518		-0.616202	0.705613	2.92814		0.38597		0.045919	-1.34389	-2.59622		-2.27471	-0.970824	0.84779
	7.56873	-0.42955	-0.0940536		-1.50546	3.01738	0.968305		-0.586832	0.634212	3.19385		1.41851		-0.396734	-0.192799	0.67429		0.638916	-0.0122474	1.58612		0.0406647	0.667887	0.744135		0.416693		-0.92933	0.591272	1.41323		1.62428	1.6632	-3.48367		-0.435765	0.828296	2.35684		0.403151		-0.00937455	-1.64489	-2.00678		-2.27514	-1.04451	0.865433
	7.50741	-0.154146	0.0299245		-1.72674	2.95404	0.891471		-0.498577	0.553419	3.54564		1.45583		-0.230666	-0.139051	0.717435		0.693242	0.173445	1.47517		-0.0990926	0.394797	0.833727		0.424334		-1.16175	0.484666	1.43548		1.46222	1.62509	-3.19203		-0.282104	0.994897	1.96582		0.370255		-0.177434	-1.75673	-1.41275		-2.26341	-1.08697	0.868581
	8.40017	0.0557063	0.158213		-1.45359	3.03463	0.747856		-0.491688	0.965683	3.40456		1.64684		-0.229333	-0.0904887	0.703007		0.903109	0.183008	1.41168		0.123308	0.407671	1.09722		0.501019		-1.14927	0.671809	1.44423		1.50207	1.65177	-2.95568		-0.244189	1.1531	1.93231		0.445128		-0.107919	-1.24187	-2.22427		-2.21425	-1.30796	0.848532
	8.41826	0.0981244	0.211736		-1.06145	2.85423	0.722892		-0.371857	1.01197	2.65674		1.61563		-0.16271	-0.0552734	0.558142		1.01736	0.133028	1.57411		0.28279	0.162639	1.06369		0.508198		-0.90157	0.99202	1.55402		1.41403	1.58106	-2.69021		-0.180748	1.27364	1.5796		0.513538		0.0546963	-0.98734	-2.04747		-2.15071	-1.45982	0.780136
	7.52281	0.0751091	0.296763		-1.40621	2.81404	0.393229		-0.23003	0.938085	2.31515		1.41322		0.126906	0.447519	0.211717		0.626964	0.112719	1.59467		0.370706	0.058311	0.769159		0.479853		-1.07005	0.586852	1.55787		1.32859	1.50946	-2.37702		-0.359074	1.42607	1.42179		0.447166		0.0439671	-1.1941	-2.05901		-2.10788	-1.67722	0.724199
	7.3194	-0.109899	0.363346		-1.21901	2.74822	0.14764		-0.302675	1.01937	2.34343		1.36776		0.467161	0.436087	0.282534		0.465904	0.214677	1.62605		0.320805	0.0857074	0.801555		0.522275		-1.22377	-0.0725973	1.52781		1.22008	1.53902	-2.27775		-0.649253	1.49809	1.03398		0.288401		0.064645	-1.73356	-2.33104		-2.13747	-1.68536	0.675461
	7.01569	-0.058262	0.050886		-0.438283	2.72243	-0.0972293		-0.453798	0.556581	2.45777		1.3062		0.655486	0.18497	0.188964		0.341272	0.305594	1.64915		0.407889	0.00136816	0.56972		0.478268		-1.22178	0.54156	1.67769		1.08382	1.57039	-2.24913		-0.812153	1.5144	0.742862		0.316407		0.394143	-2.36201	-2.09069		-2.11001	-1.89552	0.630815
	7.35464	-0.0822334	0.378796		0.012561	2.6919	-0.58103		-0.510261	0.52284	2.18607		1.33036		0.367063	0.121531	0.0305777		0.0532278	0.299854	1.73751		0.985736	-0.229275	0.322508		0.409859		-0.726581	0.907757	1.90729		0.923867	1.55429	-2.11625		-0.938206	1.50032	1.20394		0.468492		0.743256	-1.86909	-1.52822		-2.11938	-2.00048	0.50903
	7.83058	-0.117075	0.66481		-0.130079	2.62347	-0.916066		-0.510417	0.351051	1.79553		1.28798		0.183459	0.130903	0.00303634		-0.145484	0.221312	1.80858		1.17106	-0.541586	0.303662		0.348327		-0.549152	1.28558	2.06314		0.819838	1.13625	-1.9919		-1.22694	1.30515	0.92099		0.418107		0.764377	-1.72945	-1.03999		-2.25228	-1.63388	0.47089
	8.14348	0.27124	0.181968		-0.0562814	2.42819	-0.959544		-0.684965	0.291665	1.58189		1.24418		0.139344	-0.371448	0.00856978		-0.457909	0.233301	1.88223		1.43597	-0.806002	0.396063		0.273346		-0.703581	0.888934	2.37638		0.966766	0.892027	-1.86731		-1.11902	1.17409	0.362793		0.330119		0.418302	-1.99369	-0.948876		-2.28491	-1.77152	0.461596
	7.86091	0.226917	0.1016		0.149907	2.49104	-1.6958		-1.23334	0.600742	1.35951		1.09572		0.298818	-0.212115	0.091953		-0.655761	0.245119	1.91867		1.80037	-0.33179	0.178453		0.370413		-0.306408	0.688654	2.24333		0.708682	0.787578	-1.73352		-0.969118	1.27955	0.295838		0.332733		0.228084	-2.36385	-0.0913038		-2.20117	-1.81153	0.399552
	7.66022	0.472449	0.236271		-0.0479892	2.55445	-2.1563		-1.39921	0.448737	1.08899		0.98418		0.308732	-0.393295	0.211908		-0.46313	0.346451	1.87725		1.93135	-0.233174	-0.0292987		0.3952		-0.232272	0.595186	2.12264		0.76433	0.706219	-1.8734		-1.17008	1.49743	0.617562		0.336401		-0.145161	-2.5146	0.716706		-2.17142	-1.85424	0.34777
	7.84107	0.867027	0.533652		0.170058	2.55033	-2.61163		-1.00406	0.36255	1.06068		1.08552		0.228532	-0.291957	0.180429		-0.357798	0.452062	1.83301		2.04721	0.124156	0.101208		0.47965		-0.640083	0.529754	2.05427		0.878486	0.539874	-1.84392		-1.07184	1.6214	0.751395		0.313261		-0.124225	-2.1459	1.00949		-2.15204	-1.78191	0.438095
	7.67049	0.785516	0.589051		0.111443	2.52497	-3.02919		-0.59393	0.127814	1.41054		1.0663		0.403171	-0.879058	0.14797		-0.1247	0.649981	1.90177		2.08453	0.214067	0.516491		0.546025		-0.98077	0.410939	1.8557		0.893943	0.446238	-1.6348		-0.835361	1.531	0.353939		0.226758		-0.111482	-1.66257	0.592259		-2.11419	-1.60967	0.382912
	7.2407	0.56052	0.594168		0.304297	2.34323	-3.37128		-0.572896	0.333338	1.65493		1.00967		0.271259	-0.853994	0.31235		-0.0559079	0.724019	1.96592		2.38564	-0.268556	0.464391		0.549458		-0.656113	-0.0881957	1.80072		0.710571	0.246761	-1.57987		-0.63673	1.32039	0.841202		0.217637		0.199873	-1.36481	-0.220703		-2.08335	-1.45735	0.333624
	7.13096	0.488901	0.733326		0.201071	2.32935	-3.78756		-0.670842	0.380126	1.83076		0.959566		0.133029	-0.533984	0.260779		-0.0307918	0.596362	1.92033		2.4254	-0.679993	0.432919		0.502672		-0.108316	0.00351917	1.43435		0.672988	0.0202942	-1.64962		-0.378279	1.11131	1.43287		0.282124		0.350232	-1.59594	-1.00543		-2.04837	-1.28587	0.288857
	6.75242	0.441702	0.5755		0.465555	2.44595	-4.17489		-0.869348	0.599269	1.785		0.89124		0.0220347	-0.331836	0.237374		-0.0810805	0.357315	1.94124		2.33619	-0.609662	0.491617		0.484799		-0.00799861	0.374046	1.47709		0.756234	-0.0103874	-1.6943		-0.0997518	0.916777	1.84977		0.395719		0.847123	-1.59342	-2.48374		-1.99872	-1.32311	0.229851
	6.46683	0.284393	0.590113		0.253991	2.36185	-4.6145		-0.814393	-0.0333922	1.99017		0.720562		-0.137621	-0.274389	0.228245		-0.394123	0.391108	2.00566		2.0058	-0.352162	0.681936		0.461607		-0.269531	0.2951	1.69674		0.655731	-0.211432	-1.59454		0.197896	0.861249	2.41248		0.4493		0.961813	-2.05147	-1.61875		-1.94798	-1.2893	0.227292
	6.54027	0.376756	0.779433		0.229102	2.36324	-5.01533		-0.619496	-0.266304	2.58015		0.774203		-0.263687	-0.240606	0.136655		-0.537439	0.550079	2.04261		1.851	-0.632187	0.893083		0.422168		-0.766554	0.115513	1.59141		0.711253	-0.483564	-1.51748		0.0501432	0.903259	2.83702		0.382333		1.03857	-2.26878	-2.2724		-1.87222	-1.28298	0.247261
	7.03244	0.641855	0.869476		0.258047	2.3161	-4.99847		-0.419732	-0.0208167	2.83677		0.946185		-0.116458	-0.696571	0.13007		-0.511627	0.838677	2.0577		1.80234	-0.352972	1.29944		0.494512		-0.493029	-0.354497	1.70871		0.683031	-0.594498	-1.4468		-0.234112	0.904934	2.90483		0.342062		1.24043	-2.32794	-2.27875		-1.82182	-1.00874	0.309297
	7.0486	0.826699	0.760535		0.236072	2.26636	-5.34076		-0.239104	0.109492	2.85372		0.946846		0.2246	-0.702776	0.21041		-0.482514	0.904722	1.99481		2.10853	-0.162898	0.926959		0.557982		-0.15944	-0.832477	2.02091		0.661829	-0.805292	-1.23955		-0.0471003	0.798117	3.12994		0.391881		1.26025	-2.30383	-2.28676		-1.71071	-0.872797	0.311643
	6.99705	0.634192	0.57961		0.0822809	2.2358	-5.65729		-0.0955677	0.548553	2.93451		0.917682		0.502735	-0.427292	0.214548		-0.236479	0.78314	2.04825		2.33628	0.381066	0.697946		0.700021		0.208743	-0.86174	2.17678		0.670027	-1.01447	-1.02025		-0.0341233	0.694518	2.69545		0.390549		0.962734	-1.451	-2.60478		-1.60665	-0.689657	0.329873
	6.69768	0.28667	0.443462		-0.289547	2.29048	-5.74123		-0.157772	0.696483	3.23189		0.82868		1.09803	-0.18674	0.15933		-0.00404132	0.732746	2.12551		2.09114	-0.158117	0.95596		0.757091		-0.102374	-1.1455	2.03999		0.774301	-1.15168	-0.881402		0.0266688	0.628286	2.17593		0.262691		0.906259	-1.54152	-3.00004		-1.57694	-0.683441	0.384602
	6.46906	-0.0101302	0.21077		-0.507959	2.44314	-5.85089		-0.346461	0.849351	3.57927		0.759571		1.60772	-0.264181	0.132897		0.0746654	0.691318	2.10245		2.00052	0.15856	1.06606		0.841113		0.165239	-1.08773	2.02404		0.967965	-0.861102	-0.7954		-0.0100723	0.692211	2.90859		0.444861		0.855591	-1.77984	-2.35824		-1.41956	-0.840189	0.432463
	6.29848	-0.267308	0.527279		-0.0951086	2.53586	-6.28986		-0.374697	0.797782	3.71958		0.761333		1.73026	-0.328655	0.139203		0.371857	0.820515	2.15733		1.43695	0.37226	0.735704		0.826158		0.119593	-0.404364	1.88504		0.723757	-0.71808	-0.708014		-0.154986	0.626935	2.89898		0.474317		0.960918	-1.70196	-2.85819		-1.31947	-0.60501	0.374264
	6.47561	-0.556196	0.961985		0.015325	2.48691	-5.89118		-0.10475	0.911985	3.69698		0.888519		1.63152	-0.54365	0.111287		0.605225	0.840182	2.20207		1.15921	-0.0269222	1.01369		0.776956		-0.150688	0.194036	2.16442		0.92044	-0.759057	-0.662946		-0.170861	0.479069	2.55642		0.50787		1.2559	-1.31562	-3.30789		-1.25226	-0.428623	0.412897
	6.27859	-0.972891	0.956161		0.381961	2.27174	-5.88889		-0.0829718	1.30291	3.82731		0.897101		1.73958	-0.597009	-0.00117125		0.655792	0.971474	2.31761		1.43909	-0.504236	1.29669		0.813091		-0.562884	0.437977	2.21962		0.855954	-0.686262	-0.489582		-0.265567	0.317489	1.99497		0.424635		1.45723	-0.757308	-3.30582		-1.16152	-0.2475	0.423207
	5.92942	-1.25965	0.810801		0.00903325	2.0828	-5.79488		-0.408868	1.31351	3.4147		0.677429		2.27149	-1.03049	0.0126464		0.819439	0.958041	2.4051		1.47713	-0.869458	1.08852		0.792492		-0.376298	0.572862	2.45194		0.720658	-0.55824	-0.276019		-0.566289	0.406566	1.08087		0.384005		1.74909	-0.927382	-3.13898		-1.13374	-0.154198	0.433755
	6.19793	-1.01938	0.955697		-0.305097	2.11335	-5.64416		-0.75111	1.18098	2.40389		0.570233		2.33989	-0.203516	-0.0883628		0.54534	0.916724	2.42845		1.41824	-1.47119	1.02965		0.768357		0.104222	0.0755978	2.74828		0.659366	-0.493678	-0.175078		-0.862088	0.527917	0.727662		0.368023		1.93133	-1.08933	-2.47187		-1.15931	-0.209868	0.4774
	6.40236	-0.966642	1.05749		-0.656938	2.1387	-5.6979		-0.748298	1.15527	2.02091		0.522773		2.30511	-0.536288	-0.334031		0.582756	0.780476	2.4149		1.46332	-1.33168	1.2249		0.729941		-0.00677874	0.174844	2.91984		0.7832	-0.31909	-0.0848786		-1.1046	0.495394	0.20431		0.340249		1.68739	-1.40556	-1.48259		-1.12562	-0.112709	0.345276
	6.75019	-1.1865	0.764125		-0.507765	2.26955	-5.65314		-0.403014	1.08415	1.90974		0.558593		2.63561	-1.03419	-0.286447		0.793681	0.725315	2.48216		1.59493	-0.870499	1.45349		0.832672		-0.539386	0.0794335	3.26619		0.876639	-0.0548162	0.0374222		-1.30231	0.428786	0.0949152		0.320764		1.69481	-1.32559	-1.22823		-1.10357	-0.116505	0.223215
	6.44962	-1.28663	0.893592		-0.436224	2.09655	-5.56952		-0.217203	1.08495	1.86882		0.542663		3.00605	-1.04072	-0.375701		0.817051	0.761009	2.55884		1.73906	-0.844616	1.78767		0.934295		-0.536849	0.0828834	3.31473		0.960828	-0.0406261	0.174327		-1.90627	0.427906	-0.36959		0.234149		1.56559	-1.52499	-0.927825		-1.09483	-0.0153082	0.175942
	6.07941	-1.33284	0.892945		-0.0411848	2.08923	-5.48165		-0.304599	1.57192	1.91693		0.598907		3.13967	-1.10805	-0.335583		0.907516	0.659384	2.54046		1.93135	-0.331176	1.75015		1.01708		-0.361181	-0.105596	3.23133		1.07006	0.136075	0.279807		-2.13544	0.402199	-1.47993		0.115258		1.1407	-1.30305	-1.08483		-1.03785	0.113095	0.0629246
	6.24749	-1.44277	0.762922		-0.0477676	2.10605	-5.47406		-0.189955	1.67698	1.61128		0.583353		3.29412	-0.991526	-0.343379		1.04818	0.528114	2.56666		2.06821	0.336457	1.77926		1.1429		-0.0808959	-0.368734	3.28421		0.98957	0.402065	0.23061		-2.0312	0.419702	-1.60747		0.137539		0.657267	-1.50136	-0.40876		-0.915731	0.156335	-0.0452058
	6.60041	-1.77176	0.656555		0.3991	2.1582	-5.67943		-0.0301947	1.54354	1.27873		0.572795		3.07913	-0.848234	-0.417332		1.1355	0.327391	2.65715		2.28232	0.543325	1.01165		1.08566		-0.245732	-0.275206	3.19544		1.01672	0.552236	0.142738		-1.87308	0.466398	-1.87409		0.122825		0.324694	-1.07649	-0.58833		-0.816547	0.0593899	-0.127796
	6.64529	-1.92566	0.665243		0.24074	2.29041	-5.49866		0.135067	1.32456	1.12982		0.556313		2.34391	-0.800262	-0.562956		1.15085	0.228742	2.74726		2.28602	0.104062	1.18639		0.96489		0.0430531	-0.367377	3.03201		1.01518	0.693498	0.0637381		-1.75142	0.647075	-2.74674		0.0698917		0.403104	-1.0818	-0.0750313		-0.872891	0.0835614	-0.230262
	6.39415	-1.69641	0.812272		-0.257533	2.26945	-5.28512		0.0723276	1.17073	1.20996		0.521092		1.73707	-0.662674	-0.434095		1.05708	0.205879	2.77194		2.26588	-0.0631096	1.59518		0.941461		0.405542	-0.422703	2.89427		1.11082	0.769606	-0.0956568		-1.54479	0.745514	-2.42553		0.159675		0.538645	-1.36537	0.291797		-0.897622	0.211862	-0.331866
	5.91095	-1.78159	0.786103		0.012097	2.22349	-5.15502		0.0881487	0.913628	1.10419		0.455778		1.27527	-0.747517	-0.306133		0.964131	0.1802	2.69853		2.48883	0.268914	1.68279		0.945002		0.548718	-0.34487	3.0443		1.19562	0.813758	-0.381085		-1.21744	0.919595	-1.7936		0.309445		0.103081	-1.51574	0.303991		-0.793753	0.337547	-0.389306
	5.19769	-1.71158	0.903029		0.146925	2.22264	-5.24076		0.397693	0.831138	0.898859		0.405071		1.08953	-0.716001	-0.143936		0.872294	0.61142	2.75078		2.52446	0.140906	1.45009		0.953282		0.418026	-0.414742	3.0837		1.00465	0.880303	-0.607926		-1.12469	1.24389	-2.064		0.268801		0.271199	-1.21453	-0.630311		-0.756648	0.635165	-0.455218
	5.36983	-1.65113	0.898372		0.412764	2.1968	-5.13382		0.689898	1.39781	0.558377		0.526545		0.88336	-0.731081	-0.328789		0.425115	0.476009	2.77653		2.48029	0.0864559	1.64028		0.856463		0.498402	-0.0660471	3.07933		1.23043	1.03209	-0.653669		-1.3111	1.4645	-1.60672		0.407468		0.355978	-1.03636	1.21215		-0.740134	0.557855	-0.342277
	5.17592	-1.64687	0.676501		0.354766	2.10853	-5.11694		1.08915	1.08662	0.249892		0.441952		0.984371	-0.844738	-0.417421		0.233637	0.390473	2.77259		2.32865	-0.281931	1.7077		0.763704		0.315617	0.015877	3.2597		1.29836	1.2133	-0.634452		-1.51678	1.48107	-1.41897		0.445969		0.0995842	-1.17157	0.959539		-0.705229	0.664742	-0.462227
	5.13046	-1.64037	0.741951		0.527208	2.15222	-4.97762		1.18836	0.735083	0.0930331		0.438925		0.861589	-0.816825	-0.375204		0.142179	0.292067	2.76123		2.42702	-0.109065	1.83895		0.780215		0.637073	-0.0395225	3.44173		1.3108	1.24964	-0.587486		-1.44648	1.49481	-1.46466		0.510655		-0.214977	-1.38892	0.333961		-0.736977	0.644601	-0.661504
	5.49635	-1.70817	0.800575		0.688043	2.29984	-4.78345		1.14116	0.836297	0.272981		0.560402		0.435698	-0.75136	-0.403986		0.255644	0.262912	2.76222		2.55158	0.268999	1.86718		0.805433		0.678632	-1.19458	3.38138		1.36929	1.38794	-0.665457		-1.39709	1.38334	-0.728688		0.468308		-0.654159	-1.40509	0.676455		-0.767222	0.586167	-0.733029
	5.22591	-1.97888	0.515226		0.852376	2.37732	-4.64669		1.30368	1.10725	1.02298		0.64213		0.479568	-1.45273	-0.232525		0.720832	0.260753	2.66716		2.35411	0.214957	1.74227		0.750489		0.166064	-1.56044	3.4546		1.42605	1.4611	-0.888634		-1.20969	1.36876	-0.472777		0.416115		-0.774896	-1.48668	1.15766		-0.724041	0.595663	-0.686945
	4.32537	-2.06945	0.402087		0.679595	2.29138	-4.53683		1.59943	1.09619	1.07048		0.539805		0.676716	-0.934056	-0.213466		0.679999	0.373815	2.67097		2.05833	0.509188	1.58241		0.822656		0.263009	-1.92269	3.4424		1.40739	1.42246	-1.04615		-1.10015	1.33991	-0.335818		0.385595		-0.695614	-1.66376	1.30399		-0.642882	0.603966	-0.571242
	3.77115	-1.68769	0.611144		0.673527	2.18832	-4.31285		1.64082	1.44627	0.654291		0.553886		0.490463	-0.574753	-0.203866		0.536638	0.465409	2.64962		1.78855	0.646669	1.32856		0.791921		0.357743	-1.62482	3.51141		1.35063	1.45487	-1.05817		-1.44626	1.42051	-0.0758645		0.432227		-0.678423	-1.68338	1.66343		-0.577819	0.64658	-0.554553
	4.08691	-1.3221	0.657241		0.311849	2.33171	-4.23258		1.76925	1.50781	0.502613		0.623634		0.307044	-0.857776	-0.14194		0.598741	0.486613	2.56442		1.51285	0.403658	0.902191		0.641756		0.396405	-1.36525	3.63		1.29729	1.75136	-1.09746		-1.21614	1.42839	0.319772		0.571596		-0.388152	-1.29646	2.61604		-0.51957	0.732241	-0.524071
	4.30351	-1.482	0.537179		0.0240312	2.33861	-4.03552		1.95071	1.71551	0.298392		0.627824		0.392745	-1.16476	-0.225533		0.513368	0.696683	2.55091		1.47261	-0.242733	0.493528		0.498535		0.393974	-1.03592	3.50461		1.2832	1.75858	-1.19498		-1.27874	1.35924	0.739918		0.61443		0.0166984	-1.39501	2.80695		-0.509531	0.668095	-0.533745
	3.17052	-1.43683	0.695879		0.0747949	2.33714	-3.76156		1.43115	1.79051	0.339219		0.515648		0.513608	-1.64653	-0.148347		0.623241	0.745846	2.5037		1.59317	-0.396961	0.364054		0.461309		0.440415	-0.574266	3.33294		1.36823	1.90817	-1.13935		-1.26598	1.43596	0.521774		0.669765		0.243299	-1.37917	2.48041		-0.496912	0.779718	-0.520319
	2.7873	-1.2863	0.735323		0.10869	2.35405	-3.60987		1.14978	1.73603	0.137719		0.456969		0.678644	-1.65981	-0.112792		0.748368	0.721047	2.42761		0.909713	-0.333465	0.766854		0.460686		0.667179	-0.0401075	3.43108		1.39472	1.59492	-1.10373		-1.25712	1.59853	0.694754		0.775581		0.664616	-1.82489	2.1479		-0.454781	0.828083	-0.538907
	3.0832	-1.2877	0.881989		0.163811	2.20773	-3.46801		1.06655	1.8366	0.182599		0.51853		1.13814	-1.42444	-0.189367		0.786027	0.676317	2.34345		0.211594	0.349955	0.522508		0.490465		0.239405	0.660396	3.50784		1.47365	1.54824	-1.12172		-1.39881	1.53291	1.22318		0.851678		0.693671	-1.85755	1.77031		-0.387739	0.846906	-0.477403
	3.05184	-1.39056	0.943178		0.670564	2.09673	-3.40496		1.1375	2.08081	0.343391		0.614277		1.56521	-1.4096	-0.380807		0.730252	0.67684	2.25031		-0.202407	0.448672	0.260916		0.437709		-0.287705	1.00629	3.62551		1.16263	1.53945	-1.10511		-1.31575	1.45437	0.863291		0.771441		0.312153	-1.78316	1.78195		-0.365744	0.791628	-0.412879
	3.53172	-1.25971	1.09921		0.389194	1.93068	-3.01585		1.10681	2.02635	0.572097		0.708945		1.72047	-1.48842	-0.559199		0.624216	0.642452	2.15997		-0.49959	0.681805	-0.0876622		0.354894		-0.386434	0.928157	3.56287		1.07246	1.61833	-0.890161		-1.54404	1.34603	0.340806		0.672003		0.71937	-1.75158	1.62805		-0.361974	0.818182	-0.437576
	4.5724	-1.24729	1.14125		-0.142823	1.77806	-2.96709		0.857906	1.83232	0.787334		0.734676		1.59508	-1.69793	-0.842904		0.642832	0.340152	2.03662		-0.372901	0.440671	0.153313		0.254992		-0.786692	0.402606	3.54713		1.12711	1.63946	-0.613276		-1.68283	1.08913	0.307896		0.558947		0.700685	-2.15225	1.88863		-0.317717	0.719897	-0.435414
	4.89408	-1.00779	1.10955		-0.519838	1.74138	-2.88181		1.07134	1.31935	0.855784		0.731339		1.82681	-1.52727	-0.726984		0.914385	0.41783	1.81736		-0.0888583	0.288372	0.242364		0.351556		-1.13341	-0.284892	3.4728		1.05228	1.49271	-0.514405		-1.27454	1.19256	-0.295215		0.411987		0.565887	-2.17202	0.238261		-0.321918	0.84596	-0.449465
	4.87675	-0.800308	0.973829		-0.728815	1.77179	-2.70711		1.19628	1.44251	1.04504		0.785551		1.91808	-1.15245	-0.80748		1.04507	0.558362	1.6369		0.0796603	0.698251	0.182872		0.46214		-0.972182	-0.366122	3.17043		1.00125	1.34897	-0.545624		-0.941137	1.44172	-0.40503		0.414698		0.638622	-2.04854	0.385474		-0.296655	0.724554	-0.338532
	4.97755	-0.896491	0.815056		-1.34391	1.57385	-2.57989		1.42771	1.64799	1.09852		0.746712		1.86592	-0.990983	-0.958434		1.15066	0.550441	1.51449		-0.163502	0.58392	0.295069		0.427509		-0.956584	-0.518453	2.94784		0.951867	1.16193	-0.610568		-1.06381	1.49348	-0.171659		0.359338		1.00527	-2.31976	1.03926		-0.221125	0.846106	-0.181612
	5.2349	-1.06203	0.899657		-1.76108	1.54765	-2.44073		1.7106	1.48444	1.22394		0.759705		1.7634	-1.05377	-0.974003		0.919435	0.599383	1.39112		0.0743123	0.682489	0.539438		0.437978		-1.12318	0.583878	2.8665		0.813557	1.13137	-0.520187		-1.15217	1.40148	0.0752226		0.452942		1.23434	-2.18026	0.891087		-0.18779	0.939996	-0.0889207
	5.37422	-1.00658	1.12358		-2.05546	1.13216	-2.47565		2.1431	1.44338	1.09461		0.752595		1.62343	-0.765546	-0.993698		0.725471	0.531232	1.33555		0.522236	1.41748	0.651359		0.560836		-1.00197	1.54908	2.89711		0.862491	1.18453	-0.349094		-1.49458	1.27689	-0.0345243		0.543326		1.12301	-2.10158	0.643115		-0.199039	1.19871	-0.102261
	5.11645	-0.944305	1.50467		-2.41816	0.700633	-2.51917		2.46962	1.53139	0.755063		0.688465		1.66696	-0.891184	-1.01751		0.639797	0.443729	1.2044		0.759871	1.26025	0.482042		0.505373		-0.903234	2.30795	2.82239		0.92416	1.11675	-0.152075		-1.71419	1.29758	-0.0620453		0.626365		1.02082	-1.67176	0.312801		-0.240637	1.27168	-0.0838864
	4.32113	-0.963544	1.31504		-2.85773	0.35751	-2.45396		2.59293	1.42117	0.618255		0.483422		1.71824	-1.412	-1.07504		0.498444	0.559776	1.10146		0.961179	1.16068	0.715286		0.46978		-0.823785	1.80897	2.52087		1.0153	1.00985	-0.0254061		-1.35877	1.24427	-0.437079		0.550469		1.14483	-1.3414	0.498184		-0.249547	1.28166	0.0198074
	3.75261	-0.964303	1.19958		-2.60796	0.174346	-2.2493		2.37486	1.43988	0.771018		0.432302		1.5111	-1.25275	-1.01307		0.257	0.454383	0.973681		0.992244	1.25139	1.04975		0.469303		-0.649182	1.71833	2.49553		0.988146	0.700403	0.202462		-1.36225	1.20244	-0.861779		0.492678		0.936605	-1.20809	0.20749		-0.24485	1.40591	-0.0153768
	3.01711	-0.963453	1.15345		-2.86014	-0.107755	-2.16918		2.35533	1.15147	1.05369		0.292279		1.1671	-0.821277	-0.912821		0.279307	0.361633	0.792652		0.600699	1.4792	1.09353		0.448891		-0.52402	1.74344	2.49883		0.919845	0.786987	0.311026		-1.21105	1.42024	-0.192822		0.639164		0.41522	-1.19225	0.313591		-0.189027	1.46498	-0.043693
	3.03403	-0.964954	1.1655		-3.02487	-0.450783	-2.1724		2.79615	0.662779	1.08423		0.236632		0.749999	-0.411072	-0.798641		0.112478	0.232212	0.646766		0.548895	1.42017	0.933024		0.381537		-0.834944	1.30184	2.59509		0.990234	0.588543	0.205239		-1.49537	1.40915	0.0244498		0.531581		0.162582	-0.893916	0.834789		-0.229134	1.376	-0.0183205
	2.33499	-1.03194	1.20185		-2.92757	-0.728933	-1.89773		2.71971	0.720403	1.11745		0.16758		0.690061	0.15038	-0.59154		-0.0534005	0.391557	0.531918		1.20618	1.24392	1.04592		0.512778		-0.766217	0.836883	2.50528		1.16557	0.848437	0.170837		-1.80636	0.986173	0.490373		0.492331		-0.188294	-0.90124	1.09676		-0.30059	1.49834	0.00315689
	1.83437	-0.975394	1.23815		-2.67094	-0.866556	-1.94164		2.52098	0.915582	1.15121		0.133973		0.535833	-0.109682	-0.596373		-0.221944	0.490274	0.405758		1.78069	0.871467	1.27105		0.491896		-0.744281	0.766439	2.61132		1.26204	1.01766	0.164387		-1.88253	0.721325	0.550461		0.496313		-0.109404	-0.907331	0.897667		-0.248767	1.511	0.0195959
	2.18816	-0.957846	1.22586		-2.71154	-1.06869	-1.66296		2.34813	0.803202	0.91129		0.119511		0.305529	-0.516126	-0.574324		-0.146582	0.506275	0.296311		2.32715	0.24536	0.827366		0.36344		-0.54155	1.13693	2.53591		1.60967	1.03679	0.222502		-2.22906	0.626039	0.994875		0.599122		0.0893535	-0.911441	1.07881		-0.207837	1.57448	0.0087088
	1.5456	-1.02744	1.20524		-2.81921	-1.2838	-1.79243		2.23704	0.710405	0.619784		-0.0672013		0.160892	-0.621301	-0.522748		-0.0925816	0.57587	0.220808		2.64348	-0.462875	0.906948		0.312054		-0.394137	1.10774	2.46344		1.59874	1.11321	0.131576		-2.11793	0.586446	1.23195		0.635672		-0.150707	-1.01355	1.18392		-0.18218	1.48808	-0.0112458
	0.847111	-0.964109	1.17361		-2.29639	-1.59489	-1.4707		2.06372	1.0257	0.571716		-0.0715808		0.138445	-0.471044	-0.426331		-0.0978178	0.542931	0.172907		2.88903	0.109827	0.803386		0.406814		-0.296802	1.47042	2.36599		1.60034	1.03506	0.0141406		-2.01989	0.763756	1.36954		0.700284		-0.1419	-1.05916	1.54922		-0.232244	1.35338	-0.066757
	0.632288	-1.04542	1.33887		-2.27182	-1.92761	-1.29646		1.49105	1.12074	0.537766		-0.157844		-0.116821	-0.651678	-0.446996		-0.0962587	0.580615	0.182488		2.93809	0.3321	0.666558		0.376455		-0.600899	1.81351	2.43454		1.59888	1.15834	-0.00467054		-1.8814	0.57099	2.0398		0.792121		-0.00935532	-0.97028	1.52184		-0.205776	1.2801	-0.134294
	0.445998	-1.02362	1.2686		-1.78757	-2.068	-1.38527		1.44059	1.28344	0.425568		-0.155584		-0.240383	-0.841374	-0.317608		-0.200908	0.486394	0.254039		2.77771	0.0612845	0.386253		0.262823		-0.659043	0.923881	2.56644		1.47878	1.27382	-0.0390592		-1.82212	0.218943	2.3024		0.693782		-0.0434529	-0.562216	1.71658		-0.151973	1.28484	-0.15253
	0.32494	-0.964257	1.42812		-1.0798	-2.11449	-1.36029		1.37921	1.2754	0.454214		-0.0729938		-0.601438	-0.930938	-0.341613		-0.405233	0.367598	0.323183		2.41007	-0.0385889	0.0615076		0.0938386		-0.870675	0.437162	2.69438		1.20474	1.51979	-0.196076		-1.73098	0.142598	2.59003		0.643441		-0.136637	-0.305652	1.63396		-0.172013	1.11871	-0.476066
	-0.325865	-0.903533	1.36974		-0.554342	-2.33374	-1.56432		1.18723	1.58023	0.380098		-0.12939		-0.752863	-0.999166	-0.330191		-0.465611	0.227585	0.448416		1.7803	0.21039	-0.182089		-0.00702511		-0.403719	0.401019	2.67366		1.27081	1.4899	-0.385773		-1.26854	0.510937	2.17114		0.717716		-0.119983	-0.557343	1.75749		-0.159532	1.01275	-0.69797
	-0.650646	-0.893898	1.35445		-0.51054	-2.16565	-1.44157		0.770184	1.6864	0.28398		-0.174143		-0.767468	-1.19734	-0.392181		-0.515965	0.218502	0.486469		1.3115	0.0347832	-0.128012		-0.105523		-0.0221451	0.137595	2.43354		1.13336	1.44819	-0.458008		-0.877147	0.905919	2.28303		0.776038		0.111047	-0.328278	1.1227		-0.135365	0.767035	-0.839873
	-0.306454	-0.82068	0.977219		0.285506	-2.03193	-1.60977		0.595952	1.52895	0.299943		-0.120141		-0.748998	-1.36834	-0.429523		-0.508315	0.123202	0.560809		1.23257	0.317658	0.117246		-0.078188		-0.273659	-0.39448	2.70884		1.04777	1.60355	-0.638449		-0.653764	1.22419	3.16117		0.865019		0.480093	-0.672467	1.07081		-0.107059	0.607416	-1.02982
	0.242508	-0.952393	1.0556		0.560776	-1.94466	-1.54972		0.58181	1.25317	0.213443		-0.0599406		-0.836684	-1.42164	-0.561429		-0.396818	0.290507	0.607633		1.07378	0.486746	-0.0111712		-0.0854528		-0.00262808	0.276887	2.6404		0.906296	1.7776	-0.82715		-0.927208	1.50446	2.86098		0.912182		0.666722	-0.606692	0.935586		-0.0469401	0.586392	-1.1671
	0.0529417	-1.29963	1.22686		0.388115	-2.11137	-1.38458		0.678274	1.16911	0.0688887		-0.134599		-0.605883	-1.56982	-0.886231		-0.417098	0.300243	0.710084		1.02027	0.65254	-0.114004		-0.1011		-0.169521	0.23324	2.42404		0.88122	1.71869	-0.975409		-1.28892	1.7958	2.78609		0.822804		0.413364	-1.09532	0.850392		-0.0131138	0.475654	-1.21923
	-0.0379534	-0.945469	1.28792		0.934838	-2.2046	-1.14372		0.661861	1.2637	-0.144811		-0.03647		-0.373878	-1.18317	-1.12474		-0.613173	0.293541	0.823002		1.18108	0.378209	0.267384		-0.0390833		-0.288339	-0.87222	2.41798		0.913074	1.62069	-0.964418		-1.90965	1.79184	2.05321		0.52913		0.585914	-0.968118	0.684904		-0.0793353	0.73337	-1.29562
	0.426195	-0.867949	1.57222		1.19741	-2.16398	-0.917131		0.510175	1.6646	-0.343767		0.119753		-0.0558605	-1.68202	-1.33585		-0.530166	0.496369	0.958917		1.00108	0.392349	0.502559		-0.0280687		0.0103652	-1.49085	2.49315		0.779178	1.44604	-0.848954		-2.37324	1.61584	1.78822		0.379973		0.973589	-1.0699	0.283196		-0.133412	0.835775	-1.41232
	0.232452	-1.30823	1.64238		1.09134	-2.25039	-0.958395		0.615162	1.24954	-0.285004		0.00320562		0.101859	-2.43285	-1.58783		-0.497905	0.545585	1.10904		0.885078	0.415013	0.416023		-0.116221		-0.495775	-1.35308	2.32054		0.503135	1.51521	-0.59914		-2.34723	1.67116	1.41979		0.292734		1.24235	-0.78066	-0.201993		-0.0949348	0.863416	-1.48563
	0.226152	-1.32841	1.43704		1.02659	-2.24981	-0.859402		0.621218	0.832178	-0.430765		-0.0805782		0.0963882	-2.30223	-1.44497		-0.506913	0.563335	1.22343		0.829983	0.426383	0.262066		-0.0947262		-0.331643	-1.51763	2.12689		0.261614	0.995478	-0.586523		-1.98832	2.02094	1.21682		0.24418		1.05754	-0.585984	0.922585		-0.108235	0.971651	-1.56071
	-0.167632	-1.25774	1.59455		1.20217	-2.09196	-0.980184		0.635134	0.665059	-0.321497		-0.0802319		0.380176	-2.10336	-1.34326		-0.643037	0.600613	1.35512		0.534988	0.439459	0.824149		0.00498254		-0.470149	-1.93253	2.10686		0.016297	0.84086	-0.7237		-1.87321	2.23033	0.833487		0.11425		1.01584	-0.587573	0.533307		-0.0965513	1.02728	-1.74375
	-0.0550663	-1.28825	1.64124		1.06615	-1.99355	-0.942225		0.423002	0.970213	-0.254879		-0.0481517		0.815194	-1.8817	-1.30713		-0.686513	0.695555	1.46752		0.0694401	1.11514	0.704111		0.110179		-0.806244	-1.39367	1.97242		-0.181532	0.678554	-0.60089		-1.72227	1.98971	0.597109		0.0592429		1.02127	-0.301979	0.283387		0.00546676	1.12591	-1.82066
	0.010984	-1.39138	1.73924		0.607784	-1.82353	-1.1181		0.367899	0.605275	-0.448486		-0.161146		1.18919	-1.91652	-1.4348		-0.702438	0.69395	1.53515		-0.451789	0.82885	0.0606675		-0.0219705		-1.03417	-0.99185	1.913		-0.339199	0.570527	-0.39693		-1.43079	1.78329	0.0813039		0.0172425		0.815028	-0.251025	0.122814		0.0981666	1.13917	-1.89549
	-0.010984	-1.42933	1.60039		0.324648	-1.71454	-0.829779		0.754005	0.393602	-0.644813		-0.172978		1.73241	-1.84457	-1.2846		-0.574783	0.612153	1.59827		-0.77001	0.671614	-0.228286		-0.00975639		-0.786145	-0.793083	1.86815		-0.38438	0.417291	-0.257847		-1.56152	1.8364	-0.466934		-0.0142299		0.422464	-0.259604	0.225107		0.125482	1.22325	-2.06747
	0.222042	-1.40655	1.77234		0.157775	-1.81005	-0.763655		0.843948	0.159179	-0.66744		-0.165824		1.75896	-1.77558	-1.2131		-0.368884	0.578312	1.67442		-0.846275	0.785206	-0.317695		0.0305954		-0.738971	-0.375253	1.60259		-0.294349	0.270123	-0.137352		-1.61151	1.99774	-0.188333		0.0582981		0.686098	-0.627203	0.0824858		0.106455	1.30331	-2.19102
	0.106697	-1.30528	1.6237		0.0720201	-1.73707	-0.60482		0.84726	0.0301795	-0.314415		-0.142416		1.98325	-1.87139	-0.931311		-0.265513	0.493667	1.62487		-0.788535	0.916646	-0.26718		0.0993899		-0.587156	-0.419055	1.40456		-0.193592	0.0275008	-0.01411		-1.85075	2.1259	-0.443839		0.00549623		1.12109	-0.86538	-0.0039956		0.096462	1.31809	-1.91654
	-0.262616	-1.03795	1.51887		-0.687481	-1.50938	-0.358376		0.94567	-0.292469	-0.115931		-0.199962		1.88082	-1.79997	-0.87319		-0.0486702	0.498033	1.51026		-0.440587	0.396068	-0.21064		0.101347		-1.1034	-0.787358	1.33641		-0.229134	-0.213433	0.138984		-1.9342	1.9436	-0.481786		-0.147812		0.978591	-1.11052	-0.226918		0.0929719	1.32632	-1.61903
	-0.771179	-0.968003	1.38412		-0.287159	-1.57343	-0.181532		1.38736	-0.576877	-0.181635		-0.196481		1.87033	-1.9323	-0.875362		0.124173	0.619701	1.56518		-0.0694401	0.116344	-0.235939		0.13141		-1.19119	-1.03851	1.15007		-0.188419	-0.507028	0.314649		-1.75682	1.63117	-0.30034		-0.209602		0.792798	-1.11963	0.159229		0.0910497	1.46143	-1.57211
	-0.605088	-1.05823	1.38821		-0.337195	-1.54698	0.306413		1.39195	-0.923731	0.0923005		-0.143594		1.43964	-1.80024	-0.794955		0.059272	0.754515	1.57715		0.0921905	-0.141638	-0.402482		0.0870508		-1.06859	-0.905026	0.670387		-0.254107	-0.765161	0.480751		-1.84167	1.31121	-0.857957		-0.358908		0.636381	-0.486236	-0.347691		0.0618853	1.64864	-1.59136
	-0.165004	-1.04209	1.38405		-0.139984	-1.46432	0.361238		1.18034	-0.813346	0.411317		-0.0319779		1.00549	-1.23108	-0.63078		-0.034437	0.477165	1.59428		0.387273	-0.236745	-0.764363		0.0629774		-0.894407	-1.40998	0.649622		-0.270363	-1.04943	0.581362		-1.68145	1.05022	-0.918237		-0.438074		0.441141	0.0808882	-0.468712		0.00313769	1.78763	-1.67095
	0.369509	-0.844003	1.20886		0.159308	-1.36154	0.191736		1.25397	-0.771725	0.302675		0.0565322		0.89027	-0.787631	-0.35665		0.0404157	0.653896	1.58124		0.65113	-0.770421	-0.893581		0.112074		-0.580156	-1.61871	0.558467		-0.300169	-1.01049	0.470083		-0.977989	0.780786	-0.634133		-0.368034		0.871502	0.281938	-0.606863		0.0261846	1.90002	-1.57668
	0.735371	-1.19497	1.4124		-0.665582	-1.12019	0.174093		1.31441	-0.839701	0.134279		-0.00554287		1.06447	-0.938227	-0.185824		0.321162	0.736973	1.56243		0.746728	-0.89571	-1.40991		0.111343		-0.652035	-0.00507181	0.401856		-0.272516	-1.27426	0.345374		-0.0337099	0.428124	-0.145342		-0.134175		0.980576	0.532097	-0.740612		0.0643576	1.71927	-1.43901
	0.417654	-1.44942	1.19917		-0.709981	-1.03239	0.167135		1.40409	-0.806378	0.127059		-0.0758954		1.19876	-0.459522	-0.0731602		0.243873	0.711633	1.51568		0.869251	-0.81501	-1.47874		0.190307		-0.872146	1.43641	0.262807		-0.16923	-1.13644	0.345645		0.771158	0.421557	-0.21295		0.0940899		0.746806	0.667603	-1.06198		0.00466053	1.69764	-1.4165
	0.958257	-1.15311	1.13437		-0.978143	-1.01326	0.180211		1.58029	-0.517116	0.153136		0.0382928		1.01421	-0.160107	-0.0205113		0.282888	0.582818	1.40406		0.463558	-0.988918	-1.53565		0.115816		-0.662446	0.778675	0.38345		-0.224732	-1.38247	0.230209		0.926646	0.436486	-0.372066		0.012639		0.504131	0.832697	-0.57923		0.0175473	1.70921	-1.41821
	0.527328	-1.21381	1.46468		-0.935921	-1.08685	0.291019		1.58096	-0.252777	0.150708		0.0583703		0.933767	0.123863	-0.0974318		0.388038	0.411695	1.40157		0.208421	-0.96651	-1.25857		0.127205		-0.79154	0.368252	0.237735		-0.302452	-1.00308	0.399122		0.613008	0.0915846	-0.802223		-0.132177		0.330148	0.626132	-1.52982		0.0495168	1.68251	-1.40151
	0.771004	-1.34804	1.25464		-0.65042	-1.16027	0.430653		1.51225	-0.421592	0.0855035		0.0526356		0.905428	0.512288	-0.124858		0.17886	0.388108	1.42842		-0.270636	-0.713997	-1.30247		0.111238		-0.766015	0.294123	0.296375		-0.313701	-0.839482	0.669324		0.486115	-0.175488	-0.611993		-0.106749		0.583882	0.218224	-1.74592		0.0875184	1.51368	-1.22093
	0.991698	-1.16985	1.24473		-0.806601	-1.1892	0.619877		1.61793	-0.46383	0.111611		0.106263		0.668002	0.102855	-0.102795		-0.0202661	0.0969748	1.40405		-0.110448	-0.968895	-1.05993		0.00106059		-0.890518	-0.113895	0.290191		-0.22852	-0.806744	0.776595		0.0381293	0.056459	-0.279397		-0.128633		0.783152	0.320975	-1.72069		-0.00274491	1.51876	-1.18758
	0.900356	-1	1.14329		-0.552488	-1.3036	0.727792		1.69064	0.120647	-0.00242906		0.191577		0.231537	0.0961634	0.059248		0.213602	-0.0141044	1.36951		0.12157	-1.00861	-0.426107		0.0714231		-0.577231	-0.15185	0.531236		-0.126518	-0.785725	0.822019		-0.144229	0.0778461	-0.117846		-0.0524776		0.939271	0.44994	-1.88358		-0.0198979	1.57748	-1.07622
	0.155363	-1.00732	1.27116		-0.383222	-1.21936	0.646501		1.75263	0.225232	0.0347894		0.163975		-0.208988	0.133081	-0.0502469		0.354107	-0.0936396	1.36324		0.295722	-0.630314	-0.187249		0.108413		-0.136543	0.00507181	0.268695		-0.0529823	-0.787064	0.897469		-0.284386	0.0187171	0.452795		0.0424191		1.23403	0.356721	-1.89685		0.0192491	1.62388	-0.898214
	-0.136485	-1.12818	1.24041		-0.552908	-0.927584	1.18546		1.24037	0.285344	0.00242906		0.134317		-0.40862	0.10396	-0.255235		0.29818	0.0810598	1.328		0.461704	-0.182786	0.0769722		0.167027		-0.05702	0.0165525	0.185812		-0.180245	-0.775139	1.02389		-0.346202	-0.0187171	-0.0735328		-0.0249552		1.4859	0.14987	-1.08874		0.032289	1.54658	-0.802242
	-0.207	-1.17498	1.47		-0.956412	-0.825099	1.11172		0.597329	0.31897	-0.444504		-0.0122184		-0.253006	0.300361	-0.459724		0.262367	0.0770354	1.24787		1.0144	-0.609024	0.047358		0.180848		0.462565	0.439922	0.208288		-0.0188883	-0.74962	1.18076		0.210092	-0.125009	-0.0596514		0.172051		1.08107	-0.128485	-1.68177		0.032606	1.55093	-0.813616
	-0.0221439	-1.34364	1.45435		-0.610724	-1.02564	1.17861		0.197384	0.429695	-0.515476		-0.0286189		0.0590532	0.646724	-0.350084		0.166499	0.177688	1.17408		1.12108	-0.728656	0.0872711		0.261517		1.10762	0.544197	0.191059		0.0314266	-0.579426	1.22141		0.0063448	-0.461177	0.233389		0.254982		0.903747	0.227034	-1.70791		0.0760637	1.58749	-0.989803
	0.236676	-1.21187	1.76902		-1.00922	-1.03239	0.994504		-0.248977	0.467105	-0.392009		-0.0474613		0.187422	1.10815	-0.156317		-0.0410507	0.106549	1.10708		1.0745	-1.03965	-0.038302		0.256487		1.45496	0.669647	0.207119		0.0521905	-0.397834	1.21932		-0.575969	-0.596648	0.435947		0.274303		0.715783	-0.00673462	-1.6237		0.107944	1.49432	-0.868089
	0.179932	-0.979568	1.67136		-1.13781	-0.899243	0.896536		-0.692582	1.06897	-0.276753		-0.0187953		0.324666	1.25941	-0.145443		0.0134605	0.155009	1.0525		0.907135	-0.970885	-0.208382		0.265274		1.87521	0.868919	0.344613		0.144325	-0.127314	1.28873		-0.40976	-0.678013	-0.0865783		0.357792		0.690242	-0.350585	-0.936904		0.104345	1.39344	-0.724631
	-0.495236	-1.02964	1.77798		-1.36534	-0.800437	1.00311		-0.74005	1.08023	-0.0158466		-0.0650252		0.170335	0.957473	-0.0682396		0.0789431	0.19688	0.997631		0.678672	-1.12161	-0.215218		0.186097		1.64327	1.34503	0.370796		0.258805	-0.311519	1.33293		-0.392088	-0.995961	0.00153617		0.361422		0.524656	-0.665489	-0.781592		0.0580217	1.15775	-0.559596
	-0.908094	-1.19233	1.7118		-1.63046	-0.796147	1.16561		-0.535028	0.994114	0.149089		-0.115717		-0.124073	0.659309	0.0234727		0.238153	0.0141044	0.874394		0.196531	-0.970083	-0.370824		0.0601093		1.07238	1.68442	0.346047		0.287799	-0.28783	1.43255		-0.545099	-1.36599	0.123421		0.3053		0.366194	-1.03282	-0.68982		-0.012233	0.949521	-0.601712
	-1.08428	-0.535104	1.54735		-1.44067	-0.847032	1.04234		-0.538325	0.711072	0.0932648		-0.11682		-0.366958	0.482667	0.00898246		0.288619	-0.116205	0.753553		-0.164234	-0.809359	-0.213779		-0.0151905		1.24506	0.654373	0.370084		0.254928	-0.0964813	1.52575		-0.474541	-1.20267	-0.0405522		0.248438		0.241149	-0.890849	-1.04076		0.053906	0.69303	-0.563648
	-1.27839	-0.0915262	1.43203		-2.07382	-0.779787	1.13497		-0.312072	0.442521	0.231843		-0.143803		-0.307781	0.16201	-0.0459197		0.28377	-0.159303	0.590757		-0.750047	-1.2574	-0.331561		-0.201719		1.31951	-0.372073	0.305863		0.198902	-0.12687	1.54093		-0.0063448	-1.09919	-0.211871		0.172095		0.0814607	-0.868976	-0.91512		0.163657	0.413883	-0.448204
	-2.00944	-0.302539	1.18728		-2.13115	-0.582343	1.26669		-0.225214	0.278566	0.563236		-0.217212		-0.112333	-0.189337	0.0183957		0.18253	-0.265706	0.517712		-0.59469	-1.30782	-0.351742		-0.233666		1.24433	-0.280143	0.135269		0.26615	-0.159002	1.4985		0.477945	-1.05931	-0.0647987		0.228771		0.205968	-0.861735	-0.796918		0.190807	0.16188	-0.386563
	-1.89878	-0.108936	0.875129		-1.84452	-0.38569	1.37931		0.202366	0.551537	0.64069		-0.0654322		0.00885198	-0.503852	0.0301696		0.237172	-0.287044	0.365193		-0.112499	-1.35928	-0.277253		-0.210949		1.45888	0.240591	0.227057		0.361427	-0.377091	1.07665		0.774445	-0.866152	0.823263		0.413229		0.417739	-0.754747	-0.710821		0.226754	0.0271614	-0.285195
	-2.21883	0.12455	0.865427		-1.86598	-0.297152	1.34241		0.525163	0.909697	0.765176		0.0167174		-0.00885198	-0.901334	-0.0607108		0.535451	-0.313376	0.0122533		0.685689	-1.57549	-0.202077		-0.203161		1.52217	1.04651	-0.0214949		0.481079	-0.500171	0.620591		1.1591	-0.829671	1.13162		0.512193		0.285342	-0.158971	-0.399874		0.192604	0.0244777	-0.235844
	-2.36518	0.173662	0.605953		-0.924329	-0.172416	1.26784		0.545326	0.934302	0.883349		0.10539		0.136944	-0.510556	-0.107604		0.801338	-0.0649113	-0.177297		1.20739	-1.34502	-0.37194		-0.0479615		1.92108	0.418022	-0.0674664		0.518809	-0.668782	0.467689		1.53171	-0.924063	1.33064		0.50307		0.275919	-0.152786	-0.120074		0.204137	-0.0606625	-0.0869774
	-2.23019	0.179685	0.528281		-0.560296	-0.0670294	1.21599		0.352409	0.724397	0.91487		0.117568		0.471717	-0.424419	-0.0643358		0.577683	0.0245831	-0.308877		1.00932	-1.48018	-0.418785		-0.0681442		2.25765	0.135004	-0.374322		0.535365	-0.722736	0.364336		1.5574	-0.972655	1.55776		0.481978		0.364978	0.095434	0.204921		0.225641	-0.244471	-0.0242107
	-1.67002	0.309945	0.391461		-0.512499	0.0932218	1.07206		-0.137493	0.351364	1.23269		0.125637		0.636165	-0.269777	-0.00789015		0.38131	0.0273249	-0.460679		0.940572	-1.69538	-0.276424		-0.0805309		2.00296	0.218557	-0.349899		0.171304	-0.878898	0.0261762		1.46726	-1.01568	1.50139		0.349241		0.447893	0.450096	0.189463		0.204079	-0.430684	-0.0727594
	-1.26013	0.419857	0.263452		-0.563853	-0.125527	0.804001		-0.450729	0.198104	1.568		0.0947974		1.17789	-0.37553	0.00789015		0.493448	0.0885559	-0.642566		0.815915	-2.28253	-0.0203296		-0.0819166		2.24203	0.697541	-0.328354		0.234905	-1.07115	-0.441298		1.34516	-1.12475	1.83213		0.376246		0.0212118	1.11027	-0.90476		0.144741	-0.624934	-0.0998168
	-0.903848	0.469413	-0.192264		-0.547333	-0.0771238	0.848899		-0.303186	0.375704	1.72634		0.155178		1.10069	-0.179259	0.0121588		0.645055	0.186886	-0.743013		0.389362	-2.3211	0.208197		-0.0778915		1.83925	0.667096	-0.395299		0.232052	-1.17388	-0.758931		0.991026	-1.18833	1.41871		0.181299		-0.0427183	1.57769	-0.36766		0.0943922	-0.839915	-0.0666057
	-0.375211	0.477953	-0.257577		-0.763065	0.124512	0.933965		-0.0042604	0.49061	1.60894		0.24843		0.942285	-0.30205	-0.212798		0.625719	0.274452	-0.840767		0.203737	-2.29238	0.380566		-0.135693		1.32912	0.795075	-0.349969		0.244589	-1.47166	-0.965368		0.922318	-0.861015	1.12724		0.0855932		0.167821	1.96663	-0.088491		0.0562712	-1.05053	-0.0229571
	-0.414867	0.177858	-0.664933		-0.792948	0.255992	1.31361		-0.277826	0.642551	1.49145		0.19232		0.925887	-0.391035	-0.382369		0.543421	0.266807	-1.0077		-0.440227	-1.54049	0.651093		-0.152736		0.783532	0.967251	-0.190329		0.292917	-1.71247	-1.24841		1.30295	-0.641528	0.62536		0.01992		0.317487	2.08477	0.108054		0.0113983	-1.17473	-0.0552326
	-0.724534	-0.226681	-0.58391		-0.571544	0.307628	1.53926		-0.220909	0.302258	1.26418		0.120639		1.21231	-0.397447	-0.395892		0.360018	0.185841	-1.17534		-0.753448	-1.79274	0.998155		-0.195394		-0.215529	0.998131	-0.385611		0.239496	-1.9614	-1.53628		1.23849	-0.780215	0.715762		-0.187463		0.0304896	2.20089	0.0039956		0.0359979	-1.36484	-0.0770406
	-0.28344	-0.06993	-0.630689		-0.594786	0.186589	1.54773		0.047465	0.280426	0.921659		0.156114		1.68146	-0.226843	-0.411395		0.191707	0.120165	-1.33163		-0.910461	-1.46456	1.45715		-0.0993781		-0.519757	1.0978	-0.419608		0.158246	-1.76883	-1.67315		1.2325	-0.650505	0.684298		-0.206555		-0.0110561	1.98714	-0.0989692		0.170518	-1.47386	0.0158695
	-0.025661	0.318546	-0.504752		-0.130337	0.162379	1.44525		-0.309891	0.248149	0.907226		0.234546		1.71813	-0.0238775	-0.539057		-0.0431614	0.15641	-1.41654		-0.806065	-0.852911	1.70288		-0.0115769		-0.479253	1.48835	-0.314232		0.221174	-1.90107	-1.77235		1.05476	-0.351619	-0.00153617		-0.22842		-0.287821	2.74426	0.130786		0.256561	-1.59801	0.0553518
	-0.456069	-0.245072	-0.351801		0.282845	0.206677	1.57442		-0.373907	0.263005	0.997814		0.210879		1.59007	-0.119524	-0.49868		-0.0134605	0.181433	-1.5189		-0.343218	-0.075462	1.68259		0.0983158		-0.409769	1.60572	-0.341596		0.156983	-1.96031	-1.91406		0.359813	-0.534755	-0.363104		-0.377898		-0.479474	2.44469	0.333361		0.265662	-1.48931	-0.00288675
	-0.451766	-0.551402	-0.612217		0.414382	0.0732386	1.35902		-0.261246	0.635129	0.68213		0.14303		1.03831	0.0729597	-0.374244		0.173406	0.149649	-1.53571		-0.170241	0.531849	1.71917		0.178349		-0.206522	1.19868	-0.256833		0.100892	-1.89854	-2.05459		-0.0323316	-0.702961	-0.183846		-0.44845		-0.501026	2.2168	0.688755		0.327271	-1.2581	0.00288675
	0.125197	0.00599682	-0.683714		0.554353	-0.199343	1.08447		-0.147953	0.71377	0.0697002		0.169164		0.379807	0.2231	-0.244945		0.396927	0.188493	-1.59528		-0.179314	0.510961	1.79572		0.163941		0.0504089	1.07021	-0.0406945		0.0654013	-1.59789	-2.13155		-0.286587	-0.938716	-0.370503		-0.464436		-0.647698	2.0837	0.871371		0.394425	-1.14225	0.11147
	0.382725	0.0255243	-0.571986		0.164542	-0.276045	0.890407		-0.385714	0.394604	0.0311744		0.0728034		0.277342	0.265488	-0.12018		0.142438	0.304898	-1.65676		-0.497811	0.435259	1.41719		0.063097		0.00262808	0.403834	0.0400229		0.0186327	-1.49317	-1.99403		-0.416141	-1.16471	-0.41707		-0.557778		-0.787004	2.38965	1.11899		0.379082	-1.25219	0.103016
	0.417891	-0.180896	-0.412669		-0.2598	-0.227261	0.870955		-0.471868	0.224869	-0.276337		-0.0350129		-0.187117	0.302607	-0.0853732		-0.0420596	0.210438	-1.49146		-1.12846	0.426717	1.08295		-0.101306		-0.246842	-0.577504	0.0239415		0.0411697	-1.26668	-1.62854		-0.4659	-1.20456	-0.685215		-0.667791		-0.870129	1.98394	1.21589		0.382475	-1.30615	0.115737
	-0.073871	-0.0943654	-0.191295		-0.343447	-0.192655	0.821816		-0.283172	-0.104938	-0.639448		-0.122375		-0.360233	0.47241	0.0341887		-0.0897262	0.0253258	-1.44799		-1.76791	0.242217	1.37058		-0.169016		-0.789769	0.310424	0.128875		0.0944843	-1.24276	-1.69676		-0.397195	-1.17623	-0.96971		-0.637627		-1.07802	2.02251	1.43347		0.380089	-1.28145	0.0634674
	-0.552895	-0.0260315	-0.180172		-0.597704	0.0395205	0.902262		-0.315857	-0.498657	-0.502481		-0.192446		-0.454405	0.378346	-0.0203593		-0.166443	-0.120087	-1.46207		-1.92241	0.26655	1.58567		-0.212801		-0.963089	1.16791	0.0226131		0.168443	-1.18473	-1.92494		-0.101581	-1.15494	-1.33538		-0.589523		-1.41143	1.84143	1.17957		0.353989	-1.22788	0.018057
	-0.445572	-0.117834	-0.242046		-0.817739	-0.0292821	0.791439		-0.380555	-0.48014	-0.655425		-0.264128		-1.029	0.00716124	0.00945539		0.165274	0.116036	-1.42797		-1.77543	0.268678	1.80118		-0.20718		-1.02223	1.42188	0.247166		0.529765	-0.867155	-1.84733		0.2639	-1.11853	-1.47168		-0.429357		-1.44877	1.80025	0.701367		0.338715	-1.26269	0.0734318
	-0.484738	-0.17905	-0.363552		-0.407503	0.16424	0.478043		-0.125075	-0.503769	-0.894789		-0.257355		-1.5462	0.0589305	0.156258		0.134951	-0.187003	-1.34191		-1.85023	0.645042	1.67307		-0.250788		-1.10559	0.510998	0.211868		0.55234	-0.550994	-1.53295		0.289805	-0.975831	-2.10447		-0.522759		-1.32305	1.38236	0.719106		0.360456	-1.29177	0.169799
	-0.702277	-0.00599682	0.0103779		-0.428226	0.155957	0.311556		-0.0476681	-0.702631	-0.957469		-0.262931		-1.45989	0.509637	0.350821		-0.015181	-0.11858	-1.20793		-1.87893	1.06086	1.5259		-0.137034		-1.15218	0.74737	0.146175		0.279759	-0.364346	-1.27963		0.239944	-0.955447	-1.35317		-0.41017		-1.4203	1.18711	0.735976		0.378671	-1.179	0.18618
	-1.35487	0.186836	0.00138277		-0.262769	0.117925	0.0681645		-0.177405	-0.783022	-0.911303		-0.346118		-1.57644	0.165676	0.504734		0.0468987	-0.374391	-1.08502		-1.92601	1.62546	1.23703		-0.153562		-0.765315	0.610097	-0.0102064		0.282738	-0.0706041	-1.0651		0.373157	-1.24679	-1.81106		-0.411453		-1.53818	0.585589	0.52102		0.378534	-1.11696	0.173327
	-1.13785	0.534908	-0.00138277		-0.569586	0.114421	-0.453228		-0.146008	-0.987947	-0.557733		-0.356045		-2.02814	0.0122859	0.482953		0.192491	-0.579835	-0.964953		-1.67755	1.16222	1.2856		-0.234993		-0.420662	0.348285	0.0072112		0.174153	0.186233	-0.91635		0.535718	-1.09015	-1.61033		-0.309545		-1.73049	0.563587	0.110467		0.272348	-1.06097	0.186236
	-0.562494	0.699073	0.0222784		-0.807809	0.0292821	-0.753846		-0.418124	-1.02941	0.0688733		-0.305797		-2.61309	-0.0207826	0.572418		0.443391	-0.528093	-0.880522		-1.55517	1.52326	1.4612		-0.177488		-0.0714978	0.0120126	0.142419		0.172597	0.263244	-0.805935		0.448189	-0.599693	-1.57462		-0.223699		-1.84287	0.62643	-0.109585		0.00274491	-0.93293	0.309094
	-0.348784	0.699469	-0.0159694		-0.281597	0.0764193	-1.05017		-0.993158	-0.951015	0.0847679		-0.308893		-2.38539	-0.140036	0.66043		0.611271	-0.488542	-0.818333		-1.40529	1.41529	1.19526		-0.150594		0.10409	0.0843367	0.0599255		0.163853	0.426363	-0.727143		0.46237	-0.211653	-1.21066		-0.0942798		-2.07593	0.406967	0.0497983		-0.239746	-0.81188	0.296618
	0.179058	0.752896	-0.163632		-0.396765	0.165919	-1.15028		-0.903818	-0.806928	-0.0972323		-0.268975		-2.02955	-0.161399	0.675582		0.836575	-0.518053	-0.813775		-1.30374	0.92893	1.16775		-0.135299		0.537491	-0.978489	-0.049733		0.0990806	0.473811	-0.546453		0.51072	0.0853224	-0.529693		-0.0442158		-2.0712	0.444586	-0.542624		-0.460756	-0.707779	0.361629
	0.930044	0.638211	-0.369791		-0.184386	0.266027	-1.36566		-0.973001	-0.840821	0.294345		-0.178337		-2.06683	-0.246081	0.718097		0.843677	-0.41684	-0.693996		-1.31559	0.311293	1.52739		-0.148765		0.837566	-0.804809	-0.19622		0.139124	0.623527	-0.377576		1.05486	0.330536	-0.0644461		0.171395		-1.72489	0.617129	-0.669057		-0.621968	-0.683351	0.421416
	0.970924	0.775023	-0.0720503		-0.0720201	0.471222	-1.47545		-1.55167	-1.2522	0.826463		-0.153307		-1.9063	-0.197518	0.849055		0.735775	-0.516456	-0.591923		-1.18043	0.00386098	1.73912		-0.118314		1.11967	0.355241	-0.373465		0.114481	0.674489	-0.335045		0.978641	0.417262	0.0894566		0.337859		-1.64656	0.489902	-0.957579		-0.710142	-0.698492	0.494955
	0.623345	0.844036	0.140493		0.0787287	0.71411	-1.27481		-1.74894	-1.53737	1.12952		-0.114542		-1.38098	-0.058235	0.8337		0.469928	-0.608405	-0.547354		-1.36032	-0.10405	2.032		-0.0804127		1.21227	0.830992	-0.636113		0.208911	0.783817	-0.397994		1.0257	0.685758	0.197892		0.434581		-1.74056	0.272633	-0.997263		-0.905348	-0.767559	0.396951
	0.828467	0.94004	0.114133		0.143699	0.838084	-1.05811		-1.67412	-1.50445	1.20688		-0.0183753		-1.22396	0.113659	0.942547		0.747744	-0.810812	-0.490095		-1.60778	0.0409304	2.40616		0.0131546		1.25162	0.643233	-0.70731		0.151459	1.04343	-0.297449		0.98535	0.74227	-0.321573		0.387893		-1.73738	-0.110336	-1.41905		-1.08486	-0.752667	0.356635
	0.662043	1.09249	-0.123875		0.613282	0.789835	-1.35434		-1.72072	-1.32073	1.51471		0.0169667		-1.01768	0.0117544	1.04667		0.75676	-0.817687	-0.436371		-1.68755	0.699414	2.6202		0.130612		1.43188	0.117832	-0.748725		-0.016297	0.995953	-0.296092		0.389243	0.823794	-0.220184		0.275268		-1.71332	0.0685778	-1.61749		-1.29843	-0.656805	0.297816
	0.868861	0.907422	-0.28888		0.427067	0.786437	-1.32326		-1.70771	-0.915159	1.6255		0.0422531		-1.22753	-0.250711	1.00614		0.70388	-0.792339	-0.357138		-1.90799	0.787419	2.39327		0.0394447		2.04864	-1.08522	-0.828128		-0.210877	1.12681	-0.0932749		0.413109	0.927914	-0.400669		0.210922		-1.5094	-0.327102	-1.75639		-1.50936	-0.736036	0.346562
	1.12803	0.94745	-0.492783		0.478327	0.892412	-1.41932		-1.33943	-0.541255	1.29156		0.104999		-1.30128	-0.0860748	1.04		0.786381	-0.571515	-0.182811		-1.43918	0.901381	1.97728		0.12491		2.11874	-2.54929	-0.692418		-0.373463	1.29277	0.157349		0.392277	0.823794	-0.0389288		0.125648		-1.12341	-0.472065	-0.43882		-1.68115	-0.613621	0.480162
	0.473989	1.05993	-0.399105		0.644231	0.822758	-1.44402		-1.1702	-0.050264	1.15926		0.121843		-0.945789	0.333951	1.0438		0.365772	-0.871483	-0.135596		-1.1284	1.19823	1.78445		0.182771		2.4603	-3.23271	-0.75106		-0.510508	1.22144	0.165898		0.226298	0.647619	-0.0545009		0.0191974		-1.19097	-0.618628	-0.102088		-1.80553	-0.461789	0.614404
	-0.134932	1.33182	-0.305903		0.687015	0.805565	-1.3967		-1.28194	0.108508	0.965331		0.0865286		-0.450486	0.423359	1.07475		0.255863	-0.897579	-0.167442		-0.945497	1.25344	1.70822		0.250514		2.11492	-2.69114	-0.568314		-0.507906	1.16408	0.0939786		0.514637	0.460539	0.206711		0.0874999		-1.42591	-0.872384	0.57171		-1.95306	-0.338987	0.657247
	0.114141	1.36584	-0.616083		1.28099	0.847285	-1.40793		-1.40634	0.132687	0.430278		0.0823183		-0.443321	-0.0448022	1.04592		0.159602	-1.00398	-0.196883		-0.932292	1.38526	1.68584		0.183927		2.12246	-2.22289	-0.530982		-0.285786	1.14046	0.0302052		0.883786	0.345282	-0.594137		0.0987108		-1.57219	-0.58522	0.532352		-2.08786	-0.224981	0.761623
	0.765434	1.42325	-0.434149		1.47337	0.817684	-1.38064		-1.50105	0.248694	0.444421		0.206334		-0.40112	-0.164066	1.16547		-0.0578669	-0.9881	-0.239759		-0.867981	0.906814	1.79844		0.127981		1.76568	-0.879625	-0.59251		-0.356049	1.20364	-0.0690476		1.06475	0.362603	0.181725		0.297908		-1.60357	-0.068147	0.927207		-2.21267	-0.163347	0.897942
	1.58729	1.32498	-0.367354		1.77537	0.880025	-1.30805		-1.55998	0.306781	-0.0539971		0.287229		-0.0808204	-0.18684	1.25737		-0.282718	-0.900293	-0.228048		-0.526148	1.03016	1.33799		0.157849		1.33152	-1.11806	-0.660329		-0.358743	1.26224	-0.139418		0.885337	0.0636731	0.230156		0.166264		-1.39025	-0.107603	0.876026		-2.23041	-0.209616	0.947717
	1.70507	1.32514	-0.119905		1.70398	0.905911	-1.28665		-1.24717	0.153621	-0.786377		0.261512		0.480874	-0.00691477	1.2358		-0.413581	-1.0791	-0.121705		-0.516919	0.727286	0.804121		0.123317		1.49717	-1.01651	-0.877777		-0.459385	1.09264	-0.162687		0.58986	-0.118171	0.333657		0.0976439		-0.891559	-0.231392	1.20424		-2.17497	-0.254434	0.908028
	1.27467	1.00486	-0.293443		1.08892	0.902871	-1.23943		-0.927126	-0.0301795	-0.841553		0.104399		0.317314	0.149738	1.18171		-0.637921	-1.23596	-0.0122533		-0.453975	0.58757	0.904585		0.0889791		1.31853	-0.968526	-0.87775		-0.553049	1.0884	-0.143359		0.264766	-0.232448	0.313094		0.0232957		-0.233944	-0.377367	1.16669		-2.13425	-0.249703	0.866168
	1.09695	0.767837	-0.261093		1.19291	0.868857	-1.15349		-1.2912	-0.345927	-0.883384		-0.000947942		-0.203001	0.0317033	1.31714		-0.938679	-1.3455	0.13773		-0.228364	0.462633	0.741237		-0.00278956		1.02163	-0.567724	-0.879462		-0.753946	1.08896	-0.174857		0.186182	-0.59285	-0.117377		-0.0877159		0.00807716	-0.592252	1.41492		-2.15148	-0.313059	0.879182
	0.712317	1.27353	-0.23712		1.35834	0.777072	-0.977233		-1.3904	-0.497676	-1.49127		-0.0524933		-0.030111	0.290831	1.4689		-1.25134	-1.6185	0.215267		-0.354999	0.445195	0.147498		-0.076362		0.352717	-0.529211	-0.697733		-0.897172	0.962581	-0.109362		-0.0973345	-1.04057	-0.340877		-0.266329		-0.00807716	-1.15221	1.86807		-2.21235	-0.311507	0.886672
	1.02341	1.14852	-0.560207		1.54482	0.62569	-0.821234		-0.94287	-0.694591	-2.07879		-0.0839166		0.0154245	0.00691477	1.50189		-1.4046	-1.59439	0.20536		-0.30642	0.234174	-0.18928		-0.170102		-0.0635995	-1.1782	-0.613578		-1.33696	0.954666	0.01411		-0.549103	-1.08044	-0.537137		-0.487804		0.24636	-1.17322	1.78003		-2.31201	-0.361821	0.816253
	1.09997	1.04992	-0.686852		1.48744	0.592201	-0.98738		-0.56142	-0.81989	-2.23449		-0.117834		-0.196326	0.268251	1.43637		-1.58069	-1.56215	0.240527		-0.460085	0.207878	-0.238899		-0.209458		-0.233199	-1.61873	-0.56952		-1.55301	0.707712	0.198143		-0.844912	-1.14125	-0.165306		-0.580009		0.318224	-1.25384	1.48503		-2.3213	-0.310202	0.93271
	1.05866	1.01251	-0.766994		1.66437	0.536641	-0.857709		-0.305396	-1.14064	-2.38533		-0.131543		0.0183398	0.264223	1.3758		-2.10338	-1.45972	0.297989		-0.15514	0.115224	-0.301129		-0.216421		-0.0770115	-1.49714	-0.627287		-1.44548	0.423219	0.281647		-0.661637	-1.08671	-0.222818		-0.545913		0.102373	-1.29914	1.77048		-2.33984	-0.183806	1.07305
	1.64816	1.01603	-0.680101		1.70476	0.581094	-0.758694		-0.201938	-1.64781	-2.42927		-0.0853067		0.23241	0.435925	1.41677		-2.17068	-1.48088	0.229857		0.467809	0.00315814	-0.0695343		-0.103906		0.279419	-0.926669	-0.631501		-1.50557	0.226936	0.317787		-0.162701	-0.884227	-0.136886		-0.38038		-0.350546	-1.35695	2.60857		-2.32429	-0.165741	1.24476
	2.20698	1.11955	-0.58521		1.71082	0.800886	-0.763449		-0.206485	-1.98142	-2.25194		0.00552585		0.416235	0.723096	1.5321		-2.22755	-1.58121	0.140854		0.958167	-0.00315814	0.0111712		-0.0033654		-0.0802321	-0.219457	-0.635823		-1.58487	0.286494	0.371267		-0.476941	-0.863185	0.176637		-0.336235		-0.698642	-0.762903	1.98453		-2.24485	0.06825	1.36422
	2.19392	1.13287	-0.302218		1.58224	0.546053	-0.564945		0.0042604	-2.12655	-2.14402		0.0357335		0.467184	0.689306	1.79743		-2.33245	-1.82618	0.0857168		0.731973	-0.275613	-0.141955		-0.0893992		-0.205686	-0.121944	-0.661476		-1.70539	0.23279	0.468539		-0.598338	-0.848153	0.437434		-0.33358		-1.01493	-0.190605	0.346352		-2.26863	-0.0626024	1.31101
	1.79852	1.2193	-0.416974		1.54043	0.653531	-0.550386		0.18423	-2.20465	-2.35653		-0.0147243		0.565316	0.569893	1.92146		-2.33836	-1.866	0.0763345		0.660291	-0.573169	-0.442567		-0.158534		-0.233325	0.0515378	-0.731203		-1.81843	0.209465	0.54621		-0.74123	-0.383282	0.379109		-0.30235		-0.932606	-0.257194	0.459104		-2.32624	-0.0640347	1.28903
	1.54698	1.18885	-0.55519		1.59282	0.566365	-0.448711		0.45969	-2.46483	-2.18174		-0.0328642		0.26515	0.682855	1.95563		-2.32092	-1.79723	-0.0592624		0.800769	-0.950384	-0.324453		-0.194205		0.00858835	0.151108	-0.924631		-1.91352	-0.0441573	0.605134		-1.30773	-0.137164	0.230688		-0.370187		-1.09085	0.441877	0.0960153		-2.29884	-0.0244777	1.3484
	1.693	1.06812	-0.594155		1.69444	0.396184	-0.214986		0.918875	-2.58249	-1.63881		0.0822417		0.0989491	0.644288	1.94763		-2.29622	-1.94421	-0.121461		1.13059	-1.11298	-0.411541		-0.229438		0.114057	-0.605214	-0.991248		-2.02789	-0.0275008	0.73918		-1.3468	-0.0751375	0.397421		-0.424793		-0.945049	0.600418	0.0807607		-2.26312	-0.115294	1.32243
	1.80676	0.932846	-0.85189		1.72204	0.31794	-0.204303		1.10161	-2.40831	-1.78524		0.0701608		0.206678	0.853745	1.9376		-2.51057	-1.92926	-0.0853514		1.01711	-0.876265	-0.647555		-0.225985		0.0562248	-1.01594	-0.803594		-2.23363	-0.14371	0.843812		-1.16625	0.201508	0.0169972		-0.47162		-1.0687	0.129433	-0.506654		-2.27032	-0.103382	1.26923
	0.974994	1.01087	-1.075		1.52767	0.163805	-0.0148603		1.31469	-2.37001	-1.68504		-0.0169859		-0.134268	1.24498	2.07279		-2.74276	-2.04158	-0.133262		0.739323	-0.958236	-0.827789		-0.308978		0.23312	-0.261607	-0.776034		-2.50051	-0.122035	1.06261		-0.777724	0.413482	0.00365372		-0.302782		-1.21869	0.160137	-0.0518803		-2.26274	0.0472513	1.25164
	-0.165836	1.19194	-1.6259		1.40903	0.31541	-0.0866304		1.29862	-1.77441	-1.41571		-0.0948323		-0.616027	1.80798	2.20409		-2.65859	-2.18092	-0.282244		0.534968	-1.4183	-0.894049		-0.389232		0.177772	-0.928373	-0.526688		-2.68067	0.310584	1.28576		-0.13957	0.330959	0.23006		-0.215574		-1.27501	-0.251021	-0.388252		-2.1345	0.131282	1.19848
	-0.653887	1.4137	-1.39384		1.42495	0.39365	0.0148603		1.33492	-1.53318	-1.34082		-0.0377377		-0.774773	1.67907	2.23758		-2.45542	-2.60226	-0.451402		0.261421	-1.60624	-0.8845		-0.510725		0.0703146	-0.987449	-0.351708		-2.77525	0.30291	1.49161		0.440967	0.270715	0.546032		-0.110206		-1.47352	0.00673462	-0.422804		-2.08259	0.276059	1.13635
	-1.72848	1.3172	-1.50993		0.818089	0.463148	0.0627525		1.91723	-1.38719	-1.31827		-0.151717		-0.480811	1.65376	2.18205		-2.45668	-2.76067	-0.630853		0.327976	-1.58107	-0.813031		-0.506592		-0.0643877	-0.637482	-0.235834		-2.8169	0.352979	1.60283		0.618757	0.388581	0.833233		0.00464179		-1.45542	0.0744801	-0.328649		-1.91696	0.453991	1.15527
	-1.51177	1.34725	-1.70084		0.577371	0.36853	0.0210417		2.08376	-0.926731	-0.889231		-0.0700695		-0.533206	1.74589	2.06065		-2.39189	-2.79075	-0.783295		0.624363	-1.94795	-0.629359		-0.516173		0.149543	-1.04259	-0.315859		-2.97031	0.511718	1.52111		0.735176	0.611549	0.520494		-0.0310187		-1.52996	0.35885	-0.703266		-1.75516	0.491402	1.23479
	-1.10944	1.76539	-1.53476		0.756449	0.461745	0.127498		1.81086	-0.37016	-0.49316		0.157158		-0.506107	2.31325	1.91526		-2.39617	-2.90744	-0.922035		0.780573	-2.31092	-0.53298		-0.507396		0.290936	-1.11418	-0.0725488		-2.80865	0.45138	1.52317		0.57238	0.473946	0.742332		0.00652976		-1.6115	0.743164	-0.65756		-1.66672	0.514184	1.29167
	-0.948018	1.66154	-1.43402		0.763322	0.548495	0.469193		1.41636	-0.128297	-0.458495		0.210009		-0.384121	2.14761	1.95084		-2.26439	-3.23063	-1.02712		1.34745	-1.47202	-0.576098		-0.38983		0.250222	-0.528238	-0.0072112		-2.86045	0.554307	1.64539		0.570419	0.396853	0.352831		0.0415695		-1.79865	1.12342	-0.728336		-1.62875	0.513088	1.19919
	-1.47721	1.67318	-1.08262		0.706189	0.514403	0.276139		1.28324	-0.165422	-0.709667		0.113137		-0.749147	2.08828	1.88579		-2.05325	-3.5791	-1.09365		1.37349	-1.5551	-0.888364		-0.507893		0.23019	0.289693	-0.0719513		-3.07882	0.813977	1.80376		0.595102	0.494751	0.685812		0.195834		-1.67855	1.35451	-0.992716		-1.54242	0.525527	1.06896
	-2.19111	1.53316	-1.16098		0.365968	0.682081	0.342387		1.20833	0.189438	-1.20098		-0.0257459		-0.872526	2.32525	1.88131		-2.10549	-3.7216	-1.16369		1.10568	-1.54451	-0.992874		-0.565384		-0.465907	0.634869	0.162724		-3.11507	1.04573	1.8488		0.711919	0.00484559	0.566181		0.154899		-1.34704	1.31672	-2.26759		-1.49884	0.561468	0.953489
	-2.37626	1.56964	-1.34954		0.584395	0.371981	0.403977		1.2284	0.420063	-1.43875		-0.0651211		-0.926423	2.07211	1.87119		-2.25645	-3.92467	-1.21264		0.883002	-1.60544	-1.12697		-0.691811		-0.372391	0.59497	0.219286		-3.05684	1.11034	1.84597		1.00083	-0.371894	-0.0841067		0.0984625		-1.14603	0.93457	-2.77084		-1.4859	0.317404	0.783847
	-2.12594	1.56589	-1.48916		0.791608	0.436316	0.468014		1.16097	0.205426	-1.09294		-0.00886795		-1.07055	2.04563	1.76762		-2.41072	-4.06515	-1.28401		0.663243	-1.62844	-0.666543		-0.738767		-0.361688	0.994507	0.251536		-3.14678	1.20761	1.90932		1.01873	-0.305497	-0.732368		0.0928197		-1.08949	0.237595	-1.82045		-1.36757	0.546512	0.724066
	-1.13699	1.59587	-1.47748		0.358277	0.315713	0.661016		1.15944	-0.111933	-0.451702		0.101356		-1.18857	2.32519	1.6455		-2.52405	-4.20954	-1.37153		0.0574363	-1.61458	-0.526286		-0.822936		-0.525553	1.46924	0.33116		-3.16105	1.31439	2.07857		1.29868	-0.613167	-0.602148		0.176681		-1.26472	0.0398498	-2.12493		-1.33532	0.643102	0.66094
	-0.548479	1.74054	-1.43158		-0.166922	0.403323	0.694436		0.934113	-0.0325481	-0.142293		0.161177		-1.09488	2.37467	1.6626		-2.85515	-4.41179	-1.31691		-0.277213	-1.60356	-0.49226		-0.8905		-0.587922	1.3776	0.486647		-3.23743	1.51018	2.17914		1.81176	-0.78928	-0.276253		0.274938		-0.942407	-0.160937	-2.15649		-1.35656	0.862127	0.484333
	-1.0438	1.88962	-1.31268		-0.441158	0.527078	0.617663		0.530607	0.0774192	-0.0634523		0.0868103		-1.0287	2.30485	1.81813		-3.15394	-4.55381	-1.30678		-0.580664	-1.11498	-0.418855		-0.892751		-0.409789	0.838943	0.594866		-3.22045	1.55851	2.29321		1.82629	-0.736474	-0.547163		0.244216		-0.826564	0.108122	-2.09443		-1.26243	1.02573	0.412937
	-1.29646	1.92305	-1.25895		-0.184326	0.537903	0.945203		0.432377	-0.404812	0.0829817		0.08633		-1.14447	2.53551	2.08414		-3.22096	-4.61709	-1.35166		-0.495748	-1.67693	-0.0836244		-0.885648		-0.402821	0.31281	0.642068		-3.28296	1.72945	2.4776		1.40722	-0.910179	0.0757424		0.227659		-0.536998	0.542526	-1.99511		-1.11733	1.19972	0.481483
	-1.19158	1.69626	-1.13074		0.165251	0.726215	0.561975		0.249287	-0.379656	0.109161		0.0895751		-0.973144	2.60647	1.89297		-3.28719	-4.7073	-1.27764		-0.13029	-1.58632	0.62344		-0.75989		-0.447376	-0.228435	0.696306		-3.21551	1.98203	2.63275		0.879706	-1.09627	-0.112348		0.121206		-0.0279302	0.428461	-2.6898		-0.994692	1.31913	0.419938
	-0.737616	1.46264	-1.04985		0.0242607	0.677607	0.441958		0.245878	-0.782143	-0.10541		0.0197028		-0.603058	1.59033	1.8515		-3.56195	-4.65428	-1.21578		-0.0243187	-1.28795	0.784573		-0.791213		-0.388108	0.536548	0.693585		-3.10749	1.63868	2.64309		0.263252	-1.06527	-0.104731		0.123284		0.00256559	0.304495	-2.75236		-0.957602	1.47664	0.429848
	-0.343192	1.41281	-1.21705		0.236593	0.687103	0.525822		0.434	-0.96744	0.12173		0.0989306		-0.223335	2.09682	1.81921		-3.74483	-4.36913	-1.21345		-0.148882	-1.46825	0.607297		-0.738283		-0.0142555	0.548647	0.496357		-3.13308	1.69683	2.59984		-0.0840107	-1.16518	-0.204216		0.082325		0.00397374	0.57594	-3.21659		-0.918278	1.47389	0.525855
	0.0214401	1.57142	-1.2638		0.437753	0.70835	0.519087		0.59769	-1.00338	0.179508		0.196451		0.107084	1.82239	1.82338		-3.62739	-4.45253	-1.18466		-0.473495	-1.51939	0.642226		-0.762488		0.733866	0.36483	0.692872		-3.07421	1.85046	2.64543		-0.0162881	-1.22807	-0.514176		0.161635		-0.0873133	0.309043	-3.32398		-0.955638	1.59756	0.539372
	-0.108935	1.38737	-1.27322		0.103203	0.711348	0.456353		0.732059	-1.0223	-0.17057		0.0905895		0.593963	1.55431	1.77085		-3.62054	-4.58199	-1.15727		-0.832969	-0.696961	0.798435		-0.685796		1.06317	1.07446	0.777375		-2.9817	1.93644	2.93124		0.0630022	-0.858329	-0.142647		0.429223		-0.0135273	0.671146	-2.736		-0.990339	1.84659	0.48007
	-0.256774	1.02092	-1.34375		-0.447239	0.658384	0.264598		0.493042	-1.30783	-0.254876		-0.130391		0.811862	1.45096	1.75026		-3.67745	-4.73085	-1.00554		-1.19815	-0.245988	1.00534		-0.648839		1.32894	1.43754	0.642268		-2.87829	2.16557	3.20662		0.569477	-0.420181	0.040786		0.67697		0.10547	0.265482	-2.48622		-0.955712	2.17696	0.502163
	-0.416311	1.02526	-1.50785		-0.772767	0.700874	-0.026069		0.160195	-1.43828	-0.392128		-0.296342		0.832089	1.34923	1.91076		-3.83595	-4.61628	-0.873601		-1.58055	-1.03972	0.746803		-0.789692		1.45152	1.71299	0.775247		-2.68898	2.33914	3.33515		0.776649	-0.163513	0.386975		0.880576		0.584059	-0.351662	-2.05911		-0.895104	2.15237	0.547552
	-0.24425	0.939057	-2.05477		-0.910909	0.731321	-0.177951		0.0439916	-1.04306	-0.221119		-0.326409		1.07	1.44934	1.99971		-4.09587	-4.49286	-0.820602		-1.95539	-0.913966	0.958939		-0.755632		1.58781	1.62743	0.856438		-2.50609	2.36646	3.41525		0.625907	-0.0447561	0.493976		0.935826		0.893462	-0.322938	-1.56757		-0.889676	2.25947	0.574679
	0.01888	1.06105	-2.16895		-1.04613	0.854393	-0.13429		0.0393612	-0.977146	0.0750832		-0.253084		0.880168	1.2123	2.07296		-4.12255	-4.46571	-0.741623		-2.01703	-0.880218	1.02954		-0.78135		1.93153	1.01967	0.810627		-2.48566	2.55704	3.56921		0.591842	0.424814	0.971705		1.04342		1.12033	0.064967	-0.769874		-0.864463	2.42855	0.563699
	0.1379	0.963927	-1.9909		-1.26276	1.0299	-0.31699		-0.120993	-1.16611	0.238377		-0.276406		0.730414	1.3035	1.96716		-3.88753	-4.34051	-0.673713		-1.69786	-0.940693	1.03816		-0.722341		1.75603	1.21783	0.853124		-2.52589	2.70666	3.74436		0.620018	0.894811	1.39304		1.18444		1.37052	0.0219641	0.683932		-0.789966	2.72576	0.676424
	-0.143012	0.95239	-2.02569		-1.16125	0.99691	-0.444411		-0.247365	-0.782226	0.249205		-0.289494		0.643047	1.30597	1.79652		-3.70217	-4.38108	-0.671681		-1.48755	-0.900064	1.04705		-0.705551		1.80868	1.45881	0.89366		-2.36453	2.81749	3.88681		0.37459	1.01363	1.23994		1.23656		1.63952	0.345584	0.0187202		-0.722652	2.76602	0.76153
	-0.646834	0.928147	-1.86085		-1.21031	1.11614	-0.704314		-0.0558574	-0.519658	-0.0294838		-0.331447		0.55927	1.30031	1.76224		-3.68949	-4.3783	-0.584952		-1.03332	-1.30598	1.00535		-0.707209		1.4634	0.970021	0.792357		-2.25983	2.87529	4.06608		0.040857	1.12369	0.794241		1.09623		1.8637	0.616831	0.520041		-0.595769	2.79754	0.853906
	-0.713689	0.789701	-2.11481		-0.912118	1.06992	-0.862469		0.40176	-0.238008	-0.287311		-0.318559		0.429085	1.17117	1.71421		-3.41551	-4.29178	-0.348244		-0.635873	-1.53672	0.785316		-0.680929		1.25604	1.48696	0.734162		-2.14457	3.05801	4.22484		-0.0494584	1.24168	0.341838		1.12772		1.96521	0.633785	0.907177		-0.488188	2.89849	1.04475
	-0.25676	0.817908	-2.11493		-1.08172	1.06171	-1.07151		0.693283	-0.0834684	-0.273664		-0.256573		0.608713	0.805651	1.52094		-3.23241	-3.78993	-0.321186		-0.378828	-1.82247	1.00635		-0.622575		1.23194	2.56727	0.828265		-2.04583	3.17706	4.23507		-0.0144553	1.23078	0.651471		1.31795		2.39631	0.366421	1.07569		-0.403537	2.98036	1.15084
	-0.0430289	0.964022	-2.07549		-1.33154	1.09767	-1.43048		0.46233	0.289826	-0.10237		-0.241006		0.88538	0.849367	1.19459		-3.16948	-3.83434	-0.210031		-0.212862	-1.44083	1.2676		-0.518956		1.76532	2.50664	0.911291		-1.9912	3.45827	4.25781		0.350629	1.25893	0.18683		1.41161		2.73693	0.377843	1.98323		-0.366557	3.05688	1.13809
	-0.355483	1.27039	-2.18875		-0.748271	0.887664	-0.900868		0.41691	0.483115	0.125601		-0.112187		0.944668	0.550406	1.21126		-2.99398	-3.79871	-0.161997		-0.0150479	-1.53092	1.30081		-0.499278		2.12155	3.11357	0.716545		-1.83942	3.10912	4.28509		0.768226	1.29626	0.403553		1.55272		2.67401	0.903981	3.0595		-0.275827	3.10974	1.32081
	-0.174765	1.64227	-2.11934		-0.0935736	0.892028	-0.780846		0.110779	0.621497	0.372732		0.0523096		0.78755	0.961398	1.0806		-2.85921	-3.94952	-0.16314		0.190793	-1.23566	1.60921		-0.397553		2.27377	3.60341	0.782319		-1.69685	3.57258	4.35758		1.10813	1.34658	0.305657		1.73924		2.62892	1.9248	3.55413		-0.157478	3.07273	1.51251
	-0.174907	1.69985	-2.12826		-0.29846	0.861453	-0.950579		-0.36767	0.687799	0.377114		-0.0326289		0.412164	0.622607	1.07454		-2.824	-3.97562	-0.0272421		0.252687	-0.754187	1.84609		-0.374773		2.29586	3.9083	1.23125		-1.46956	3.77948	4.42075		1.24792	1.30848	-0.0114041		1.85679		3.0655	2.27487	4.17244		-0.0393425	3.016	1.6331
	0.396832	1.6377	-2.10339		-0.380052	0.781142	-0.864906		-1.04187	0.537942	0.619004		-0.0464002		0.313851	1.52617	1.12398		-3.13041	-3.90666	0.167167		0.0766695	-0.244957	1.77071		-0.255943		2.20981	4.29686	1.09702		-1.35935	4.09683	4.57284		1.36645	1.22673	-0.163077		1.92712		3.66064	2.82614	4.89673		0.0242445	3.18267	1.71991
	0.380812	1.78376	-1.96003		0.11783	0.818506	-0.795861		-1.58482	0.212008	0.956175		-0.00795828		0.281838	2.15888	1.25113		-3.31286	-3.97149	0.323251		0.20201	-0.889373	1.98882		-0.218644		2.0396	3.89508	1.13678		-1.21193	4.2744	4.65608		1.73052	0.784955	0.160792		1.9407		3.96977	2.99079	5.07302		0.0351946	3.29553	1.82724
	0.511764	1.98348	-1.92993		0.255032	0.979253	-0.730136		-1.68012	0.228134	1.06689		0.0760411		0.132964	2.9573	1.29986		-3.41667	-3.91551	0.372858		0.509221	-1.04872	1.96524		-0.127049		2.06793	4.21587	1.22507		-1.1332	4.55581	4.63326		1.94733	0.612361	-0.159414		1.99611		4.50807	3.33495	5.39201		0.0754534	3.31116	1.90078
	1.22834	1.91888	-1.93433		0.180445	0.930015	-0.630056		-1.84726	0.329842	1.26402		0.15999		0.262907	2.79217	1.32428		-3.41636	-3.94129	0.402518		0.648965	-0.673251	2.04383		-0.0618037		2.4678	4.28654	1.30904		-1.14524	4.66341	4.58536		1.84724	0.495055	-0.517255		1.99911		4.72702	4.0772	5.36913		0.118503	3.58735	2.01057
	1.56611	1.9819	-1.84907		-0.449766	0.932545	-0.621711		-2.07597	0.0305306	1.31072		0.0916978		0.135721	2.37856	1.22087		-3.17683	-4.02952	0.460003		1.03359	-0.752164	1.88011		-0.0944072		2.63118	4.68724	1.41592		-1.057	4.83578	4.65742		1.96849	0.267718	-0.817838		2.06544		4.98148	4.81075	5.49857		0.237582	3.77301	2.1262
	2.09019	2.07925	-1.70432		-0.637274	0.899512	-0.718492		-2.08801	-0.149081	1.51349		0.142808		0.397764	2.09912	1.16021		-3.09597	-4.17708	0.565059		1.1644	-1.1081	1.49246		-0.166904		3.06274	6.14578	1.54427		-0.956391	4.79274	4.69356		1.92645	-0.0220206	-1.1423		2.2272		5.15217	5.28298	6.15649		0.402271	3.77514	2.31933
	2.03875	2.07092	-1.7643		-0.991194	0.846074	-0.691731		-2.1774	0.0610863	1.75839		0.127845		0.629345	2.21558	1.24832		-3.32342	-4.22177	0.627112		1.13827	-1.21342	1.55407		-0.149546		3.2423	7.30053	1.55107		-0.821383	4.86798	4.71121		1.78356	-0.177527	-0.96151		2.38847		5.09642	5.68894	6.44336		0.475247	3.79787	2.48438
	2.4751	1.87559	-1.74448		-1.06261	0.856036	-0.684643		-2.04486	0.0546292	1.86071		0.176164		0.986503	2.41374	1.26951		-3.58518	-4.1701	0.740912		1.36359	-1.63453	1.68515		-0.103379		3.39707	7.73664	1.68996		-0.941308	4.93263	4.68839		2.35498	-0.026578	-0.117317		2.63494		4.94107	6.15298	7.69746		0.503665	3.88861	2.65881
	2.83752	1.65017	-1.90814		-0.422969	0.93465	-0.590624		-2.18594	0.330101	1.9059		0.283408		1.41765	2.21239	1.28092		-3.43224	-3.84223	0.86493		1.24914	-1.5743	1.6996		-0.013792		4.23175	8.4733	1.94245		-0.909412	5.17243	4.63474		2.50885	0.208472	0.524902		2.97639		5.01894	6.95587	8.17286		0.562188	3.93228	2.79743
	3.07594	1.47036	-1.59578		-0.492502	1.04788	-0.53875		-2.38698	0.439996	1.8066		0.314085		1.49964	2.405	1.30019		-3.53978	-3.97935	0.83131		0.875358	-1.6216	1.78261		-0.0496238		4.66471	8.98877	2.14465		-0.831346	5.30638	4.72844		2.2	0.548156	1.27757		3.22526		5.29647	7.25193	8.74256		0.654909	3.93332	2.85601
	2.94973	1.42533	-1.55368		-0.706551	1.0421	-0.454137		-2.16242	0.229472	1.62514		0.266109		1.20542	2.64889	1.32887		-3.74991	-4.42268	0.957119		0.913819	-1.89355	1.6788		-0.148134		4.79101	9.34187	2.19873		-0.713741	5.40576	4.79025		1.92804	1.00488	1.29753		3.33826		5.32264	7.81014	9.2995		0.663744	3.85205	3.01516
	2.19019	1.49637	-1.36051		-0.97592	1.08438	-0.306008		-1.58466	0.00300965	1.16579		0.190294		1.16847	2.78319	1.35394		-3.64145	-4.35337	0.990835		0.792363	-2.19858	1.52757		-0.175227		4.92861	9.61484	2.27467		-0.396719	5.32682	4.91184		1.76903	1.36226	1.29965		3.45456		5.42687	8.7664	9.26532		0.689374	3.9597	3.10356
	1.90328	1.3719	-1.30905		-1.52264	1.18784	-0.510549		-1.30454	0.108843	1.12766		0.116971		1.12825	3.01118	1.43818		-3.51445	-4.34212	1.10942		0.640964	-2.44161	1.3799		-0.176699		5.29139	9.62871	2.64573		-0.372489	5.75373	5.03694		1.41728	1.51534	1.46818		3.59831		5.40893	9.42392	9.08434		0.719157	4.13726	3.10114
	1.75569	1.11807	-1.36401		-1.57428	1.10173	-0.467289		-1.24497	0.0826217	1.30596		0.0792812		0.982226	3.10997	1.51007		-3.47518	-4.16227	1.22146		0.739857	-2.03329	1.07475		-0.114713		5.24377	9.7533	2.8634		-0.402292	5.93685	5.20132		1.50394	1.60941	1.46387		3.68595		5.55119	9.30064	9.99863		0.786954	4.32185	3.14742
	2.40342	0.980146	-1.28003		-1.43639	0.930629	-0.0575223		-0.993383	0.196502	1.122		0.207264		1.19039	2.89033	1.52418		-3.39041	-4.13996	1.17268		0.938045	-1.89407	0.908063		-0.0889746		5.39142	10.0374	2.8849		-0.417918	6.1239	5.36137		1.62864	1.86344	1.46947		3.81585		5.8129	9.69151	10.2605		0.777468	4.68948	3.25296
	2.32012	0.789857	-1.36084		-1.53157	1.01506	-0.339393		-0.852544	0.53384	0.786004		0.151171		1.33343	2.15129	1.43205		-3.05309	-4.03295	1.16164		1.26358	-2.39643	1.10416		-0.115147		5.17192	10.7158	3.05616		-0.337553	6.06175	5.39374		1.65168	2.15745	1.90318		3.97491		5.90024	10.2436	10.5579		0.862377	4.78528	3.29163
	2.50192	0.512377	-1.25604		-1.72286	1.00698	-0.364706		-0.761171	0.872105	0.406774		0.132819		1.33662	1.63176	1.20039		-2.81959	-3.90367	1.23577		1.27259	-2.14361	1.24672		-0.10478		6.07523	11.7261	3.46986		-0.237663	6.15533	5.4847		1.66024	2.54748	1.66716		4.28316		6.29522	10.5259	11.5221		1.06114	4.83132	3.49591
	2.07523	0.19139	-0.999915		-1.36447	0.756166	-0.458916		-0.374315	1.23463	-0.0636775		0.110681		1.64819	0.926815	1.05789		-2.81305	-4.03026	1.29386		1.12021	-1.68914	1.32739		-0.128676		6.1	12.0654	3.32097		-0.0675153	6.1376	5.60361		1.68923	2.70628	1.82633		4.37576		6.57904	11.3725	12.0021		1.23212	4.90829	3.62463
	1.70762	0.376042	-0.994254		-0.713257	0.805728	-0.449848		0.229884	1.72695	-0.252037		0.270759		1.51305	1.49101	0.787716		-3.04784	-4.01718	1.33627		0.936024	-1.60103	1.21029		-0.154631		6.20556	12.8483	3.36212		0.0620075	6.23737	5.64883		2.21156	2.80769	2.03157		4.60167		6.95492	12.0333	13.3493		1.33449	5.09391	3.71721
	2.20563	0.504698	-0.936393		-0.414418	0.84009	-0.452536		0.59807	1.75834	-0.286206		0.424142		1.35551	1.64319	0.858317		-3.15675	-3.92295	1.35227		0.474031	-1.48446	1.47025		-0.156732		6.4249	13.3381	3.58349		0.0287175	6.30527	5.6453		2.47621	2.962	2.19262		4.77296		7.16604	12.1266	14.4531		1.37356	5.29571	3.79479
	2.36449	0.252308	-0.975968		-0.414459	0.596728	-0.356016		0.854903	1.70753	-0.486818		0.393634		1.29337	1.92939	0.867663		-3.20098	-3.7481	1.39041		0.0173357	-1.49179	1.97328		-0.107713		6.49203	12.7229	3.83063		0.196952	6.47443	5.60618		2.52648	3.0589	2.7922		4.85564		7.35156	11.9113	14.9991		1.39219	5.5244	3.84916
	2.55041	0.077581	-1.02477		-0.317819	0.669621	-0.344202		1.01782	1.41727	-0.925575		0.346704		1.40623	1.95286	0.906909		-2.96312	-3.52602	1.44463		-0.13397	-1.64095	2.30487		-0.0276194		6.8816	11.8823	3.96409		0.273823	6.65405	5.53926		2.37751	3.03298	2.84304		4.82763		7.78046	12.3964	15.6783		1.3951	5.66669	3.91809
	2.07808	0.159738	-1.01891		-0.572514	0.68164	-0.344467		1.03962	1.12135	-1.29701		0.20528		1.23936	1.87216	1.00685		-2.58409	-3.63236	1.44509		-0.330508	-1.05618	2.08586		0.00512988		7.3537	11.7607	4.14893		0.547437	6.76636	5.46255		2.07998	3.02072	3.08469		4.9139		8.49532	12.6332	16.0139		1.38606	5.8745	3.93435
	1.90836	0.371076	-1.27725		-0.583613	0.592385	-0.169032		1.3315	0.65874	-1.40263		0.158838		0.757594	1.8999	0.976424		-2.61466	-3.98301	1.46335		-0.182958	-0.551946	2.43838		0.0225641		7.48921	11.91	4.1314		0.57788	6.66719	5.50271		2.38723	3.036	2.76152		4.94035		9.15492	12.7571	16.632		1.49106	6.1413	3.99628
	1.98707	0.421097	-1.44673		-0.835958	0.412867	-0.205262		1.43526	0.434895	-1.26093		0.104701		1.03732	1.74359	0.872515		-2.58991	-3.82627	1.53386		0.17823	-0.539899	2.4772		0.0985153		7.73352	12.2704	4.33644		0.505959	6.98618	5.50927		2.52455	2.94044	2.56064		5.04082		9.65061	13.108	17.3525		1.6871	6.34697	4.12391
	2.24573	0.329138	-1.58374		-0.751247	0.439381	-0.0625364		0.906277	0.358023	-1.09229		0.0876379		1.50029	2.08589	0.95283		-2.39511	-3.6632	1.50403		0.276748	-0.353037	2.47889		0.265258		8.22234	13.0156	4.61001		0.513473	7.02141	5.62306		2.61583	2.65425	3.02643		5.25583		10.1587	13.5991	17.977		1.8943	6.70449	4.21274
	2.45873	-0.0325109	-1.72243		-0.538957	0.389401	-0.193404		0.512797	0.100729	-0.96848		0.000653126		1.82866	2.02837	0.94912		-2.39333	-3.81015	1.47701		0.598094	-0.223468	2.47132		0.325069		8.52463	13.9015	4.72322		0.554691	7.19582	5.58607		2.57536	2.59606	2.90885		5.39625		10.5194	13.2494	18.7938		2.04578	6.85163	4.32881
	2.10258	-0.141438	-1.72176		-0.527525	0.202989	-0.303651		0.559287	-0.160842	-1.40102		-0.154598		2.40712	2.06741	0.975355		-2.32853	-3.88499	1.36398		0.510284	0.249721	2.22832		0.398742		8.43402	14.5581	4.7615		0.599179	7.38678	5.45495		2.79736	2.68182	2.82857		5.50025		11.0149	12.9992	20.2811		2.19602	6.9157	4.45123
	2.31591	0.0546364	-1.7288		-0.943655	0.0319548	-0.189404		0.825132	-0.217344	-2.00899		-0.206729		2.97505	1.92962	0.95961		-2.22617	-3.84989	1.41528		0.252795	-0.221685	2.33586		0.396719		9.06946	15.197	4.78785		0.746664	7.53419	5.39634		2.7278	2.8025	3.29028		5.72801		11.6255	13.7683	20.2411		2.27262	7.09025	4.68179
	1.94147	0.148143	-1.81374		-0.836175	0.245878	-0.489563		0.804599	-0.664323	-1.85625		-0.279995		2.99567	2.16003	1.01454		-2.28823	-3.92787	1.5906		0.235263	-0.507231	2.67896		0.439081		9.44536	16.1694	4.80235		0.8973	7.52378	5.52471		2.55108	2.70381	3.85989		5.94196		11.7846	13.9162	21.0695		2.40372	7.25499	4.81909
	2.16089	0.223509	-1.33979		-0.420038	0.156312	-0.305551		0.836432	-0.898017	-1.758		-0.149362		2.70777	2.56718	1.12917		-2.2916	-3.97488	1.59622		-0.160745	-0.429902	2.92129		0.451612		10.0604	16.616	4.92998		0.801946	7.56064	5.7622		2.11534	2.23548	3.97443		6.00626		11.9284	14.1854	21.3026		2.5823	7.2545	4.98331
	2.41668	0.163307	-1.65611		-0.973497	0.0829801	-0.2082		0.94585	-1.00755	-2.06975		-0.256255		2.13333	2.50907	1.22748		-2.38307	-3.97846	1.50242		-0.0452594	-0.391874	2.78541		0.373228		10.1534	16.9042	4.9373		0.828985	7.63202	5.81484		1.63733	1.94478	3.80388		5.96186		12.1052	15.0383	21.0584		2.65411	7.42166	5.0036
	2.91144	0.279039	-1.79225		-1.17537	0.0120477	-0.0515045		0.801654	-1.31041	-1.94447		-0.252203		2.02618	2.43886	1.23733		-2.31416	-3.85475	1.47729		0.301509	-0.716968	2.66541		0.362299		10.5627	17.5429	5.26396		0.895248	7.78281	5.81929		1.54115	1.95775	3.69831		6.11824		12.1162	15.2354	21.7061		2.56892	7.63148	5.0654
	3.2324	0.285183	-1.46212		-1.55912	-0.144489	0.00104596		0.470874	-1.78975	-1.54208		-0.278674		2.14619	2.77532	1.28081		-2.04078	-3.54675	1.50825		0.688195	-1.4487	2.69963		0.451351		10.5262	17.6009	5.38893		1.0314	8.01033	5.91158		1.43663	2.3114	3.58927		6.20073		12.3757	16.0414	22.108		2.60234	7.72039	5.1558
	2.54263	0.181566	-1.4447		-0.917679	-0.264883	0.113655		0.180129	-1.65093	-1.15265		-0.268096		2.23176	2.72107	1.24368		-1.81331	-3.53187	1.56555		1.16187	-2.18873	2.8657		0.472857		10.7494	17.5398	5.52567		1.23029	8.11878	6.02797		1.47739	2.53256	3.53642		6.30426		12.7062	16.7988	22.5108		2.69445	7.73051	5.32573
	1.71819	0.489871	-1.46544		-0.747298	-0.33069	0.056136		-0.302253	-1.3043	-1.10095		-0.331861		2.19991	2.49151	1.15447		-1.60306	-3.64581	1.55756		1.69556	-2.02182	2.83304		0.51793		11.1878	18.5509	5.55447		1.32505	8.20669	6.27087		1.62023	2.63082	3.05505		6.48911		13.1261	17.5478	22.9733		2.82774	7.78417	5.46105
	1.48185	0.982381	-1.35777		-1.07666	-0.395468	0.422468		-0.774254	-1.12522	-0.835506		-0.297576		2.11997	2.37922	1.04692		-1.58096	-3.69086	1.64715		1.81115	-1.69517	2.89683		0.548251		11.7955	19.5099	5.83739		1.39313	8.09254	6.47863		1.63691	2.58626	3.60431		6.77052		13.7307	18.2732	23.345		3.04591	7.88973	5.49698
	1.249	1.10846	-1.20571		-1.64886	-0.564393	0.29463		-1.0196	-0.980188	-0.614577		-0.375693		2.43048	2.54253	0.976995		-1.62995	-3.50977	1.76058		1.8399	-1.67026	3.15311		0.654846		12.0245	20.539	5.84799		1.41757	8.12498	6.64974		1.81807	2.47525	3.11787		6.89056		14.1007	19.1632	23.7722		3.24053	7.97896	5.56662
	1.0206	0.586629	-1.09731		-1.47116	-0.633626	0.0617075		-1.27537	-1.39117	-0.568343		-0.529782		3.20526	2.66955	0.975801		-1.7983	-3.36107	1.78729		1.58865	-1.65753	3.10809		0.724194		12.427	21.3007	6.08529		1.52995	8.22999	6.8147		1.57384	2.34485	3.67962		7.10955		14.269	19.4621	23.955		3.2759	7.97328	5.69547
	0.743841	0.624838	-0.937192		-1.15898	-0.57907	0.122449		-1.37673	-1.31441	-0.419563		-0.477203		2.80728	2.67024	1.02756		-1.86372	-3.45328	1.77419		1.14088	-1.32088	3.15465		0.659657		13.163	21.4051	6.02758		1.74764	8.28462	6.96164		2.14789	2.16926	4.0549		7.32907		14.4061	20.3641	24.1479		3.21014	8.10058	5.80528
	0.474635	0.770874	-0.801223		-0.767671	-0.501705	0.0128724		-1.26328	-1.18651	-0.537089		-0.422122		1.96697	2.35178	0.942771		-1.86656	-3.54188	1.85844		0.719761	-1.1445	3.28518		0.507998		13.4148	21.0572	6.21411		1.80623	8.38271	7.14684		2.85637	2.27671	3.19667		7.37241		14.3886	20.0426	25.0036		3.16363	8.2951	5.79823
	0.803042	1.03572	-0.809965		-0.374938	-0.51218	0.0736792		-1.38428	-0.601227	-0.31969		-0.232204		1.39686	2.26904	0.911003		-1.86997	-3.54581	1.9353		0.0791651	-1.09073	3.27446		0.373258		13.408	21.9738	6.42683		1.72094	8.33427	7.1797		2.96399	2.36181	4.01078		7.59779		14.7524	20.8978	25.2104		3.21202	8.51523	5.89612
	1.59565	1.23797	-0.560849		-0.151371	-0.274423	-0.0354734		-1.64711	-0.524139	0.126443		-0.0259227		0.955464	2.4747	0.983575		-1.95414	-3.43268	1.88898		-0.0825457	-1.25506	3.48004		0.339814		14.0235	22.9515	6.59833		1.92431	8.31801	7.29279		2.83062	2.38589	4.44429		7.86326		15.2733	22.2092	25.0656		3.22686	8.61832	6.10959
	2.20406	1.11752	-0.55465		0.159354	-0.118028	-0.0732696		-1.47128	-0.453716	0.437622		0.138623		0.504039	2.75297	1.1273		-1.99418	-3.46923	1.80303		0.258684	-1.29923	3.51315		0.355171		14.1382	23.3921	6.66769		1.95182	8.593	7.46603		3.01626	2.33873	4.066		7.95886		16.179	22.406	25.7354		3.32335	8.63215	6.11473
	2.59973	0.921825	-0.515787		0.21376	-0.214104	-0.107367		-1.26634	-0.228479	0.0798654		0.16479		0.49963	2.63242	1.17371		-2.026	-3.49742	1.73771		0.273817	-1.65648	3.22878		0.262907		14.3878	23.4157	6.8584		1.98511	8.7127	7.4862		3.21734	2.49555	3.4892		8.00534		16.7495	22.9852	26.0632		3.44716	8.7714	6.12772
	2.42963	0.824493	-0.845266		0.201642	-0.131664	-0.126166		-1.36063	-0.219664	-0.137757		0.0705134		0.629744	2.41007	1.09973		-2.04988	-3.28793	1.72999		0.560207	-1.91084	3.00433		0.242825		14.2745	23.2481	7.0165		2.21175	8.90602	7.40135		3.54159	2.74774	4.08612		8.15929		17.2591	23.4433	26.5934		3.45522	8.91506	6.18906
	1.89843	1.0503	-0.524248		0.333555	-0.026329	-0.282195		-1.5009	-0.314189	0.0239811		0.0731567		1.14297	2.36161	1.22425		-1.99676	-3.21038	1.73611		0.590016	-2.14729	2.95573		0.295138		14.0952	23.5186	7.11775		2.35036	8.97473	7.43311		3.77925	2.89491	4.40601		8.28555		17.7794	23.4984	27.3129		3.51638	9.03884	6.20077
	1.04166	1.19584	-0.538273		0.420917	0.2019	-0.323679		-1.36711	-0.262477	-0.153675		0.0239014		1.38389	2.35534	1.2826		-2.10477	-3.17678	1.71992		0.618295	-2.28461	3.27758		0.341274		14.2683	24.1473	7.4842		2.40033	8.94106	7.60033		3.93326	2.90868	4.29748		8.44232		18.2477	23.9974	28.0202		3.73509	9.12625	6.32448
	0.584512	1.04399	-0.702544		0.582756	0.307975	-0.399091		-0.924789	-0.414103	-0.403859		-0.0361282		1.43821	1.8821	1.38394		-1.97879	-3.38273	1.71002		0.69737	-1.67227	3.42595		0.389312		14.7495	24.9561	7.62032		2.43598	8.82147	7.60948		3.66619	2.57435	4.64		8.56372		18.4367	23.7701	28.1725		3.86778	9.25229	6.49661
	1.05839	1.02429	-0.764787		0.488779	0.279749	-0.616558		-0.641587	-0.820007	-0.546888		-0.0598469		1.72397	2.12677	1.48125		-2.08395	-3.26149	1.65547		0.409746	-1.21125	3.15624		0.444084		15.0152	25.7849	7.67577		2.46734	8.95866	7.55791		3.58848	2.25029	5.12431		8.71365		18.5243	23.9338	28.0071		3.99272	9.3037	6.54476
	1.56898	0.967604	-0.766083		0.772552	0.154413	-0.639426		-0.363006	-1.19598	-0.336157		0.0180995		1.92503	2.66463	1.51911		-2.22343	-3.07288	1.68873		-0.105771	-1.34087	3.11884		0.463709		15.0447	25.6552	7.80348		2.51172	8.92251	7.52552		3.52845	2.31169	4.64762		8.66121		18.9895	24.4927	28.0786		4.06006	9.49557	6.56137
	1.40643	0.476922	-0.531305		1.14687	0.140784	-0.95068		0.290984	-1.0431	-0.387027		0.061098		1.98227	3.19185	1.54949		-2.25337	-3.04279	1.72557		-0.594214	-0.95054	2.70345		0.47908		14.7556	26.6991	7.82599		2.52914	9.11325	7.56206		3.49203	2.45532	4.28606		8.7465		19.2679	25.2909	28.3157		4.10218	9.64436	6.61383
	2.08491	0.286845	-0.690718		1.59408	0.176979	-0.387149		0.355867	-1.15481	-0.367372		0.210959		1.67129	2.79709	1.59258		-2.33326	-3.00407	1.71959		-0.673057	-0.9862	2.34619		0.347794		14.8479	27.4521	7.89922		2.57626	9.23541	7.58103		3.32391	2.36677	4.05658		8.81547		19.6009	25.2155	28.7874		4.16714	9.74535	6.85804
	2.43733	0.638021	-0.502382		1.03286	0.326857	-0.417316		0.168285	-0.799765	-0.220816		0.295897		1.2813	2.42043	1.70844		-2.2381	-3.06268	1.77965		-0.293556	-1.17433	2.40716		0.314258		14.759	27.7528	8.25592		2.68393	9.35323	7.5523		3.4057	2.36691	3.35329		8.83145		20.2044	25.3143	29.8194		4.18938	9.87001	6.90483
	2.09697	0.558579	-0.372378		0.864595	0.308243	-0.356734		-0.12857	-1.00759	-0.20283		0.195587		1.1929	2.54135	1.73386		-2.26152	-3.35481	1.79586		0.417144	-1.25433	2.44253		0.361442		14.6263	27.9611	8.3759		2.6558	9.35388	7.5346		2.97097	2.73809	2.90629		8.79145		20.7694	25.6822	30.6011		4.22918	9.95563	6.99885
	1.8209	0.50682	-0.29306		0.766371	0.217146	-0.181752		-0.315419	-1.0181	-0.0399126		0.162555		1.49321	2.40192	1.70015		-2.15782	-3.40065	1.74953		0.860741	-1.46287	2.15482		0.371003		14.4922	28.7416	8.41733		2.769	9.67061	7.3951		2.534	2.91287	3.45815		8.93232		21.4559	27.0674	30.3726		4.30322	10.0222	7.16812
	1.57063	0.371044	-0.145367		0.819663	0.283125	-0.177731		-0.173107	-1.69145	0.134335		0.110126		1.64267	2.53176	1.62918		-2.11254	-3.40817	1.74126		1.26215	-1.1564	1.8868		0.446301		14.6179	28.6009	8.51671		2.95248	9.62627	7.41479		2.40159	2.91011	2.80247		8.87146		21.8715	27.24	30.0812		4.41381	9.94748	7.28228
	1.49803	0.281859	-0.143316		0.650494	0.251606	0.188598		0.345778	-1.96692	0.300805		0.156326		1.7382	2.39768	1.34757		-2.09776	-3.48357	1.89704		1.48953	-0.483451	2.20666		0.556877		14.3528	28.5856	8.64635		2.96798	9.68248	7.47012		2.41847	2.78572	2.09092		8.77783		22.2226	27.1745	30.6293		4.50546	10.0742	7.32735
	0.910269	0.374593	-0.133725		-0.00403837	0.241912	0.0420253		0.660145	-1.89723	0.30023		0.0549092		1.89725	1.95298	1.12182		-2.17083	-3.53874	1.91279		1.3464	-0.110444	2.6141		0.558368		14.9228	29.2156	8.78496		3.09216	9.34747	7.48341		2.37968	2.68488	2.43811		8.92768		22.2184	27.7618	31.2089		4.51151	10.304	7.34022
	0.525326	0.594637	-0.0881361		0.0156912	0.15878	-0.0723206		0.715153	-1.8927	0.0757247		0.00357257		1.85113	1.65399	0.952964		-1.97498	-3.51681	1.92485		1.5572	0.696674	2.83413		0.664349		15.1894	29.7167	8.80109		3.14732	9.37986	7.4623		2.44882	2.57692	2.54767		9.03001		22.4631	28.0774	31.9596		4.54149	10.2944	7.42207
	1.1283	0.644581	0.0542064		-0.0856366	-0.0117906	-0.0785127		1.01454	-1.85068	0.165306		0.108924		1.75386	1.83648	0.971775		-1.92232	-3.86079	1.96666		1.50848	1.24786	2.94825		0.716693		16.2144	30.7756	8.92684		3.25244	9.46835	7.37816		2.89072	2.91695	2.34564		9.35212		23.0702	28.2343	31.7935		4.59864	10.3949	7.46058
	1.67727	0.560051	-0.0157864		-0.25802	0.0137752	0.0393491		1.56412	-1.87814	0.935697		0.293145		1.77352	1.81895	0.901933		-1.83386	-4.11226	2.05365		1.35074	1.84302	2.8121		0.7342		16.1514	31.7628	8.91294		3.27473	9.59412	7.36899		3.18244	3.1694	2.08134		9.4998		23.4878	28.8565	31.5391		4.60149	10.5009	7.57029
	1.92716	0.60726	-0.120825		-0.721409	-0.0659745	-0.119867		1.52944	-1.91688	1.5571		0.297334		1.39613	1.7212	0.952826		-1.72488	-4.27691	2.12108		0.854888	2.59043	2.55667		0.687936		16.501	31.1365	8.73282		3.25901	9.7131	7.35471		3.40014	3.08763	2.80072		9.55396		23.7494	29.5219	31.3996		4.64552	10.546	7.61878
	2.19692	0.491388	0.0207356		-0.980748	-0.157747	-0.216841		1.11602	-1.65291	1.70853		0.280594		1.3065	1.49183	0.967504		-1.7351	-4.37073	2.15174		0.709241	2.7526	2.65408		0.658629		17.0504	31.5183	8.67947		3.13148	9.88599	7.48941		3.8701	3.16574	3.03224		9.75812		24.2925	29.7392	31.2547		4.66577	10.6136	7.5712
	2.40976	0.224516	0.393267		-0.921173	-0.111794	0.123543		0.784376	-1.20567	1.58433		0.364573		1.29976	1.46268	1.14198		-1.58801	-4.48688	2.24277		1.24337	2.86513	2.57717		0.750885		16.9979	32.0348	8.75634		3.08307	10.0018	7.68691		3.87294	3.26035	3.46113		9.90614		24.8782	30.5351	31.6835		4.66214	10.8486	7.64992
	1.9926	0.125633	0.773631		-0.946954	-0.088269	0.0836072		0.525177	-1.27411	1.2637		0.272779		1.52593	1.24179	1.48494		-1.47966	-4.8152	2.283		1.85781	3.18526	2.44123		0.858343		17.4959	32.6041	9.02295		3.01751	10.2833	7.7776		4.03956	3.1798	3.8392		10.14		25.0233	31.182	31.89		4.75375	10.8455	7.68142
	2.20083	0.444789	0.468277		-0.964809	-0.15401	0.0548039		0.0939815	-1.45433	1.05417		0.193745		1.89059	0.579411	1.4455		-1.5005	-5.25423	2.23741		2.38103	2.81177	2.56855		0.795503		18.4839	32.5311	9.0714		3.01564	10.2751	7.72988		4.37008	3.27006	3.59682		10.2604		25.1948	31.1945	31.9149		4.84466	10.8907	7.76075
	2.1282	0.565023	0.562998		-1.14413	0.123669	-0.417188		0.0403918	-1.54801	0.832912		0.127096		2.01681	0.559115	1.4888		-1.66932	-5.41171	2.19692		2.53614	2.75105	2.5048		0.774734		18.9816	32.2859	9.19188		3.08228	10.2906	7.69382		4.80617	3.41032	4.21016		10.4392		25.5189	31.9781	31.4712		4.97094	10.7905	7.66742
	2.11667	0.456101	0.593573		-1.47152	0.0647947	0.0429945		0.133226	-1.43538	0.784297		0.142751		1.80611	1.02119	1.43499		-1.81676	-5.38783	2.14084		2.34663	3.07527	2.28561		0.767341		19.146	32.77	9.03899		3.13752	10.4216	7.69184		5.14556	3.2255	5.1432		10.6356		25.638	32.9803	31.1269		5.14183	10.8252	7.72434
	2.64519	0.399172	0.497653		-1.13507	0.0208295	0.039698		0.268034	-1.48393	0.43925		0.18787		1.50534	0.774471	1.52955		-1.83886	-5.18272	2.15007		2.05756	3.12789	2.3588		0.720233		19.3157	33.5042	9.15736		3.27532	10.2969	7.73804		5.30598	2.76195	5.34515		10.7445		25.6921	33.4198	31.3589		5.28691	10.9094	7.74896
	2.81459	0.324757	0.487408		-1.3215	0.0106336	-0.0382727		0.375039	-1.35238	-0.0587271		0.137949		1.62655	1.47475	1.66315		-2.15848	-5.1498	2.208		2.05576	3.16693	2.40632		0.810352		19.6288	34.1294	9.19735		3.19297	10.1414	7.83439		5.05508	2.62524	5.84955		10.8505		26.1979	33.3185	32.097		5.39188	11.096	7.72041
	3.001	0.267543	0.551149		-1.78959	-0.113356	-0.202462		-0.0665286	-1.10929	-0.551827		-0.00148429		1.56342	1.07084	1.76713		-2.25813	-5.17097	2.22825		1.96277	3.13457	2.6892		0.776342		20.0405	35.1841	9.20503		3.19109	10.4315	8.03907		5.00931	2.69687	6.33352		11.1257		26.6899	33.4571	32.5131		5.44994	11.2831	7.68378
	2.96721	0.019377	0.450929		-1.98086	-0.164551	-0.464351		-0.702455	-1.06516	-1.05793		-0.221977		1.26268	0.914305	1.93594		-2.07229	-5.18498	2.25835		1.75597	2.52187	2.30074		0.632509		20.3415	35.7646	9.33912		3.21412	10.5282	8.04258		5.1795	2.85062	6.58005		11.3156		26.962	34.1656	32.5883		5.4932	11.4177	7.65874
	2.68267	-0.158042	0.699503		-1.32834	-0.0882246	-0.421306		-0.946094	-1.23343	-1.06625		-0.206613		1.07028	1.34811	2.01169		-1.85784	-5.20004	2.34659		1.41617	2.19813	2.09383		0.602991		20.7181	34.9524	9.41768		3.20999	10.5535	7.95665		4.92249	2.63856	6.44612		11.2017		27.2792	34.6903	32.7909		5.57423	11.4854	7.76062
	2.18321	-0.217116	0.838981		-1.56044	-0.105063	-0.315164		-0.808439	-1.3284	-0.829473		-0.237989		0.833551	1.50375	2.07511		-1.81657	-5.0909	2.38614		1.74157	2.06618	2.23965		0.659832		21.1447	34.8477	9.55832		3.2112	10.5475	8.03655		5.1714	2.6982	6.0381		11.2504		27.6247	35.154	32.7467		5.64251	11.4898	7.82295
	1.17484	-0.154722	0.714511		-1.28522	-0.0837028	-0.397878		-0.680104	-1.61172	-0.800667		-0.347185		0.600311	1.51431	2.08727		-1.90762	-4.91014	2.40841		2.05474	2.04992	2.25312		0.683369		21.0579	34.582	9.60011		3.1579	10.5414	8.1684		5.01751	2.64183	6.15912		11.214		27.527	35.5082	33.4743		5.72047	11.6275	7.88582
	1.39498	-0.151714	0.759867		-0.876228	-0.259566	-0.339958		-1.13463	-1.82994	-1.25929		-0.410719		0.110354	1.59668	2.0908		-2.15117	-4.68432	2.39659		2.33672	2.14306	2.28925		0.680886		21.7281	34.4282	9.66941		3.09358	10.5398	8.24424		4.42637	2.43255	6.28926		11.2057		27.5861	35.317	34.2225		5.8233	11.6362	8.07816
	2.03859	-0.279973	0.703725		-0.717079	-0.237458	-0.0264108		-1.39684	-1.92677	-1.75414		-0.399594		-0.022766	1.49953	2.03834		-2.22495	-4.50865	2.36846		2.68704	1.49774	2.17672		0.612386		21.6571	35.5061	9.97299		3.18474	10.3968	8.22356		4.22127	2.32012	6.2781		11.3068		28.1976	35.4007	34.2514		5.94364	11.7448	8.13072
	1.71684	-0.195276	0.593533		-0.431553	-0.144013	0.179105		-1.16137	-2.08077	-1.96227		-0.387308		-0.185001	1.45948	1.83613		-2.27843	-4.31371	2.40311		2.5141	1.50456	2.11431		0.561617		21.7729	35.4895	10.1856		3.37502	10.2542	8.19998		4.34137	2.26094	5.85004		11.3033		28.6866	35.7056	34.9871		6.11237	11.7995	8.22392
	0.852305	-0.0413474	0.381242		-0.906531	-0.165152	0.0950335		-0.825674	-2.38735	-1.86948		-0.540773		-0.727627	1.74756	1.49585		-2.34934	-4.41303	2.4537		2.1381	1.65699	2.07028		0.4525		22.3351	35.4082	10.3833		3.52947	10.0099	8.24152		4.48534	2.35864	5.1743		11.3251		29.476	35.2957	35.5717		6.24653	11.7568	8.32486
	1.30554	0.0894031	0.0739227		-1.16041	-0.0485863	-0.0813248		-0.873887	-2.40621	-1.7592		-0.540084		-1.43896	1.61662	1.14695		-2.48373	-4.26403	2.41221		2.0727	1.54129	1.86065		0.273744		22.6659	35.985	10.2582		3.44026	9.95195	8.30459		4.46889	2.59272	4.93202		11.3999		30.0598	35.5718	36.1429		6.18321	11.6677	8.4321
	1.5214	0.138202	0.230839		-0.921001	-0.0630196	-0.0772112		-1.19468	-2.314	-1.67493		-0.483823		-2.38771	1.74365	1.11258		-2.58042	-3.92147	2.3254		1.9707	1.50758	1.98297		0.19481		22.7731	36.31	10.6047		3.52645	9.69911	8.3707		4.35348	2.69393	5.22453		11.5062		30.4365	35.7951	36.2421		6.12063	11.7122	8.67095
	1.52067	0.192899	0.180341		-0.268957	-0.0230887	0.39061		-1.45345	-2.2095	-1.71972		-0.376688		-2.8249	1.95017	1.05029		-2.3078	-4.01585	2.27494		1.90917	1.14003	2.03993		0.135111		22.9522	37.352	10.6467		3.53725	9.5549	8.42916		3.92108	2.87956	4.89633		11.5743		30.6311	35.829	37.0405		6.13175	11.9947	8.86771
	1.76873	0.23104	0.0842211		0.494679	-0.0111982	0.0537898		-1.62802	-2.02556	-2.00711		-0.337716		-2.94912	1.59087	1.09563		-2.01232	-4.05725	2.09492		1.78581	0.422775	1.96775		-0.00677022		23.4643	37.8925	10.7753		3.50536	9.51061	8.37828		3.57979	3.21646	4.7304		11.6726		31.1605	35.9786	36.5876		6.18571	12.2895	9.01893
	1.86054	0.351658	0.0769261		0.462394	0.171329	0.107606		-1.65707	-2.14853	-1.82328		-0.288713		-2.28754	2.19798	0.996736		-1.86877	-4.04614	1.84825		1.8435	0.79191	1.8572		0.148124		23.8236	37.5761	10.9255		3.44818	9.66095	8.36483		3.93865	3.57427	4.68047		11.777		31.6081	36.5266	35.8346		6.22383	12.4801	9.11172
	1.89786	0.310958	0.259046		0.640874	0.201235	0.220093		-1.56961	-1.89396	-1.25885		-0.132483		-1.99594	1.55505	0.766863		-1.6751	-3.99386	1.6265		1.6646	1.30082	1.95747		0.134046		24.176	37.6162	11.1418		3.43292	9.53232	8.15868		4.06817	3.67517	4.42775		11.8032		31.7108	36.9613	35.6843		6.24762	12.3481	9.2694
	2.32961	0.273922	0.0624457		0.842076	0.282679	0.559		-1.2001	-1.58396	-0.77037		0.0883669		-1.76147	1.72945	0.817564		-1.6144	-3.92181	1.42719		1.97333	1.58094	1.89658		0.236374		24.5686	37.3643	11.2567		3.39147	9.27624	7.75402		4.31408	3.7151	4.47518		11.7906		32.0881	37.4298	36.9485		6.17116	12.362	9.39602
	2.43709	0.611188	0.0966606		0.718676	0.314215	0.875561		-1.13777	-1.31388	-0.0675377		0.281579		-1.58156	1.73798	0.940417		-1.77124	-4.00911	1.20911		2.35981	1.64297	1.99502		0.280377		25.2853	37.314	11.1842		3.23132	9.00544	7.60697		4.61978	3.64497	4.98454		11.8752		32.2902	37.0814	37.1417		6.08645	12.3655	9.44581
	2.30042	0.733813	-0.00158987		0.378137	0.304628	1.09357		-1.59387	-1.15255	0.316758		0.264369		-1.40871	1.36651	0.996282		-2.00579	-4.11407	1.0398		2.7357	1.54586	2.0126		0.240909		25.0158	38.2645	11.4076		3.23314	8.96367	7.54182		5.03376	4.03513	5.45968		12.1061		32.4427	37.6258	36.8956		6.06146	12.5222	9.4102
	2.52208	0.693866	-0.0107021		0.321547	0.418974	1.1995		-1.96261	-0.68708	0.582086		0.341962		-1.1225	1.57466	1.05551		-2.32379	-4.13619	0.855339		2.38873	1.68952	1.5447		0.169552		24.7532	38.9519	11.4676		3.26694	8.86974	7.26437		4.51317	4.25201	6.9082		12.2497		32.915	38.1547	36.7719		6.06842	12.6512	9.48255
	2.88467	0.784305	0.104565		0.240091	0.506464	1.35374		-2.18708	-0.441714	0.726668		0.441301		-1.23737	1.36672	1.1508		-2.46326	-4.28635	0.694631		2.17062	1.95506	1.61226		0.107015		24.9068	39.5529	11.4037		3.30838	8.66454	6.9894		4.45598	4.30493	6.59662		12.2426		33.6575	39.0115	37.0421		6.10765	12.6568	9.48465
	2.34009	0.806452	0.136687		0.0119872	0.639132	1.34002		-1.97431	-0.355733	0.776293		0.413403		-1.30772	1.31386	1.18717		-2.59912	-4.12847	0.572166		1.72329	1.61208	1.85495		0.025356		25.078	39.8477	11.5649		3.31146	8.45859	6.7394		4.83143	4.34945	6.57947		12.3067		34.0178	39.5566	37.0677		6.1374	12.6999	9.44433
	2.20816	0.757906	0.446517		0.0444071	0.689454	1.33437		-1.58403	-0.205888	1.1718		0.5403		-1.50807	1.40128	1.30378		-2.62069	-4.29164	0.519133		1.41185	1.64751	1.7185		-0.046483		25.4104	40.4993	11.5595		3.29719	8.39388	6.48353		4.55941	4.44047	5.97227		12.2907		34.1056	40.4019	37.8056		6.09775	13.0415	9.551
	2.64517	0.779832	0.534685		-0.51184	0.609547	1.4161		-1.6087	-0.191665	1.3998		0.563658		-1.37055	1.61273	1.37299		-2.62655	-4.48799	0.356441		1.13979	1.30498	1.30756		-0.154511		25.0571	41.06	11.7788		3.16096	8.24375	6.23757		4.38596	4.54137	6.22465		12.2989		34.2553	41.7054	37.6429		6.07482	13.1357	9.64319
	3.13517	0.944719	0.644347		-0.320441	0.665038	1.43799		-1.77497	-0.308742	1.31612		0.637691		-1.06036	1.68599	1.46356		-2.67768	-4.48812	0.088982		1.26648	0.890307	1.63148		-0.133262		25.0192	41.6432	11.6702		3.07755	8.22306	5.96295		4.45505	4.44478	5.95215		12.272		33.9959	42.1114	37.6201		6.12834	13.2886	9.72092
	3.51681	1.03517	0.695457		0.0417404	0.612259	1.96885		-1.64954	-0.13844	1.15062		0.80366		-0.865458	1.8808	1.52453		-2.71404	-4.34406	-0.129929		1.40816	1.29301	1.86246		-0.00939121		25.1003	42.2031	11.6295		3.20716	7.9741	5.68827		4.63068	4.20347	5.88046		12.2797		34.1952	42.6387	37.9929		6.22304	13.5783	9.78844
	3.55018	0.929073	0.69779		-0.302527	0.668972	2.01088		-1.40907	-0.0672233	1.13745		0.801725		-0.207715	2.04957	1.53244		-2.52135	-4.36846	-0.271488		1.44224	1.692	2.17109		0.168703		25.0092	41.976	11.4869		3.27536	8.06377	5.46224		4.65841	4.26734	5.97635		12.2417		34.8907	43.2407	38.347		6.1635	13.8058	9.68881
	3.2923	0.621173	0.726491		-0.0717692	0.324866	2.10767		-1.31038	-0.191873	1.56039		0.784319		0.350788	2.05219	1.50403		-2.57649	-4.31717	-0.335034		1.60014	2.39474	2.45789		0.347898		25.0874	41.7065	11.6631		3.29281	8.15993	5.29476		4.65228	4.1926	6.17473		12.2471		35.6054	43.8852	38.3242		6.08847	13.7983	9.64721
	2.91736	0.883296	0.953831		-0.0663319	0.160384	2.0505		-1.20601	-0.592909	1.9527		0.783647		0.731384	2.37317	1.43592		-2.84423	-4.46068	-0.28796		1.85843	2.89188	2.45863		0.461837		25.1303	41.3619	11.7147		3.25314	8.12189	5.14784		4.88553	4.1514	5.72247		12.1655		36.081	43.9661	39.4544		6.02887	13.8395	9.58072
	3.10617	1.06342	0.935091		-0.149478	0.0579311	2.12418		-1.13562	0.0390265	1.82245		0.873686		0.295546	1.83312	1.36754		-3.01036	-4.36669	-0.199002		1.51174	2.63057	2.59041		0.294765		25.4064	42.0468	11.8777		3.25661	7.83199	4.92116		4.92225	4.29886	5.45144		12.2237		36.587	44.047	40.2725		5.94345	13.8541	9.59638
	3.34534	1.32901	0.608193		-0.0843138	0.112918	2.12989		-1.06769	-0.195544	1.62138		0.866577		-0.605031	2.08813	1.48591		-3.06645	-4.52616	-0.119436		1.17938	2.48874	2.61955		0.171626		25.641	42.22	11.865		3.3585	7.76279	4.88463		5.21843	4.36379	4.7377		12.228		36.7059	44.6779	40.3765		5.88922	13.9921	9.58296
	2.98486	1.37284	0.661723		0.0470156	0.163256	2.06879		-0.993262	-0.701568	1.72581		0.814384		-1.36285	2.45153	1.4176		-3.07647	-4.62779	-0.0420533		0.785031	2.16397	2.79486		0.0559808		25.9085	42.1285	12.0522		3.38975	7.87117	4.97084		5.35731	4.38337	4.48339		12.2828		36.9227	45.4438	40.1704		5.97614	14.0222	9.60726
	3.02343	1.21136	0.773057		0.29617	0.20664	2.09779		-0.98201	-0.782662	1.53287		0.819628		-1.49056	2.51188	1.27077		-3.12527	-4.58828	0.039613		0.47551	1.8831	2.81803		-0.0228011		25.8456	42.1977	12.1448		3.42825	8.09956	4.92067		4.95434	4.64063	4.21815		12.2722		37.8012	45.7368	40.0928		6.16384	14.007	9.6574
	3.70861	1.23573	0.728829		0.0379358	0.106389	2.13524		-0.887629	-0.840195	1.35355		0.842051		-1.80318	3.61159	1.33867		-3.13105	-4.61142	0.0723461		0.340894	1.8181	2.55739		0.021483		26.3439	42.8328	12.1917		3.28492	8.1119	4.78235		4.65501	4.57029	3.55016		12.2581		38.3186	46.1027	40.7381		6.25734	13.9527	9.84892
	4.38596	1.31512	0.755413		-0.00517615	0.169493	2.21872		-0.604784	-1.27412	1.29282		0.917049		-1.91756	3.00706	1.4907		-3.059	-4.43327	0.134051		0.0839118	1.3958	2.46344		-0.0927625		27.1183	42.8751	12.2166		3.25191	8.18846	4.77733		4.78165	4.42975	2.64628		12.2539		38.4875	46.071	41.2217		6.31697	14.0246	9.85691
	4.47947	1.35266	0.957966		-0.231046	0.127737	2.30534		-0.489386	-1.30736	1.2133		0.934299		-1.63015	3.17339	1.43449		-3.08057	-4.30463	0.151432		0.255196	0.671636	2.00897		-0.146695		27.0371	42.6826	12.6508		3.1942	8.4754	4.88487		4.30329	4.50377	2.67642		12.2676		38.772	45.5783	41.4976		6.31622	14.0551	9.99885
	4.86602	1.33857	0.893935		0.129418	0.0581831	2.20693		-0.620065	-1.03741	1.08121		0.990754		-1.43086	3.47503	1.48188		-2.98837	-4.4077	0.167791		0.731545	0.278904	1.78584		-0.10066		27.5043	42.814	12.6013		3.24574	8.56571	4.91724		3.91577	4.7239	2.941		12.3588		39.1679	45.8536	41.7809		6.30422	13.9906	10.0197
	4.68276	1.31444	0.883012		0.675942	0.0203294	2.28386		-0.602636	-1.6617	0.993434		0.954383		-1.03945	3.63259	1.40176		-2.95573	-4.17872	0.130178		0.912656	0.655103	2.02701		0.0650439		27.7764	42.1462	12.685		3.14631	8.7127	4.95491		4.15082	4.82804	3.48499		12.4317		39.608	45.9067	41.7124		6.31498	13.6424	10.0009
	4.67611	1.33091	0.815309		1.69268	0.00118585	2.30425		-0.490961	-1.57656	1.29138		1.11603		-1.13598	3.63521	1.56818		-3.02565	-4.1115	0.124819		1.13898	0.936032	2.43989		0.174442		27.9824	41.087	12.8124		3.26185	8.95228	4.8792		3.97734	4.69366	3.55109		12.3552		40.4333	45.401	41.1839		6.32532	13.6558	10.0215
	4.37929	1.24523	0.760425		1.44574	0.0963545	2.35602		-0.437591	-1.36589	1.6137		1.12147		-1.06303	3.27501	1.7037		-3.10191	-4.04436	0.203097		1.24555	1.22441	2.41532		0.206421		28.3459	40.6924	13.1027		3.30793	8.97336	4.73963		3.7444	4.78651	4.19054		12.4315		41.515	45.883	41.1815		6.38411	13.6563	10.0186
	3.40686	1.15223	0.692222		1.3117	0.257769	2.29413		-0.341943	-0.90186	2.03568		1.10075		-0.867774	3.17019	1.78483		-3.10951	-4.14517	0.259		0.942987	1.05753	2.66108		0.194796		28.5578	40.5345	13.2658		3.39071	9.12179	4.40837		3.80553	4.98893	4.90712		12.5534		42.0296	45.9241	40.7197		6.53363	13.7242	10.102
	2.90937	1.34905	0.687398		1.44598	0.374239	2.53621		0.00248415	-0.801777	2.32237		1.20282		-1.12124	3.17189	1.83913		-3.21658	-4.1655	0.34874		0.757726	0.91279	2.45728		0.109359		28.7118	41.2869	13.2832		3.32019	9.10566	4.02445		3.66901	4.70099	4.8944		12.5552		41.8384	46.2265	41.1116		6.67596	13.6939	10.1323
	3.19811	1.96404	0.748693		0.652211	0.396019	2.21481		0.17678	-0.674093	2.14661		1.20258		-1.16228	3.3912	1.899		-3.67576	-4.21323	0.386967		0.550709	1.11326	2.37874		0.0742903		29.0095	41.6496	13.38		3.38377	9.10954	3.92787		3.55605	4.61768	4.95686		12.6212		41.8522	46.7742	41.3492		6.736	13.7666	10.1215
	3.80425	1.80529	0.646113		0.637133	0.386565	2.59593		0.121843	-0.243067	2.05114		1.31169		-1.32629	2.87762	1.9968		-3.91412	-4.09975	0.268034		0.667503	1.27186	2.3683		0.0122179		29.3747	42.1395	13.4115		3.50181	9.15807	3.86928		3.57675	4.67503	5.48175		12.7987		41.7502	47.4815	41.1542		6.77828	13.7279	10.2061
	3.45004	1.5553	0.604365		0.546867	0.307307	2.91896		0.198404	-0.499866	2.29662		1.26422		-1.049	3.02156	2.04782		-3.79895	-4.26866	0.203711		0.92277	0.878358	2.44472		0.0447027		29.8337	42.3515	13.3534		3.50899	9.22656	3.74185		3.38048	4.37025	5.50453		12.8079		41.7615	47.725	40.8177		6.93011	13.6245	10.3306
	3.28739	1.2228	0.694504		0.423176	0.221518	2.9576		-0.0173437	-0.521652	2.31138		1.17549		-0.327029	2.69023	1.98238		-3.63847	-4.20495	0.135759		1.51042	0.691958	2.50577		0.149564		29.9666	42.3094	13.4489		3.51257	9.50923	3.60154		3.21871	4.03629	6.58052		12.9093		42.4234	47.5967	40.8532		7.05833	13.6049	10.4387
	3.22052	1.02362	0.642579		0.219512	0.107341	2.96644		-0.434494	0.0768695	2.08871		1.10123		-0.0874967	2.31068	1.94923		-3.61291	-4.09806	0.0414316		1.68142	0.444734	2.36884		0.110874		29.8945	42.3415	13.3635		3.48647	9.44815	3.38469		2.98019	3.97868	6.45038		12.8142		42.6727	47.7847	40.5981		7.12752	13.6557	10.4839
	3.63632	0.893163	0.571822		0.0371149	-0.0621684	2.85188		-0.558728	-0.292988	1.9549		1.00348		0.159202	2.11854	1.94376		-3.68069	-3.86123	-0.0938365		1.72368	0.558178	2.34283		0.134494		29.8479	42.3604	13.504		3.55923	9.27654	3.12714		3.12846	3.72714	6.42122		12.7724		42.3837	48.2356	40.2995		7.15185	13.7806	10.6062
	3.67514	0.900591	0.645748		0.115749	-0.0108059	2.82769		-0.419705	-0.42035	1.81649		1.0145		0.658412	1.18236	1.75245		-3.80938	-3.66341	-0.22839		1.80279	0.871758	2.5691		0.126188		29.9655	41.8443	13.4129		3.74455	9.2157	2.98255		3.30621	3.51165	6.50394		12.7208		42.419	47.995	40.1448		7.12355	13.8466	10.514
	3.03368	0.950239	0.560304		0.0697695	-0.120942	2.69008		-0.895325	-0.300356	1.94684		0.881588		1.06828	1.85021	1.5119		-3.88469	-3.69817	-0.386996		2.01069	0.865678	3.17219		0.278788		30.048	41.6441	13.4287		3.81941	9.14257	2.8292		3.70293	3.61464	6.56301		12.7547		42.4485	48.4711	40.0365		7.05887	13.8354	10.7265
	2.79271	0.858018	0.392395		-0.333628	-0.0620958	2.42364		-1.35725	-0.194593	2.21948		0.748741		1.11023	1.70522	1.42562		-3.82939	-3.59781	-0.462565		1.75857	1.25808	3.83066		0.355402		30.123	41.799	13.1093		3.62965	8.98081	2.4774		4.35011	3.76318	6.17756		12.7122		42.4158	49.2045	39.9667		7.02673	13.8578	10.6314
	2.28124	0.956149	0.503227		-0.331249	-0.121524	2.68901		-1.32621	-0.297311	2.3972		0.750059		1.15474	2.02618	1.44673		-3.82909	-3.57363	-0.555102		1.51585	1.79262	4.32008		0.477598		29.899	41.8579	13.2936		3.69507	9.03203	2.19405		4.96348	3.93424	6.14049		12.7789		42.9595	49.8554	39.8238		7.04819	13.9462	10.6317
	2.09343	1.1291	0.478819		-0.863638	-0.320562	2.53642		-1.89047	0.566656	2.4262		0.683995		0.930631	1.87862	1.52643		-3.62375	-3.70586	-0.677385		1.78152	1.73282	4.39551		0.470948		30.0575	42.2098	13.2552		4.01086	8.86512	2.003		4.98482	3.95603	5.68835		12.7812		43.5875	50.3125	39.4324		7.11246	13.9772	10.7152
	1.82993	1.28561	0.61033		-1.48115	-0.396707	2.44223		-2.48882	0.538074	2.45638		0.532874		0.689988	1.85898	1.43263		-3.43856	-3.69213	-0.80989		2.06388	1.54808	4.20451		0.428609		30.5882	42.6753	13.2595		4.12067	8.71655	1.89236		5.06285	3.92056	5.08919		12.8139		43.6259	50.9905	39.4636		7.06991	14.0367	10.7297
	2.08196	1.41117	0.74992		-1.10796	-0.435802	2.31256		-2.84899	0.676389	2.64559		0.609427		0.332894	2.01578	1.26916		-3.43017	-3.57348	-0.949399		1.95745	1.65052	3.93573		0.356497		30.4679	42.7441	12.968		4.19577	8.62013	1.8267		5.20366	4.03867	4.44499		12.7233		43.4261	50.9932	39.069		7.00854	14.0494	10.7439
	2.8027	1.3311	0.780341		-1.17979	-0.565999	2.25809		-3.09268	0.194519	2.60106		0.569926		-0.0531481	2.06463	1.14903		-3.50739	-3.48012	-0.954365		2.1743	1.64513	3.9432		0.33125		30.5257	42.9991	12.9976		4.15422	8.60786	2.07228		5.20296	4.24963	4.05066		12.7622		43.5551	51.3767	38.7836		6.94952	13.9697	10.742
	3.28158	1.05138	0.910181		-1.1021	-0.745227	2.19089		-3.36364	0.0991685	2.46613		0.532041		0.0667851	2.09904	1.18814		-3.65575	-3.4423	-0.924628		2.3017	1.12696	3.90526		0.296133		30.5802	42.9534	13.3836		4.19561	8.67982	2.31952		5.40122	4.63278	4.04613		12.9103		43.6478	51.447	38.4339		7.05531	13.9008	10.7336
	3.02487	0.88822	0.978148		-0.653663	-0.668077	2.15793		-3.47387	0.0837584	2.41971		0.528559		-0.170887	1.88918	1.19432		-3.30666	-3.36232	-0.918466		2.39612	0.254845	3.73746		0.1904		30.8176	42.7406	13.0595		4.31699	8.65492	2.31881		5.86803	4.86499	3.71521		12.9285		44.0231	51.2631	38.7432		7.13956	13.8597	10.7312
	2.62318	1.24179	0.758209		-1.12799	-0.612496	2.02858		-3.60817	0.0145798	2.42798		0.416185		-0.207307	2.33795	1.25759		-3.05923	-3.41089	-0.937186		2.29745	0.264137	3.648		0.243391		30.709	42.5719	12.856		4.31891	8.45017	2.47821		5.89198	4.73649	3.30856		12.8135		44.6959	51.3023	39.2222		7.17654	13.7291	10.6645
	3.02225	1.40261	0.730638		-1.54311	-0.471259	1.85949		-3.78845	-0.0740447	2.39167		0.3922		-0.466298	2.37563	1.44051		-3.13152	-3.266	-0.926091		2.41213	0.373196	3.2606		0.23024		30.6052	42.7539	12.898		4.3788	8.42572	2.77132		5.78404	4.43585	3.75342		12.8674		45.3605	51.2934	38.9176		7.1918	13.7793	10.5124
	3.13599	1.84683	0.945747		-1.39704	-0.457008	1.63601		-3.6623	0.00339423	2.63414		0.52064		-0.601689	2.78188	1.54665		-3.02647	-2.98065	-0.841442		2.24486	0.012686	3.01705		0.23921		31.0306	43.6152	12.883		4.44352	7.73698	2.97997		5.8026	4.47184	3.62273		12.9541		45.6642	51.9297	39.0256		7.17393	13.719	10.3426
	3.03063	2.21074	0.956134		-1.10078	-0.472555	1.76416		-3.41194	0.0108563	2.89316		0.653378		-0.15598	3.02212	1.61181		-2.99064	-2.83799	-0.800007		2.61272	-0.13147	2.98728		0.368649		31.5405	44.2477	12.948		4.4458	7.54516	3.18616		5.7922	4.16161	4.10894		13.1084		46.025	51.7686	38.8049		7.13073	13.6434	10.3354
	2.14104	2.51454	0.952597		-0.905515	-0.469755	1.7708		-3.21013	0.246601	3.24298		0.698129		-0.367976	3.09637	1.76311		-2.95436	-2.94324	-0.812171		2.5705	-0.566519	2.86326		0.29433		31.8716	43.797	12.7743		4.39395	7.41574	3.37918		5.77802	4.05231	4.05858		13.0578		46.3872	52.0588	39.2229		7.04548	13.55	10.2853
	1.20055	2.56012	0.845612		-1.02698	-0.514023	1.8162		-3.27548	0.659188	3.65451		0.657745		-0.601327	2.86855	2.039		-3.08705	-3.00964	-0.780665		2.41555	-0.9427	2.64591		0.171958		31.8804	44.0743	12.6636		4.13658	7.43034	3.54498		5.83327	4.21812	4.14172		13.1026		47.0199	52.774	39.0021		7.21297	13.4172	10.2508
	1.34917	2.57153	0.726226		-0.75464	-0.483654	1.95199		-3.03637	0.843851	3.78913		0.773026		-0.895684	2.40576	2.10101		-3.17727	-2.96047	-0.652095		2.21382	-0.749848	2.4914		0.0862924		31.7832	44.0649	12.7044		4.1453	7.24398	3.68707		5.54353	4.10209	4.42474		13.0777		47.6826	53.0601	39.0165		7.4251	13.3303	10.0771
	2.14097	2.73123	0.595841		0.126439	-0.546393	2.33001		-2.74136	0.878847	3.7559		1.03016		-0.964927	2.17537	2.17342		-2.9433	-3.00287	-0.595907		2.26741	-0.94181	2.20643		0.0415355		31.9005	44.1903	12.7106		4.48579	6.89816	3.80301		5.0326	3.80625	4.67955		13.0563		48.5222	53.5281	38.9191		7.51095	13.2166	10.1317
	2.58762	2.72874	0.340382		-0.0834265	-0.499398	2.31509		-2.67822	0.702881	3.78671		1.02226		-0.850449	1.49369	2.145		-2.77456	-3.10544	-0.567914		2.6788	-1.12945	1.88828		-0.0246698		32.137	43.8539	12.5231		4.54927	6.58915	3.89571		4.76352	3.48214	4.78813		12.9536		48.8117	53.6085	39.0252		7.60491	13.1559	10.1292
	2.78084	2.74397	0.18711		-0.239758	-0.401568	2.58271		-2.07058	0.641525	3.76322		1.10972		-0.600496	1.49013	2.12753		-2.94833	-2.87238	-0.527696		2.75431	-0.85943	1.99812		0.0624176		32.4559	43.7251	12.4453		4.42118	6.4384	3.96627		4.5962	3.33638	5.01995		12.9339		48.9978	53.7836	39.28		7.63944	13.1775	10.099
	3.20893	2.84731	0.192533		-0.548817	-0.468865	2.78906		-1.81705	1.0359	3.55557		1.1994		-0.226949	1.15848	2.21693		-3.11675	-2.79291	-0.395804		2.99522	-0.0384495	2.18088		0.220072		32.9309	44.2675	12.144		4.27936	6.35887	4.11546		4.0366	3.40493	5.55161		13.0099		48.9962	53.7042	39.3656		7.74084	13.0366	10.1985
	3.60046	2.94658	0.0446965		-0.890893	-0.602383	3.04478		-1.46169	1.11924	3.09377		1.21051		0.361692	1.07931	2.29174		-3.07844	-2.7574	-0.232928		3.15848	0.137104	2.11091		0.341164		33.503	45.1971	12.2532		4.22711	6.26649	4.20887		3.50582	3.35509	5.66516		13.1313		49.3779	54.2329	39.3499		7.73769	12.8747	10.1973
	3.57692	3.05851	0.101967		-1.00852	-0.488155	3.11769		-0.908543	1.20884	2.77077		1.26994		0.713621	1.24811	2.3829		-2.90827	-2.80354	-0.182685		3.03745	-0.289905	1.73863		0.326257		33.879	45.6014	12.1014		4.33848	5.94122	4.2332		3.16917	3.05679	5.87265		13.1326		50.1821	54.1826	39.235		7.74846	12.9267	10.1115
	3.27529	3.08966	-0.0761287		-1.29242	-0.302138	3.03354		-0.54914	0.841721	2.98354		1.22266		0.702421	1.25631	2.59642		-2.97212	-2.83531	-0.191056		3.08424	-0.0497688	1.62036		0.356833		34.6452	45.3737	11.7593		4.38953	5.62925	4.42493		3.25248	2.55089	5.3702		13.0439		51.1205	54.7019	39.295		7.7701	13.0149	10.0857
	3.39198	2.95677	-0.0608797		-1.79724	-0.310272	3.21013		-0.270396	1.03682	2.97018		1.23634		0.905222	1.21474	2.79997		-3.21875	-2.81369	-0.139116		3.28413	0.496147	1.81453		0.482577		34.7965	45.1884	11.9756		4.23139	5.34169	4.70515		2.96346	2.47452	5.31392		12.999		51.4439	55.5657	37.7492		7.82015	12.7957	10.1209
	3.60369	2.53803	0.318991		-1.72736	-0.166553	3.20547		0.153524	0.887565	2.95355		1.30744		0.804035	1.00792	2.74527		-3.35694	-2.54742	0.134862		3.23173	-0.289479	1.89189		0.40243		35.2981	45.2659	12.104		4.20899	5.19643	4.67887		2.83821	2.65432	5.30567		13.0612		51.4954	55.8306	36.4345		7.89112	12.8154	10.1883
	3.13079	2.38802	0.511949		-1.50405	-0.299957	3.14499		0.38808	1.06694	2.76524		1.288		0.591816	0.787825	2.74934		-3.42013	-2.60148	0.119433		2.7335	-0.0736306	1.83436		0.302337		35.6903	44.8082	11.9912		4.21317	5.06848	4.47352		2.82973	3.16984	5.38598		13.07		51.661	56.6276	36.5286		7.8523	12.7661	10.2614
	2.81147	2.16021	0.480896		-1.76404	-0.34655	3.47162		0.63262	0.870129	2.3162		1.18139		0.311185	0.654525	2.87345		-3.51969	-2.84097	0.123461		3.03213	0.0588166	1.71783		0.267858		36.1246	44.5254	11.8543		4.17174	5.51837	4.37132		2.73262	3.35165	5.04699		13.0774		51.9631	56.9576	36.3503		7.86191	12.823	10.2712
	3.02866	2.19329	0.511993		-2.13601	-0.297246	3.47906		0.944105	0.805154	1.97067		1.16663		0.160882	0.658629	2.98534		-3.46119	-3.01042	0.17372		2.72084	0.513308	1.71282		0.272657		36.2474	44.4656	11.6683		4.384	5.64648	4.3648		2.93502	3.73091	4.53974		13.1091		52.292	57.5425	36.2176		7.97656	12.8767	10.1914
	4.46122	2.1	0.566048		-2.50475	-0.166867	3.58727		1.10205	0.786388	1.27732		1.24541		0.340503	0.695871	3.00622		-3.47855	-3.0021	0.291407		2.91485	1.0629	1.59421		0.38059		36.2417	45.3525	11.7563		4.37357	5.59833	4.45282		3.1242	3.99679	5.26461		13.3512		53.0757	58.3828	35.8106		8.06869	12.9035	10.0601
	6.16474	2.0259	0.83267		-2.3443	-0.243811	3.60415		1.05876	0.521684	0.584138		1.35599		0.337974	1.08639	2.89876		-3.34753	-2.99641	0.511024		3.42959	1.75561	1.49726		0.57474		36.2387	45.3367	11.9495		4.61472	5.48558	4.49552		2.96198	4.19916	4.88665		13.3521		53.5926	58.5245	35.7422		7.91313	12.8706	10.0863
	6.536	2.1953	1.07037		-2.61206	-0.30489	3.61167		0.945972	0.428135	0.322636		1.35479		0.124998	1.11113	2.91276		-3.3777	-3.08089	0.58749		3.59146	1.7891	1.0903		0.527628		36.3625	45.8155	11.7751		4.50749	5.57884	4.43665		2.76489	4.37866	4.89968		13.391		53.5738	58.5778	36.0061		7.7628	12.7353	10.0908
	5.91964	2.33972	1.11918		-3.01148	-0.2306	3.53877		0.747526	0.251017	0.237254		1.21234		0.103677	1.05282	2.86644		-3.74287	-3.08058	0.684851		3.571	2.20657	0.729507		0.487936		36.6502	46.1005	11.6227		4.42578	5.60026	4.46371		3.08612	4.42272	5.56771		13.5488		53.0045	59.064	35.5711		7.71637	12.7551	10.096
	5.76119	2.4023	1.22103		-3.10256	-0.0953826	3.64212		0.977141	0.462724	0.191736		1.27337		0.0531211	1.11905	2.84614		-3.80446	-2.9782	0.768591		3.3004	2.24725	0.626412		0.464256		36.8257	47.0342	11.4635		4.41731	5.55711	4.47144		3.0571	4.33305	5.7356		13.655		52.8802	59.613	35.4495		7.66951	12.7323	10.1264
	5.38481	2.3789	1.20182		-3.24309	-0.141264	3.56447		1.16572	0.558238	0.115929		1.22061		0.181602	0.873803	2.94947		-3.82665	-3.07241	0.901004		3.26869	1.64931	0.368845		0.365964		36.5682	47.6375	11.4122		4.44588	5.49422	4.53436		3.16249	4.25551	6.09011		13.7334		52.9975	60.0154	35.3075		7.61861	12.6393	10.1899
	4.21157	2.21	1.03729		-3.06461	-0.0432719	3.37824		1.47475	0.355862	-0.153844		1.04511		0.193792	0.912163	2.98269		-3.44906	-3.09974	0.941296		2.80093	0.953234	0.172878		0.267577		36.1222	47.3831	11.8145		4.48668	5.38984	4.58206		3.49798	4.17691	6.32342		13.753		53.6091	60.6834	35.3389		7.5811	12.6433	10.0664
	3.08539	1.96124	1.05301		-3.03852	0.0894296	3.24628		1.62922	-0.0640166	-0.245936		0.857344		-0.00126956	0.706719	2.93146		-3.32047	-3.08611	0.971965		2.59551	0.48883	0.210064		0.166301		36.2658	46.7506	11.548		4.39447	5.38744	4.57704		3.79206	4.16326	6.58994		13.7187		53.8942	60.7216	36.1538		7.61058	12.6865	9.95467
	2.4898	2.11286	0.949171		-3.27955	0.0104237	3.3462		1.41929	-0.0138674	-0.0600569		0.774919		0.290828	0.390031	2.89304		-3.43746	-3.05134	1.01652		2.90694	0.224894	0.545235		0.197632		36.2343	46.5672	11.414		4.32906	5.35336	4.51457		3.61747	4.17262	6.45816		13.629		53.995	61.0805	36.1154		7.59166	12.5791	9.96775
	2.97946	2.32261	0.973322		-3.18137	-0.0377605	3.40272		1.32389	0.131379	-0.0933306		0.868991		0.172399	0.0733663	2.71908		-3.27561	-2.9386	1.025		3.33921	0.445735	0.734937		0.255058		36.1365	47.1949	11.337		4.31299	5.43298	4.44996		3.47364	4.38866	7.35803		13.7872		54.3624	61.043	35.9922		7.5707	12.4893	10.0308
	3.31255	2.27825	0.946616		-3.01535	0.0227342	3.01264		1.27223	0.180953	0.127231		0.904207		-0.0826679	-0.121993	2.58596		-2.89849	-2.58882	1.03436		3.58687	0.512978	0.920029		0.327581		36.0485	47.7445	11.2185		4.24751	5.5203	4.32867		3.68234	4.41089	7.46378		13.8517		54.2921	60.559	36.4896		7.53164	12.6032	9.97513
	3.03608	2.63661	0.934439		-3.05304	0.0128671	2.78807		1.25787	0.385785	-0.00254429		0.88846		-0.00268055	-0.259128	2.55431		-2.61473	-2.703	0.992651		3.70052	1.3446	1.12056		0.459233		36.2857	47.1221	11.0033		4.16505	5.59782	4.40257		3.92781	4.37256	7.39144		13.8076		54.6873	61.0528	37.0713		7.48069	12.6684	9.88056
	3.15429	3.03051	0.890454		-3.10505	-0.0443527	2.69542		1.21696	0.17723	0.105392		0.902317		0.28936	-0.369375	2.39605		-2.42685	-2.5706	1.15275		4.29024	1.59345	1.63149		0.665169		36.199	47.9785	10.9358		4.16211	5.42543	4.42978		3.64163	4.24575	7.51876		13.8374		55.0858	61.2479	37.5541		7.58444	12.6792	9.80918
	3.35464	2.72636	0.72504		-2.96778	0.0145288	2.39303		0.992597	0.287707	0.61323		0.904373		0.452154	-0.883415	2.32862		-2.35116	-2.34513	1.15611		4.08643	1.75503	1.8347		0.670371		35.8328	48.2648	10.7505		4.15068	5.26675	4.37094		3.82259	4.25161	7.46338		13.7971		55.3505	61.6334	37.4821		7.7153	12.6242	9.80018
	3.66549	2.73175	0.828607		-2.3925	0.0785487	2.32165		1.00483	0.090956	0.92526		1.02829		0.501872	-1.1144	2.24263		-2.42035	-2.08697	1.12629		3.9706	2.30505	1.83198		0.706301		35.9586	47.8502	10.6785		3.95274	5.0272	4.4338		3.97273	4.13737	6.93831		13.661		55.6242	61.8367	37.5127		7.61075	12.6156	9.71891
	2.66239	2.93571	0.680952		-1.84143	0.0127977	1.79243		0.779112	0.420236	1.4675		0.989966		0.536966	-0.945074	2.05438		-2.62868	-1.97858	1.18151		3.66096	2.6372	1.88027		0.710994		36.6821	47.8718	10.498		4.09561	5.01935	4.4322		4.04979	4.09821	6.06711		13.646		55.6695	61.5787	37.9038		7.60415	12.5136	9.69855
	2.0341	3.2002	0.647482		-1.93635	0.155654	1.51388		0.621203	0.550187	1.9171		0.96705		0.925046	-0.89783	2.12236		-2.4137	-1.9071	1.18855		3.14152	2.62779	1.9704		0.750784		37.3911	48.1694	10.2557		4.05321	4.5748	4.46947		4.12343	4.17311	5.85442		13.6738		55.2517	61.7679	37.6825		7.67232	12.4879	9.64293
	1.67631	3.21804	0.539566		-1.71051	0.156245	1.25778		0.661568	0.467002	1.91868		0.909409		1.31299	-1.26126	2.05394		-2.19367	-1.8505	1.18661		3.09391	3.18093	2.16595		0.854323		37.5698	48.317	10.2951		4.10678	3.95488	4.64705		4.27503	4.0791	5.46447		13.6344		55.7371	62.0727	37.11		7.69914	12.543	9.58896
	1.48404	3.01823	0.693247		-1.97305	0.146445	1.07662		0.857118	0.61833	1.66318		0.842685		1.57139	-1.0965	2.10329		-2.14048	-1.9376	1.24709		3.55654	2.61535	2.43669		0.928418		37.3408	48.3853	10.2393		4.23817	3.65577	4.79854		4.41433	3.87665	4.88513		13.5371		56.6873	61.8749	37.4629		7.73036	12.537	9.36337
	0.963872	2.90866	0.79349		-2.22486	0.155712	0.558791		0.584177	0.495972	1.4773		0.634791		1.30913	-1.05071	2.15894		-2.21555	-1.97941	1.29001		3.57825	2.02388	2.4893		0.844871		37.1852	48.0942	10.246		4.21238	3.54868	5.02176		4.56894	3.93571	4.74156		13.506		57.4825	61.7227	37.2426		7.74048	12.5347	9.08451
	1.88705	2.82797	0.896118		-1.86442	0.174936	-0.0106558		0.286236	0.415166	1.66055		0.696994		0.926368	-0.67751	2.1408		-2.25601	-2.0511	1.33647		3.79795	1.79644	2.50097		0.834931		37.8061	47.8843	10.1258		4.17861	3.35141	5.16969		4.58588	4.24157	4.39172		13.5261		57.855	61.4144	37.0742		7.74942	12.0592	8.86603
	3.39962	2.80944	0.877741		-2.00148	0.253924	-0.313694		0.161215	0.470618	1.73977		0.821907		0.616778	-0.576687	2.14328		-2.80652	-2.16955	1.30656		4.0519	2.01106	2.69892		0.808416		38.0203	48.0982	9.96207		4.17003	3.13397	5.21802		4.38809	4.53004	4.20546		13.5251		57.7413	61.5191	37.3265		7.79962	12.0192	8.75601
	4.14623	2.88254	0.906322		-1.98744	0.117503	-0.779589		-0.0085558	0.858697	1.88197		0.890852		0.203615	-0.597096	2.21525		-3.13903	-2.30587	1.29233		3.96031	2.78485	3.05091		0.829475		37.8717	48.241	9.80121		4.2101	2.99831	5.32308		4.3385	4.58847	3.73766		13.4567		57.8607	61.9365	36.409		7.83251	11.9454	8.70038
	4.73624	2.7709	1.00319		-1.85169	-0.0752307	-1.03698		-0.185944	0.75519	1.97591		0.899066		0.0513516	-0.876822	2.20287		-3.28485	-1.97132	1.39442		3.49259	3.58718	2.84442		0.82665		38.1764	47.8264	9.80551		4.18168	2.82252	5.46136		4.50875	4.7279	4.14541		13.5173		57.9652	62.0655	36.9791		7.86464	11.8935	8.55122
	4.54501	2.60896	1.12134		-2.20047	-0.177815	-1.53883		-0.322144	1.00803	2.17693		0.802335		0.134779	-0.999986	2.18252		-3.55353	-1.79307	1.4989		3.13259	3.73914	2.41354		0.750542		37.9973	46.7976	9.92712		4.07414	2.52731	5.58503		4.43319	4.87396	4.14825		13.3738		58.3045	62.5751	36.9977		7.84026	11.7374	8.36512
	4.23083	2.43494	1.13186		-2.4866	-0.277468	-1.63666		-0.352688	0.965978	2.38085		0.710115		-0.247614	-0.958859	2.14854		-3.9467	-1.89003	1.52886		2.83712	3.84784	2.21977		0.615436		38.2718	45.9491	9.91072		4.13145	2.2794	5.68477		4.17744	4.82413	4.72118		13.3278		59.2637	62.8172	37.7413		7.82813	11.577	8.19236
	4.43854	2.05857	1.26372		-2.40404	-0.0662257	-1.71053		-0.372408	0.714191	2.68442		0.734027		-0.539085	-0.919094	2.16442		-3.94682	-1.80743	1.49617		2.71302	3.73021	2.21655		0.56755		38.3483	46.821	9.97874		4.24371	1.97863	5.7232		3.54279	4.81513	4.9476		13.3777		59.6585	62.633	37.558		7.82778	11.3154	8.08254
	4.2108	1.75178	1.37994		-2.26387	-0.0351807	-2.01817		-0.514903	0.951251	2.75315		0.690534		-0.453986	-0.921134	2.06437		-3.92696	-1.9037	1.46159		2.7457	3.75461	1.71829		0.504309		38.335	46.7247	9.96086		4.33158	1.76365	5.83452		3.56526	4.77237	4.59327		13.3201		59.8139	62.5557	37.7585		7.7633	11.1113	7.94148
	3.88831	2.04513	1.76671		-2.45316	-0.0684568	-2.09911		-0.370521	0.883267	2.72145		0.701513		-0.183151	-0.731373	1.89526		-4.08899	-1.93438	1.49201		2.91229	3.85074	1.66918		0.542398		38.9473	46.3861	10.0205		4.23631	1.45519	6.01124		3.34382	4.67625	4.7827		13.3177		59.91	62.242	37.4016		7.71812	10.944	7.76403
	3.36251	1.96326	1.61897		-2.96582	-0.109509	-1.83277		-0.299278	0.747703	2.71901		0.578231		-0.0774154	-0.994392	1.82559		-4.06112	-1.92417	1.54898		3.38275	2.8114	1.55827		0.45221		38.9122	46.5699	9.98412		4.212	1.2496	6.13		2.67696	4.58864	5.24175		13.285		59.8741	62.7082	37.7018		7.81295	10.778	7.67763
	3.65676	2.05742	1.77056		-3.33147	-0.0747571	-1.72948		-0.313268	0.351117	2.49607		0.54255		-0.33921	-1.54136	1.93108		-3.86643	-1.80314	1.56011		3.87179	2.30132	1.61414		0.414255		38.7612	46.4432	9.88552		4.3333	0.879287	6.23103		2.30024	4.6763	5.48611		13.2218		60.3495	62.9723	37.6252		7.854	10.603	7.53898
	3.35436	2.29608	1.57813		-3.32982	-0.0922177	-1.92762		-0.0934501	0.293757	2.42283		0.500227		-0.907881	-2.24894	1.83285		-4.26547	-1.7303	1.50515		4.38961	1.64214	1.74045		0.217512		38.5932	46.3168	9.94664		4.4036	1.11623	6.32582		2.2165	4.47682	6.38599		13.3091		61.1769	63.3911	38.1691		7.8555	10.3934	7.43758
	3.23996	1.86634	1.67392		-3.27576	-0.0529742	-1.82494		0.161692	0.589399	2.46989		0.538615		-1.09431	-2.31264	1.87335		-4.4553	-1.72523	1.53742		4.88072	1.07828	1.87092		0.18369		38.8345	46.242	9.87018		4.4841	1.11595	6.41009		2.27677	4.43992	6.46132		13.3483		61.4933	63.9413	38.0564		7.85964	10.2212	7.35233
	3.48582	1.77536	1.72527		-3.58804	-0.0334484	-1.82401		0.244215	0.64771	2.40369		0.537396		-1.42297	-2.44887	1.96319		-4.47342	-1.61904	1.49416		5.0427	1.48342	1.92751		0.216299		39.6107	46.0849	9.92954		4.39424	1.29426	6.38187		2.1201	4.72805	6.18258		13.414		61.6922	64.5714	38.3618		7.87615	10.0366	7.36043
	3.95646	1.74678	1.68892		-3.28132	-0.0345058	-1.7427		0.110533	0.800842	2.24838		0.610376		-1.24336	-1.97986	1.96693		-4.51055	-1.62856	1.45805		5.31304	1.80394	1.94778		0.347491		39.9294	45.6907	10.1296		4.3337	1.17287	6.21172		1.79673	4.82076	6.36441		13.3833		61.549	64.8232	39.4104		7.89654	9.94205	7.41827
	3.35352	1.70034	1.71298		-3.0657	0.116249	-1.59197		-0.113521	0.517058	2.00009		0.514338		-0.83027	-2.63943	1.921		-4.50505	-1.48473	1.45085		5.18287	2.24233	2.06707		0.378293		39.9228	45.6831	9.95313		4.28069	1.22647	6.19092		1.71474	4.67466	6.06567		13.3013		61.318	64.9995	39.1887		7.87744	10.3496	7.4148
	2.86785	1.5733	1.71675		-3.08285	0.152628	-1.53239		-0.223802	0.514615	1.96861		0.439412		-0.341397	-2.88195	1.95085		-4.07784	-1.31346	1.57479		5.08971	1.89454	1.666		0.395694		40.1232	46.0752	9.78251		4.35289	1.17258	6.19029		2.08138	4.66298	5.92537		13.374		61.4204	64.6552	39.1436		7.8157	10.3438	7.39903
	2.95484	1.44019	1.62008		-3.23859	0.0882476	-1.35153		-0.540674	0.572596	1.72886		0.363779		0.154989	-2.83426	1.98476		-3.92576	-1.12547	1.62933		5.52966	1.94791	1.30864		0.518867		40.4762	44.8015	9.99232		4.36265	1.03451	6.1297		2.03774	4.67481	6.5369		13.3385		61.8546	65.1248	39.3871		7.74301	10.3291	7.39751
	2.86031	1.34341	1.53237		-3.11926	0.0284312	-1.33922		-0.921113	0.984785	1.79737		0.351897		-0.110394	-2.38692	1.89173		-3.82343	-1.20902	1.52739		6.20623	2.10294	1.44524		0.627086		40.1821	44.5392	10.1722		4.38907	1.16914	6.16524		2.29357	4.48854	6.39571		13.3105		62.1662	65.3115	39.3649		7.71806	10.2614	7.42963
	2.62863	1.46574	1.27722		-2.99217	0.0304179	-1.11679		-1.08284	0.976215	1.73345		0.324431		-0.297438	-2.26775	1.85807		-3.55263	-1.28139	1.52533		6.22032	2.05985	1.63777		0.655793		40.798	45.19	10.015		4.52719	1.36863	6.17854		2.56606	4.50668	5.66252		13.4236		62.4578	65.0272	39.7508		7.72244	10.2655	7.41817
	2.79184	1.60324	1.22012		-2.21178	0.182709	-1.23821		-1.28471	0.701048	1.28438		0.338736		0.249213	-2.16239	1.85856		-3.12656	-1.33064	1.56241		6.40224	1.55204	1.30471		0.701064		40.8522	45.433	10.1096		4.67907	1.36651	6.12125		2.82283	4.36219	5.113		13.4289		62.3698	65.4788	39.4395		7.69349	10.3929	7.54031
	2.68195	1.47484	0.777194		-2.43955	-0.247806	-1.21807		-1.35764	0.591577	1.0142		0.141855		0.662433	-2.43639	1.78895		-3.18039	-1.37899	1.44543		6.77497	0.88504	1.21459		0.641738		40.8111	45.2217	10.2104		4.56696	1.35658	6.08106		3.04652	4.04818	5.04907		13.3768		62.3824	66.3513	39.8436		7.70406	10.4448	7.5308
	3.1629	1.36381	0.537361		-2.51225	-0.134446	-1.1884		-1.56636	0.304927	1.03537		0.111434		1.02567	-2.27956	1.85778		-3.31375	-1.14362	1.39182		6.3656	0.450979	1.22418		0.6199		40.7579	44.7815	10.3976		4.4783	1.50377	6.03202		3.20821	4.12355	5.29866		13.3979		62.5876	66.3123	39.735		7.7035	10.3512	7.57483
	3.27542	1.26684	0.244253		-2.04291	-0.0916081	-0.809729		-2.06046	0.0892197	0.597308		0.0520379		1.2536	-1.98313	1.91633		-3.26191	-1.2701	1.33005		6.13947	0.250912	1.10919		0.609379		40.1533	44.255	10.5473		4.54791	1.5341	5.94165		3.31409	4.35296	5.22186		13.3187		63.142	66.7868	40.6463		7.65596	10.4364	7.7175
	3.58627	1.22581	0.31009		-1.72071	-0.171992	-1.35997		-2.13168	0.221598	-0.0165155		-0.00634446		1.45603	-1.76985	1.96135		-3.29665	-1.48927	1.32171		6.04948	0.50573	0.820408		0.61766		40.1042	44.3183	10.6408		4.27186	1.56395	5.77525		3.75958	4.71485	5.98148		13.4589		63.7675	67.0267	40.8672		7.57832	10.3572	7.79667
	3.87442	0.989256	0.461857		-1.27911	-0.122883	-1.16555		-2.0301	0.605319	-0.0296251		0.144841		1.73566	-1.59115	1.98021		-3.33854	-1.67252	1.28385		5.71134	-0.0695071	0.712839		0.528021		39.5172	44.6593	10.8506		4.16547	1.93732	5.66976		3.91185	4.9103	6.11856		13.5267		63.7943	67.3364	40.7787		7.50723	10.397	7.88505
	4.23947	0.462862	0.404961		-0.890298	-0.0754075	-1.0112		-2.11372	0.764428	0.153479		0.214953		1.96422	-1.29178	1.96758		-2.96123	-1.78333	1.25484		5.64382	0.694604	0.653473		0.682466		39.1722	44.7129	10.8832		4.18663	1.70548	5.56112		3.85981	4.9873	6.15833		13.4697		64.1528	67.4562	40.2354		7.36855	10.5051	7.94035
	4.66871	0.547048	0.399348		-1.16627	-0.0434917	-1.0107		-2.20579	0.601684	0.280672		0.230134		2.10059	-0.898532	2.06613		-2.87508	-1.87297	1.19436		5.28803	0.975094	0.283427		0.695672		38.672	44.8548	11.0759		4.10946	2.00168	5.3231		3.93285	5.07813	6.25377		13.478		64.3808	67.1658	40.4194		7.09731	10.8184	7.92988
	4.83757	0.639451	0.369694		-0.857277	-0.184472	-1.0544		-2.2711	0.37204	0.649903		0.277935		2.36354	-0.545951	2.03559		-2.80621	-1.83141	1.11585		5.24618	0.829929	0.0206597		0.714243		38.378	45.1256	11.1474		4.05745	2.01681	5.2761		4.32635	4.99931	6.59282		13.5467		64.3612	67.1818	40.2057		7.07317	10.8876	8.0838
	4.71514	0.808556	0.313943		-0.599863	-0.366972	-0.91838		-1.98814	0.358955	0.991636		0.368319		2.50416	-1.29847	1.92073		-2.7407	-1.48128	1.12428		5.17387	1.20048	-0.198957		0.689346		38.153	45.2671	11.154		3.94186	2.30229	5.35818		4.62581	4.85794	6.33648		13.5552		64.622	67.4015	38.94		7.05429	10.9614	8.17305
	4.59609	1.00673	0.37367		-1.58411	-0.425372	-0.79703		-1.8488	0.533414	1.1004		0.328333		2.582	-0.920908	1.83765		-2.74692	-1.50563	1.02877		5.16555	1.30687	-0.139173		0.734246		37.8725	44.6188	11.4202		3.90569	2.38235	5.31608		4.9475	4.76442	7.01511		13.5825		65.391	68.2604	39.1999		7.04105	10.9578	8.19283
	4.63656	1.28257	0.482641		-1.35383	-0.497962	-0.65419		-2.05371	0.0326175	1.20756		0.342473		2.32323	-0.72335	1.62265		-2.97882	-1.44462	0.914019		5.67902	1.85154	0.515796		0.862163		38.0637	44.2185	11.5019		3.90083	2.53887	5.38642		5.03543	4.59126	7.20893		13.6051		66.2592	68.9429	40.114		6.98451	11.0139	8.29544
	4.58893	1.57664	0.631737		-1.18896	-0.253694	-0.545555		-2.10225	-0.0208892	1.46397		0.461103		2.16469	-0.897047	1.64427		-2.77709	-1.46688	0.818919		5.71232	1.8754	0.801349		0.875104		38.3081	45.4796	11.5053		3.81162	2.72198	5.4326		5.28391	4.58188	7.0516		13.7974		66.8487	69.0845	40.2014		6.89165	11.0008	8.31817
	4.91749	1.71779	0.764887		-0.825877	-0.0671519	-0.670115		-1.97881	-0.279595	1.30404		0.542518		2.33999	-1.39541	1.82407		-2.58197	-1.53987	0.719689		5.11502	1.57031	0.466427		0.72425		38.6328	46.1028	11.6031		3.75281	2.78999	5.36028		5.29384	4.70993	7.32962		13.9528		67.0863	68.9516	40.2552		6.84401	11.0137	8.33334
	5.16183	1.70302	0.950319		-0.118828	-0.0917333	-0.577069		-2.02875	-0.852945	1.01014		0.572887		2.69177	-1.33511	1.85742		-2.63129	-1.46035	0.620396		5.03637	1.40705	0.316984		0.722581		38.4388	46.6865	11.7726		3.68648	2.79555	5.34507		5.25272	4.74681	8.09409		14.0909		67.2159	69.1009	40.5868		6.78542	11.1505	8.40703
	5.21182	1.8604	1.02851		-0.232635	0.0526207	-0.486457		-2.02476	-0.55022	0.860965		0.635583		2.51664	-1.35696	1.76703		-2.6862	-1.37558	0.560599		4.86773	1.4746	0.519249		0.698567		38.7571	47.309	11.8366		3.46474	2.85719	5.38964		4.93078	4.85805	8.2974		14.1889		67.6748	69.474	40.7334		6.72141	11.0984	8.51495
	5.43354	2.15126	1.25933		0.0351599	0.175607	-0.391802		-2.01962	0.0877331	0.394264		0.791719		2.09753	-0.768974	1.74324		-2.6431	-1.25886	0.634112		4.50103	2.03156	0.482318		0.75765		39.096	47.0646	12.0543		3.44109	3.10561	5.4335		4.60482	5.1055	8.56625		14.2746		68.244	69.1972	40.9535		6.58762	11.1258	8.54838
	5.09898	2.1836	1.53391		0.423819	0.192461	-0.360412		-1.59146	0.131433	-0.0883955		0.835992		1.66295	-0.683369	1.94089		-2.34377	-1.32573	0.732273		4.68572	2.09198	0.651035		0.823552		39.3103	47.0907	11.7496		3.47262	3.25129	5.49986		4.60237	5.04874	8.44278		14.2742		68.9342	69.8843	41.2362		6.4284	11.2576	8.49766
	5.46705	2.14404	1.42697		0.186546	0.0694211	-0.269604		-1.06124	0.38603	0.110407		0.939959		1.62173	-0.859307	2.15659		-2.36994	-1.23776	0.871189		4.78759	2.07392	0.997986		0.893555		39.4841	47.78	11.7532		3.42162	3.45558	5.54832		4.7978	5.01906	8.42597		14.4095		69.1579	70.267	41.0096		6.28481	11.2699	8.4434
	5.51002	2.02086	1.47554		-0.418471	0.14377	-0.154792		-1.01	0.369065	0.589809		0.947311		1.4917	-0.812716	1.98446		-2.61179	-1.21181	0.831959		4.72619	2.19587	1.25715		0.872333		39.6998	47.9952	11.9028		3.816	3.73118	5.60711		4.82176	4.71864	8.05567		14.4831		69.5084	70.3619	41.0566		6.21986	11.4161	8.48243
	5.64838	1.8134	1.20134		-0.787831	0.070843	0.042044		-0.694007	-0.012439	0.795742		0.897496		1.2613	-0.688362	2.02394		-2.6	-1.14043	0.841668		4.87077	3.31254	1.34487		1.02514		40.2544	47.7551	12.0089		3.71414	3.72159	5.63102		4.84938	4.33989	8.01871		14.477		69.6211	70.764	41.3384		6.08029	11.6801	8.45684
	5.63289	2.04553	1.44467		-1.11628	0.0166283	0.312847		-0.398951	-0.10718	0.726501		0.95074		1.11816	-0.780412	2.11927		-2.50295	-0.95548	0.875761		4.81418	3.21103	1.29581		1.02171		40.9658	47.4209	12.1392		3.58986	4.07669	5.66571		4.87441	4.35348	7.71031		14.5329		69.1845	70.3845	41.7701		6.04663	11.6256	8.36875
	5.50014	2.49458	1.42955		-1.30769	0.0150045	0.410217		-0.599499	-0.41145	0.526068		0.895214		1.11311	-0.440362	2.15505		-2.41105	-0.84225	0.895295		4.99606	2.75825	1.32874		1.06143		41.3716	46.734	12.1094		3.52765	4.25818	5.77903		4.82864	4.2626	7.69721		14.5076		69.0889	70.4833	41.7166		6.22412	11.5638	8.42879
	5.57026	2.20231	1.23119		-0.875469	0.0718147	0.609314		-0.648903	0.0348796	0.355964		0.950151		1.16761	-0.528557	2.15606		-2.27159	-0.919347	0.95706		4.49165	2.87227	1.64755		1.06363		41.4775	46.5317	12.1858		3.55611	4.4123	5.82669		4.38403	4.28166	7.32897		14.4427		69.7808	70.28	42.3008		6.2048	11.7514	8.47655
	5.51539	1.94896	1.39866		-1.10449	0.0580518	0.454871		-0.949027	0.0602433	0.305057		0.85419		1.35165	-0.323838	2.30091		-2.14777	-1.17478	0.966226		4.69815	2.95171	1.98456		1.17854		41.9003	47.0854	12.0894		3.66743	4.28668	5.83491		4.1902	4.34116	7.37469		14.53		70.2341	70.7177	42.8061		6.1719	11.7345	8.52363
	5.99913	1.79658	1.40132		-0.611689	0.0197358	0.437859		-0.935254	-0.0946025	0.418704		0.936865		1.28449	-0.0637801	2.29237		-2.10862	-1.15262	1.04851		4.94729	3.30061	1.80005		1.26092		42.0899	48.0117	12.2778		3.75828	4.23741	5.92067		3.96623	4.28944	7.56368		14.6795		70.4652	70.6553	43.4321		6.20064	11.7705	8.48375
	6.21661	1.81661	1.41219		-0.854348	-0.0846929	0.624533		-0.288751	0.423248	0.509729		1.08612		1.38072	-0.175538	2.35553		-2.10547	-1.01023	1.11849		4.83073	2.92798	1.33713		1.18437		42.3648	48.723	12.3775		3.70634	4.47413	5.92715		4.07048	4.4432	7.1104		14.7997		70.4698	70.7962	43.0427		6.27164	11.7703	8.36374
	6.99881	1.80043	1.7051		-0.735904	-0.118861	0.587109		0.355708	0.58821	0.531919		1.30139		1.5255	0.234148	2.24762		-2.07687	-1.03748	1.19855		4.78088	2.08688	1.17637		1.12618		42.5683	48.6712	12.604		3.66983	4.199	5.90204		4.20114	4.47887	7.47108		14.8628		69.9588	70.9955	43.1953		6.32189	11.7989	8.3726
	6.90722	1.72412	1.71728		-0.947541	-0.102371	0.732231		0.820669	0.393503	0.761929		1.33412		1.54611	0.624914	2.14835		-2.15526	-1.07199	1.31686		5.22262	2.08385	1.31984		1.22615		42.2943	48.3497	12.5333		3.68237	4.32221	5.9721		4.24829	4.45146	7.2817		14.7928		69.8688	71.3104	43.2004		6.29154	11.7705	8.45318
	7.35294	1.60028	1.61388		-1.4494	0.190554	0.667908		0.937705	0.741955	0.811375		1.38525		1.40748	0.575439	2.16794		-2.26769	-1.24266	1.38749		5.42959	1.9949	1.54252		1.22167		42.2184	47.6679	12.4922		3.54054	4.47365	6.05979		4.31623	4.36865	7.08883		14.6918		69.962	71.6008	42.65		6.23352	11.6612	8.47451
	7.54448	1.45535	1.73441		-1.92805	-0.131713	0.76726		0.879613	0.458243	0.775394		1.28389		1.37841	0.674781	2.17658		-2.39534	-1.34307	1.33497		5.6006	1.68645	1.86123		1.2194		42.2479	47.572	12.1992		3.70453	4.55094	6.08701		4.62605	4.55212	7.19758		14.7486		70.1904	71.8818	42.306		6.21346	11.7211	8.32066
	7.21026	1.49748	1.69152		-2.26994	-0.224176	0.956078		0.645147	0.314439	0.948563		1.1966		1.63307	0.288023	2.18679		-2.28521	-1.31686	1.33266		5.7473	1.91483	2.19269		1.29925		41.4392	48.0133	11.8518		3.56688	4.50765	6.13194		4.95938	4.63827	6.74803		14.6507		70.622	71.4973	42.5342		6.27324	11.8561	8.3423
	7.48852	1.65812	1.591		-2.85685	-0.262929	1.1292		0.254716	0.49557	1.44226		1.21551		1.9844	0.361986	2.04373		-2.51398	-1.43125	1.28086		5.67856	2.15093	2.38135		1.32629		41.4096	48.3579	12.0253		3.53124	4.50977	6.26503		5.1369	4.6493	6.89481		14.7533		70.4814	71.4663	42.1337		6.41989	11.855	8.44546
	7.61484	1.82871	1.5372		-2.94106	-0.166529	0.989233		-0.292635	0.505115	1.69439		1.19659		1.84688	0.536124	1.91692		-2.49842	-1.51104	1.19249		5.45671	2.78568	2.41553		1.34899		41.4873	48.4021	11.7317		3.54262	4.6888	6.41348		4.99736	4.53636	6.82257		14.7358		70.141	71.6288	42.6595		6.50105	11.833	8.55698
	7.53088	1.94211	1.61264		-2.80082	-0.158076	0.961821		-0.583973	0.744203	1.67527		1.21378		1.69587	0.740197	2.07429		-2.39676	-1.41773	1.325		5.2634	2.76208	2.60025		1.40518		41.5692	48.3963	11.5301		3.51516	4.74793	6.55029		5.28408	4.56669	6.78679		14.7718		69.7298	72.1056	41.858		6.48455	11.8572	8.62098
	7.09663	2.18494	1.64449		-2.87178	-0.20683	0.855338		-0.640344	1.14349	1.5221		1.192		1.81239	0.753777	1.91962		-2.39437	-1.44719	1.37764		5.3734	2.74447	2.6636		1.42259		41.7879	47.3932	11.5241		3.64273	4.72904	6.62614		5.38848	4.70297	6.46342		14.6953		69.4852	72.2953	41.9844		6.64058	11.6841	8.68128
	7.20276	2.16686	1.48759		-2.81221	-0.230694	0.776907		-0.735739	0.956312	1.1168		1.10318		1.86258	1.00322	1.80949		-2.60243	-1.5452	1.40632		5.63832	2.75139	2.63684		1.44006		41.9947	47.8054	11.3623		3.8467	4.61508	6.69582		5.22598	4.8388	6.48529		14.7634		70.0291	73.0731	42.2418		6.82966	11.8251	8.8288
	7.75985	1.96928	1.44636		-2.52402	-0.154845	0.706317		-0.763622	0.89018	1.01756		1.14967		1.65141	0.721789	1.8208		-2.45423	-1.19096	1.39839		5.58885	3.52198	2.5941		1.5169		42.6133	48.5513	11.1607		3.98214	4.69447	6.77488		4.95086	4.83799	6.2021		14.8631		70.4565	73.6252	42.7703		6.94428	11.8443	8.90471
	7.97269	2.50475	1.42996		-2.69191	-0.175433	0.715611		-0.565806	0.592254	1.08193		1.20712		1.64692	1.25561	2.02246		-2.49677	-1.21004	1.41094		5.86115	3.88126	2.47507		1.64962		42.962	48.5827	11.0732		4.00206	4.6622	6.77463		4.60444	4.69203	6.53959		14.877		70.3634	73.702	42.3057		6.89421	11.8339	8.93165
	8.32774	2.78531	1.40457		-2.4187	-0.145127	0.968372		-0.0591093	0.554577	1.21935		1.40411		1.64008	1.30899	1.86901		-2.71429	-1.28132	1.45956		5.70441	3.76195	2.34426		1.56585		43.1198	48.2926	11.3107		3.96475	4.72106	6.72589		4.20486	4.8497	6.29391		14.8315		70.4493	73.2765	42.7632		6.85532	11.9322	8.95962
	8.1481	2.80189	1.18118		-2.10658	-0.140487	1.15019		0.0147741	0.582167	1.29213		1.43593		1.4648	1.30029	2.04878		-2.57929	-1.28082	1.48263		5.55441	3.04472	2.1406		1.46401		43.0282	47.9844	11.1614		4.0017	4.86202	6.63327		4.12885	4.93435	5.4647		14.6888		70.4568	73.9551	42.5099		6.87178	12.0054	9.10981
	7.19724	2.84723	1.02382		-1.96206	-0.0148322	1.13402		-0.40456	0.528319	1.31853		1.29641		1.49538	1.57819	2.1545		-2.31579	-1.22368	1.4805		5.28235	2.25768	2.09814		1.42303		43.2587	47.5315	10.932		3.98081	4.72364	6.59446		3.82277	4.74167	5.36358		14.5499		70.3943	74.2618	42.338		6.87419	11.9705	9.21873
	6.08169	2.73369	0.67642		-2.01297	-0.143326	1.29991		-0.779864	0.124935	1.35021		1.03674		1.85291	1.45055	2.23069		-2.30159	-1.17949	1.47476		5.22441	2.55704	2.00605		1.47948		42.9541	47.7419	10.901		4.03741	5.0607	6.40551		3.52999	4.62272	5.32527		14.5087		70.8205	74.5739	42.3553		6.9516	12.0037	9.2272
	5.38367	2.68718	0.602032		-1.956	-0.0548951	1.29901		-1.21011	0.303462	1.07801		0.903595		1.8728	1.35177	2.21254		-2.25148	-1.21821	1.41588		4.99731	2.35678	1.7517		1.38768		43.291	47.8175	10.834		4.03404	4.89944	6.15605		3.01469	4.8378	5.14658		14.4479		71.5178	74.9352	42.6215		6.93688	12.0763	9.18889
	4.72515	2.74673	0.953775		-2.22938	-0.0750414	1.48145		-1.30625	0.444755	0.934949		0.852904		1.52436	1.36808	2.18082		-2.0596	-1.21965	1.35656		4.8901	2.35682	1.33328		1.30342		43.3283	48.0249	10.6024		4.1829	5.00167	5.98439		2.85843	5.03303	4.62685		14.4048		71.7061	75.2826	42.9275		6.88994	12.1791	9.20703
	4.56666	2.7825	0.665896		-2.19485	0.0131865	1.77129		-1.11603	0.583187	1.08947		0.906812		1.68492	1.38577	2.24641		-1.80048	-1.21714	1.41258		4.87001	3.05978	1.09481		1.41518		43.1654	48.1158	10.7434		4.07885	5.18168	5.852		2.83079	4.9326	4.61769		14.3909		71.6386	74.6953	43.3853		6.91324	12.2284	9.30224
	4.78997	2.72286	0.747321		-1.72436	0.124209	1.76883		-0.893826	0.33945	1.51816		1.04362		2.20097	1.86298	2.36807		-1.81154	-1.4285	1.40757		4.742	3.04516	0.675673		1.45138		44.033	47.9886	11.1616		4.15783	5.25601	5.60295		3.29014	5.06982	4.95772		14.6131		71.2554	75.2657	43.7722		6.96476	12.1199	9.38109
	3.98436	2.54299	0.848788		-1.48303	0.0772113	1.95829		-0.748234	0.0807992	1.32108		0.953582		2.08927	1.86267	2.42892		-1.64144	-1.4288	1.32907		4.78916	3.41792	0.557099		1.48932		44.4815	47.2707	11.0673		4.134	5.318	5.29127		3.57706	5.12281	4.88465		14.5719		71.3358	74.8725	43.2716		6.9424	12.1234	9.41296
	3.87102	2.2863	0.933916		-1.44276	0.0942168	1.96854		-0.469594	0.0208874	0.856819		0.90215		2.00595	1.68678	2.40459		-1.65641	-1.42741	1.26834		4.79477	2.86176	0.306793		1.36057		44.5456	46.7655	11.375		4.22711	5.33043	5.04791		3.54589	4.97402	4.52789		14.4822		71.6798	75.0462	42.6411		6.96306	12.3103	9.363
	4.03741	2.17422	0.922691		-1.38219	0.0982143	2.09125		-0.389533	-0.252299	0.674224		0.885999		1.92325	1.44853	2.37611		-1.58058	-1.45773	1.13844		4.77795	3.22647	-0.169473		1.29811		44.1724	46.9659	11.3882		4.19628	5.29577	4.73891		3.21708	5.03564	4.75339		14.4182		72.2194	74.9524	43.703		7.05541	12.3462	9.40091
	4.35125	2.14277	1.15091		-1.35381	0.195679	2.20592		-0.821852	-0.508213	0.45335		0.868446		1.80962	1.27347	2.30138		-1.60024	-1.54323	0.996645		4.53013	2.83222	-0.175594		1.15827		44.4184	48.2142	11.2922		4.07913	5.41575	4.51784		3.06032	4.93688	5.09172		14.5585		72.9606	75.2866	43.7952		7.0315	12.5031	9.41935
	4.02471	1.80096	1.33644		-1.28063	0.240972	2.24077		-0.988111	-0.598551	0.413457		0.798891		1.71771	1.11443	2.17512		-1.61912	-1.49302	0.844157		4.12484	2.45771	-0.0223053		1.03328		44.25	48.4509	11.4619		3.89325	5.57721	4.29634		3.30169	4.70904	5.36733		14.5897		72.8607	75.2686	43.9178		6.9494	12.6366	9.46901
	3.42203	1.51436	1.46212		-1.22296	0.170902	2.32996		-0.759546	-0.602834	0.524651		0.759854		1.59048	1.34785	1.96768		-1.78284	-1.74979	0.725046		4.18649	1.32864	0.380291		0.888205		43.986	48.4509	11.6867		3.82747	5.50652	4.06152		3.85793	5.02094	6.05141		14.7166		73.1837	74.7469	43.8093		6.88219	12.6366	9.47251
	2.81836	1.45251	1.61633		-1.59322	0.171993	2.32939		-0.772901	-0.414899	0.494322		0.677988		1.38838	0.737646	1.80495		-1.76157	-1.68204	0.594634		4.27706	0.484435	0.262372		0.678429		43.6662	48.982	11.8479		3.83719	5.68721	3.87155		4.19166	5.39084	6.3948		14.8744		73.4285	75.2675	43.7123		6.93299	12.6212	9.55337
	2.56925	1.2327	1.75381		-1.45989	0.258687	2.4759		-0.916915	-0.116971	0.588828		0.70949		1.20511	0.742223	1.81279		-1.57939	-1.58748	0.495363		4.30482	0.480876	0.0718104		0.66068		43.3991	49.3072	11.8374		3.87734	5.79111	3.75351		4.5619	5.28132	6.29111		14.9		73.6373	75.3559	43.5079		6.92026	12.6259	9.5661
	2.86135	0.834836	1.88904		-1.53965	0.155248	2.59644		-1.07644	0.0758657	0.408465		0.68946		1.55528	1.22543	1.69159		-1.64929	-1.50645	0.377648		4.2551	0.750637	0.437841		0.793086		43.6591	49.2643	11.8086		3.81219	5.85033	3.60749		4.36355	5.26764	6.94594		14.9532		73.777	74.4937	44.0212		6.80964	12.7192	9.43514
	3.8933	0.63336	2.09075		-1.71798	0.0576503	2.54685		-1.21772	0.20194	-0.00497675		0.720353		1.92591	0.96252	1.72021		-1.95914	-1.67019	0.279293		4.07703	1.41857	0.883053		0.848585		43.1854	49.2518	11.7553		3.79866	5.90304	3.39407		4.36045	5.33502	7.39993		14.9315		74.2111	74.0727	44.2169		6.756	12.7534	9.40209
	4.56639	0.71261	2.18558		-1.90461	0.185844	2.6446		-1.06693	0.535564	0.0287287		0.87642		1.79808	0.764005	1.79232		-2.14908	-1.64	0.11089		3.82832	1.04057	0.835839		0.708994		43.4441	49.6866	11.5752		3.87432	6.198	3.47236		4.17583	5.48286	7.58204		15.0546		74.1919	74.2327	44.6191		6.74998	12.732	9.50292
	5.43058	0.776123	2.36318		-2.18473	0.337945	2.80822		-0.768584	0.409973	-1.14991e-05		1.01919		1.70352	0.829701	1.86242		-2.17992	-1.66634	-0.101595		3.72411	0.496961	0.976455		0.627257		43.3799	49.8905	11.6692		3.94664	6.34767	3.46008		4.46852	5.31954	7.37202		15.0949		73.9625	74.5921	44.9314		6.8671	12.8528	9.64585
	5.80467	0.691185	2.07224		-1.70173	0.303497	2.97959		-0.387173	0.40932	-0.00611858		1.1295		2.20915	0.682524	1.87984		-2.18574	-1.60434	-0.451915		3.55819	0.704961	1.24869		0.671261		43.8029	49.806	11.8166		4.16152	6.42108	3.35692		4.60331	5.13222	7.35898		15.1622		73.9062	74.791	45.8047		6.92964	12.9147	9.62076
	5.81882	0.844329	2.4453		-1.26331	0.292906	2.95965		-0.19182	0.419294	0.400794		1.30288		2.60346	0.843096	1.86714		-2.322	-1.71492	-0.669776		3.22846	1.05288	1.44484		0.703687		43.7505	49.4396	11.9259		3.98994	6.56014	3.37092		4.57386	5.14642	6.87995		15.0708		73.8947	75.247	45.1069		7.01628	12.9401	9.61423
	5.27586	1.08762	2.28465		-1.74506	0.273072	2.88137		-0.285872	0.537435	0.640827		1.21665		2.44472	0.695212	1.77443		-2.43512	-1.58904	-0.813577		3.11118	1.07419	1.80522		0.674136		43.7035	49.8075	11.7536		4.08931	6.69347	3.46195		3.81472	4.83715	6.88515		15.0052		74.0945	75.5183	44.1924		7.09422	13.1273	9.60669
	5.6956	1.27663	2.10303		-2.0414	0.301762	2.68123		-0.479851	0.683454	0.831877		1.22804		2.53011	0.652356	1.7579		-2.56669	-1.21177	-0.98634		3.49299	0.535849	1.80629		0.667856		43.8562	49.9459	11.9423		4.11795	6.84095	3.498		3.29488	4.55256	6.87228		14.9912		74.4725	76.1012	45.0582		7.1816	13.237	9.65667
	6.12243	1.33743	2.18587		-2.28917	0.377756	2.39419		-0.704899	0.711123	1.10021		1.24833		2.96099	1.09751	1.88311		-2.50409	-1.21731	-1.21772		3.92035	0.666134	1.8784		0.829709		44.2057	50.6289	11.8195		4.15907	6.87766	3.48998		3.67902	4.46195	7.67856		15.2223		74.9581	75.8961	45.0021		7.22403	13.1434	9.70843
	6.39351	1.45017	2.25699		-2.0333	0.372802	2.37124		-1.08336	1.02668	1.03362		1.30982		3.25534	1.27329	1.92805		-2.24267	-1.10344	-1.40503		4.15879	0.52686	2.19511		0.954033		45.1608	50.5851	11.7225		4.26817	6.90985	3.64173		4.12689	4.43857	7.25971		15.3459		75.0683	75.6908	44.8542		7.25557	13.1536	9.61102
	6.30301	1.30148	2.21639		-2.07442	0.348907	2.2964		-1.33608	1.30869	1.28899		1.29482		3.70521	1.49617	2.29966		-1.9535	-1.04255	-1.60969		4.63254	0.807734	2.25108		1.1763		45.3896	50.4112	11.7887		4.36441	7.0724	3.79742		4.4462	4.39587	6.78467		15.3834		75.1175	75.6835	44.6712		7.25105	13.2414	9.60597
	6.62363	1.27035	2.22714		-2.22613	0.291572	2.28827		-1.44766	1.15709	1.83669		1.33566		4.54032	1.73727	2.38698		-1.89023	-1.10993	-1.75961		4.763	0.889747	2.20872		1.30736		45.5972	50.2095	11.6087		4.36073	7.1794	3.93757		4.483	4.31948	6.7008		15.3774		75.5075	75.5224	44.1741		7.28497	13.1738	9.61091
	7.03827	1.20833	2.13276		-2.20559	0.197321	2.22182		-1.43081	1.41991	1.90928		1.38792		5.05058	1.83225	2.45538		-2.05009	-1.20719	-1.84615		4.33237	1.07679	1.84625		1.27669		45.5619	49.8927	11.6659		4.29187	7.35303	4.11742		4.12028	4.11516	6.48282		15.289		75.2848	75.8855	44.1383		7.39506	13.196	9.61805
	7.79578	1.16097	2.08044		-1.94165	0.273233	2.18496		-1.35272	1.27221	1.62323		1.45516		5.27068	2.3648	2.3673		-1.92705	-1.28615	-2.00736		4.28523	1.6111	1.7386		1.37968		46.1644	49.127	12.1585		4.25438	7.26182	4.40034		4.08469	3.95404	6.03694		15.2713		75.2476	75.7329	44.1194		7.39868	13.1217	9.59052
	8.08852	1.48274	2.06264		-2.18267	0.318433	2.48136		-1.4528	1.03258	1.22587		1.45074		5.34654	2.49076	2.37879		-1.78658	-1.17892	-2.23649		4.14895	1.33227	1.66666		1.35133		46.4915	49.0044	11.9966		4.28941	7.32407	4.56101		4.27363	4.0043	6.20387		15.3499		75.3174	76.1585	44.3405		7.42387	12.9321	9.66846
	8.19343	1.61973	2.09743		-2.05301	0.513235	2.38639		-1.44175	1.00679	1.11417		1.49294		5.07628	2.07039	2.30786		-1.81548	-1.24613	-2.44935		4.08103	0.649374	1.32795		1.11132		46.5531	49.6212	11.9432		4.37586	7.411	4.63102		4.49033	4.20882	5.76745		15.4447		75.3531	76.8428	43.9611		7.45247	12.8266	9.80543
	8.01666	1.53756	2.09581		-1.86737	0.687035	2.39917		-1.35942	0.981238	1.34234		1.537		4.65243	2.51627	2.09502		-1.79579	-1.30469	-2.63661		4.29592	0.771373	1.07029		1.0738		46.7608	49.6879	12.0722		4.40915	7.43099	4.76026		4.6912	4.29524	6.21779		15.5917		75.369	77.1863	43.7892		7.40709	12.8048	9.95344
	7.53209	1.36117	1.88515		-1.63083	0.564161	2.37166		-1.60985	0.899967	1.24771		1.40236		4.36617	2.85321	1.87063		-1.73686	-1.42658	-2.73296		4.48607	1.06067	1.16314		1.10039		46.4917	49.0277	12.2764		4.32762	7.19416	4.89254		4.98574	4.12378	5.66735		15.443		75.8154	76.6571	44.1499		7.45052	12.8947	9.94848
	7.29863	1.20397	1.58758		-1.6929	0.445398	2.1215		-1.56964	0.894943	1.55193		1.31571		4.56181	2.92347	1.733		-1.55971	-1.44399	-2.72099		4.83587	1.74531	1.14483		1.24662		46.9102	48.7842	12.1951		4.28069	7.39718	5.19044		5.02422	4.26914	5.74632		15.5331		76.3117	75.9895	43.0115		7.43332	12.8589	9.87658
	7.11531	1.12201	1.58645		-2.02613	0.253556	2.08627		-1.53648	0.498589	1.89791		1.22194		4.59826	2.959	1.60027		-1.51357	-1.40478	-2.55122		5.19178	2.03516	1.40366		1.36873		46.8734	48.8804	12.2887		4.06064	7.55305	5.25543		4.75088	4.51708	6.59248		15.6413		76.4025	75.7454	42.4013		7.57806	12.7849	9.9921
	7.1386	0.824849	1.4294		-1.94106	0.346835	1.98965		-1.64685	0.275674	1.66414		1.12014		4.36446	2.78044	1.4712		-1.63486	-1.15407	-2.54693		5.70057	2.06031	1.5515		1.39918		47.0172	48.1717	12.2809		4.23788	7.48812	5.1781		4.67321	4.67658	7.23356		15.6619		76.4102	75.8998	43.3283		7.6045	12.6685	10.0469
	7.48024	0.494619	1.53303		-1.4906	0.404773	1.9461		-1.74356	0.0752607	1.4847		1.13162		4.59404	2.7009	1.39198		-1.69556	-0.895488	-2.56783		5.85283	1.85936	1.4364		1.40851		46.2597	47.7496	12.2752		4.39416	7.52489	5.15576		5.20727	4.76707	7.08872		15.6025		76.8704	76.0528	44.2752		7.64457	12.5586	10.1271
	7.84201	0.388225	1.5385		-1.28288	0.407639	1.98982		-1.61218	0.0477607	1.51541		1.20381		4.8951	2.63217	1.27008		-1.85774	-1.15904	-2.51434		5.19365	1.88771	1.50868		1.31736		45.593	47.9905	12.3255		4.52914	7.65143	5.14154		5.45028	4.9979	6.98996		15.6299		76.7983	76.2017	43.8861		7.69674	12.5033	10.0853
	7.05717	0.63774	1.43989		-1.28223	0.362491	2.06777		-1.24548	-0.108978	1.31569		1.13823		4.49108	2.67452	1.09074		-2.03685	-1.06019	-2.42893		4.79925	2.24812	1.62171		1.26661		45.1797	47.6411	12.3622		4.49035	7.62499	5.22154		5.01435	5.23885	7.11155		15.5427		76.6554	76.5643	43.9997		7.78815	12.4779	10.1455
	7.04194	0.744223	1.45898		-1.51329	0.378711	2.12473		-0.713103	-0.651325	1.29914		1.13		3.90467	2.58719	0.903003		-2.27124	-1.12003	-2.38128		4.94066	1.75437	1.69664		1.11266		44.8491	46.9785	12.5136		4.23892	7.78782	5.24247		4.44623	5.02297	7.52943		15.401		76.7838	76.6767	43.843		7.82911	12.4413	10.2177
	7.25349	0.907998	1.217		-1.10483	0.337579	2.08104		-0.536901	-1.24726	1.15764		1.11842		3.128	2.53141	0.532561		-2.42548	-1.15367	-2.30583		4.75456	0.887947	1.71195		0.851272		44.7892	46.654	12.4511		3.51251	7.73083	5.25936		4.37579	5.16738	7.95216		15.3214		76.8989	76.4572	44.4757		7.87832	12.1724	10.3472
	7.25515	1.07238	1.03166		-1.19622	0.384979	2.03778		-0.398273	-0.99247	0.897705		1.12141		2.36152	2.71145	0.592945		-2.2986	-1.129	-2.22993		4.67694	0.0399972	1.68648		0.712423		44.6158	46.4646	12.4361		3.4035	7.36683	5.35805		4.61024	5.40001	7.89498		15.2833		77.0126	76.1627	44.9424		7.93858	12.1088	10.3216
	7.49706	1.24759	1.10187		-1.37559	0.354894	2.1621		-0.434584	-0.975647	0.725924		1.14485		2.10448	2.55554	0.726317		-1.946	-1.11528	-2.21453		4.84116	0.47927	1.9704		0.822372		44.8421	46.3543	12.3727		3.35844	7.23795	5.39071		4.69539	5.33743	7.49246		15.2313		77.7716	76.6414	44.8284		7.90643	12.1301	10.3794
	7.06789	1.04386	1.27919		-1.73239	0.219476	2.07212		-0.932906	-1.202	0.771192		0.954049		2.09982	2.0249	0.604559		-1.95667	-0.882561	-2.09108		4.86352	0.168017	2.15621		0.776302		44.7049	46.204	11.8869		3.27503	7.31164	5.28771		4.60035	5.45089	7.39759		15.1243		78.5297	76.751	44.7332		7.95439	12.2089	10.4158
	7.16031	0.895633	1.32596		-1.97145	0.12093	1.65705		-1.33031	-1.23938	0.988497		0.845249		2.27784	1.73144	0.511634		-2.11711	-0.982101	-1.94738		4.8865	-0.169197	2.50704		0.744296		44.8484	46.1158	11.7881		3.04059	7.30604	5.29556		4.46861	5.70787	7.0765		15.0719		79.067	76.8702	44.4144		7.89086	12.2916	10.5057
	7.23357	1.48908	1.62144		-1.96246	0.0246626	1.58864		-1.13926	-1.47949	1.50874		0.987213		2.3135	1.87638	0.469404		-2.10044	-1.00068	-1.83238		4.74899	0.579695	2.82667		0.875682		44.7368	45.8749	11.7617		2.81088	7.32531	5.46038		4.29468	5.80356	6.9867		15.0061		79.6543	76.3941	45.2218		7.9204	12.29	10.5629
	7.41115	1.7741	1.60018		-2.39344	0.0046207	1.66656		-1.20506	-1.73785	2.02613		1.01627		2.2983	1.73946	0.576216		-1.87822	-1.08692	-1.76255		4.7423	0.269056	2.85554		0.861464		44.7806	45.6975	11.6801		2.65553	7.28828	5.5553		4.04411	5.77836	6.31064		14.8656		79.9449	76.6035	44.6758		8.0174	12.2971	10.5219
	7.68777	1.83308	1.74162		-2.89607	0.0417667	1.69736		-1.48604	-2.02703	2.32685		0.991033		2.18296	1.84743	0.66882		-1.80393	-0.962285	-1.71467		4.52776	0.828202	2.75185		0.925127		44.7459	45.763	11.7742		2.63981	7.37515	5.56699		4.22069	5.82972	6.77362		14.9655		79.7608	77.0855	44.0269		7.95232	12.1861	10.5618
	7.51351	2.02717	1.9469		-2.56734	0.175342	1.90897		-1.66354	-2.13305	2.10708		1.03501		2.24985	2.45055	0.680897		-2.003	-0.993115	-1.60457		4.22682	0.556255	2.64792		0.912401		44.5286	46.2225	11.7942		2.47457	7.29643	5.52981		4.13061	5.61663	6.79612		14.9322		78.9984	77.4134	45.0746		7.96784	12.1973	10.6992
	7.67557	2.13052	2.02432		-2.38039	0.173441	1.86471		-1.80957	-1.74396	1.8372		1.08576		2.40132	2.4637	0.744162		-1.89681	-1.18343	-1.52896		3.96961	0.0975278	2.56891		0.848448		44.5491	45.5913	11.7133		2.30605	7.04609	5.66936		4.22465	5.27735	6.1572		14.7261		79.2814	77.4352	45.0706		7.99374	12.1412	10.6888
	7.92682	2.26678	1.77826		-2.75489	0.169108	1.97667		-1.97774	-1.56995	1.61706		1.04801		2.44424	2.41905	0.796338		-1.85353	-1.02154	-1.46072		3.59293	-0.704267	1.81256		0.669452		44.7488	46.3605	11.7392		2.1429	7.13174	5.9183		4.24744	5.16884	5.75042		14.8009		79.898	77.7436	45.1422		8.05938	12.0252	10.6701
	7.90381	2.29368	1.73847		-3.03438	0.132921	2.08654		-1.9844	-1.41433	1.24182		0.996016		2.12269	2.32189	0.865514		-1.95811	-1.26633	-1.32959		3.86686	-0.448938	1.55062		0.636069		45.7299	46.8328	11.7189		1.84612	6.99332	6.10046		3.89451	5.3897	6.01529		14.9468		80.0953	77.8999	44.2906		7.9833	11.8928	10.5852
	8.15477	2.1922	1.72325		-3.31313	0.164897	2.1083		-1.70505	-1.48718	0.966097		0.978239		1.90185	2.36271	0.896549		-1.75564	-1.16753	-1.21		4.60007	0.28452	1.58051		0.832561		46.6062	47.0163	11.6665		1.47346	6.77735	6.34588		3.78704	5.46387	6.10254		15.0266		80.4095	77.6821	45.0768		7.90944	11.8957	10.6558
	8.28204	1.99746	1.88166		-3.46393	0.0368515	2.18692		-1.45664	-1.24555	1.05421		1.03034		1.89511	2.26026	0.890193		-1.64024	-1.05541	-1.11839		4.69529	0.123572	1.5675		0.846431		47.0127	47.3589	11.8998		1.2889	6.83367	6.57407		3.72705	5.45946	5.6542		15.0899		80.6979	77.4553	44.8486		7.82689	11.7251	10.7443
	8.45569	1.93704	1.56043		-3.45191	-0.0252862	2.22595		-1.35524	-1.06509	1.15817		1.04886		2.24166	2.54779	0.98552		-1.63888	-1.12203	-1.08419		4.39287	0.377131	1.55975		0.917735		46.777	48.2548	11.9479		1.19337	6.87576	6.72398		3.43329	5.77126	5.48014		15.1619		80.3985	77.624	44.7617		7.78044	11.4665	10.8565
	8.11563	1.94733	1.67035		-3.53433	0.0707909	2.38082		-1.16831	-0.846415	1.08765		1.08039		2.61643	2.48193	1.05684		-1.62073	-1.13059	-1.02778		4.42772	0.262134	1.51558		0.953504		46.6805	48.7513	11.9503		1.78074	6.79631	6.77372		3.16074	5.64132	5.89017		15.2695		80.5188	77.5163	44.2555		7.7812	11.2484	10.868
	7.58708	1.9193	1.77956		-3.88319	0.0645323	2.4671		-1.38197	-0.818569	0.975205		0.967672		2.60629	2.1251	0.924053		-1.73518	-1.18895	-1.01003		4.53138	0.203422	1.48476		0.882316		46.617	48.8306	12.1299		1.94567	7.07347	6.71861		3.11975	5.39014	5.70956		15.2816		80.8611	78.3795	43.9377		7.72413	11.2223	10.9236
	6.91179	1.77765	1.96942		-4.0173	0.190532	2.33906		-1.52803	-0.826713	1.09815		0.879394		2.36072	2.2334	0.781534		-1.9227	-1.13739	-0.950233		4.67197	-0.132652	1.31004		0.801633		46.6642	48.8351	12.1564		2.01517	7.13789	6.68032		3.03877	5.59372	6.08217		15.356		80.8285	78.2907	44.4672		7.5965	11.1376	10.9615
	7.49427	1.5017	1.68896		-3.73709	0.32128	2.38745		-1.48654	-0.656607	1.23684		0.97225		1.99715	2.35201	0.864117		-2.1733	-1.27576	-0.901683		4.48265	0.283754	1.50456		0.79261		46.9154	49.3846	12.1662		1.94767	7.15301	6.77502		3.18289	5.50873	5.9		15.4371		80.5195	78.396	44.6029		7.53665	11.0879	11.014
	7.46409	1.15149	1.70585		-3.4413	0.334097	2.32005		-1.65703	-0.677169	0.935314		0.903934		1.97124	2.45135	1.02248		-2.2286	-1.28902	-0.874824		4.26752	0.767742	1.42886		0.835195		46.8388	49.2692	12.2378		2.00006	7.0681	6.79653		3.32751	5.33083	6.31346		15.4647		80.3323	78.8336	45.6593		7.65904	11.0716	10.9739
	7.68613	0.719027	1.35485		-3.55996	0.445223	2.43202		-2.10481	-0.576171	0.477114		0.763714		2.13284	1.98904	1.04576		-2.11425	-1.25151	-0.953673		4.18186	0.149327	1.16384		0.704803		47.2513	48.7207	12.3359		2.12757	7.18812	6.69711		3.33704	5.29742	6.78943		15.5272		80.3683	79.1977	44.1789		7.74279	10.836	10.9553
	7.87547	0.544959	1.32448		-3.45645	0.512443	2.29242		-2.1483	-0.632703	-0.0667464		0.693952		2.37155	1.96711	1.11258		-2.29668	-1.20539	-0.915885		4.1092	0.646241	1.02076		0.756611		47.3872	48.4726	12.3424		2.22768	7.2325	6.6982		3.7323	5.48201	7.15947		15.6371		80.3031	78.9919	44.7964		7.82958	10.6428	10.9668
	7.98208	0.8731	1.4243		-3.27026	0.566682	2.21946		-1.84051	-0.634536	-0.376457		0.771539		2.43144	1.79395	1.2917		-2.27338	-1.25151	-0.897648		4.3313	0.158574	1.162		0.749602		47.6965	48.8126	12.3799		2.22273	7.15718	6.43222		3.82691	5.66033	6.98763		15.6862		80.7463	78.9538	45.0117		7.88024	10.5413	10.9017
	8.47926	0.806581	1.55729		-3.81269	0.399062	2.12342		-1.8044	-0.906864	-0.150961		0.743412		2.50228	1.09069	1.32892		-2.19201	-1.29598	-0.974305		4.41891	0.47814	1.19814		0.728309		47.7394	48.4275	12.3431		2.2094	7.20605	6.09384		4.00563	5.69485	7.4559		15.6862		81.8304	79.3407	44.5968		7.83501	10.363	10.805
	8.30169	0.371422	1.51286		-4.02358	0.455647	1.967		-1.81192	-1.22411	-0.150074		0.599882		2.49455	1.56879	1.40156		-2.39191	-1.19003	-1.08171		4.61008	0.392475	1.15692		0.773415		47.6635	48.7596	12.4608		2.15919	7.3596	5.86465		4.36213	5.85074	7.03924		15.7244		82.0472	79.6389	44.1076		7.77732	10.2101	10.7243
	7.59722	0.280906	1.71437		-4.31214	0.369298	2.00914		-1.65884	-1.03204	-0.201938		0.529552		2.42667	1.50985	1.48407		-2.45757	-1.52141	-1.15941		4.85245	0.748677	1.47648		0.817757		47.4403	49.1054	12.3941		2.19869	7.19132	5.64892		4.32009	5.87562	7.58221		15.7507		81.965	80.1437	43.5593		7.73476	10.1544	10.6959
	7.65359	0.432186	1.79965		-4.05334	0.349101	2.18606		-1.55699	-1.19343	0.0671001		0.631548		2.32824	1.55027	1.51719		-2.40045	-1.53607	-1.2891		4.6289	0.241599	1.5932		0.737087		47.1412	49.1929	12.4816		2.30857	7.20534	5.49296		4.31893	5.64542	7.54051		15.703		81.6975	80.0113	44.0643		7.78763	10.0707	10.6861
	7.1571	0.500872	1.82382		-3.93653	0.311185	2.18594		-1.59104	-1.19372	0.246906		0.611614		2.15537	1.42896	1.58452		-2.48261	-1.74105	-1.46502		4.3745	-0.303811	1.42915		0.553335		46.995	50.1052	12.59		2.51986	7.32711	5.23099		4.30672	5.44515	7.07517		15.7328		81.6247	80.0944	43.9956		7.77855	9.87571	10.4274
	7.28273	0.490043	1.87317		-3.3429	0.517229	2.08407		-1.7226	-1.18497	0.111767		0.678727		2.17705	1.13885	1.63335		-2.37934	-1.95855	-1.56474		4.49342	-0.955965	1.45413		0.448689		47.0537	51.1793	12.1283		2.56003	7.27273	4.91409		4.66519	5.38713	6.66509		15.7584		81.8626	80.3934	44.1908		7.75177	9.83199	10.1576
	7.25342	0.347642	2.11816		-3.86956	0.533343	1.85355		-1.81131	-1.10368	0.0856971		0.600809		2.2994	0.988896	1.60804		-2.33987	-1.90877	-1.54986		4.49071	-0.653219	1.4648		0.488904		47.4739	50.0709	12.1601		2.60338	7.07426	4.63862		5.26116	5.23041	6.35602		15.6521		82.5823	80.3746	44.113		7.75562	9.91577	10.0461
	8.14316	0.0995193	2.22074		-4.27685	0.386098	1.70853		-1.53513	-1.16224	-0.0163934		0.618605		2.5565	1.22435	1.65047		-2.35305	-1.77365	-1.62552		4.2656	0.0413716	1.6588		0.627208		47.2794	49.3434	12.2512		2.57115	6.82782	4.37742		5.71627	5.29332	5.94684		15.5119		82.9608	80.7165	43.8081		7.72946	10.0128	9.95165
	8.70641	0.0158991	2.2723		-4.12228	0.318809	1.69236		-1.25315	-1.25795	-0.179819		0.688064		3.07055	1.19022	1.7544		-2.33999	-1.61342	-1.75886		4.3022	0.800634	1.70973		0.790607		47.5747	49.5501	12.0925		2.43222	6.5165	4.18645		5.72807	5.48755	6.28765		15.5395		82.9694	80.0454	43.8495		7.78303	9.92126	9.87384
	8.8925	0.21457	2.04913		-4.23097	0.293773	1.76907		-1.07225	-1.19933	0.0809427		0.755272		3.4021	1.16729	1.74689		-2.57612	-1.74494	-1.8446		4.0242	0.42447	1.46261		0.673545		48.0647	49.6947	12.0233		2.11777	6.1561	4.10117		5.81973	5.49226	6.38174		15.539		82.9638	79.8896	43.6704		7.96231	9.76187	9.64274
	8.05681	0.266469	2.12248		-4.41417	0.354819	1.71122		-0.960022	-1.29788	0.32379		0.684835		3.92948	1.39062	1.79909		-2.58282	-1.88091	-1.94129		4.00375	-0.320731	1.33274		0.63666		48.1064	49.0758	11.9135		2.12607	5.91568	3.90158		5.96986	5.56478	6.85526		15.4921		83.1624	79.998	43.7292		8.05146	9.49937	9.37947
	8.15549	0.376887	1.87155		-5.03531	0.426578	1.71648		-0.593408	-1.48412	0.627845		0.673554		3.87972	2.29846	1.89211		-2.5121	-1.96909	-2.05921		4.08166	-0.531406	1.4264		0.72295		48.4041	48.7034	12.0172		2.00111	5.73245	3.65813		6.08445	5.47571	6.88676		15.4404		83.0873	79.5708	42.6603		8.03374	9.48019	9.19849
	7.80966	0.399146	1.90022		-5.11115	0.429152	1.63344		-0.23964	-1.41708	0.775464		0.68658		3.55767	2.31288	1.96467		-2.6986	-2.12709	-2.04916		4.10283	-0.363262	1.66689		0.707425		48.5414	48.4532	12.023		1.84537	5.40892	3.44972		6.29445	5.3079	6.529		15.317		82.9647	79.5571	43.2694		7.96576	9.4418	9.06888
	7.31875	0.24777	1.89033		-4.75639	0.345686	1.45453		0.0185006	-1.78171	0.780684		0.613129		3.11819	2.13774	1.93905		-2.68363	-2.20066	-2.08087		4.01756	-0.497527	1.82542		0.619477		48.5762	48.5788	12.0819		1.65334	5.24669	3.28963		5.45249	5.08691	6.78068		15.1941		83.3833	79.5709	43.3315		7.87522	9.27577	8.87723
	7.27631	-0.0586415	1.76897		-4.73277	0.217629	1.21917		-0.144154	-1.44255	0.652627		0.52851		3.0103	2.15211	1.8035		-2.6588	-1.91049	-2.03191		3.83826	-0.774093	2.13317		0.618004		48.7531	48.6754	11.7744		1.59186	5.03593	3.49058		5.46673	5.02358	6.66051		15.1636		83.3928	79.7797	43.8575		7.91078	9.16426	8.77232
	7.51845	-0.231855	1.64785		-4.6339	0.468162	1.14301		-0.54305	-0.853521	0.117953		0.51479		2.66361	2.36282	1.79588		-2.69021	-1.80395	-2.03124		3.70317	-1.02871	2.59398		0.618371		48.9369	48.7846	11.9244		1.60355	4.68826	3.68638		5.72363	5.11545	6.37979		15.2048		82.9599	79.8484	43.2282		7.96253	9.04907	8.62726
	7.862	0.0925074	1.6448		-4.33369	0.477051	1.12901		-0.888361	-0.504855	-0.134228		0.593805		2.24185	1.95187	1.78496		-2.72779	-1.87821	-1.97672		3.57068	-0.701884	2.71124		0.552889		48.833	48.6354	11.7781		1.64112	4.42865	3.69215		5.79408	4.98311	6.21667		15.1114		82.955	79.6272	43.321		7.88214	9.06319	8.4733
	8.16438	0.276403	1.90576		-4.1341	0.461737	0.755531		-0.933488	-0.78152	-0.280531		0.603797		2.40509	2.0736	1.73636		-2.77923	-1.90853	-1.90107		3.59707	-0.947367	2.94751		0.580381		48.6049	47.7194	11.8149		1.6393	4.23031	3.67695		5.99082	4.78409	5.64789		14.901		82.9444	78.7978	43.5941		7.7806	9.04589	8.32803
	7.93435	0.233482	1.71444		-4.40024	0.487797	0.210406		-0.643752	-0.937896	-0.583857		0.446081		2.56083	2.32355	1.65297		-2.77353	-1.99435	-1.85759		3.3775	-0.761149	2.99366		0.613543		48.3078	46.5087	11.7267		1.51391	4.0491	3.65049		6.23796	4.79375	5.74162		14.7256		82.8972	79.254	43.762		7.69238	9.03565	8.26727
	8.05992	0.113608	1.65812		-4.40915	0.393283	-0.135358		-0.671654	-0.889754	-0.572086		0.394103		2.59179	2.46796	1.63777		-2.6714	-1.88506	-1.77912		3.07203	-0.970368	2.89542		0.595448		47.6926	44.8288	11.4622		1.30351	3.69825	3.61623		6.25129	4.79324	6.14926		14.4217		82.774	79.2855	42.9982		7.60741	8.98636	8.32969
	8.68305	0.111389	1.55225		-4.67683	0.19038	-0.21866		-0.968587	-0.940932	-0.337348		0.37719		2.56149	2.35063	1.54382		-2.61457	-1.90602	-1.69786		2.65588	-0.871023	2.48015		0.500277		47.02	42.726	11.4525		1.2245	3.40728	3.59668		5.65586	4.84402	6.64939		14.064		82.4625	78.8468	43.5571		7.40655	8.97573	8.3293
	8.11106	0.264435	1.57033		-3.9779	0.174112	-0.0985697		-1.35156	-0.973728	-0.305666		0.379169		2.30119	1.89838	1.65527		-2.6768	-2.02154	-1.71073		2.3163	-1.1149	2.1841		0.314585		46.4485	43.0024	11.2835		1.24839	3.33282	3.61332		5.39267	4.93305	6.92402		14.0199		82.3914	78.9345	43.5957		7.062	8.93962	8.19006
	7.02078	0.599905	1.55186		-3.67311	0.214302	-0.841206		-1.63808	-1.11412	-0.241909		0.208713		1.75089	1.564	1.79878		-2.75623	-2.1904	-1.67964		2.23798	-1.42528	1.96012		0.140024		46.368	43.247	11.2042		1.11699	3.18918	3.75722		5.15235	4.97346	7.12864		14.0152		82.3864	78.7236	44.0197		6.93129	8.9875	8.15885
	6.38536	0.818093	1.71205		-3.33914	0.330736	-1.37204		-1.58612	-0.949452	-0.00918699		0.221144		1.28929	1.65347	1.83411		-2.74513	-2.27645	-1.60828		2.25173	-1.46527	1.88194		0.0906003		45.7221	42.4091	11.3344		1.06309	3.26474	3.81999		5.09408	4.83021	6.92223		13.8289		82.3154	79.3641	44.3671		6.84249	8.83911	8.1627
	6.51731	0.7566	1.79958		-3.13193	0.280421	-1.75893		-1.46503	-1.19769	-0.235231		0.1739		1.58048	1.62875	1.75737		-2.36322	-2.23696	-1.58718		2.61968	-1.36592	1.95105		0.220451		44.9784	42.3965	11.4437		0.976638	3.29652	3.75187		5.04786	4.48596	6.49122		13.6521		82.0327	79.4837	44.3955		6.61514	8.76114	8.17711
	7.23768	0.970138	1.89095		-2.9879	0.20317	-2.05408		-1.20743	-1.15759	-0.385692		0.278806		1.42364	0.814659	1.55396		-2.12491	-2.17479	-1.54032		2.76932	-1.41733	1.64704		0.105698		44.5233	43.5407	11.6457		0.988174	3.39942	3.83402		4.46562	4.36519	6.78936		13.7279		81.5148	78.9775	44.3512		6.40381	8.86275	8.19568
	6.83876	1.12522	1.94007		-2.68065	0.0799111	-2.3783		-1.17493	-1.15334	-0.52685		0.229989		1.57075	-0.264503	1.32456		-2.24517	-2.14529	-1.4388		2.78888	-1.00759	1.43321		0.0017827		43.6864	43.2266	11.8048		1.14207	3.2806	3.71683		4.16197	4.48812	6.53024		13.5597		81.2224	78.5242	44.1411		6.2727	8.70827	8.11762
	6.07242	1.13026	1.82435		-2.97945	0.0574026	-2.75383		-1.60545	-1.31786	-0.589618		-0.0179747		1.83668	-0.358752	1.30411		-2.33204	-1.86598	-1.33952		2.92582	-0.405677	1.29532		0.117772		43.1434	43.6466	11.7312		1.23354	3.27273	3.54296		3.7464	4.50393	6.43765		13.4732		81.2436	77.7986	44.241		6.09122	8.72495	8.03141
	6.01377	1.16542	1.89464		-3.05428	0.0726838	-3.15974		-1.81409	-1.01622	-0.30761		-0.0228256		2.37259	-0.460413	1.30048		-2.31847	-1.93418	-1.30627		2.9584	-0.76604	1.35026		0.132928		42.7928	43.8236	11.6954		1.24118	3.35248	3.39142		3.87128	4.07398	5.746		13.332		80.9388	77.1452	44.5571		5.84044	8.91695	8.03202
	6.10651	1.20151	1.77264		-3.15683	0.114504	-3.57266		-1.62206	-1.34134	0.0818392		-0.0462099		2.69358	-0.81473	1.1747		-2.35595	-2.19114	-1.29119		2.80605	-0.45987	1.07514		0.0707326		41.9633	42.9761	11.9149		1.23241	3.45266	3.20457		3.34069	3.45029	5.54133		13.0085		80.9514	76.4919	44.0473		5.51014	8.91424	8.03524
	6.00992	1.17883	1.6316		-2.96158	0.0195979	-3.93268		-1.50718	-1.71589	0.473975		-0.0892671		2.9165	-1.18868	1.20121		-2.48755	-2.28424	-1.12042		2.45002	-0.167913	0.526246		-0.0172024		41.2032	42.3536	11.9112		1.24067	3.49608	3.10989		3.09097	3.24736	4.70566		12.7065		81.145	76.0368	44.3463		5.26244	8.68166	7.99946
	5.90348	0.994664	1.70977		-3.00044	0.0238911	-4.30505		-1.55797	-1.94412	0.516836		-0.184326		3.37473	-1.21312	1.25608		-2.76755	-2.15283	-1.0319		2.31338	-0.677648	0.72309		-0.0195289		40.6936	41.5565	12.0239		1.21076	3.5042	3.04309		2.71725	3.16988	4.78675		12.5229		81.066	76.0075	44.1366		5.12346	8.6127	8.0616
	5.5833	0.865244	1.54058		-3.1856	0.00789468	-4.55459		-1.6179	-1.77969	0.71834		-0.269158		3.45517	-0.696428	1.32476		-2.77739	-2.05811	-1.10736		1.82305	-1.05477	0.787852		-0.0336925		40.4548	41.1466	11.9839		1.13528	3.53022	2.8814		2.64949	3.2005	4.32841		12.3678		81.1645	76.2701	43.7088		4.98982	8.65813	8.06511
	6.11659	0.809846	1.81316		-3.5715	-0.0861245	-4.60462		-2.01025	-1.47678	0.96849		-0.226798		3.0683	-1.31016	1.45606		-2.68509	-2.10444	-1.06541		1.95048	-1.4997	0.731684		-0.162031		40.1556	41.2273	11.7001		1.15065	3.60597	2.64396		2.52315	3.08215	4.27847		12.263		81.4228	75.2178	43.135		4.79921	8.78841	7.90672
	6.103	0.695878	1.90194		-3.51137	0.0275491	-4.73871		-2.69978	-1.39136	0.916271		-0.29962		2.6487	-1.91006	1.39589		-2.69557	-2.26958	-0.994124		1.96339	-1.51129	0.95978		-0.268096		40.0207	41.0848	11.7613		1.22137	3.76793	2.46656		2.19047	3.04059	4.53632		12.2322		81.5001	74.7946	42.6061		4.62997	8.81805	7.69312
	5.24009	0.91691	2.01204		-3.75679	0.0216133	-5.03667		-2.75439	-1.50309	0.889103		-0.441242		2.7078	-2.12033	1.3805		-2.6363	-2.25233	-1.0344		2.31996	-1.68268	1.33508		-0.220301		40.1796	40.7059	12.0899		1.27727	4.09116	2.31088		2.40884	2.99381	5.08695		12.3494		81.4633	74.6721	41.9019		4.64387	8.75931	7.42582
	5.80587	1.03158	1.89372		-4.33552	0.0452701	-5.55927		-2.59292	-1.49674	0.705586		-0.50027		2.98858	-1.79052	1.25892		-2.64686	-2.22664	-0.993433		2.58045	-2.19945	1.6873		-0.149071		40.0049	39.845	12.0593		1.33616	4.02608	2.18205		2.35337	2.89953	4.87808		12.176		81.1033	74.4016	41.6002		4.78255	8.71572	7.28877
	6.38589	1.01371	1.64711		-5.26788	-0.030009	-5.07316		-3.10842	-1.08265	0.740903		-0.5305		3.62635	-1.85795	1.00017		-2.75335	-2.19366	-0.955804		2.58334	-1.98059	1.76414		-0.0852623		39.5087	39.1841	11.9728		1.36496	4.2577	1.94094		2.33334	2.69403	4.37952		11.9596		80.7439	74.0257	41.1403		4.75036	8.59188	7.1683
	7.18576	1.04644	1.51098		-5.22309	-0.0792116	-4.86209		-3.81012	-1.15559	0.693674		-0.521472		4.1858	-1.71219	0.787467		-2.89684	-2.30041	-0.898368		2.3492	-2.36562	1.8304		-0.113396		38.8871	39.2399	11.8959		1.40203	4.33897	1.70921		2.12894	2.54765	4.26735		11.8241		80.6734	73.0162	41.0086		4.63926	8.67241	6.9395
	6.92943	1.16023	1.44055		-5.4383	-0.0271546	-4.87094		-3.96045	-1.42556	0.470177		-0.635779		4.21588	-1.72124	0.726955		-3.14434	-2.49865	-0.785665		1.68054	-2.29515	1.87464		-0.216337		38.4893	38.4985	11.729		1.76205	4.50367	1.56062		2.03182	2.47206	3.49395		11.6157		80.6849	72.5452	41.2159		4.53371	8.62944	6.71486
	6.71831	1.2644	1.39683		-5.47645	-0.0234734	-4.85934		-3.87053	-1.30265	0.705458		-0.605271		4.38143	-1.4504	0.79955		-3.28894	-2.31689	-0.722879		1.78705	-2.11828	1.87072		-0.117627		38.1126	37.1894	11.491		1.81827	4.39553	1.40574		2.19321	2.18356	3.08927		11.3199		80.8189	72.5387	41.2993		4.43879	8.58646	6.49403
	7.24392	1.42504	1.45462		-5.70176	0.0982739	-4.79643		-3.89849	-0.925598	1.05505		-0.449487		4.1037	-1.37177	0.767165		-3.20749	-2.39716	-0.752964		1.95315	-2.49611	1.67165		-0.192204		38.0144	37.3509	11.02		1.78795	4.58114	1.65332		2.23059	1.7708	3.52554		11.3261		80.8421	72.6276	41.4242		4.33705	8.61987	6.31047
	8.07157	1.60853	1.46835		-5.77334	0.106869	-4.85478		-3.44784	-0.690917	1.19465		-0.257432		3.93177	-1.40877	0.59061		-3.13963	-2.60529	-0.899413		1.81526	-3.19342	1.46539		-0.382611		37.8401	36.7687	11.0487		1.67461	4.54204	1.95984		2.60434	1.63281	3.37668		11.272		80.7515	72.7253	41.1705		4.34017	8.66378	6.13534
	8.49115	1.69453	1.62056		-5.95147	0.0461765	-4.62673		-3.27973	-0.554367	1.10164		-0.162026		3.85388	-1.48543	0.289737		-3.34129	-2.35705	-0.951823		1.68718	-3.29067	0.917529		-0.51977		37.2973	36.4026	11.0133		1.73691	4.44299	2.02568		3.02025	1.85326	3.61903		11.2679		80.5627	72.664	39.602		4.43193	8.652	5.98389
	8.26036	1.47518	1.7192		-5.43106	0.0757852	-4.28653		-3.22612	-0.341091	0.882309		-0.0968852		3.94327	-1.19133	0.113074		-3.3485	-2.39221	-1.07911		1.52049	-3.44215	0.748955		-0.569722		36.7021	36.8073	10.9272		1.73345	4.47502	2.10047		2.8299	2.12861	4.0643		11.3076		80.3268	72.2648	38.6574		4.51773	8.80704	5.79469
	8.13911	1.41764	1.9034		-5.73964	-0.121721	-4.04785		-2.94242	-0.120308	0.678493		-0.0925878		4.09735	-1.56128	0.0263838		-3.37283	-2.4132	-1.19678		1.65602	-3.61289	1.17023		-0.578556		36.6233	36.8497	10.6716		1.73429	4.5923	2.12054		2.49063	2.10183	4.81036		11.3327		79.931	71.5928	38.5088		4.38193	9.06149	5.67745
	8.31446	1.6562	1.64808		-6.2953	-0.155167	-3.99825		-2.5904	0.195508	0.673945		-0.0612136		4.37008	-1.85023	-0.0735088		-3.11904	-2.49831	-1.25088		1.5621	-3.52909	0.632876		-0.639557		36.5679	37.2374	10.3939		1.7705	4.65769	2.16276		2.3455	2.07398	5.39458		11.4005		79.5119	70.931	37.669		4.07035	9.09974	5.45026
	8.79565	1.8464	1.44315		-6.16786	-0.134767	-3.87135		-2.52065	0.196182	0.518305		0.0116733		4.35934	-2.62007	-0.402449		-2.9682	-2.60267	-1.2259		1.83048	-2.94373	-0.0958814		-0.741008		36.6343	37.8648	10.3452		1.58592	4.62209	2.22537		1.95135	1.89142	5.56026		11.409		79.2129	70.086	37.3389		4.02978	9.1314	5.31351
	8.88551	1.90883	1.41552		-5.86637	-0.0911636	-3.77192		-2.45274	0.406095	0.275134		0.0787667		4.82674	-2.44328	-0.647567		-2.75342	-2.46727	-1.2383		2.1217	-2.67153	-0.0634817		-0.592935		36.5599	38.257	10.5838		1.06175	4.71598	2.28638		1.55443	1.72282	5.02987		11.308		78.662	69.989	36.6466		3.98604	9.06165	5.28559
	9.21533	1.88902	1.39131		-5.74021	-0.113153	-3.61746		-1.94808	0.263368	0.0499858		0.154457		5.44373	-1.94759	-0.625746		-2.842	-2.33777	-1.28249		2.45344	-2.94116	-0.480188		-0.506641		36.3739	37.253	10.5012		0.933972	4.83367	2.39766		1.38202	1.7327	4.91863		11.1474		78.3005	69.7383	36.4413		3.97552	9.0504	5.3557
	9.25476	1.70286	1.26514		-5.66961	-0.0371393	-3.6439		-1.97181	-0.00468867	-0.240302		0.0728135		5.44044	-1.64852	-0.561542		-3.16325	-2.32976	-1.29901		2.59388	-2.7372	-0.789702		-0.499409		35.8883	36.7448	10.4718		0.694281	4.12436	2.43851		1.02829	1.7021	4.09333		10.7984		77.7309	69.2389	35.4248		3.9126	8.72917	5.52786
	8.78878	1.43101	1.39579		-5.33541	-0.0278424	-3.51978		-2.35038	0.0314897	-0.475396		-0.00685937		5.57023	-1.71816	-0.581949		-3.21819	-2.29244	-1.39531		2.58566	-2.65409	-1.19045		-0.543854		35.3882	36.6559	10.5625		0.47405	4.17856	2.50774		0.6941	1.63854	4.14568		10.6939		76.9802	68.704	35.5738		3.81727	8.70403	5.51842
	8.74603	1.33648	1.83227		-4.97664	0.132186	-3.67306		-1.99541	0.062659	-0.603889		0.0956255		5.48304	-1.36304	-0.575068		-3.25311	-2.17849	-1.45057		2.394	-2.75567	-1.76616		-0.607231		35.3056	36.2718	10.8071		0.413422	4.17844	2.70841		0.382157	1.61322	4.45193		10.6813		76.1072	68.7975	35.0351		3.71994	8.71023	5.38008
	8.28174	1.41114	1.72914		-5.3434	0.293976	-3.99466		-1.62736	-0.098081	-0.860226		-0.0230814		4.73862	-1.94445	-0.474902		-3.30842	-2.11706	-1.56241		2.13243	-2.59534	-2.01741		-0.794328		35.3692	35.6568	10.7162		0.21615	4.21792	2.83512		0.320786	1.59303	4.27296		10.5776		75.4897	68.6992	33.8105		3.63119	8.72529	5.23955
	8.21092	1.31652	1.5412		-5.43712	0.311298	-3.94579		-1.86443	0.317005	-1.14954		-0.0777702		3.9656	-1.86675	-0.404731		-3.38272	-1.76236	-1.6678		2.52011	-2.78628	-1.59569		-0.775622		34.704	34.9905	10.8032		-0.0699361	4.13488	2.81539		-0.0764074	1.70304	5.11478		10.4577		74.8468	68.2667	32.7475		3.57483	8.73965	5.23602
	7.72191	1.11155	1.71027		-5.42276	0.17298	-3.87241		-2.14153	-0.0972928	-1.59387		-0.267905		3.4456	-1.95759	-0.258103		-3.57494	-1.8365	-1.77426		2.34641	-2.49868	-0.958172		-0.785138		34.0904	34.1692	10.7548		-0.364243	4.26937	2.78828		-0.0603026	1.94352	4.66332		10.2505		74.239	67.7568	32.1833		3.47591	8.74301	5.29004
	7.4111	1.04088	1.60982		-5.08024	0.136218	-3.58866		-2.01313	-0.195334	-1.8233		-0.278071		3.33793	-2.0279	-0.135609		-3.70234	-1.86514	-1.80851		1.94391	-2.53311	-0.853534		-0.849366		33.7107	33.5926	10.9002		-0.551843	4.27054	2.41077		0.266053	2.03265	4.56421		10.1329		73.5754	67.2641	30.9361		3.33183	8.59336	5.31955
	6.83194	1.20858	1.84761		-4.82625	0.152478	-3.71954		-1.76936	-0.401419	-2.04265		-0.302067		3.0888	-1.82681	-0.0144053		-3.81869	-1.86554	-1.75679		1.85419	-2.07933	-0.801818		-0.802267		32.7223	32.9473	10.7994		-0.651914	4.25133	1.95129		0.522224	1.69057	4.87534		9.90088		72.7027	66.7438	30.2488		3.13035	8.58407	5.38301
	6.05742	1.38121	1.54924		-4.36563	0.23936	-3.85458		-1.67437	-0.320344	-2.33951		-0.36969		2.82811	-1.6625	0.170098		-3.76931	-1.94599	-1.75206		1.84681	-1.61351	-0.405237		-0.700398		32.0894	31.8724	11.0563		-0.777713	4.18101	1.77846		0.525325	1.35897	5.1078		9.68799		71.8117	66.3131	30.384		2.88339	8.56719	5.3738
	6.02453	1.62879	1.68453		-4.26564	0.276651	-3.93497		-1.67055	-0.415948	-2.43063		-0.344805		2.86308	-1.97496	0.321265		-3.90392	-1.96055	-1.70778		2.0979	-1.54616	-0.229537		-0.671183		32.1843	30.5811	10.7768		-0.980494	4.02982	1.56177		0.801235	1.74107	4.32547		9.4468		71.1105	65.9476	30.2054		2.70541	8.40325	5.39869
	6.31514	1.61633	1.76961		-3.95612	0.314468	-3.97539		-1.65066	-0.435679	-2.50276		-0.27834		2.66175	-1.91428	0.23415		-3.89242	-1.85588	-1.72739		2.23321	-2.05041	-0.440657		-0.750214		32.1189	29.79	10.8155		-1.26118	3.82372	1.39246		0.990268	1.79297	4.19991		9.29584		70.6804	65.9465	30.1053		2.77088	8.19056	5.34242
	6.47289	1.49343	1.97937		-3.61638	0.239054	-3.69323		-1.61168	-1.01046	-2.38789		-0.23721		1.97146	-1.71127	0.165504		-3.96762	-1.81548	-1.72598		2.11948	-2.11594	-0.36767		-0.827501		31.9267	29.0773	11.0038		-1.48819	3.705	1.22443		1.13281	1.77792	4.10896		9.16319		70.425	65.4786	30.4526		2.86318	8.10001	5.36421
	6.45443	1.35256	2.01274		-3.77904	0.237364	-3.75112		-1.60449	-0.983085	-2.05115		-0.234642		1.35601	-1.88506	0.390317		-4.13227	-1.81432	-1.71061		2.11113	-2.36364	-0.106031		-0.906052		31.3097	27.7748	10.908		-1.40351	3.65822	1.04324		1.37907	1.90812	4.39125		8.99653		70.2862	64.6407	30.0191		2.58238	7.97435	5.33251
	6.10836	1.23353	1.94791		-4.20413	0.343876	-3.82932		-1.5823	-1.46082	-1.76423		-0.356347		0.997253	-1.95633	0.538131		-4.44965	-1.84813	-1.76078		1.6964	-2.66287	-0.183352		-1.06993		30.6825	26.8425	10.729		-1.05526	3.55033	0.902498		1.60012	1.99008	4.65774		8.87772		69.9502	64.076	30.1908		2.52102	7.87379	5.23871
	5.88745	1.79316	1.95427		-4.01938	0.219743	-3.93957		-1.33631	-1.12516	-1.517		-0.231422		0.978171	-2.19708	0.540527		-4.60331	-2.02408	-1.7713		1.50077	-2.32628	-0.180834		-1.12038		29.8151	27.7371	10.5467		-1.0488	3.42053	0.735575		1.7947	2.06091	4.42373		8.83173		69.5103	63.6232	30.3953		2.43521	7.81433	5.16636
	6.13118	2.08614	2.02784		-3.63968	0.109872	-3.82953		-1.22273	-0.789848	-1.24592		-0.0414104		0.900553	-2.61666	0.491845		-4.6883	-1.97462	-1.76656		1.07959	-2.51598	-0.27944		-1.26328		29.5486	27.8548	10.4133		-0.915089	4.02794	0.6104		1.73717	2.04317	4.43231		8.8614		69.2749	63.3155	31.0453		2.33429	8.14745	5.01872
	6.2158	1.87134	1.93365		-3.53518	0.0544346	-3.7582		-0.951661	-0.824527	-0.794343		0.0234802		0.563263	-2.75105	0.490915		-4.80538	-2.09698	-1.73532		0.764201	-2.22628	-0.182402		-1.331		29.6929	28.0062	10.3926		-0.799497	4.15413	0.456144		1.80775	1.91953	4.70609		8.92621		68.9435	62.9946	30.5476		2.28891	8.16219	5.00132
	5.7017	1.76049	1.61535		-3.1642	-0.0179193	-3.81058		-0.709397	-1.03039	-0.547077		-0.0224467		0.416934	-3.2345	0.539322		-4.89738	-2.12557	-1.64623		0.799114	-2.54228	0.173698		-1.39077		29.2025	28.1008	9.97695		-0.769675	4.23452	0.170133		1.79214	1.91789	4.81129		8.82629		68.6371	61.6795	30.5282		2.24199	8.2533	5.10608
	5.73091	1.6697	1.32672		-2.61249	-0.182376	-3.58377		-0.684503	-0.72834	-0.21241		0.0803829		0.744935	-3.23972	0.594556		-4.84593	-2.04269	-1.51118		0.751346	-2.34073	0.341582		-1.28309		28.7266	28.3958	9.90222		-0.654028	4.11414	-0.0578286		1.53979	1.86525	4.99551		8.75861		68.0343	61.341	30.6911		2.16051	8.21707	5.29063
	5.89304	1.58879	1.31439		-2.20278	-0.120619	-3.57001		-0.453243	-0.487494	0.586454		0.28317		1.08395	-3.69163	0.650901		-4.75955	-2.32772	-1.39569		0.786469	-1.72069	-0.083114		-1.27301		29.302	28.9326	9.54349		-0.537589	4.21143	-0.215944		1.71469	1.68052	4.66544		8.81074		67.6588	60.7577	29.7547		2.13134	8.25794	5.34479
	6.45874	1.54893	1.15441		-1.92324	-0.033839	-3.58678		-0.0493462	-0.0959669	0.97115		0.493783		1.03371	-3.84582	0.599325		-4.6303	-2.34285	-1.29795		0.624549	-1.8733	-0.313403		-1.33845		29.37	28.4107	9.46774		-0.463053	4.10072	-0.47791		1.67939	1.56501	5.4859		8.79317		67.218	60.4769	28.8715		2.18798	8.17468	5.35581
	6.45587	1.43615	1.17117		-2.4	-0.0347369	-3.54679		-0.127358	-0.216117	0.921581		0.40664		0.739726	-3.91321	0.616918		-4.56603	-2.19499	-1.28219		0.974118	-1.7824	-0.0927201		-1.27786		29.4446	28.0256	9.35686		-0.392142	4.24676	-0.36554		1.18975	1.53264	5.6738		8.74581		67.0192	60.0139	29.5299		2.23571	8.33013	5.33098
	6.71207	1.27378	1.20409		-2.89932	-0.073253	-3.33429		-0.239458	-0.324117	1.18521		0.389413		0.735526	-4.32918	0.746974		-4.58259	-2.13887	-1.29465		1.09631	-1.92354	0.0768344		-1.29035		29.8892	28.0857	9.27604		-0.351143	4.37847	0.0567218		0.841891	1.66309	6.0296		8.87439		66.8216	59.2813	29.531		2.26883	8.25996	5.31313
	7.22454	1.34802	1.578		-3.18782	-0.163503	-3.07493		-0.0969821	-0.317736	1.26725		0.508539		0.509991	-4.8183	0.83578		-4.69264	-2.08448	-1.2547		1.26057	-2.17317	-0.0780281		-1.38833		30.1485	28.3071	8.81519		-0.335558	4.55733	0.224611		0.774541	1.8052	5.95175		8.91651		66.7543	58.9601	29.1417		2.35324	8.1009	5.37735
	7.31728	1.49909	1.42407		-3.5444	-0.24001	-2.98003		0.0410756	-0.391845	1.08894		0.468241		-0.202326	-4.96028	0.895523		-4.81001	-2.10965	-1.15876		1.14998	-2.50862	-0.330554		-1.55941		30.098	28.2117	8.90402		-0.223213	4.62792	0.274668		0.743549	1.5958	6.30214		8.9483		66.4815	58.6417	28.5089		2.35984	7.7414	5.39281
	6.85316	1.61867	1.32445		-3.50123	-0.360583	-2.89218		0.177269	-0.351948	1.15922		0.447425		-0.333093	-4.86267	1.07699		-4.81471	-2.1471	-1.03611		1.02464	-1.99453	-0.421358		-1.50088		29.9981	27.9184	8.68454		-0.12119	4.81496	0.278351		0.936626	1.68107	6.30275		8.94374		66.0473	57.9256	27.7664		2.33139	7.86689	5.44668
	6.01841	1.61922	1.41416		-3.98156	-0.364665	-2.85136		-0.0189271	-0.0168467	1.04187		0.317811		0.0226287	-4.44465	1.04406		-4.92911	-2.29611	-0.924733		1.12468	-1.8469	-0.297322		-1.39416		29.4754	28.0259	8.37533		0.118798	4.90062	0.302689		0.858301	1.68648	5.85706		8.84452		65.5384	57.5777	26.898		2.44204	7.94426	5.54834
	5.64553	1.26178	1.42857		-3.93559	-0.371657	-2.66957		-0.197661	-0.165668	0.889661		0.209488		0.701135	-4.66871	0.950183		-5.11234	-2.29309	-0.938719		0.92684	-1.98553	0.14935		-1.36343		29.392	28.235	8.2481		0.305153	5.20227	0.43052		0.86588	1.56694	5.68309		8.88099		64.9232	57.1204	25.9883		2.57162	7.98546	5.61064
	6.14787	1.00733	1.41072		-3.41065	-0.513423	-2.72206		-0.268463	0.0551686	1.06108		0.307508		0.975597	-5.08411	0.955003		-5.17643	-2.01549	-0.845259		1.04689	-1.70446	0.309563		-1.28208		29.4646	27.6639	8.02993		0.386508	5.07614	0.513955		1.07635	1.69502	5.48106		8.82084		64.6367	56.4915	25.0775		2.61913	7.95856	5.66061
	6.66534	0.640773	1.61047		-3.23684	-0.250029	-2.5561		-0.208655	-0.25975	1.33858		0.415977		0.875954	-4.87096	0.890263		-5.54046	-1.86091	-0.76316		1.04603	-1.56521	0.650726		-1.23752		30.0428	26.8837	8.17058		0.428621	4.93929	0.644875		1.30079	1.70428	5.43365		8.83873		64.3025	55.8046	24.1678		2.64761	7.96313	5.67047
	6.47136	0.525168	1.67743		-3.56731	-0.244712	-2.4246		0.222661	-0.517621	1.5129		0.406143		1.41249	-4.6557	0.794109		-5.71724	-1.89435	-0.693329		1.01733	-1.05384	0.691933		-1.12207		29.703	26.6793	8.04748		0.401946	4.82162	0.763856		1.80469	1.55473	5.01216		8.75432		63.9377	54.8564	23.281		2.73553	7.81419	5.85147
	6.90958	1.15335	1.62912		-3.69381	-0.332603	-2.30642		0.329588	-0.679234	1.60456		0.512681		1.62871	-4.82849	0.792102		-5.59383	-1.73969	-0.649334		0.772022	-1.4329	0.872855		-1.13095		29.0479	25.9747	7.81621		0.35927	4.81964	0.806351		2.06504	1.49387	4.10641		8.49882		63.7042	54.1777	22.6903		2.83538	7.78248	5.66937
	6.98101	1.47255	1.65463		-3.81043	-0.307184	-1.96231		0.153107	-0.820976	1.69517		0.561729		1.44589	-4.70413	0.795935		-5.50554	-1.74514	-0.630119		0.315157	-1.0125	1.25984		-1.08673		28.7165	25.3934	7.91596		0.0684728	4.8728	0.875122		1.7998	1.44802	3.46779		8.28421		63.3404	54.1144	21.8925		2.88725	7.63856	5.47571
	6.76809	1.26587	1.9619		-3.89758	-0.428239	-1.86898		0.0204071	-1.10077	1.84468		0.507264		1.27531	-4.67805	0.674423		-5.45808	-1.75979	-0.582376		0.453464	-0.812134	1.4142		-1.05256		28.2532	25.0509	7.93806		-0.194307	4.93779	0.909695		2.02355	1.18639	3.47606		8.1757		62.891	54.4418	21.128		2.95255	7.52766	5.34763
	6.78987	1.40826	2.05552		-3.59219	-0.739025	-1.77299		-0.420413	-1.24801	1.66442		0.460604		1.33358	-4.36701	0.614007		-5.33364	-1.57437	-0.618571		0.241711	-1.18422	1.47704		-1.04572		27.608	24.2153	8.07531		-0.229649	5.09191	1.02539		1.89272	0.68993	3.84335		8.02359		62.5235	53.4135	21.3889		3.07229	7.30576	5.22443
	6.52718	1.52252	2.01179		-3.72241	-0.798772	-1.65148		-0.861314	-1.43947	1.53123		0.346585		1.47321	-3.9885	0.580251		-5.3237	-1.63329	-0.586673		0.673314	-0.965149	1.29796		-0.941397		26.9948	24.5926	8.05059		-0.251768	5.30647	1.27669		1.55994	0.327118	3.23818		7.8994		62.1625	52.5274	21.4773		3.04245	7.1139	5.07183
	6.65508	1.53705	1.9686		-3.36806	-0.919269	-1.67931		-0.935885	-1.27792	1.65183		0.403569		1.39907	-4.02937	0.542045		-5.3986	-1.71615	-0.51847		0.694259	-1.13562	1.09292		-1.00777		26.2081	24.5538	7.92311		-0.298044	5.35391	1.35292		1.62306	0.21623	2.2755		7.68985		62.0475	52.1006	20.2265		2.99518	6.90005	4.94736
	6.62928	1.44147	1.86767		-2.82559	-0.965495	-1.55131		-1.27823	-0.697829	1.4789		0.455429		1.30014	-3.86911	0.421255		-5.44929	-1.83593	-0.371054		0.663002	-1.04027	1.14028		-1.00455		25.7532	24.4511	7.7589		-0.394075	5.34563	1.21268		1.67881	0.409098	1.44152		7.51742		61.7615	51.9727	19.5872		3.02356	6.74641	4.7914
	6.41583	1.25519	1.5703		-2.87611	-1.00844	-1.32803		-1.56574	-0.433901	1.74417		0.419252		1.58977	-3.7784	0.524108		-5.4114	-1.90662	-0.328474		0.267827	-1.29792	1.05202		-1.03212		25.0503	24.6153	7.61764		-0.505766	5.37678	1.2637		1.80784	0.591377	0.578963		7.37734		61.3443	51.9122	19.1458		3.0152	6.81285	4.59221
	6.78613	0.930435	1.64448		-3.14878	-1.16582	-1.14936		-2.00086	-0.175299	2.18502		0.433994		1.93898	-3.74193	0.455971		-5.30392	-1.89188	-0.305239		0.27153	-1.24888	0.875399		-0.994441		24.5053	25.7383	7.51509		-0.655452	5.51391	1.4313		1.8363	0.638917	0.391297		7.435		60.458	51.5531	18.7721		3.03459	7.06629	4.4773
	6.71743	1.06753	1.65381		-3.15315	-1.23925	-1.03863		-2.37589	-0.354837	2.10415		0.375685		1.90437	-3.57274	0.384005		-5.49916	-1.77944	-0.333396		0.186359	-1.82861	0.98491		-1.06152		23.4366	25.371	7.85604		-0.642635	5.53207	1.54716		1.3132	0.52924	0.34056		7.2537		59.7613	51.055	18.57		3.07076	6.77987	4.35734
	7.35268	1.18459	1.72334		-2.67276	-1.33333	-1.0986		-2.03918	-0.454298	2.27388		0.548479		1.18235	-3.97141	0.371848		-5.54955	-1.61885	-0.376328		-0.00479192	-2.04119	0.885185		-1.23586		23.1233	24.9343	7.87662		-0.855108	5.55825	1.68394		1.33938	0.471062	0.401036		7.1703		59.3684	50.4444	18.7029		3.09716	6.55847	4.14269
	8.03858	1.44706	1.87119		-2.57233	-1.3456	-1.12838		-1.61817	-0.232315	2.5234		0.775937		0.14287	-3.42299	0.448827		-5.32911	-1.45022	-0.268433		-0.245847	-2.03225	0.634133		-1.28034		22.935	24.4862	7.74535		-1.14591	5.44465	1.70026		1.19586	0.444607	0.746201		7.06136		58.9434	50.1645	19.3287		3.23404	6.46807	4.0213
	8.04161	1.73953	2.09414		-2.66915	-1.341	-0.941841		-1.52643	-0.109206	2.09766		0.820592		-0.173771	-3.28926	0.510419		-5.30538	-1.71215	-0.260766		-0.423415	-2.21871	0.416675		-1.38404		23.1232	23.9686	7.93003		-1.24805	5.62373	1.78046		0.637009	0.400959	1.09493		7.03454		58.2389	49.866	18.7612		3.16226	6.51167	3.94521
	7.77736	1.74935	1.92162		-3.13041	-1.54084	-1.02724		-1.74112	-0.0379223	1.68549		0.628478		-0.297664	-3.53002	0.647002		-5.0037	-1.48559	-0.234329		-0.721655	-2.78136	0.200779		-1.46739		22.2955	23.3464	7.65673		-1.34488	5.64024	1.84687		0.656872	0.222271	1.33926		6.85103		57.6372	49.6262	19.0692		3.05242	6.52664	3.90292
	8.01349	1.69488	1.76909		-3.33442	-1.38109	-1.09577		-1.71719	0.0257082	1.44602		0.602301		-0.756053	-3.69321	0.783514		-4.73591	-1.34833	-0.19192		-0.709926	-3.1668	0.471463		-1.48302		22.5652	23.2859	7.50434		-1.38342	5.02551	1.84831		0.484681	0.125838	1.79539		6.80575		57.2215	49.3838	19.3197		3.01054	6.57229	3.61183
	7.81009	1.46217	1.91915		-3.43881	-1.35447	-1.16316		-1.3216	0.156655	1.2372		0.589691		-1.07734	-3.65805	0.85342		-4.57973	-1.31958	-0.16869		-0.287488	-2.69015	0.653794		-1.36376		22.4593	23.4663	7.48429		-1.39931	4.68596	1.60982		0.676579	0.27957	2.58684		6.87214		57.0183	49.2239	19.4854		2.94331	6.58483	3.79388
	7.82971	1.17953	1.95367		-3.22838	-1.65017	-1.24082		-1.07351	0.269311	1.13444		0.574865		-0.731349	-3.63952	0.881684		-4.3455	-1.25042	-0.0785177		0.156519	-2.33263	-0.130427		-1.27446		22.2348	23.4962	7.36564		-1.18039	4.49967	1.46475		0.936003	0.181489	2.95666		6.88386		56.8983	48.9561	19.4196		2.89045	6.55872	3.76458
	7.54512	1.2988	2.02836		-3.63051	-1.61549	-1.1296		-0.747778	0.200883	0.926036		0.541758		-0.609082	-3.59731	1.02113		-4.45702	-1.25887	-0.0130662		-0.0580997	-2.46005	-0.629149		-1.34017		22.1826	23.0998	7.18325		-1.20951	4.51288	1.61082		0.967524	0.497906	2.60654		6.82798		56.4564	47.5235	19.3199		2.84767	6.58187	3.6882
	6.71518	1.46822	2.23867		-3.89332	-1.4656	-1.06086		-0.284913	-0.0524524	0.646935		0.479095		-0.53847	-3.94371	1.1124		-4.88969	-1.32625	0.0716931		0.135266	-2.51119	-0.430092		-1.36889		21.4142	22.8015	7.10272		-1.32155	4.37792	1.76579		1.11522	1.06065	2.58421		6.76674		55.7713	48.3635	18.5016		2.78342	6.70812	3.71102
	6.51077	1.73505	2.14003		-4.1074	-1.52579	-1.09018		-0.00914868	0.0290389	0.667379		0.483306		-0.0694445	-4.13104	1.12773		-4.868	-1.27214	0.0786537		-0.380532	-2.57806	-0.38336		-1.38624		21.607	21.812	6.82465		-1.44547	4.09372	1.72519		1.54069	1.37693	2.75036		6.69835		55.0929	48.1778	18.4818		2.85909	6.83223	3.74985
	6.44363	1.51863	2.16682		-4.43197	-1.55505	-1.27425		-0.0872536	-0.386514	0.772251		0.35181		0.330137	-3.93481	0.999459		-4.83396	-1.1758	0.158644		-0.818658	-2.69036	-0.413033		-1.37538		21.8264	20.8175	6.87933		-1.45495	3.78741	1.71592		1.63366	1.60306	3.24746		6.67286		54.2767	47.9826	18.6593		2.94948	6.96877	3.83141
	6.76496	1.15142	2.09711		-4.04295	-1.66667	-1.16949		0.0370021	-0.875547	0.739258		0.337233		0.800257	-4.1464	0.881428		-4.77975	-1.02806	0.271924		-0.94572	-2.64844	-0.472115		-1.34076		21.7223	20.2092	6.88162		-1.46955	3.75494	1.69189		1.22215	1.64719	3.48733		6.5719		53.8846	47.6357	18.2646		2.9549	7.02216	3.96452
	7.37297	0.856923	2.18062		-3.62122	-1.7456	-1.18393		0.213243	-1.10033	0.397232		0.374435		0.565605	-4.20593	0.671633		-4.74664	-1.0028	0.33109		-0.845723	-2.25232	-0.233417		-1.30206		21.9807	18.9619	6.84765		-1.44055	3.57341	1.49968		0.687072	1.65824	4.07635		6.42716		53.4716	47.4097	18.1534		2.93584	6.89918	3.94787
	7.58353	0.864438	2.2079		-3.39751	-1.65868	-1.1007		0.350425	-1.02082	-0.0038907		0.424965		0.344928	-3.90313	0.714443		-4.75476	-0.933113	0.27247		-0.829294	-2.1532	0.0603126		-1.24237		21.7181	17.7162	6.79782		-1.35709	3.39996	1.32204		0.578412	1.61385	4.08442		6.20819		53.3818	46.4726	17.9067		2.8854	6.97043	3.85798
	7.55626	0.890964	2.05855		-3.98177	-1.73102	-1.25368		0.428633	-0.955076	-0.138737		0.319348		0.508378	-4.00083	0.688722		-4.50829	-0.741237	0.287828		-0.876339	-1.79843	0.10627		-1.14821		21.5339	17.9522	6.38713		-1.39587	3.17955	1.27372		0.516516	1.52599	4.32376		6.1441		53.1666	46.2755	17.6445		2.85027	7.34709	3.85224
	7.42759	0.925432	1.758		-4.44306	-1.68484	-1.27799		0.114116	-0.911545	-0.418696		0.165446		1.05463	-4.0685	0.804564		-4.28224	-0.708051	0.244002		-0.855798	-1.91595	-0.070522		-1.08865		21.5857	18.117	6.32029		-1.42122	2.95949	1.25608		0.343188	1.41524	3.8305		6.04515		52.6591	46.0421	17.2343		2.86198	7.474	3.98781
	7.40653	0.63447	1.66762		-4.53945	-1.7329	-1.203		-0.118892	-1.01103	-0.66623		0.0485696		1.59518	-4.13832	0.855884		-4.38837	-0.819774	0.117454		-0.778528	-1.75426	-0.210639		-1.05793		21.1802	18.0989	6.32718		-1.39199	2.78631	1.1845		0.237192	1.64985	3.60705		5.96436		52.1397	45.887	16.9038		2.78524	7.50981	4.0258
	6.82986	0.493501	1.38588		-4.42699	-1.86708	-1.07814		0.0876407	-1.47927	-0.388385		-0.0492208		1.95374	-3.64917	0.789582		-4.48331	-0.722499	-0.019421		-0.877761	-1.82413	-0.312768		-1.01619		20.6723	17.5598	6.21566		-1.42103	2.64382	1.01178		0.503911	1.68838	3.22528		5.78888		51.7876	45.8445	17.0019		2.8765	7.43575	4.12263
	6.46971	0.55709	1.4116		-4.00022	-1.8394	-0.968279		0.0443387	-1.25792	-0.445745		-0.00320108		1.81715	-3.74946	0.854761		-4.53939	-0.796299	-0.0765415		-0.80263	-1.57545	-0.496078		-1.04044		20.9399	17.9111	6.26302		-1.42809	2.66069	0.879335		0.221351	1.8794	2.63639		5.77367		51.4873	45.8176	16.2629		2.96683	7.35857	4.16029
	6.3464	0.306398	1.4433		-4.10048	-2.06956	-0.817109		-0.384608	-1.15633	-0.610759		-0.115861		1.46281	-3.56809	1.10115		-4.70757	-0.770103	-0.0607337		-0.820504	-1.65964	-0.755555		-1.08647		20.3591	17.2456	6.24801		-1.41067	3.16281	0.933352		0.265488	2.13835	2.36378		5.70065		50.9014	45.3442	15.5659		2.77257	7.38263	4.26245
	6.12799	0.149975	1.46829		-4.31609	-2.04093	-0.731223		-0.647323	-0.936605	-0.712358		-0.18203		1.64241	-3.64207	1.08947		-4.51719	-0.772557	-0.134187		-0.797024	-1.73272	-0.982171		-1.094		20.234	16.4279	6.19256		-1.40031	3.3857	1.24426		0.195548	2.06522	2.08396		5.60321		50.3035	44.7078	14.8095		2.74142	7.37774	4.31204
	6.18785	0.10341	1.62032		-4.4983	-1.99008	-0.518749		-0.907046	-0.834052	-0.793358		-0.181112		1.54305	-3.4877	1.18735		-4.50322	-0.887651	-0.353933		-0.866779	-2.16033	-0.408916		-1.10424		20.0394	16.0406	6.06858		-1.42673	3.27422	1.58549		0.254311	2.27467	2.07087		5.57571		49.8281	44.3877	14.8314		2.77601	7.40488	4.57989
	6.65141	-0.144753	1.50855		-3.98301	-1.96091	-0.485763		-1.10518	-0.607034	-0.839036		-0.107303		1.58038	-3.41138	1.18041		-4.46603	-0.841413	-0.591365		-0.580868	-2.18886	0.0843688		-1.02608		20.2453	15.4075	6.07178		-1.48296	3.26101	1.6025		0.331992	2.25661	2.55011		5.58265		49.6908	43.8535	15.3384		2.81531	7.42683	4.56289
	7.43095	-0.72143	1.43159		-3.7904	-1.92246	-0.494886		-1.1006	-0.0319936	-0.810588		-0.00108997		1.58627	-2.86279	1.1416		-4.19509	-0.923313	-0.785236		-0.712409	-1.89065	0.291295		-0.927814		20.6024	15.435	6.06174		-1.47778	3.14498	1.43723		0.639639	2.27119	2.41991		5.61493		49.6479	42.999	15.4433		2.79885	7.36372	4.53331
	7.19696	-1.11815	1.57288		-3.73473	-1.84256	-0.338877		-1.13156	0.260247	-0.857428		0.000753803		1.36848	-2.74226	1.2305		-4.22767	-0.964447	-0.976445		-0.81064	-1.64351	0.00478905		-0.973466		20.3571	16.0612	6.17306		-1.43489	3.21536	1.45362		0.71379	2.29382	1.98256		5.64618		49.5311	42.9648	15.0265		2.76818	7.42179	4.58817
	7.44885	-1.07751	1.71344		-3.50481	-1.73297	-0.283317		-0.813638	0.503372	-1.00141		0.139111		1.58161	-2.94872	1.42819		-4.14682	-0.855981	-1.16433		-0.824137	-1.9676	-0.108407		-1.00069		19.9063	16.4251	5.98125		-1.41142	3.30422	1.5501		0.765188	2.24794	1.98352		5.63914		49.2453	43.4307	14.7651		2.7618	7.39504	4.61815
	7.67775	-0.640775	1.81962		-3.77451	-1.59327	0.103305		-0.805115	0.441011	-1.03851		0.243278		1.56361	-2.5039	1.52837		-3.91825	-0.850205	-1.3705		-0.900094	-2.19775	-0.000381168		-0.961011		19.684	16.2531	5.95892		-1.37316	3.31261	1.71514		1.21129	2.2776	2.16003		5.68883		48.6169	42.5822	14.8603		2.81087	7.46965	4.54285
	7.79685	-0.414304	1.73732		-3.99645	-1.52351	0.0495818		-1.03174	0.255546	-0.759547		0.234861		1.9234	-2.16904	1.62215		-3.68736	-1.00301	-1.49385		-0.899	-2.3543	-0.0747475		-0.903975		19.5963	16.2314	6.04707		-1.36535	3.32613	1.89053		1.64002	2.51983	2.02204		5.76755		48.2963	42.1526	15.5436		2.91349	7.60209	4.63472
	7.75895	-0.71279	1.75949		-4.15748	-1.45286	0.247313		-0.844233	0.197322	-0.417901		0.264202		2.36074	-2.26481	1.72341		-3.73391	-1.03254	-1.5496		-0.781709	-2.44146	-0.218062		-0.881992		19.8784	15.7093	6.10646		-1.38547	3.28973	1.9		1.75262	2.551	2.24686		5.78321		48.0604	42.6592	15.6973		2.99851	7.62602	4.69453
	7.33642	-0.994905	1.98148		-3.67754	-1.42374	0.384488		-0.621185	-0.000288719	0.03535		0.335564		2.19674	-2.33806	1.82154		-4.078	-1.3587	-1.71394		-0.710353	-2.3877	-0.757404		-1.03621		19.9405	15.2008	6.05639		-1.37326	3.35972	1.87871		1.74777	2.69919	1.19432		5.6338		47.967	42.4302	15.8309		2.99859	7.5372	4.76959
	7.13489	-0.976396	2.09181		-3.00096	-1.48881	0.578643		-0.314567	-0.0542854	0.255076		0.469488		2.11271	-2.25764	1.77319		-4.20139	-1.31395	-1.81579		-0.479051	-2.28554	-0.566031		-1.00372		19.7607	14.7862	6.37419		-1.29055	3.43648	1.83211		1.47133	2.92561	1.78675		5.67586		47.3813	42.211	15.8		2.97507	7.49371	4.71517
	7.355	-0.605284	2.1054		-2.89277	-1.56143	0.874212		-0.195667	-0.264937	0.00624103		0.535641		2.05184	-2.44559	1.71857		-4.41179	-1.19193	-1.80101		-0.449753	-2.92743	-0.336186		-1.08814		19.7896	14.8345	6.26685		-1.22585	3.48049	1.88107		1.3593	2.76737	1.79633		5.66108		46.8622	41.9957	16.1124		3.03298	7.38198	4.76239
	7.82657	-0.492224	2.26611		-2.97112	-1.39423	0.999871		-0.186733	0.0560842	-0.245231		0.65101		1.64362	-2.63416	1.72186		-4.36985	-1.17051	-1.7351		-0.259137	-3.00473	0.184588		-1.06927		19.5034	15.6892	6.20416		-1.22427	3.44937	2.08061		1.22092	2.79303	1.79004		5.72295		46.3297	41.9579	16.3374		3.05122	7.46546	4.7827
	8.19933	-0.525234	2.24886		-3.355	-1.17358	1.18654		-0.0748574	-0.407285	-0.465825		0.625883		1.38879	-2.64893	1.52446		-4.1103	-1.15225	-1.84299		-0.118907	-3.61175	0.540515		-1.1146		18.9698	16.1088	6.30188		-1.22475	3.21034	2.14436		0.835937	2.76441	2.36571		5.71961		45.8381	41.4142	15.8335		3.10862	7.60217	4.84799
	8.78409	-0.488017	2.09085		-3.41349	-1.17672	1.2061		-0.188556	-0.29952	-0.643348		0.652377		1.57079	-1.72482	1.35063		-3.83688	-1.12094	-1.93123		-0.493633	-3.20743	0.711985		-0.964615		18.6068	17.296	6.29164		-1.28	3.18524	2.11501		0.335056	2.50181	2.33934		5.7101		45.5972	41.9325	14.9898		3.24951	7.68388	4.94022
	8.87189	-0.416402	1.86843		-3.6299	-1.16811	1.35664		-0.379095	-0.603801	-0.277238		0.624714		1.80288	-1.66769	1.34085		-4.14285	-1.25212	-1.85815		-0.827245	-3.19411	0.820374		-0.997563		18.6477	17.1943	6.25379		-1.27023	3.00851	2.1198		-0.0478256	2.2701	1.84756		5.55818		45.346	41.7841	14.8199		3.14123	7.72615	4.87092
	9.02743	-0.440159	1.61364		-3.64244	-1.0544	1.40926		-0.243275	-0.62905	-0.0490253		0.665776		1.63459	-1.91804	1.15826		-4.32594	-1.24992	-1.71941		-0.953143	-3.25097	1.07067		-1.06155		18.4676	17.1597	6.13834		-1.17699	3.09123	1.9306		-0.246986	2.10408	1.65234		5.45777		45.0728	41.2823	14.5403		3.10684	7.83751	4.76672
	9.62591	-0.376105	1.57026		-3.66409	-1.0501	1.46839		-0.203964	-0.346769	-0.0726239		0.772323		1.48396	-1.85341	1.12902		-4.25748	-1.25509	-1.59845		-1.24653	-3.50972	1.28004		-1.09196		18.4366	17.399	6.03763		-0.942529	2.36979	1.8497		-0.704885	1.97824	1.52046		5.32711		44.7209	41.3989	14.0482		3.08104	7.89078	4.87624
	9.49513	-0.240882	1.60405		-3.98542	-1.10407	1.47591		-0.460909	-0.500668	-0.231768		0.672375		1.22078	-2.14364	1.17351		-4.3216	-1.23428	-1.48265		-1.01167	-3.64071	0.736367		-1.18932		18.3164	17.2586	5.92167		-0.868344	2.17738	2.02533		-1.11711	1.88489	1.30785		5.21185		44.1798	41.4989	13.968		3.07747	8.08417	5.08802
	9.58781	-0.330854	1.53777		-4.41841	-1.10512	1.59476		-0.386394	-0.495008	-0.48326		0.611255		1.1335	-2.18555	1.11157		-4.35209	-1.23143	-1.34584		-1.23534	-3.70106	0.518633		-1.25418		18.2891	17.141	5.8932		-0.765299	1.90718	2.12276		-1.52679	1.81387	1.46338		5.14872		43.8492	41.0357	13.9491		3.03904	8.19338	5.02454
	9.25907	-0.375976	1.49832		-4.74391	-1.11543	1.62105		-0.273242	-0.404741	-0.944391		0.502305		1.06568	-1.86579	1.06916		-4.51941	-1.40683	-1.24603		-1.27982	-3.2124	0.530721		-1.20719		18.4679	17.3761	5.88323		-0.778511	1.70445	2.07931		-1.80739	1.71501	1.39283		5.11478		43.7106	39.0385	14.6202		3.03951	8.27739	5.10632
	8.76973	-0.698572	1.82339		-4.63349	-1.25293	1.28475		-0.217617	-0.409131	-1.15578		0.390038		0.793901	-1.87333	1.10669		-4.43927	-1.46637	-1.14417		-1.48397	-3.1664	0.262515		-1.26782		18.628	17.4953	5.79464		-0.68001	1.45806	1.93394		-2.42552	1.706	1.46549		5.04176		43.2836	39.5134	14.4171		3.03676	8.30353	5.30079
	8.6144	-0.807161	1.67305		-4.74229	-1.31493	1.31869		-0.239035	-0.181336	-1.54599		0.308376		0.574268	-1.96522	1.01904		-4.42493	-1.07155	-1.23579		-1.16683	-3.60101	0.49781		-1.2638		18.4822	17.9629	5.59871		-0.597653	1.23211	1.78794		-3.15207	1.55578	1.6257		4.94396		42.9723	38.7529	13.9299		3.03158	8.34848	5.41498
	8.68884	-0.477584	1.6005		-4.82152	-1.30021	1.37015		-0.41628	-0.110813	-2.13953		0.26595		0.394859	-1.75519	0.996196		-4.42815	-0.939676	-1.24081		-1.19251	-3.83733	0.732507		-1.25223		18.1381	18.0644	5.28693		-0.534885	1.0613	1.82886		-2.96416	1.38867	1.09625		4.81838		42.7957	38.5297	14.0298		3.07162	8.35956	5.52863
	9.3888	-0.0224453	1.4918		-4.7163	-1.24501	1.34376		-0.67315	0.259166	-2.60075		0.35843		0.397549	-1.42202	1.15947		-4.13217	-0.869164	-1.18674		-1.06953	-3.94366	1.20804		-1.09536		17.9746	17.9768	5.25476		-0.430208	0.633079	1.86733		-2.61084	1.18747	1.50173		4.81718		42.4342	38.5576	14.1356		3.08981	8.4051	5.51132
	10.0737	-0.0617706	1.43453		-5.31244	-1.2236	1.23411		-0.860072	0.620489	-2.71632		0.354289		0.276847	-1.30252	1.08311		-4.00698	-0.885933	-1.13214		-0.969176	-3.74253	1.24961		-1.04775		17.7099	17.9575	4.79418		-0.459262	0.291308	1.92123		-2.13731	1.08387	1.33769		4.72212		42.4857	38.5508	14.0507		3.06583	8.57014	5.57128
	9.69186	-0.563433	1.47738		-5.3663	-1.25218	1.22705		-0.920452	0.896267	-2.69204		0.277572		0.427494	-1.03442	1.13579		-3.52576	-0.923932	-1.19569		-1.05861	-3.25988	1.10695		-0.925341		17.4634	17.6954	4.87871		-0.447822	-0.093404	1.98426		-1.90929	1.12202	1.14913		4.64915		42.2922	38.4197	13.2743		3.00139	8.81744	5.57161
	9.92067	-0.52162	1.47588		-5.33594	-1.45643	1.36324		-1.0543	0.773557	-3.04923		0.235091		0.748528	-0.978895	1.17105		-3.37953	-1.04645	-1.26841		-0.995772	-3.13871	0.958884		-0.881034		17.2929	17.3298	4.72268		-0.44217	-0.419636	1.91864		-1.64932	0.920761	0.945747		4.51326		42.3114	37.9023	12.7777		2.94594	8.92729	5.5664
	9.85256	-0.560294	1.45268		-5.22546	-1.67833	1.35112		-1.23423	0.955969	-3.36148		0.172505		0.77365	-0.698823	1.30166		-3.43897	-1.05336	-1.29344		-0.80009	-2.64971	1.108		-0.75012		17.233	16.3751	4.57472		-0.473835	-0.461266	1.89779		-1.0186	0.829474	0.30669		4.36256		42.1622	38.136	13.4588		2.96401	8.86789	5.55713
	9.27766	-0.562355	1.46524		-4.91512	-1.58587	1.58692		-1.14822	1.37957	-3.68156		0.201807		0.400996	-1.59235	1.21743		-3.56209	-1.04243	-1.3706		-0.494683	-2.78931	1.09562		-0.904158		17.1748	15.1248	4.55193		-0.30264	-0.622983	1.92633		-0.726845	1.01901	0.708256		4.31696		41.8404	37.6044	13.9887		3.06469	8.7879	5.47366
	9.08901	-0.698651	1.65836		-4.40575	-1.54967	1.72421		-0.756207	1.45045	-4.23688		0.252763		-0.240195	-1.43634	1.14991		-3.52436	-0.850426	-1.43803		-0.567917	-2.73121	0.950202		-0.965373		16.6715	15.7986	4.35807		-0.334382	-0.645344	1.986		-0.478466	1.14605	1.17184		4.40822		41.5061	37.37	13.8006		3.11247	8.72533	5.47604
	8.82706	-0.850221	1.7641		-3.70998	-1.45561	1.92636		-0.474926	1.4338	-4.65868		0.311323		-0.368782	-1.2872	1.19703		-3.47281	-0.816998	-1.50504		-0.633834	-2.56014	0.461521		-0.998473		16.6593	15.7059	4.46816		-0.34589	-0.738362	2.05313		-0.131489	1.07771	1.72962		4.49756		41.1225	37.2799	13.4774		3.1301	8.68224	5.55006
	8.59172	-0.783411	1.92625		-3.96407	-1.41786	1.87261		-0.133686	1.01975	-4.64474		0.274063		-0.120326	-1.28171	1.31399		-3.51726	-1.06159	-1.58863		-0.466571	-2.36224	-0.0842923		-1.01874		15.8001	14.8843	4.57351		-0.64676	-0.205919	2.10264		0.131554	1.04502	1.06615		4.30562		41.0306	36.7358	12.9041		3.13492	8.64617	5.6745
	9.08708	-0.537494	1.86648		-4.02439	-1.42709	2.04154		0.202865	0.808189	-4.24852		0.418739		0.0765023	-0.988013	1.18965		-3.1926	-1.02028	-1.67171		-0.331564	-2.57663	-0.0431126		-0.950862		15.5042	14.4329	4.51882		-0.65402	-0.14185	1.96733		0.180706	1.01711	1.67215		4.27748		41.0634	36.2106	12.7326		3.12537	8.27542	5.5494
	10.0432	-0.177671	1.71043		-3.76383	-1.21893	1.93804		0.278478	0.68002	-3.85331		0.626271		0.52989	-0.428743	1.00994		-3.10778	-1.0903	-1.75311		-0.0530038	-2.80942	0.392821		-0.812189		15.2277	14.0535	4.65008		-0.613121	-0.152779	1.82913		0.457797	0.962883	2.04936		4.27384		40.617	35.9877	12.5332		3.15648	8.18779	5.60112
	11.1155	-0.0369332	1.71303		-3.31759	-1.16219	1.88045		0.19731	0.658677	-3.37748		0.852305		0.530905	-0.8582	0.852597		-3.0835	-0.785367	-1.83983		0.496463	-2.99863	0.504429		-0.797904		14.9078	13.5485	4.7107		-0.527865	-0.0626789	1.83378		0.593838	0.831775	2.487		4.2581		40.1913	36.6284	10.8398		3.17518	8.05005	5.57745
	11.5044	-0.0284067	1.33747		-3.43624	-1.15421	2.00889		0.224828	1.05194	-3.03774		0.94121		0.574087	-1.11897	0.746098		-3.28645	-0.715653	-1.99891		0.797106	-3.43601	0.426336		-0.890263		14.4867	13.154	4.65958		-0.533327	-0.359187	1.91341		1.03517	0.571873	2.00057		4.1032		40.4034	36.4791	10.9369		3.24491	7.91152	5.37414
	11.0134	-0.169481	1.31215		-3.23002	-1.20435	2.13916		0.566503	1.05798	-2.73378		0.972394		0.582735	-0.927346	0.670771		-3.66992	-0.817843	-1.91098		0.577956	-3.28	0.319761		-0.93943		14.2455	12.6632	4.91612		-0.593426	-0.31885	2.03352		1.51214	0.221536	2.50147		4.13124		39.9358	36.9106	10.7312		3.21302	7.83731	5.25082
	10.3137	-0.313282	1.30804		-2.98065	-1.24927	1.86739		0.794321	1.05872	-2.39792		0.933449		0.529684	-1.08681	0.569748		-3.85178	-0.843713	-1.90014		0.615454	-3.22662	0.259023		-0.992795		13.9319	12.7565	5.11464		-0.605203	-0.23687	2.14909		1.02786	-0.203326	3.33794		4.14139		39.5289	37.2314	10.5203		3.11371	7.76171	5.2975
	9.82779	-0.586376	1.35016		-3.14601	-1.19161	1.98138		0.905973	0.939974	-2.28024		0.866783		0.725045	-1.23467	0.249712		-3.85421	-0.738088	-1.81605		0.444798	-3.34316	0.278936		-1.03197		14.0598	12.9019	5.23141		-0.605193	0.070513	2.31106		0.786485	-0.310369	3.14517		4.17676		39.3114	36.6886	10.1717		3.16987	7.68122	5.3393
	9.31705	-0.429003	1.48303		-2.6638	-1.13721	2.48448		1.14462	0.972738	-2.26701		0.989434		1.02799	-1.22048	0.283822		-3.80029	-0.793038	-1.91414		-0.151852	-3.43835	0.255053		-1.08348		14.3853	12.845	5.35012		-0.530197	0.128053	2.38224		0.610325	-0.263733	3.52673		4.27042		39.1727	36.3552	10.3374		3.27081	7.47571	5.36746
	9.40045	0.123448	1.40066		-2.25481	-1.10572	2.34597		1.16203	0.962777	-2.08384		1.10566		0.961301	-1.40349	0.227634		-3.91134	-0.684769	-1.91325		0.0813282	-4.01287	0.249512		-1.15622		14.2083	12.8349	5.3646		-0.540595	0.245377	2.39591		0.560928	-0.45301	4.33648		4.3281		38.9205	36.4839	10.7127		3.3879	7.28949	5.35578
	8.97841	-0.146231	1.32551		-1.99218	-1.08388	2.31139		0.883106	0.984348	-1.79389		1.05184		0.925238	-1.26444	0.1363		-3.96219	-0.440383	-1.85469		-0.198128	-3.77368	-0.0891176		-1.16901		13.8217	12.3696	5.52786		-0.495905	0.445945	2.49246		0.646289	-0.6208	4.863		4.3389		38.688	36.8739	10.4687		3.42968	6.98291	5.29469
	9.17864	-0.175071	1.62622		-2.0645	-1.20828	2.40461		0.953105	0.781461	-1.15956		1.14851		1.35553	-1.14265	0.00993037		-4.24804	-0.416861	-1.75505		-0.191771	-3.73725	-0.483452		-1.17885		13.3568	12.1806	5.48927		-0.476442	0.53474	2.63372		0.568989	-0.872017	5.26528		4.29788		38.4689	36.7146	10.2367		3.45236	6.80541	5.28946
	9.83472	-0.138524	1.89473		-1.70577	-1.22306	2.44681		1.03431	0.123741	-0.635609		1.29237		1.86808	-1.29048	-0.00211503		-4.30597	-0.535271	-1.66709		-0.105375	-3.73702	-0.684213		-1.16216		12.9283	11.7349	5.43868		-0.461536	0.648503	2.62232		0.588622	-0.983544	4.97748		4.16597		38.5116	36.4087	10.4043		3.42289	6.72746	5.4329
	10.1307	-0.0401232	1.74543		-1.53888	-1.07006	2.40209		0.677853	0.0519694	-0.864648		1.27715		2.11452	-1.41683	0.113243		-4.51404	-0.49559	-1.60904		0.319348	-3.71754	-0.830159		-1.11512		12.8365	10.93	5.57194		-0.387574	0.630586	2.47363		0.699438	-1.0111	4.66414		4.04528		38.4487	36.5112	10.585		3.45122	6.58069	5.46489
	11.0821	0.180452	1.75299		-2.07012	-0.990734	2.11926		0.665068	-0.0454546	-0.749779		1.32708		1.90668	-1.45964	0.115767		-4.56209	-0.37762	-1.51927		0.608479	-3.55898	-0.560345		-1.04523		12.6435	10.5755	5.33185		-0.287515	0.530446	2.45323		0.661834	-1.05953	4.12119		3.88561		38.0842	36.3336	10.7875		3.44981	6.45191	5.37025
	11.2513	0.133375	1.6397		-2.1468	-1.09763	2.20035		0.511717	-0.475085	-0.607608		1.2677		1.46518	-1.34526	0.10696		-4.43976	-0.159839	-1.44642		0.689574	-3.42778	-0.52783		-1.00946		13.2129	11.2868	5.13599		0.0998559	0.375197	2.4775		0.62197	-0.960006	4.61753		4.09641		37.5871	36.4523	11.2556		3.51506	6.33224	5.32987
	11.401	-0.0708684	1.60442		-2.55993	-1.16313	2.0658		0.128471	-0.320826	-1.02747		1.1175		0.92159	-1.64195	0.392198		-4.65692	0.235379	-1.45166		0.747126	-3.20966	-0.764025		-1.04755		13.4647	12.1859	5.05121		0.128325	0.301588	2.56355		0.7045	-0.976814	4.18988		4.17921		37.242	36.2338	11.5372		3.55135	6.58497	5.33889
	11.462	-0.373408	1.77916		-2.45918	-1.37593	2.07047		-0.0604408	-0.359853	-1.48451		1.02203		0.567844	-2.01433	0.502165		-4.78496	0.32855	-1.42732		0.916557	-3.70861	-1.23568		-1.2062		13.8881	12.8805	4.88846		-0.26857	0.3323	2.43512		0.58641	-0.986554	3.70056		4.16181		37.0572	36.1623	11.3558		3.51822	6.4877	5.34079
	10.899	-0.464409	1.67604		-2.19326	-1.44653	2.18275		-0.0499369	-0.148572	-1.81608		0.959889		0.352867	-1.77702	0.633802		-4.73582	0.030069	-1.39396		0.633248	-3.84615	-1.42728		-1.28114		13.7587	12.4991	4.81525		-0.346763	0.106595	2.24376		0.407511	-1.00542	3.08044		3.95102		36.5158	35.626	12.279		3.48736	6.47879	5.33134
	10.4546	-0.453336	1.61621		-2.1862	-1.53833	2.051		-0.0112344	-0.00669145	-2.18217		0.860424		0.232433	-1.64906	0.730019		-4.72233	0.123171	-1.28339		0.829576	-3.63754	-1.24272		-1.17998		13.5857	13.1135	4.99631		-0.353432	0.41739	2.09457		0.352175	-1.05719	3.22724		4.04181		35.9922	35.0131	12.1992		3.38383	6.60084	5.45322
	10.9417	-0.521497	1.76861		-2.30708	-1.61829	1.96437		0.158961	-0.209113	-2.39195		0.865078		0.310755	-1.40808	0.833853		-4.61474	0.0357692	-1.23626		0.573736	-3.85091	-1.09498		-1.16121		13.7349	13.5832	4.73851		-0.32009	0.452392	2.0058		0.181653	-0.908157	2.35427		3.98027		35.9037	34.2261	11.5548		3.35137	6.54166	5.434
	11.5949	-0.589235	1.79152		-2.17871	-1.56031	1.94374		0.488901	-0.473116	-2.47594		0.949085		0.468543	-1.34926	0.782961		-4.49621	-0.00874722	-1.21422		0.260003	-3.28844	-1.25901		-1.12271		13.3794	13.6823	4.69206		-0.225775	0.421696	1.89672		0.128033	-0.41517	1.96025		3.94661		35.7822	33.0935	11.2142		3.3874	6.53484	5.35473
	12.036	-0.732294	1.61474		-2.23026	-1.53703	2.09311		0.425832	-0.475611	-2.70395		0.943394		0.256136	-0.634575	0.866878		-4.43304	-0.152414	-1.21581		0.302678	-2.89283	-1.48006		-1.04256		13.2251	14.0623	4.58632		-0.252628	0.406671	1.67238		-0.141528	-0.177092	1.64356		3.89167		35.6223	33.0269	10.5777		3.3115	6.43816	5.35685
	12.1453	-0.948273	1.31548		-1.95762	-1.56506	1.77353		0.0432137	-0.716476	-2.98041		0.78996		0.0504416	-1.03439	0.947512		-4.46272	-0.0619837	-1.00913		0.940028	-3.07895	-1.62741		-1.0374		12.4788	14.1979	4.52766		-0.27153	0.463579	1.40962		-0.266684	-0.199514	1.93441		3.80824		35.673	33.141	10.1832		3.26288	6.51937	5.37387
	12.2572	-1.12458	1.13413		-2.18597	-1.56012	2.48798		0.148874	-0.921288	-3.04459		0.799071		0.357368	-1.1643	0.956029		-4.30947	-0.153172	-0.819492		1.10105	-1.91814	-1.6395		-0.843293		12.5108	13.6964	4.50063		-0.249742	0.635715	1.18245		-0.300926	-0.206579	1.64413		3.71253		35.9748	32.3892	9.39645		3.20115	6.45288	5.4081
	12.4413	-1.12612	1.10698		-2.4323	-1.53764	2.61768		0.311858	-1.13655	-3.02555		0.802184		0.610477	-1.2737	0.878654		-4.42895	-0.383223	-0.635357		1.3165	-2.08941	-1.53375		-0.837641		12.587	14.2489	4.44532		-0.16477	0.609993	0.941208		-0.506143	-0.0558417	1.60024		3.7451		36.0719	31.884	10.249		3.13334	6.53482	5.49126
	12.4111	-1.13605	0.688276		-2.39215	-1.50268	2.45907		0.139654	-0.971574	-3.27026		0.713926		0.630269	-1.28302	0.756981		-4.34788	-0.506429	-0.61678		1.10344	-1.66901	-1.56961		-0.83356		12.5602	15.0413	4.6861		-0.157476	0.693737	0.695337		-1.11028	0.105012	1.59087		3.78942		36.0391	31.5377	9.89471		3.01008	6.64912	5.52018
	12.3776	-1.03057	0.448406		-2.6595	-1.33302	2.39934		0.20081	-0.937725	-3.36419		0.677912		0.454795	-1.08035	0.687946		-4.25786	-0.412743	-0.501396		1.18319	-1.94334	-1.50037		-0.818905		12.8556	15.677	4.65294		-0.240029	0.261936	0.580909		-1.6117	0.126614	1.90153		3.80053		35.6986	31.3073	9.78997		2.98522	6.65074	5.44783
	11.946	-1.25932	0.411625		-2.43158	-1.3791	2.50617		0.522106	-1.05084	-2.91005		0.706113		0.607126	-1.03381	0.589753		-4.09958	-0.45975	-0.430842		1.02085	-2.08367	-1.47157		-0.817943		12.807	16.0741	4.64605		-0.319886	0.237632	0.516107		-1.87855	0.16599	2.40149		3.84999		35.4715	31.014	9.01798		3.07345	6.74945	5.41297
	10.9607	-1.44648	0.338365		-1.99646	-1.5987	2.61851		0.421237	-0.935006	-2.62098		0.637906		1.29441	-0.969232	0.564711		-4.16312	-0.174841	-0.440759		1.05359	-2.32834	-1.91255		-0.786237		12.8459	15.9568	4.69413		-0.412875	0.337901	0.397095		-2.13994	0.192375	2.37065		3.80467		35.6304	30.9088	9.66646		3.0638	6.86387	5.48756
	10.3809	-1.3994	0.26885		-2.04754	-1.56221	2.76145		0.512758	-0.370863	-2.52394		0.668887		1.82019	-1.04939	0.245249		-4.22005	-0.164527	-0.462215		1.14127	-2.52879	-1.69328		-0.76795		12.7798	15.6133	4.80981		-0.458058	0.468502	0.191067		-2.2825	0.163449	2.24851		3.72598		35.7993	30.7574	8.93667		2.96914	6.92608	5.46459
	10.2135	-1.23714	0.199283		-1.29247	-1.446	2.86878		0.918184	-0.341707	-2.36545		0.835215		2.25844	-1.12529	-0.166685		-4.07374	-0.514866	-0.401176		0.573531	-2.33182	-1.27245		-0.783784		12.2292	14.7609	4.8912		-0.489367	0.389763	0.0616898		-2.23581	0.192963	2.50669		3.5897		35.807	30.8764	8.67526		2.96807	6.88038	5.46025
	9.40637	-1.09613	0.346024		-1.08435	-1.46344	2.86324		0.936236	-0.340814	-2.3975		0.796626		1.82527	-1.49417	-0.254468		-3.99816	-0.380194	-0.290716		0.310681	-1.89154	-0.701483		-0.763865		11.3214	14.1063	4.71844		-0.233623	0.440123	0.237177		-1.87427	0.222395	2.89375		3.53686		35.9769	31.2362	8.90149		3.00316	6.93628	5.45689
	9.1172	-1.02853	0.440083		-1.09509	-1.3893	2.97895		0.794967	-0.488846	-2.38473		0.771635		1.75973	-1.74832	-0.306092		-4.07959	-0.241777	-0.204638		-0.00447271	-1.57929	-0.372485		-0.752994		11.3679	14.7474	4.78359		-0.28606	0.530153	0.453951		-1.89859	0.209438	3.09356		3.66681		36.0882	31.3205	8.72053		3.03755	6.95911	5.44752
	9.2067	-1.0867	0.327634		-1.32236	-1.26152	3.18096		0.841655	-0.893637	-2.31382		0.742102		1.69543	-1.65772	-0.32883		-4.16881	-0.326745	-0.188307		-0.249912	-1.78785	-0.464264		-0.830779		11.5701	14.2764	4.61828		-0.349696	0.579843	0.403995		-1.80741	-0.0111322	3.20679		3.60969		35.9515	31.0775	8.37364		3.07995	6.9177	5.48335
	8.44347	-0.976196	0.338421		-1.62564	-1.03996	3.36554		0.614755	-1.15064	-2.31787		0.627987		1.254	-2.10104	-0.471711		-4.03284	-0.379817	-0.264162		-0.427284	-1.78893	-0.985828		-1.02196		11.4499	13.0627	4.48219		-0.373923	0.518108	0.252367		-1.49161	-0.0959692	3.37097		3.46386		35.7475	30.5608	8.70214		3.16185	6.82921	5.57343
	7.79026	-0.771083	0.277825		-1.9932	-1.09711	3.38357		0.336844	-1.29891	-2.33351		0.477188		0.851635	-2.4976	-0.428707		-4.00994	-0.392225	-0.278055		-0.182896	-2.20422	-1.04741		-1.13216		11.828	12.4158	4.25209		-0.464505	0.434014	0.360601		-1.23726	-0.461269	3.05322		3.35341		35.6581	30.278	8.89895		3.23414	6.82611	5.58051
	7.43486	-0.983831	0.318505		-1.58573	-1.16568	3.21542		0.69949	-1.67222	-1.90474		0.484009		1.03233	-3.23402	-0.483824		-4.14414	-0.352171	-0.35016		-0.121063	-3.01453	-1.04461		-1.30135		11.9574	11.5037	4.08911		-0.51861	0.187449	0.557467		-1.01755	-0.992651	3.60131		3.26307		35.6093	29.9012	9.31618		3.26305	6.95138	5.69663
	6.91541	-1.33103	0.391972		-1.65225	-1.1875	3.2592		1.03374	-1.55344	-1.6001		0.475111		1.25312	-3.02299	-0.493453		-4.13934	-0.448681	-0.425372		-0.299505	-2.76872	-0.913571		-1.25095		12.2835	11.2811	3.86843		-0.55747	0.0995473	0.714511		-1.09647	-1.33736	3.18899		3.16053		34.934	29.3867	9.53202		3.23036	6.9798	5.55545
	6.92476	-1.55705	0.541058		-1.52474	-0.945034	2.96974		0.977219	-1.35074	-1.60311		0.492456		0.888332	-2.90018	-0.51174		-4.29733	-0.68871	-0.440569		-0.479422	-3.0217	-0.854086		-1.36727		12.0802	11.6946	3.64705		-0.47543	0.000973771	0.848328		-1.3738	-1.58724	2.95942		3.08824		34.4423	29.5511	9.78734		3.192	7.04394	5.48771
	6.51728	-1.54701	0.3843		-1.38541	-0.897743	2.57781		1.11436	-0.773725	-1.39514		0.510523		0.455909	-2.69238	-0.437073		-4.25863	-0.567725	-0.562772		-0.585858	-2.94921	-1.08582		-1.40929		11.5509	11.6003	3.55407		-0.512747	0.00306144	0.958852		-1.10193	-1.59795	2.52033		2.99722		34.3357	29.4582	9.74751		3.23848	7.03169	5.48017
	5.89418	-1.58389	0.452732		-1.12566	-0.893399	2.68064		1.34713	-0.457865	-1.12173		0.576904		0.180729	-2.92167	-0.331137		-4.26007	-0.377212	-0.498117		-0.636124	-3.20741	-1.06772		-1.45764		11.2722	11.3599	3.21198		-0.386079	-0.0780249	1.04823		-0.53236	-1.78143	2.56213		2.96406		34.0024	29.1554	10.0055		3.34505	6.97947	5.49723
	5.13599	-1.84263	0.732971		-0.933129	-1.05497	2.72764		1.29475	0.0334536	-1.0114		0.564742		0.156633	-3.3528	-0.255605		-4.36275	-0.280205	-0.428133		-0.583095	-2.9066	-0.903727		-1.43514		11.2552	11.1378	3.22838		-0.463667	0.459602	1.06329		-0.116343	-2.06141	2.42352		2.99181		34.0262	29.1135	9.65535		3.39123	6.97615	5.55882
	5.39293	-1.58889	0.924707		-1.20294	-1.31596	2.55811		1.0497	0.475046	-1.02288		0.585535		0.224297	-3.35997	-0.207408		-4.3241	-0.239959	-0.460282		-0.40773	-3.15768	-0.720944		-1.40598		11.5815	11.0374	3.11946		-0.517293	0.440811	1.09528		-0.270032	-2.41201	2.69837		2.97484		33.7098	29.1996	9.7215		3.31293	6.97672	5.62973
	5.67542	-1.4235	0.976942		-1.97942	-1.23474	2.51317		1.02995	0.530728	-1.11902		0.552171		-0.147933	-2.66696	-0.179037		-4.30767	-0.690596	-0.453067		-0.294938	-2.98209	-0.496765		-1.35767		11.6355	11.3306	3.18673		-0.576746	0.142941	1.20231		-0.372916	-2.53231	2.58943		2.95617		33.5272	28.9873	8.41278		3.31056	6.83097	5.57169
	6.18036	-1.83428	0.973769		-1.91016	-1.23387	2.41576		0.96143	0.486393	-1.30841		0.525666		-0.479206	-2.96422	0.00458912		-4.43345	-0.657376	-0.343105		-0.39722	-3.08916	-0.687011		-1.44957		11.0854	11.3914	3.25389		-0.478263	0.0503311	1.44655		-0.25073	-2.4503	2.43867		2.94299		33.1438	28.8321	8.34321		3.27535	6.75173	5.52688
	5.83604	-2.21851	0.976425		-1.76075	-1.26344	2.45867		0.738481	0.413494	-1.41766		0.418083		-0.688097	-3.19158	0.0564562		-4.63003	-0.569745	-0.200489		-0.264342	-3.55873	-0.965425		-1.55689		10.7544	11.5149	3.00395		-0.312094	0.0296447	1.59816		-0.242924	-2.44675	2.37338		2.91919		32.7743	28.2417	7.62716		3.14378	6.76082	5.48011
	6.32129	-2.37189	0.879062		-1.54927	-1.12379	2.67771		0.656654	0.565878	-1.57341		0.498026		-0.459927	-3.02986	0.138635		-4.91362	-0.517878	-0.153361		-0.36126	-3.90711	-0.925239		-1.56996		10.5382	10.9712	2.95837		-0.345445	-0.0394979	1.5975		-0.395657	-2.72243	1.89456		2.71742		32.3265	27.5228	7.55558		3.0773	6.67748	5.50121
	6.5292	-2.43267	0.7651		-1.49081	-1.25383	2.65711		0.654181	0.42701	-1.78736		0.451992		-0.453959	-2.65112	0.100485		-5.06799	-0.693959	-0.129136		-0.0693967	-4.11909	-0.781284		-1.54061		10.2915	10.2876	2.91271		-0.194315	0.154798	1.6033		-0.310552	-2.7682	2.60044		2.7308		32.3983	27.2911	8.05642		3.07174	6.6477	5.52444
	6.54268	-2.24978	0.845373		-1.16179	-1.41977	2.67588		0.555396	0.495316	-1.82614		0.49524		-0.302233	-2.76322	0.0944321		-4.84818	-0.767106	-0.0670981		0.102325	-3.97043	-0.508463		-1.44777		9.81236	9.99139	2.97124		-0.182285	0.128556	1.83487		-0.577482	-2.68667	2.67931		2.66348		32.3061	27.5332	7.872		3.09418	6.61118	5.45139
	7.31743	-2.03752	0.925429		-0.644774	-1.5922	2.51174		0.613142	0.663959	-2.00785		0.638816		-0.0623751	-2.59625	0.145254		-4.73795	-0.72303	0.110696		0.409623	-3.65759	0.0905564		-1.22456		9.7078	10.8455	2.86952		-0.136569	0.164805	2.06329		-0.819806	-3.01431	2.92696		2.73413		32.1339	27.8363	8.45688		3.05584	6.62097	5.42032
	7.43955	-2.21638	0.963492		-0.1012	-1.64435	2.55837		0.515027	1.15924	-2.22155		0.716911		0.307619	-2.67645	0.144373		-4.6006	-0.688145	0.247432		0.783938	-3.57835	0.363482		-1.07741		9.13192	11.4557	2.73439		-0.189241	0.369576	2.06602		-0.887869	-2.98169	3.56756		2.80737		31.7562	27.6238	8.39142		2.96026	6.60833	5.3992
	7.87453	-2.12209	0.918105		-0.0940352	-1.54949	2.89805		0.180031	1.69723	-2.39407		0.823139		0.166436	-2.94314	0.172413		-4.50246	-0.629967	0.329401		1.03835	-2.69401	0.689768		-0.930356		8.55523	11.8953	2.73181		-0.0976091	0.657403	2.03905		-0.760744	-2.57579	3.93486		2.93105		31.2542	27.4892	8.23209		2.90273	6.6823	5.29754
	8.33899	-1.78885	0.971798		-0.420219	-1.5069	2.96738		0.0467177	1.57912	-2.40912		0.864324		-0.173757	-2.96594	0.15031		-4.60943	-0.426516	0.346447		1.03708	-2.81382	0.81256		-0.960341		7.93027	12.2109	2.78214		-0.0599782	0.878501	2.0718		-0.431265	-2.37131	4.39981		3.04565		30.9033	27.1441	7.61314		2.88332	6.65835	5.38293
	8.03998	-1.68083	1.2869		-0.137648	-1.49382	2.77147		0.231452	1.49032	-2.52799		0.886649		-0.278204	-2.98321	0.212954		-4.89496	-0.344472	0.323984		0.863496	-2.84285	0.8121		-1.01457		7.78593	12.6403	2.58078		-0.0143253	0.936877	2.14372		0.28353	-2.0269	4.3312		3.18457		30.6337	27.0297	7.67016		2.85781	6.65045	5.3976
	8.6011	-1.71457	1.57436		0.112158	-1.52787	3.19347		0.425523	1.3116	-2.70353		1.03025		-0.230935	-3.46665	0.145945		-4.93027	-0.274531	0.295991		0.999702	-2.76676	1.21696		-1.00117		7.83841	11.8393	2.6313		0.0300604	1.12544	2.19126		0.176861	-1.97512	4.43742		3.14388		29.8614	26.4723	6.9731		2.76267	6.6843	5.35862
	9.4668	-1.86497	1.56751		0.0268413	-1.40215	3.35941		0.535028	1.09786	-2.67813		1.12313		-0.223536	-3.47032	0.236265		-4.83926	-0.441131	0.258612		0.807217	-3.4125	1.37737		-1.07859		8.23627	11.3431	2.46345		-0.0245756	1.36055	2.26925		0.0893939	-1.66238	4.63979		3.19054		29.3349	26.344	7.17925		2.59234	6.71467	5.34644
	9.68939	-2.05722	1.35716		0.0344542	-1.36723	3.38236		0.740306	0.776593	-2.58691		1.10766		-0.414221	-3.36656	0.503102		-4.75713	-0.53158	0.147804		0.503298	-3.81204	1.15081		-1.17517		8.09524	11.2161	2.21091		0.0925217	1.5372	2.27592		-0.0011252	-1.2697	4.86051		3.22418		28.8819	26.3161	7.49562		2.47677	6.88674	5.34821
	9.62722	-2.32268	1.30038		-0.150024	-1.23948	3.46477		1.03787	0.209848	-2.61359		1.03493		-0.605561	-3.59954	0.436038		-4.71839	-0.358489	0.210052		0.060595	-3.2894	0.918042		-1.2163		7.6159	11.273	1.97496		0.214578	1.51246	2.06102		-0.0714185	-0.847151	4.43461		3.12977		28.8187	25.6577	8.2945		2.49132	6.98087	5.31006
	10.3852	-2.4494	1.31762		0.0721297	-1.1938	3.6352		1.2904	0.181037	-2.93153		1.1452		-0.558309	-4.12552	0.434717		-4.75147	-0.114525	0.245609		-0.510035	-3.37128	0.874569		-1.31958		7.33304	10.9479	1.72812		0.280275	1.82152	1.96339		-0.0346921	-0.667771	4.80092		3.1303		28.3298	25.3647	8.39627		2.44696	7.11675	5.3231
	10.7457	-2.13149	1.41836		0.413282	-1.16327	3.81288		1.46975	-0.179322	-3.11998		1.25177		-0.528165	-4.32121	0.426031		-4.74181	-0.0448785	0.221381		-0.546305	-3.42708	0.886404		-1.34174		7.65808	11.0278	1.42347		0.15801	2.11832	1.9132		0.00997564	-0.747443	5.39263		3.21712		27.8526	25.0771	8.59935		2.52626	7.22166	5.35063
	11.1072	-1.75985	1.42033		-0.226036	-1.18446	3.90252		1.30412	-0.427436	-3.1728		1.21817		-0.645488	-4.21694	0.411403		-4.73744	-0.0262543	0.190512		-0.338241	-3.40205	0.976832		-1.30974		8.12091	10.8233	1.32278		0.045895	2.35782	1.92508		-0.377665	-0.713905	5.26026		3.19606		27.4419	25.0821	9.11376		2.64373	7.24648	5.45445
	10.9924	-1.6837	1.38555		-0.778111	-1.27021	3.86896		1.05439	-0.653417	-2.77706		1.12653		-0.721201	-4.30714	0.335446		-4.5222	-0.0780679	0.21654		0.0252944	-2.96639	0.638903		-1.26431		7.90952	11.1617	1.27416		0.174085	2.52808	2.00864		-0.716279	-0.590663	5.68589		3.27057		27.332	24.866	8.76096		2.61201	7.31877	5.58648
	10.786	-2.12674	1.22606		-0.90795	-1.19466	3.82295		0.983744	-0.506834	-2.30903		1.08595		-0.730829	-4.55952	0.402423		-4.4074	0.203946	0.307041		-0.0919403	-2.95297	0.360185		-1.27434		7.31232	11.6841	1.12817		0.114411	2.5564	1.9404		-0.589516	-0.580851	5.08571		3.18346		26.9534	24.7778	8.21168		2.58597	7.37276	5.32954
	10.4226	-2.13548	1.37617		-0.930158	-0.921575	3.64519		0.868952	-0.524636	-2.09447		1.07851		-0.936983	-4.73477	0.290331		-4.66077	0.309601	0.331391		-0.178438	-2.83905	0.495431		-1.32481		6.79372	11.9452	0.946891		0.139808	2.6216	1.79407		-0.564096	-0.390486	4.79783		3.1205		26.4878	24.6679	8.58514		2.50646	7.48634	5.16382
	9.87304	-2.44473	1.33949		-0.96451	-0.864812	3.73825		0.562289	-0.346294	-1.69874		1.02155		-0.870208	-4.89671	0.315361		-4.93857	0.456043	0.35964		-0.00611901	-3.19769	0.44771		-1.37006		6.23767	11.4171	1.01856		0.164536	2.77101	1.69155		-0.671703	-0.229963	4.5602		2.99544		26.1926	24.692	7.67512		2.4549	7.56906	5.10729
	10.0369	-2.52013	1.15279		-1.25618	-0.876157	3.73704		0.440591	-0.540023	-1.34487		0.981104		-0.726502	-4.49447	0.406569		-5.09196	0.451736	0.496391		-0.454589	-3.07719	0.290786		-1.35547		6.23585	10.1809	1.2997		0.213029	2.8565	1.57962		-0.657736	-0.503586	4.1306		2.81498		25.9238	24.7442	8.07181		2.43806	7.60294	5.03691
	9.44782	-2.31228	1.16565		-1.54457	-0.954905	3.33787		0.26332	-0.788332	-1.27911		0.81505		-0.806214	-4.32242	0.474424		-5.21534	0.454631	0.623039		-0.658427	-3.41144	0.147829		-1.41266		6.43239	9.55887	1.26866		0.275193	2.954	1.42827		-0.633759	-0.551954	4.32511		2.78409		25.6208	24.8839	8.59255		2.48148	7.57554	4.85417
	8.93166	-2.10985	1.19519		-1.29391	-0.991092	3.03773		0.0553287	-0.825435	-1.24598		0.750404		-0.889064	-4.22006	0.447732		-5.25905	0.204952	0.552104		-1.02171	-3.41835	0.0688421		-1.50384		6.54928	8.75709	1.31769		0.354616	2.82746	1.24395		-0.804059	-0.369401	4.25286		2.68105		25.7742	25.2663	8.77291		2.47299	7.63849	4.73009
	8.88727	-2.01432	0.770258		-1.8621	-0.96931	2.80967		-0.403754	-0.939323	-1.23019		0.560912		-0.543694	-4.04057	0.288788		-5.14776	0.619434	0.552081		-1.27128	-3.87778	0.209978		-1.46787		6.03081	7.79963	1.34667		0.359414	2.48584	1.00727		-1.2588	-0.398468	4.03188		2.37825		25.56	24.9024	9.8569		2.45806	7.68458	4.69466
	9.00019	-1.87826	0.623961		-2.08877	-1.00742	2.4386		-0.751961	-0.801133	-1.18876		0.48294		-0.314752	-3.91048	0.263508		-5.03379	0.434515	0.643632		-1.79725	-4.12141	-0.0695938		-1.54507		6.4551	8.51731	1.07167		0.348293	2.51022	0.879416		-1.59315	-0.448227	4.04401		2.42052		25.5803	24.8636	9.59249		2.44762	7.68317	4.61791
	8.72318	-1.50707	0.768578		-2.31405	-1.11766	2.22722		-0.988307	-0.765222	-1.3035		0.413684		-0.280681	-3.83548	0.185131		-4.94798	0.410516	0.727098		-1.70642	-3.61924	-0.248663		-1.47952		6.36089	8.89413	1.27438		0.288809	2.40745	0.776323		-1.68643	-0.541715	3.50849		2.3647		25.8938	24.5757	9.27417		2.5029	7.75805	4.50295
	9.09082	-1.26509	0.779588		-2.31689	-1.19654	1.91018		-1.18273	-0.790276	-1.54233		0.387414		-0.0659095	-3.67646	-0.0312226		-5.05389	0.48092	0.727091		-1.60251	-3.49914	-0.0637237		-1.42054		5.9775	7.98044	1.78642		0.155571	2.25465	0.764984		-1.21603	-0.700504	3.16505		2.2409		25.9548	24.1946	9.41289		2.53396	7.60291	4.44187
	9.29952	-1.21567	0.739769		-2.47451	-1.18528	2.01911		-1.08788	-0.76288	-1.74157		0.398956		0.103624	-3.71251	0.00349698		-5.18239	0.447704	0.669498		-1.1761	-4.17876	0.0835051		-1.43799		5.67488	7.8066	1.83368		0.156692	2.17597	0.988272		-0.629044	-0.899586	3.04839		2.23954		25.4193	24.0484	9.43829		2.46853	7.50368	4.39612
	8.8924	-1.31683	0.681788		-1.7931	-1.32869	1.09304		-1.27967	-0.901341	-1.91167		0.237325		0.197464	-4.25008	0.0687632		-5.07531	0.39982	0.612174		-0.775997	-4.63056	0.267458		-1.46514		5.71049	8.52056	2.00896		0.215936	2.0623	1.16526		-0.326676	-0.853987	3.00945		2.39025		25.5277	24.1021	9.32049		2.37988	7.47283	4.36502
	8.24863	-1.55777	0.693669		-1.73032	-1.38447	0.701756		-1.63653	-0.59956	-1.84057		0.0994266		0.176684	-3.98782	0.0795129		-5.0177	0.317112	0.612879		-0.584251	-4.82139	0.30924		-1.43508		5.50928	8.32283	2.02311		0.376459	1.99051	1.10516		-0.411254	-0.671518	2.76597		2.33451		25.5635	25.4806	9.24135		2.23599	7.48862	4.27017
	7.49541	-1.51818	0.767388		-1.3648	-1.37483	0.492259		-1.45048	-0.476263	-1.61605		0.10605		0.187418	-3.76308	0.249641		-5.02119	0.404213	0.55221		-0.716142	-4.87691	0.365731		-1.40201		5.27814	8.24748	2.24021		0.374442	1.85237	0.965967		-0.126257	-0.622457	2.79112		2.33345		25.5401	25.1913	9.5326		2.20093	7.55814	4.07439
	7.16137	-1.32334	0.911965		-1.09388	-1.42985	0.110053		-0.990909	-0.677911	-1.65966		0.111982		0.404876	-3.5329	0.442516		-4.8481	0.52922	0.424009		-1.03925	-5.21774	0.413254		-1.38046		5.79559	7.98893	2.26276		0.384289	1.74883	0.882483		-0.3011	-0.382308	2.87051		2.36111		25.1488	25.3099	9.502		2.25308	7.57262	3.89553
	6.93036	-0.899793	1.12991		-1.51014	-1.52056	-0.258148		-0.922218	-0.654665	-1.83393		0.0511997		0.824471	-3.24672	0.446273		-4.56332	0.390322	0.237088		-1.3826	-5.21513	0.417679		-1.34355		6.3068	7.47804	2.17018		0.332096	1.55425	0.960267		-0.595359	-0.0810468	3.08998		2.35725		24.9493	25.3041	9.59687		2.15477	7.615	4.09218
	7.19618	-0.935363	1.17451		-1.43473	-1.71973	-0.538355		-1.05209	-0.868158	-2.05977		-0.026389		1.32328	-3.10699	0.504784		-4.5519	0.470119	0.125399		-1.69471	-5.23301	-0.053149		-1.35735		6.62911	7.35397	2.01352		0.393933	1.20649	1.09844		-0.406974	-0.0486481	3.39018		2.40334		25.1729	25.3546	9.38255		2.19272	7.6687	4.32661
	7.83479	-0.831427	1.26121		-1.38723	-1.6962	-0.785919		-1.16174	-0.812921	-2.2206		0.0222187		1.54173	-3.20252	0.59258		-4.72778	0.406647	0.0712993		-1.79196	-4.74469	-0.600727		-1.38394		6.41643	7.7885	2.02048		0.474142	1.07225	1.17426		-0.48252	0.0680518	3.16816		2.41108		25.0269	25.4176	9.58702		2.21599	7.97031	4.22727
	7.93354	-0.792808	1.22253		-1.15995	-1.63216	-1.06484		-0.927687	-1.02286	-2.45145		0.0115903		1.32119	-3.16448	0.545941		-4.66703	0.461562	-0.0532759		-1.79083	-4.87376	-0.80492		-1.44729		5.98726	8.05363	1.91923		0.500969	0.889943	1.27086		-0.566192	0.482422	3.27985		2.42422		24.7518	25.3105	8.65526		2.201	7.90652	4.17138
	8.33612	-0.663095	1.3978		-0.922058	-1.579	-1.38673		-0.322071	-1.0725	-2.65737		0.125677		1.48843	-2.98216	0.527635		-4.71599	0.865926	0.0160841		-1.83219	-5.08186	-0.775479		-1.38773		5.71717	7.6526	1.8555		0.386402	0.792842	1.34961		-0.640088	0.457557	3.34168		2.3237		24.4633	24.9685	8.08704		2.17501	7.7968	4.24684
	9.16178	-0.512367	1.54362		-1.11633	-1.4285	-1.65817		-0.0152347	-1.09394	-2.48391		0.266329		1.41301	-3.01847	0.5798		-4.67404	1.03876	0.266793		-1.59024	-4.67985	-0.614477		-1.25319		5.35722	7.30241	1.69007		0.322736	0.827206	1.53774		-0.86186	0.209707	2.83327		2.13539		23.9175	24.4619	7.70709		2.17302	7.62418	4.31175
	9.58072	-0.642439	1.6657		-1.16579	-1.50905	-1.88784		0.0627114	-0.788745	-2.29822		0.335228		0.928089	-3.03954	0.676533		-4.41381	0.763165	0.343736		-0.794946	-4.34825	-0.733877		-1.17988		5.51904	7.19039	1.70634		0.205808	1.05135	1.81128		-0.746517	0.0920755	3.21508		2.22721		23.6895	24.3655	5.93139		2.17565	7.69687	4.29108
	9.23881	-0.639996	1.4616		-1.23439	-1.29151	-2.08086		-0.0712085	-1.1985	-2.1242		0.228861		0.642752	-2.96685	0.655903		-4.27447	0.8454	0.258131		-0.19086	-3.81196	-0.589038		-1.04789		5.13388	6.44681	1.82577		0.124188	0.912624	1.9739		-0.256997	0.00462506	2.90583		2.11896		23.4777	24.2497	6.55582		2.20202	7.7856	4.35051
	8.50273	-0.940246	1.17444		-0.865731	-1.21899	-2.41066		0.0378587	-1.52023	-2.00264		0.0840605		0.7197	-3.05382	0.649334		-4.23323	0.88117	0.177107		-0.166488	-3.6045	-0.396999		-1.00308		4.81189	6.26486	1.58403		0.129692	0.970711	2.06429		-0.156852	-0.264711	3.08702		2.05455		23.2108	23.8923	6.3211		2.20423	7.78705	4.4227
	7.44156	-0.91757	1.15388		-1.15897	-1.16729	-2.47151		-0.0918408	-1.24128	-1.66564		-0.0131846		0.749103	-2.76638	0.69234		-4.28602	0.825149	0.163301		-0.0488887	-4.01048	-0.419181		-1.01123		5.43024	7.06753	1.13369		-0.00057945	0.75184	2.07235		-0.211833	-0.263902	2.52773		2.05634		23.4816	23.8012	5.51471		2.17133	7.8994	4.37369
	7.13328	-0.871502	1.01744		-1.41029	-1.18154	-2.90919		-0.820749	-0.654123	-1.06767		-0.0849278		0.682662	-2.09129	0.669501		-4.47802	0.821833	0.166107		-0.321567	-4.19235	-0.361284		-1.0116		5.25322	6.09747	1.12746		-0.65811	0.835387	2.13699		-0.372145	-0.0311553	2.34332		1.85916		24.3023	23.0857	5.28833		2.23546	7.93674	4.40685
	7.24918	-0.803051	0.948699		-1.64014	-1.08578	-2.42845		-0.911931	-0.274034	-0.317208		0.0819204		0.824145	-1.8315	0.626898		-4.63611	0.83738	0.220035		-0.0698147	-4.08413	-0.369024		-0.942458		4.8987	5.46397	1.04078		-0.915575	0.927861	2.10024		-0.323101	-0.0544448	1.79036		1.65875		24.277	22.7844	5.95392		2.3598	8.05676	4.41946
	7.30682	-0.627677	0.832695		-1.35804	-1.12424	-2.34797		-0.552626	-0.311011	0.0552204		0.20813		0.874248	-1.49427	0.657994		-4.71264	0.96577	0.282417		-0.159182	-3.64076	-0.313936		-0.837817		4.95716	5.35171	0.908861		-1.16416	0.805019	2.17356		-0.454274	-0.313332	1.25095		1.50172		24.66	21.2389	6.25167		2.37491	8.05627	4.46245
	7.8064	-0.852249	0.631926		-1.22177	-1.23975	-2.55688		-0.259126	-0.00527067	0.317463		0.291194		1.03622	-1.20892	0.628917		-4.68154	0.884584	0.301413		-0.522761	-3.41704	0.040102		-0.771003		4.71847	5.43477	0.795225		-1.2445	0.831147	2.37277		-0.623013	-0.550526	1.31762		1.45022		24.9499	21.5784	6.01509		2.31959	7.99672	4.55151
	7.96304	-1.15085	0.249292		-1.10415	-1.21679	-2.60537		-0.339391	0.284726	0.598512		0.297668		0.762396	-1.09495	0.590234		-4.67916	0.627366	0.382979		-0.559764	-3.25684	0.367249		-0.762277		4.56301	6.03928	0.798524		-1.32875	0.849908	2.52589		-0.231437	-0.722234	1.01175		1.50066		25.3441	22.3882	6.4555		2.25029	8.02639	4.49312
	8.25152	-1.30706	0.193206		-0.753094	-1.09659	-2.56199		-0.667054	0.17526	0.830278		0.340498		0.203598	-0.205152	0.590203		-4.74698	0.634246	0.530357		-0.0806099	-3.08251	0.47871		-0.630904		4.07431	6.3446	0.808918		-1.49009	1.06084	2.46591		0.150061	-0.709611	0.446742		1.4613		25.279	21.4354	6.58486		2.25302	7.93346	4.43323
	8.25575	-1.54755	-0.0130551		-0.696834	-0.987118	-2.39534		-0.699361	0.362927	1.1641		0.382613		-0.111925	-0.503173	0.535313		-4.72817	0.564429	0.611489		0.0457146	-2.50513	0.774796		-0.590739		3.8307	5.83313	0.997169		-1.75004	1.3999	2.43944		0.4517	-0.683216	0.224482		1.41592		24.998	21.2138	6.93245		2.20295	7.87188	4.36003
	7.14392	-1.70797	-0.448431		-0.712841	-0.847586	-2.48179		-0.718782	0.292093	1.2274		0.194		-0.273699	-0.279454	0.450199		-4.22161	0.903255	0.605939		-0.0717312	-2.75028	1.29705		-0.482259		3.92487	5.60039	1.08034		-2.01725	1.52206	2.49222		0.605413	-0.595904	0.486575		1.45541		24.9562	20.9623	7.16435		2.16012	7.71481	4.52128
	6.71715	-1.9276	-0.451956		-1.03953	-0.797005	-2.58133		-1.12256	0.232283	1.51632		0.0606425		-0.375881	-0.210141	0.485816		-4.19757	0.981405	0.583362		-0.426897	-3.35239	1.69324		-0.53545		4.36669	6.13893	0.899984		-2.20365	1.50396	2.45227		0.176099	-0.471208	1.07743		1.54894		24.8248	20.9663	7.48187		2.17194	8.03771	4.61573
	6.49368	-2.42319	-0.620274		-1.4661	-0.823056	-2.32053		-1.68726	0.438766	1.75055		-0.073047		-0.294669	-0.0619556	0.474153		-4.16425	0.829013	0.445219		-0.667392	-2.9078	1.57366		-0.530446		4.16071	6.53458	0.930025		-2.38505	1.45649	2.40563		-0.0319612	-0.582566	-0.10143		1.37627		25.1048	20.577	7.17253		2.18287	8.008	4.57655
	6.23377	-2.9314	-0.726685		-1.89306	-0.708774	-2.29477		-2.04609	0.559706	1.56911		-0.248689		0.114287	0.07204	0.582023		-4.18366	0.969472	0.409246		-0.446215	-3.54949	1.3908		-0.515722		4.29969	6.38271	1.52182		-2.58713	1.48789	2.32648		0.179884	-0.694894	0.0995691		1.44622		25.3145	20.5488	7.24203		2.16803	8.19941	4.50663
	5.93754	-2.90734	-0.491967		-1.73555	-0.843497	-2.23112		-1.9332	0.404959	1.43133		-0.263205		0.392749	0.00248652	0.601676		-4.25695	1.13953	0.404463		-0.851201	-3.71609	1.24004		-0.560365		4.46398	6.01085	1.66967		-2.75479	1.5167	2.27204		-0.325475	-0.67709	-0.0206075		1.35059		25.022	20.3739	7.87404		2.15357	8.21611	4.42129
	6.06375	-2.72086	-0.534333		-0.785035	-0.84909	-2.32375		-1.86057	0.531975	1.11		-0.151991		0.623001	0.147132	0.671428		-4.4124	1.17517	0.486747		-1.02153	-3.69407	1.23673		-0.531978		4.64342	6.2004	1.77029		-2.92034	1.3994	2.25563		-0.844898	-0.509535	0.280514		1.36388		25.0133	20.5333	7.56069		2.1446	8.20249	4.33546
	6.43161	-2.52498	-0.281527		-0.819563	-0.7985	-2.41498		-2.12921	0.817399	1.13055		-0.0654666		0.36161	0.49305	0.677273		-4.55839	1.27777	0.595776		-1.02803	-4.10468	0.9709		-0.590526		4.84518	6.21646	1.99438		-3.03427	1.30909	2.18134		-1.03777	-0.165736	0.819522		1.45869		25.1389	20.583	7.56285		2.12955	8.24356	4.25402
	6.4938	-2.80907	-0.405289		-0.817436	-0.764632	-2.3433		-1.72483	0.621948	1.19697		-0.0613153		0.370008	0.241913	0.540416		-4.4572	1.30744	0.743616		-1.24772	-3.80636	0.624029		-0.631539		4.29575	6.39435	2.0249		-2.93786	1.43157	2.05481		-1.32298	-0.1705	1.32931		1.45548		24.6407	20.2444	7.88674		2.15191	8.37361	4.23602
	5.95066	-2.8911	-0.35602		-0.0681997	-0.824694	-2.4776		-1.16499	0.401656	1.13878		-0.0323903		0.202178	-0.139381	0.528327		-4.40574	1.26171	0.853958		-1.26983	-3.71287	0.537324		-0.682704		4.48167	7.66257	2.16836		-2.27657	1.53557	1.81559		-1.3766	-0.357856	1.41205		1.67387		24.0606	20.4979	8.14616		2.11143	8.44536	4.13946
	5.67703	-3.05849	-0.417617		-0.293748	-0.695909	-2.76582		-1.3741	0.440439	0.87254		-0.17952		-0.179185	-0.125951	0.464663		-4.53326	1.35168	0.864		-1.72224	-3.4742	0.563537		-0.754551		4.54713	8.09184	2.28397		-2.40782	1.48194	1.71532		-1.41534	-0.571592	2.32503		1.78339		24.0347	20.0819	7.98893		2.07755	8.46647	4.12181
	6.07809	-3.15181	-0.351663		-0.538982	-0.615391	-2.86034		-1.57204	0.821054	0.721407		-0.163298		-0.186119	-0.33421	0.419724		-4.61936	1.30707	0.84276		-2.17696	-3.60122	0.417052		-0.88125		4.09572	7.91534	2.24623		-2.45511	1.5218	1.69828		-1.0211	-0.680851	3.1394		1.82886		23.7896	19.724	8.50468		2.1532	8.5054	4.11107
	6.29381	-3.21991	-0.255459		-1.12494	-0.483972	-3.07236		-1.59838	0.612447	0.653065		-0.243967		-0.220096	-0.627846	0.495766		-4.72389	1.223	0.930776		-1.97347	-3.9934	-0.0600421		-0.994355		4.04207	8.04594	2.32845		-2.62572	1.64443	1.49244		-0.588348	-0.568243	2.7019		1.83032		23.4597	19.1372	8.4104		2.14792	8.61244	4.07411
	6.32919	-3.20876	0.0468295		-1.66457	-0.356209	-3.24165		-1.77151	0.742533	0.416321		-0.300869		-0.0148582	-0.784674	0.529524		-4.6061	1.46952	0.939755		-1.99466	-4.02116	-0.537099		-1.0022		3.79922	7.37133	2.26661		-2.67398	1.54473	1.25856		-0.51348	-0.451328	2.67001		1.69685		23.1864	17.5276	8.40577		2.12299	8.68431	4.07214
	6.35764	-3.17535	-0.0737822		-1.73924	-0.312509	-3.47739		-1.20054	0.788064	0.511717		-0.257932		0.437908	-1.4773	0.599056		-4.65175	1.6061	0.871225		-2.75032	-4.11478	-0.323118		-1.08922		3.89508	6.83283	2.22324		-2.6625	1.37145	1.20449		-0.648218	-0.518418	2.67551		1.59705		23.2755	18.5308	8.36905		2.07334	8.76866	4.00384
	6.45164	-3.18783	-0.0185422		-2.11218	-0.332324	-3.73524		-0.720064	0.750025	0.610984		-0.254836		0.642663	-1.06155	0.701455		-4.64405	1.76694	0.882258		-3.16976	-4.61134	0.0301862		-1.05147		4.13722	7.23392	2.24822		-2.50873	0.990943	1.08227		-1.16785	-0.573436	2.90039		1.59366		22.9615	17.037	8.37476		1.957	8.7882	3.86057
	7.37707	-3.25567	0.0448349		-2.06395	-0.342278	-4.01684		-0.6329	0.897435	0.630726		-0.151286		0.762885	-0.828231	0.701769		-4.91368	1.68676	0.855832		-3.02542	-4.48654	-0.268642		-1.05725		3.86701	7.41825	2.20606		-2.37281	0.821308	0.947203		-1.22239	-0.567685	2.60249		1.52216		22.9956	16.9052	8.77203		1.96817	8.81501	3.73187
	7.51283	-3.13145	0.050721		-1.79317	-0.461773	-4.03007		-0.556718	1.13908	0.877306		-0.0436933		0.689118	-1.25862	0.555586		-5.06959	1.62123	0.862235		-2.75424	-3.3195	-0.675918		-1.03885		3.52785	7.05678	2.19451		-2.26516	0.866177	0.814282		-0.977465	-0.933255	1.72844		1.33468		23.25	16.7675	8.67422		1.9827	8.67418	3.57788
	7.20653	-3.03265	-0.011116		-1.83765	-0.169546	-4.39996		-0.232646	1.40082	1.36416		0.031993		0.250174	-1.48268	0.46954		-5.06106	1.39736	0.811144		-2.76362	-3.05528	-0.77993		-1.13493		3.74248	6.76449	2.2151		-2.24067	0.93453	0.680163		-0.93273	-0.717113	2.79193		1.47091		23.0073	17.0718	8.85937		1.96595	8.74414	3.46644
	6.50499	-3.19142	-0.100848		-1.44828	-0.364389	-4.63398		-0.00609743	1.25339	1.80113		-0.0206106		-0.273479	-1.34817	0.278143		-5.09984	1.27437	0.739942		-3.03503	-2.12127	-1.1323		-1.19085		4.06739	7.06685	1.79404		-2.24009	0.879625	0.51805		-0.995592	-0.461065	2.43995		1.45213		22.7002	17.0475	9.93126		1.96385	8.74346	3.40284
	5.92094	-3.3408	-0.316028		-1.21955	-0.271154	-4.74767		-0.344279	1.19489	2.01508		-0.123174		-0.224845	-1.03879	0.28039		-5.28029	1.20854	0.65501		-3.21235	-1.94402	-0.879501		-1.15954		4.00915	7.3869	1.77027		-2.26409	0.94132	0.32803		-0.305004	-0.614612	2.02601		1.47533		22.6109	16.7379	10.2329		1.97246	8.78154	3.15192
	5.52938	-3.71578	-0.233725		-2.51706	-0.228505	-4.94381		-0.485766	1.26495	2.30998		-0.335593		-0.615367	-1.07793	0.265033		-5.57368	1.2894	0.456696		-3.41279	-2.52015	-0.615054		-1.31154		3.47837	7.54006	1.667		-2.2283	0.970094	0.201494		0.150147	-0.628477	2.19165		1.48245		21.9977	15.8422	10.2421		1.98281	8.77736	2.88498
	5.73413	-4.00723	-0.140675		-2.74348	-0.264031	-5.24789		-0.177925	1.42541	2.40177		-0.335547		-0.644741	-1.02793	0.164986		-5.7715	1.37993	0.338885		-3.50413	-2.29717	-0.192003		-1.28374		2.8221	7.2241	1.58459		-2.16751	0.867254	0.15312		0.221679	-0.484339	1.87378		1.34386		21.3421	15.5549	10.5976		2.0177	8.75336	2.78019
	6.03559	-3.92198	-0.0991538		-2.588	-0.283832	-5.4444		-0.347787	1.85024	2.4777		-0.257958		-0.864779	-0.908531	0.23562		-5.87286	1.44067	0.136471		-3.51379	-2.23964	0.304345		-1.25361		2.61364	6.91592	1.56066		-2.11626	0.828984	0.16061		-0.183104	-0.41448	1.75904		1.23611		20.6656	15.7486	10.728		2.06283	8.60603	2.64252
	6.49255	-3.57067	-0.0219228		-2.80558	-0.203927	-5.29766		-0.526735	2.05135	2.2289		-0.183743		-0.660859	-0.870098	0.428105		-5.95906	1.39421	0.0178102		-3.23756	-2.15624	0.221936		-1.20242		1.9723	6.44495	1.50503		-2.22905	0.68878	0.164734		-0.97705	-0.392174	1.96763		1.01613		20.1575	15.773	10.6526		2.05419	8.64493	2.49026
	5.95188	-3.21971	0.373994		-2.38122	-0.295624	-5.25271		-0.570026	2.06254	2.21872		-0.123573		-0.323344	-0.759433	0.412502		-5.78252	1.25411	-0.00105074		-3.11644	-2.30294	-0.0558026		-1.1861		1.50005	5.65608	1.46326		-2.13718	0.712977	0.0359916		-1.54427	-0.255894	1.71088		0.793544		19.5648	15.7136	10.855		2.01214	8.60465	2.23993
	4.92552	-3.5255	0.46287		-2.75221	-0.343658	-5.50208		-0.634325	1.63193	2.27666		-0.384534		-0.445286	-0.775999	0.448597		-5.76811	1.2506	-0.0730693		-2.92291	-2.53948	0.0865779		-1.19323		1.44166	5.45277	1.5206		-2.19307	0.656889	-0.189932		-1.83247	-0.078965	1.05359		0.647897		19.3454	15.1409	9.88682		1.96189	8.56675	1.95121
	4.39777	-3.73324	0.441465		-2.53146	-0.3153	-5.31703		-1.00075	1.39928	2.12362		-0.503959		-0.658354	-1.04603	0.406992		-5.80975	1.37666	-0.188294		-3.07744	-2.30342	0.483775		-1.20176		1.60252	5.68688	1.53478		-2.07336	0.557876	-0.345581		-1.91791	-0.0315503	1.42673		0.715599		19.2221	14.2877	10.4215		1.99315	8.43676	1.67523
	3.92237	-3.84611	0.288627		-2.61727	-0.394824	-5.14036		-1.03655	1.07695	2.35432		-0.599204		-0.917409	-1.14662	0.291216		-6.1313	1.44868	-0.286586		-3.15402	-1.83125	0.841953		-1.20948		1.57503	6.66433	1.46636		-2.09084	0.567091	-0.350302		-1.67547	-0.10578	2.01614		0.896285		19.4157	13.1385	9.8856		2.05687	8.41901	1.51382
	3.55771	-3.95943	0.457303		-2.75326	-0.42338	-4.95213		-1.21066	1.13027	2.21992		-0.659294		-1.12378	-1.54055	0.228905		-6.32983	1.53372	-0.399778		-2.63656	-1.21151	0.548806		-1.21451		1.48128	6.7233	1.62179		-2.10469	0.555592	-0.273966		-1.65394	-0.262221	2.63658		0.969302		19.0193	10.4852	10.664		2.11275	8.18399	1.37753
	3.66485	-3.9421	0.307426		-2.8703	-0.365575	-4.91802		-1.44672	1.30583	1.96164		-0.70033		-1.07166	-1.72691	0.243443		-6.24944	1.31367	-0.535351		-2.23383	-1.13074	0.125906		-1.25166		1.22853	7.08478	1.54383		-2.38719	0.832201	-0.209277		-1.81982	-0.338041	2.80785		0.97143		19.1097	10.1651	9.70707		2.20516	8.05334	1.17911
	3.5147	-3.81538	0.516887		-2.76869	-0.387338	-4.88704		-1.14812	1.36774	2.18261		-0.602737		-1.16313	-2.09799	0.340816		-6.16992	1.19197	-0.603631		-2.37216	-0.914915	0.133023		-1.2951		1.57897	7.15183	1.72359		-2.54519	0.963	-0.101526		-1.82775	-0.49053	2.87745		1.03665		18.9137	9.06005	9.32167		2.17959	7.84251	1.00715
	3.89975	-3.71576	0.738551		-2.82638	-0.0773353	-4.65673		-0.821497	1.21618	2.14746		-0.455085		-0.925394	-1.79123	0.442534		-6.12701	1.29423	-0.680096		-2.2693	-0.888441	0.715177		-1.13661		1.74249	7.147	1.72244		-2.62861	0.944425	0.108576		-1.60772	-0.55997	3.44958		1.14647		18.6008	8.12584	10.1853		2.19189	7.74475	0.880488
	4.60174	-3.5533	0.731799		-2.67235	-0.469454	-4.52818		-0.686106	0.957294	1.80659		-0.423552		-0.585771	-1.47997	0.454297		-6.20539	1.41108	-0.695163		-1.77751	-1.1495	0.958365		-1.00773		1.60542	7.67641	1.73189		-2.71889	0.981233	0.284399		-1.47034	-0.669789	3.16915		1.17661		18.6566	7.71217	10.9219		2.17812	7.70711	0.760761
	4.90309	-3.15365	0.729057		-2.28696	-0.41722	-4.30713		-0.511873	1.19834	1.54218		-0.25602		-0.264395	-1.62212	0.460028		-6.36325	1.3801	-0.79465		-1.44066	-1.62131	1.25336		-1.00143		1.31944	8.12077	1.45202		-2.77326	1.20925	0.429783		-1.14075	-0.809343	3.59375		1.26685		18.6866	7.49366	10.2619		2.17001	7.49578	0.67884
	5.32693	-2.93939	0.559835		-2.14273	-0.417026	-4.32939		-0.186398	1.07551	1.53737		-0.168365		0.00136012	-1.76622	0.482858		-6.26542	1.34817	-0.81745		-1.38443	-1.62909	1.24694		-0.97592		0.676419	8.62254	1.47046		-2.78837	0.911849	0.567011		-1.34284	-0.661419	4.18657		1.29358		18.5485	7.50854	9.94505		2.16135	7.20732	0.79154
	5.23231	-2.95727	0.52619		-1.64375	-0.397698	-4.0022		-0.101605	1.11884	1.26935		-0.106204		0.703712	-1.45624	0.579038		-6.21296	1.25922	-0.593012		-1.20631	-1.6953	1.0645		-0.839705		0.71163	8.44583	1.50993		-2.8674	0.972811	0.677433		-1.52682	-0.886919	4.23115		1.25196		18.7582	7.5136	10.514		2.1504	6.92807	0.929405
	5.03173	-2.98739	0.204372		-1.29096	-0.382843	-3.71092		-0.539177	0.82759	1.05214		-0.199494		1.05902	-1.65123	0.668225		-6.18255	1.08067	-0.447498		-1.34416	-1.76302	1.00256		-0.841997		0.639565	8.21996	1.51951		-3.01301	1.05917	0.663105		-1.56087	-1.49254	3.78995		1.09165		18.9565	7.51557	10.1735		2.05162	6.71799	0.936977
	5.71344	-2.91016	0.227564		-1.50611	-0.350523	-3.43858		-0.68061	0.276822	0.92506		-0.193677		1.0446	-1.43258	0.649163		-6.15034	1.03363	-0.462769		-1.4786	-1.50149	0.957335		-0.815673		0.54338	7.54414	1.60981		-3.25249	1.13139	0.70544		-1.32153	-1.72966	4.05967		1.03224		18.8651	6.75405	9.7503		1.92189	6.57903	0.993552
	6.22581	-3.41654	0.165767		-1.61555	-0.309318	-3.53498		-0.731151	-0.292001	0.917859		-0.28779		0.776671	-1.35934	0.468402		-5.96894	1.05458	-0.431933		-1.66543	-1.30405	1.19594		-0.80379		0.877527	6.82955	1.47085		-3.42909	1.36271	0.916598		-1.00377	-1.80806	4.08596		1.03359		18.7354	6.34999	9.25425		1.93643	6.35475	1.05589
	6.59472	-3.76338	-0.0263484		-2.34715	-0.236802	-3.34615		-0.631978	-0.449116	1.07813		-0.347563		0.509851	-1.34811	0.559279		-6.05081	1.03227	-0.440523		-1.54301	-1.71186	1.39407		-0.844318		0.879384	7.16492	1.2577		-3.45805	1.50339	1.05476		-0.572984	-1.94116	3.64805		1.05956		18.5531	6.10954	9.02133		1.77576	6.16189	0.987612
	7.1869	-3.40944	0.160334		-2.08086	-0.167526	-3.15573		-0.477211	-0.259985	1.38177		-0.0913051		0.813057	-1.06039	0.575671		-6.04486	0.93886	-0.361846		-1.47709	-1.85542	1.61665		-0.761707		0.793687	7.66486	1.13274		-3.44462	1.63912	1.17209		-0.632079	-2.21516	3.49303		1.06707		18.0292	6.63591	9.23896		1.40826	6.04966	0.951713
	7.32912	-2.77583	0.0717041		-1.20318	-0.106437	-3.01809		-0.446737	0.0108571	1.90887		0.196697		1.05071	-0.146537	0.615184		-5.93004	0.97146	-0.277599		-1.45638	-1.47302	1.42357		-0.580296		0.300998	7.31008	1.05427		-3.48393	1.77979	1.41277		-1.02544	-2.46985	3.62636		0.945006		17.6159	6.81662	8.68765		1.26693	5.96447	0.97829
	7.3916	-2.2459	0.172623		-0.6356	-0.132346	-2.93926		-0.70312	0.273531	1.74713		0.325406		0.905657	-0.28424	0.77528		-5.957	0.872178	-0.143558		-1.38967	-1.57287	1.19199		-0.622469		0.176971	6.44091	1.0699		-3.49954	1.83466	1.5387		-1.70646	-2.53205	3.44677		0.752205		17.1746	8.08194	8.83719		1.20861	5.94187	0.968063
	8.0163	-2.12618	0.107233		-0.862359	-0.149409	-2.85871		-0.738306	0.643592	1.27398		0.367348		0.633485	-0.344537	0.849193		-6.03071	0.927511	0.012156		-1.58752	-2.13714	0.958402		-0.746573		0.191567	6.28386	0.839135		-3.33907	1.72943	1.5296		-2.34131	-2.50916	3.1371		0.613462		17.4391	9.71851	7.87748		1.15004	5.89161	1.03903
	7.75787	-1.97789	0.209468		-0.66799	-0.0992311	-2.71811		-0.326874	0.339068	1.21439		0.414522		0.404043	-0.309752	0.929996		-6.17705	1.0539	0.0532169		-1.98522	-2.03578	0.4014		-0.851694		0.565295	5.91101	0.739353		-3.23101	1.84221	1.5661		-2.22085	-2.60562	2.82081		0.598587		17.361	10.5761	8.81394		1.0119	5.79741	1.09427
	7.5786	-1.98617	0.228133		-0.694524	0.0512278	-2.36818		-0.0578144	0.21508	1.09134		0.450855		0.273138	-0.185592	0.959741		-6.13673	0.972482	0.097608		-2.31522	-1.90133	0.308706		-0.8808		0.267174	6.07041	0.375272		-3.25722	1.74449	1.53622		-1.99786	-2.63476	3.12699		0.581191		17.1981	10.984	8.96363		0.848483	5.88833	1.08169
	7.04294	-1.79683	0.187492		-0.787946	0.129235	-2.38874		0.054549	0.475151	0.897285		0.423682		0.208232	-0.647236	1.10242		-6.11632	0.884839	0.16653		-2.75349	-1.76548	-0.167427		-1.00977		-0.11838	5.59882	0.340864		-3.24945	1.65729	1.43456		-2.11407	-2.45632	2.91673		0.44556		17.3892	11.1624	8.12403		0.687403	5.7435	1.09563
	6.63796	-1.85702	0.259559		-1.48765	0.352247	-2.28579		-0.216275	0.333808	0.857665		0.288279		0.0450844	-1.28133	1.10581		-5.9154	0.866018	0.208212		-3.26152	-1.74155	-0.380537		-1.15058		0.0258102	5.17782	0.207388		-3.20792	1.49416	1.4339		-1.96114	-2.46556	3.41794		0.458044		16.9369	11.3433	7.52281		0.554821	5.71338	1.09565
	6.90205	-2.2487	0.324816		-2.31942	0.32381	-2.24835		-0.448761	0.142697	0.736148		0.129365		0.0091355	-1.58343	1.18117		-5.69612	0.7951	0.270557		-3.83164	-1.80745	-0.332068		-1.22164		0.0579238	4.99038	0.443091		-3.12747	1.52953	1.52107		-2.25873	-2.36787	3.65291		0.493427		16.7256	11.2344	7.11975		0.428725	5.67552	1.07072
	7.22005	-2.31507	0.484307		-2.40073	0.345249	-2.18775		-0.273027	0.303858	0.65504		0.203547		-0.864789	-1.96645	1.20704		-5.68134	0.786186	0.33633		-4.02323	-1.98826	-0.431329		-1.40287		0.629701	4.55284	0.456782		-3.11029	1.90679	1.26887		-2.30853	-2.52611	3.10117		0.441246		16.7119	11.1719	6.70233		0.306931	5.74755	1.07064
	6.50395	-2.13246	0.554385		-2.32705	0.236384	-2.35803		0.160377	0.133536	0.951546		0.191403		-1.71286	-2.55554	1.21063		-5.53754	0.869707	0.281183		-4.35249	-1.51218	-0.664707		-1.55264		0.670626	4.74788	0.402526		-2.9238	1.90012	1.05389		-2.49847	-2.61375	3.42543		0.462716		16.5927	10.9701	7.04139		0.162801	5.81868	1.00776
	6.01607	-2.12876	0.562616		-2.50894	0.295913	-2.22532		0.678712	0.322992	1.11919		0.236941		-1.72079	-2.77663	1.29298		-5.26407	0.999413	0.188794		-4.12744	-1.03151	-1.04524		-1.49828		1.05453	5.05689	0.320542		-2.79507	1.89781	1.22915		-2.42118	-2.29987	3.61812		0.628992		16.4706	10.7819	6.88942		0.0752625	5.88503	0.881652
	5.77433	-2.0951	0.528663		-2.55267	0.352471	-2.11267		0.620634	0.322726	1.25063		0.232113		-1.159	-3.34794	1.19155		-4.97791	1.02933	0.273511		-3.68475	-0.966146	-1.30953		-1.43899		1.08041	6.0914	0.246909		-2.67527	1.89533	1.35601		-2.23767	-2.16614	3.82817		0.82435		16.7724	11.4195	6.93366		0.00712194	5.85186	0.781723
	5.53869	-1.70084	0.453665		-2.54165	0.344982	-1.97482		0.346105	0.624453	1.61643		0.300779		-0.625088	-3.42904	1.242		-4.98225	1.04144	0.294851		-3.52416	-0.760151	-1.77152		-1.39044		1.2758	7.08699	0.17576		-2.6492	1.94072	1.31748		-1.9036	-2.18576	3.69885		0.973004		16.8759	12.1894	7.09544		-0.118352	5.80254	0.747839
	5.52149	-1.69367	0.417862		-2.30784	0.26098	-1.93064		0.145117	0.866341	1.70294		0.331397		-0.409929	-3.66645	1.2341		-4.88764	1.24476	0.336448		-3.50964	-0.714278	-1.90423		-1.36409		1.44485	7.16403	0.308625		-2.70593	1.92165	1.3762		-2.13572	-2.14418	4.11334		1.0381		16.9119	12.2386	6.67168		-0.0127095	5.71224	0.881555
	5.40795	-1.77299	0.156726		-2.55337	0.251481	-1.76235		-0.04498	1.02873	1.49416		0.24504		-0.445648	-3.96	1.23298		-4.90034	1.35268	0.382638		-3.48677	0.0992781	-2.35758		-1.34253		1.39577	7.17957	0.536233		-2.71229	1.89559	1.43816		-2.16313	-1.91245	4.55956		1.13522		16.7255	11.7026	6.7345		0.20995	5.66906	1.12639
	5.14709	-2.11064	0.351039		-3.75899	0.140175	-1.63194		-0.0155221	0.868927	1.08276		0.00809961		-0.332886	-4.58476	1.18358		-5.11275	1.6966	0.458696		-3.49075	0.356959	-2.44628		-1.36351		1.41285	6.96045	0.479957		-2.70254	1.83027	1.28308		-1.87583	-1.84934	4.34221		1.0979		16.5441	12.1498	6.8285		0.241933	5.73039	1.13692
	5.29628	-2.53199	0.417617		-4.44317	0.181976	-1.56326		0.0967551	0.712329	1.40792		-0.0472839		-0.142072	-4.43087	1.07522		-5.00064	1.64387	0.388955		-3.29024	0.524986	-2.3481		-1.28654		1.08709	6.50063	0.622909		-2.60598	1.56764	1.06134		-1.4765	-1.80133	4.2367		1.02139		16.2292	11.7956	6.81895		0.209594	5.55802	1.14021
	5.26672	-2.69086	0.566848		-4.72209	0.205446	-1.4803		0.157306	0.203763	2.1729		-0.0355862		0.0733103	-4.50408	0.919622		-4.71291	1.49824	0.325083		-3.49081	0.415307	-2.13503		-1.29014		1.09557	6.92088	0.783709		-2.89672	1.54067	0.95373		-1.10578	-1.7769	4.47677		1.11021		15.7682	11.6309	6.55394		0.221896	5.78763	1.16351
	5.4762	-2.70472	0.427087		-4.80036	0.245578	-1.40618		0.184238	0.339323	2.53706		0.0331363		0.0243379	-4.32034	0.688284		-4.61847	1.59407	0.463218		-3.4642	0.286217	-1.50029		-1.20524		0.77376	6.55641	1.03623		-2.91663	1.51806	0.881671		-1.1265	-1.62035	3.95516		1.00642		15.2226	11.4621	5.76726		0.264767	5.85388	1.18162
	5.78355	-2.52537	0.455305		-4.71413	0.174332	-1.60166		-0.1166	0.360612	2.73731		0.0614837		0.158739	-4.54931	0.496561		-4.77185	1.64595	0.524946		-3.46024	0.39943	-1.45262		-1.22315		0.583003	6.20552	1.27347		-2.89785	1.7465	0.838786		-1.39922	-1.59897	3.32121		0.896939		15.118	11.2456	5.21225		0.302202	5.75	1.23613
	6.17854	-2.6925	0.607813		-4.87648	0.170917	-1.21886		-0.410189	0.278789	2.99501		0.114781		0.0465957	-3.98756	0.405694		-4.89119	1.72628	0.308117		-3.22793	-0.449255	-1.23843		-1.25641		0.535205	7.0054	1.33358		-2.8738	1.95913	0.885588		-1.38824	-1.54925	3.19051		1.0109		15.4613	11.2999	5.16953		0.30698	5.86109	1.32495
	6.40597	-2.64819	0.748246		-4.1216	0.108763	-1.43592		-0.196516	0.432761	3.0411		0.2594		0.135344	-3.88061	0.342698		-5.07829	1.58794	0.277334		-3.00611	-0.799665	-0.995532		-1.26854		0.00470017	7.35685	1.25442		-2.71322	2.0556	0.865559		-1.56607	-1.57118	2.3481		0.892751		15.5455	10.7299	4.65991		0.257294	5.92592	1.44514
	6.07215	-2.29004	0.765732		-3.65461	0.145315	-1.36041		0.0691246	0.442543	3.01669		0.356278		0.210868	-3.89032	0.279946		-5.20924	1.73651	0.249307		-2.58234	-1.07486	-0.996935		-1.25301		-0.36217	7.26357	1.11527		-2.6243	1.81585	0.795255		-1.62069	-1.67012	2.02775		0.748935		15.439	11.0688	4.54163		0.22182	5.9737	1.51559
	5.19053	-2.27917	0.827521		-3.75902	0.126294	-1.37949		-0.0395224	0.012986	3.14186		0.204666		0.748875	-3.52005	0.328059		-5.38966	1.67608	0.155089		-2.06974	-0.956957	-1.11973		-1.12756		-0.835577	7.06495	1.06059		-2.59455	1.76203	1.0481		-1.93169	-1.68769	2.43214		0.702034		15.0073	9.85765	4.39762		0.215981	5.94914	1.55597
	6.33112	-2.38591	0.828074		-3.88541	0.164173	-1.15316		-0.204706	0.149396	3.08708		0.32563		0.929245	-3.40368	0.247909		-5.46189	1.62794	0.0444841		-1.68273	-1.39029	-1.14501		-1.13711		-0.835697	6.74214	1.04293		-2.71633	1.86815	1.26201		-1.78468	-1.76982	1.61921		0.603103		14.9218	9.77283	3.39412		0.249712	5.90942	1.62726
	7.07791	-2.36645	1.18203		-4.6244	0.0727963	-1.17925		0.086687	0.221336	3.19057		0.406803		0.428175	-3.16131	0.0477283		-5.53938	1.58514	-0.036688		-1.81271	-1.60766	-1.18934		-1.254		-0.964263	6.24632	1.05997		-2.86117	1.90306	1.17208		-1.63375	-1.80465	1.96983		0.56527		14.948	9.51613	3.59387		0.27653	5.88765	1.74166
	6.97152	-2.40658	1.38917		-4.56115	-0.0392044	-1.55589		0.830787	0.455076	3.39599		0.497747		-0.0802078	-2.91572	-0.0227636		-5.80333	1.51931	-0.116002		-1.96382	-1.93859	-0.797432		-1.34651		-0.975192	5.52248	0.983926		-2.89691	1.88543	1.19743		-1.86951	-1.84578	1.69313		0.410558		14.57	9.18816	4.21572		0.271221	5.61599	1.78332
	7.64942	-2.63932	1.55201		-4.47079	-0.179518	-1.80583		1.46091	0.661781	3.29422		0.613653		-0.684258	-3.17103	-0.0925132		-5.66277	1.62201	-0.193082		-1.87492	-1.51992	-0.24361		-1.31334		-1.24849	4.59298	1.06106		-2.80041	1.54159	1.27847		-1.82041	-1.9732	1.71392		0.260613		14.2769	8.5719	4.53193		0.310525	5.62908	1.7476
	7.54999	-2.65786	1.42822		-4.39695	-0.223575	-1.84717		1.77378	0.28743	2.92774		0.537957		-0.849378	-3.21412	-0.128132		-5.79303	1.40934	-0.239749		-2.20309	-0.775546	-0.220272		-1.33489		-0.994719	4.01166	0.932379		-2.61264	1.34964	1.21488		-1.45312	-2.17151	1.16854		0.160567		14.1685	8.16321	4.85144		0.344611	5.6533	1.70724
	6.99378	-2.48834	1.43461		-4.08381	-0.276125	-1.99254		1.75588	-0.104141	2.7929		0.448024		-0.782747	-3.31247	-0.197254		-5.93793	1.57258	-0.339693		-2.30247	-1.08058	0.175051		-1.35617		-0.948355	3.70288	0.65127		-2.35435	1.18713	1.17518		-0.868542	-2.34389	1.24749		0.160979		13.9488	8.27598	5.08613		0.437956	5.64459	1.62715
	6.96829	-2.47206	1.33251		-3.82191	-0.309569	-2.20493		1.65205	-0.0871133	2.82957		0.431871		-0.724156	-3.69563	-0.205901		-5.86277	1.12232	-0.525325		-2.30905	-1.25219	0.218474		-1.47047		-1.02253	3.228	0.549828		-2.11469	1.21054	1.29328		-0.974653	-2.31528	0.816518		0.0745557		13.8944	8.0882	5.14072		0.463815	5.58863	1.78855
	7.33589	-2.55209	1.21531		-3.33296	-0.289079	-2.47054		1.91906	-0.0409321	2.27913		0.451534		-0.503828	-3.92974	-0.151366		-6.03121	1.10645	-0.608961		-2.52283	-1.23337	0.12014		-1.5283		-1.03191	3.42092	0.380434		-2.28487	1.44549	1.50124		-0.968279	-2.33142	1.16866		0.144475		13.8462	7.96199	5.04817		0.419985	5.5728	1.83664
	6.72459	-2.31035	1.00325		-2.88753	-0.439554	-2.77617		2.10123	-0.0396871	1.75085		0.347402		-0.218905	-3.85736	0.0204675		-6.10755	1.05161	-0.626938		-1.99072	-0.890423	0.292033		-1.36975		-1.40158	3.68958	0.400029		-2.05144	1.75863	1.42563		-0.588441	-2.44494	1.00834		0.199535		13.6407	8.05399	5.77211		0.337425	5.32013	1.81429
	6.22418	-2.20509	1.22818		-2.37004	-0.606916	-3.00793		2.05002	0.0696605	1.64761		0.336631		0.0540921	-4.15739	0.330361		-6.01559	1.02724	-0.707632		-1.19569	-0.785671	0.27143		-1.24209		-1.54705	3.55065	0.206984		-1.85245	1.79103	1.2413		-0.40326	-2.44731	1.55744		0.233038		13.4517	8.05127	6.36109		0.277318	5.2344	1.91969
	5.80035	-2.04392	1.24739		-3.35059	-0.669266	-3.18354		2.31042	-0.196299	1.53729		0.161316		-0.199897	-3.98981	0.466875		-5.91418	0.963683	-0.725474		-0.759901	-1.14497	0.370033		-1.21485		-1.34606	2.53607	0.0458069		-1.66128	1.66999	1.14415		-0.225007	-2.28645	2.56664		0.271539		13.3072	7.61133	6.71733		0.260327	5.15456	2.0577
	5.74125	-1.64152	0.981469		-3.52407	-0.844302	-3.81882		2.86758	-0.552482	1.34904		0.0620163		-0.261821	-4.27607	0.376468		-5.79876	0.941615	-0.547296		-0.595394	-1.05384	0.23535		-1.21997		-0.437102	2.07802	-0.00749606		-1.6236	1.63434	0.968779		0.105613	-2.33085	2.85971		0.360824		12.4254	7.28599	6.98176		0.238599	4.86321	2.09991
	5.13271	-2.00466	0.887294		-3.20466	-0.799631	-3.38386		2.77834	-0.689479	1.31163		0.00307618		-0.266514	-3.64043	0.631133		-5.77121	1.12236	-0.4474		-0.876008	-0.777527	-0.0800432		-1.12285		-0.608773	2.50965	0.0820618		-1.62384	1.75349	0.838769		-0.0178312	-2.58262	3.15005		0.388995		12.1765	7.24189	6.98013		0.248185	4.46155	2.11478
	5.32184	-2.24561	1.0114		-3.23785	-0.763529	-3.46845		2.72735	-0.720658	1.42269		0.00524299		-0.481283	-3.70139	0.747305		-5.79359	1.16915	-0.339702		-1.13578	-0.317671	-0.280581		-1.12595		-0.48371	2.64102	0.0739057		-1.63405	1.81892	0.715309		-0.0439795	-2.64057	2.79403		0.360097		12.4634	6.32888	7.33812		0.22496	4.38299	2.18561
	5.44349	-2.19328	0.806672		-3.13632	-0.748765	-3.34093		2.81933	-0.110687	1.63494		0.130494		-0.479237	-4.04586	0.616973		-5.73748	1.42817	-0.219492		-1.67649	-0.186562	-0.280237		-1.17558		-0.200036	2.7525	0.0524337		-1.5359	1.84988	0.555537		-0.123172	-2.36936	3.1006		0.453611		12.6187	6.94008	7.19374		0.183426	4.28149	2.28173
	5.11073	-2.11119	0.952807		-3.32596	-0.772775	-3.37694		2.63603	-0.208664	1.76268		0.0740815		0.0533006	-3.95781	0.691354		-5.35799	1.28885	-0.176169		-1.96142	0.0778995	-0.0748507		-1.04631		0.144456	2.95906	0.110338		-1.42907	1.86847	0.349967		-0.141473	-2.1178	3.61525		0.595466		12.4672	7.30248	7.50683		0.137369	4.26559	2.35485
	5.17464	-1.96686	0.886849		-3.00507	-0.852216	-3.4058		2.39585	-0.436316	1.45196		0.0270049		0.487804	-4.11688	0.938444		-5.29958	1.35963	-0.0932409		-2.04494	-0.297473	0.144023		-0.991357		0.395336	3.45516	0.0712718		-1.18967	1.74497	0.259659		-0.0403608	-2.28553	3.12228		0.614791		12.1485	6.18411	7.00903		0.16083	4.25027	2.33821
	5.43578	-1.88537	0.853031		-3.1971	-0.821123	-3.26955		1.85715	-0.577983	1.03518		-0.0633301		0.644623	-3.89841	1.2491		-5.27842	1.45323	0.0392445		-2.53567	0.30469	-0.176847		-0.910941		0.191018	3.95652	0.120817		-1.10238	1.47061	0.109477		0.383515	-2.41301	3.04209		0.639851		12.0272	5.94663	6.47344		0.230465	4.27151	2.39858
	4.4516	-1.96448	0.946795		-3.14308	-0.689154	-2.9399		1.69859	-0.796951	0.969461		-0.163012		0.813066	-3.40437	1.54929		-5.4294	1.47791	0.0839433		-3.19322	-0.396649	-0.544099		-1.00484		0.172584	4.54012	0.19593		-1.09095	1.52279	-0.0190243		0.159306	-2.37765	2.98335		0.676272		12.0648	5.66482	5.98069		0.293258	4.17119	2.49693
	4.49503	-1.89012	1.17838		-3.53651	-0.646559	-2.8537		1.86482	-0.664037	1.36082		-0.0768758		0.704564	-3.03513	1.61174		-5.27454	1.40124	0.0476164		-2.90565	-0.331447	-0.583003		-0.929402		-0.423429	5.11388	0.330947		-1.21327	1.6563	-0.0840036		-0.206415	-2.29565	3.34555		0.691545		12.08	5.76107	5.79766		0.235044	4.11277	2.60367
	5.30299	-2.07042	1.22387		-3.94793	-0.627662	-2.85539		2.23205	-0.386824	1.6956		0.0629196		0.488636	-2.7349	1.74816		-4.95818	1.18167	0.0430766		-2.81328	0.0306797	-0.795856		-0.867777		-0.537011	4.86645	0.617015		-1.41931	1.65601	-0.101337		-0.680055	-2.25787	3.22882		0.596967		12.3669	5.7023	5.32207		0.140487	4.099	2.70716
	5.533	-2.24423	1.31381		-3.50618	-0.55134	-2.88258		2.79903	-0.206644	1.8582		0.234786		0.584144	-2.46161	1.74819		-4.70148	1.29113	0.104874		-2.8669	0.0126227	-0.918129		-0.800797		-0.444755	5.29112	0.657675		-1.56692	1.4842	-0.197007		-0.671898	-2.42888	3.93065		0.672687		12.4468	5.47599	5.41172		0.103597	3.98824	2.77763
	5.4182	-2.15287	1.29585		-3.23032	-0.381507	-2.72146		2.74051	-0.131908	1.87499		0.301277		0.613902	-2.35604	1.71314		-4.5597	1.41784	0.197036		-2.88132	0.10007	-0.991737		-0.749646		-0.495647	5.43822	0.649389		-1.37928	1.40335	-0.434793		-1.16634	-2.62445	3.54138		0.547982		12.1323	5.39707	6.17461		0.133545	3.92712	2.86989
	5.40685	-2.24948	1.51048		-2.84216	-0.140706	-2.4616		2.46144	-0.685381	2.00611		0.333951		0.326472	-2.10485	1.72964		-4.57053	1.43807	0.236817		-2.80251	0.251977	-1.48756		-0.775831		-0.459552	5.15774	0.659647		-1.36057	1.25276	-0.426325		-1.48892	-2.69166	3.46938		0.456944		12.3279	5.18776	4.976		0.182065	4.06888	2.87264
	5.41948	-2.36902	1.35482		-2.80999	-0.020464	-2.25052		2.19872	-0.647112	2.23011		0.345114		0.209482	-2.21978	1.57782		-4.68283	1.33497	0.238906		-3.09821	0.0691618	-1.54409		-0.90162		-0.628482	5.60829	1.13003		-1.43744	1.17598	-0.322805		-1.55273	-2.78471	3.05284		0.471219		12.3575	5.09911	4.62349		0.270161	4.02236	2.89349
	5.60275	-2.64864	1.29515		-2.71378	0.0353875	-1.8722		1.86614	-0.225498	2.2737		0.401446		0.313255	-2.29836	1.622		-4.75661	1.31436	0.195673		-3.28814	0.0473111	-1.71487		-0.95171		-0.747721	6.82585	0.979482		-1.56153	1.05059	-0.367589		-1.70055	-2.66119	2.43902		0.47293		11.8508	5.43249	4.86198		0.452774	4.01458	2.87996
	5.47278	-3.06662	1.46893		-2.3242	0.115069	-1.63769		1.53705	-0.0192755	2.11715		0.407021		0.172862	-2.39413	1.79118		-4.49573	1.18951	0.215501		-3.42102	0.075584	-1.83155		-0.966423		-1.54571	7.4842	1.03207		-1.58544	0.842879	-0.404646		-1.81612	-2.44335	1.85324		0.379681		11.6954	5.25261	4.8983		0.574783	4.15923	2.91773
	5.89666	-2.8998	1.45282		-2.65387	0.228376	-1.64613		1.64928	0.153938	2.16787		0.483239		0.0690904	-2.87298	1.85793		-4.40435	1.03288	0.185836		-3.28125	-0.238291	-1.60067		-1.02798		-1.21375	7.28784	0.964055		-1.58351	0.505015	-0.429221		-1.28322	-2.21265	1.96036		0.44388		11.5826	5.02586	5.46497		0.636103	4.34306	2.79167
	6.02235	-2.89406	1.23451		-2.47078	0.189235	-0.984036		1.48421	0.137698	2.4478		0.574102		0.0619741	-2.7805	1.90209		-4.26042	0.860891	0.159635		-3.19616	-0.2636	-1.38839		-0.989386		-1.53966	6.5567	1.08504		-1.57237	0.473303	-0.383976		-1.02733	-2.26124	2.40816		0.415403		11.3625	5.05771	5.64126		0.694132	4.2987	2.77702
	6.43257	-2.99474	1.25373		-2.86572	0.0775025	-1.20909		1.27121	-0.155657	2.51405		0.480428		-0.158558	-2.77303	1.92733		-4.03727	0.598334	0.113917		-2.97862	-0.44709	-1.56716		-1.03579		-1.956	6.57365	1.07253		-1.57436	0.310215	-0.312361		-0.687957	-2.41894	2.15061		0.350822		11.8714	5.15812	6.66703		0.772552	4.23107	2.77281
	6.4251	-3.08863	1.19863		-2.44892	0.0199566	-1.27931		1.63902	-0.157074	2.69762		0.556267		-0.569935	-2.27773	1.89993		-4.158	0.692876	0.201231		-3.04673	-0.644279	-1.85309		-1.08397		-2.20935	6.90899	0.936587		-1.67334	0.218997	-0.174088		-0.926712	-2.38968	1.7739		0.273923		11.6847	4.32405	6.41387		0.86386	4.24833	2.75775
	6.31135	-3.19296	1.04864		-2.25266	0.059287	-1.21029		1.68836	0.188633	3.25269		0.654784		-0.699669	-2.34974	1.86037		-4.20612	0.497154	0.276037		-2.73309	-0.440235	-1.71381		-1.05657		-2.30808	7.28823	0.945974		-1.70476	0.232428	-0.0824501		-1.5515	-2.23784	1.84584		0.269761		11.3306	5.19168	6.83137		0.861931	4.37533	2.78584
	5.48302	-3.20243	1.00035		-1.70571	0.194354	-1.21434		1.64627	0.448943	3.4721		0.680284		-1.0588	-2.71152	1.79071		-4.22187	0.567404	0.279554		-2.17488	-0.841419	-1.55174		-1.10251		-1.92347	7.2926	0.833703		-1.56713	0.426717	-0.0202996		-2.04366	-1.96764	1.61438		0.293912		11.3653	5.04342	7.07292		0.846963	4.5862	2.72053
	5.74768	-2.95651	0.978269		-1.68315	0.329393	-1.12588		1.36806	0.33152	3.45143		0.715646		-1.02483	-3.0619	1.68056		-4.22568	0.47604	0.277002		-1.64568	-0.524953	-1.52476		-1.0638		-1.95472	7.48059	0.789862		-1.37618	0.58301	-0.0639291		-2.13218	-1.63452	1.89203		0.398218		11.1927	5.03475	7.27094		0.840964	4.68182	2.63917
	6.07839	-3.02343	0.917981		-1.66297	0.311893	-1.0141		1.10022	0.224368	3.19305		0.6806		-0.835794	-3.27936	1.73748		-4.2342	0.699248	0.369212		-1.68615	-0.484339	-1.5489		-1.0292		-1.80794	6.83349	0.752016		-1.2144	0.208669	-0.0431675		-2.02191	-1.42129	1.21671		0.27802		11.1893	4.99877	7.38343		0.901047	4.69876	2.59999
	5.66329	-2.94856	0.998095		-1.69885	0.59998	-0.947099		1.18078	0.0672746	2.49281		0.600857		-0.713176	-3.35439	1.68042		-4.20173	0.720797	0.494778		-1.37719	-0.801651	-1.3253		-0.986383		-1.72788	6.80929	0.746885		-1.00739	0.261726	0.0272783		-1.99641	-1.35571	1.18713		0.327213		11.0845	4.89526	7.24422		1.04666	4.68773	2.52112
	5.2102	-2.67934	1.02021		-2.14542	0.765322	-0.832383		1.27763	-0.326391	1.97663		0.474052		-0.752134	-3.13831	1.76258		-4.20256	0.538375	0.547207		-0.911759	-1.06647	-0.953907		-0.908554		-1.60049	7.01663	0.749486		-0.990711	0.268195	0.1326		-1.86813	-1.20226	1.24862		0.417104		11.0179	4.54735	6.85204		1.08946	4.78943	2.41696
	5.06895	-2.62917	0.955056		-2.24539	0.66162	-0.800688		1.75233	-0.283797	2.22387		0.522531		-0.674904	-3.05566	1.90519		-4.17286	0.389189	0.591619		-0.719731	-1.38636	-0.833241		-0.884084		-1.4218	6.93212	0.822945		-0.820916	0.430635	0.295586		-1.21733	-1.03349	1.49325		0.608999		11.3152	4.02289	6.47686		0.971989	4.84905	2.3163
	5.36648	-2.57594	0.901976		-2.23694	0.68547	-0.764295		2.06611	0.397877	2.27678		0.679725		-0.425898	-3.20867	2.02265		-4.17799	0.380392	0.632096		-1.05359	-1.40412	-0.460592		-0.855081		-1.25193	6.73929	0.650848		-0.662616	0.450424	0.349885		-0.951869	-0.901569	1.81494		0.693046		11.0531	3.41625	6.89271		1.00205	4.8771	2.30255
	5.59508	-2.58292	1.27721		-2.62583	0.719205	-0.74281		1.85665	0.468675	1.84201		0.645252		-0.441961	-2.89604	2.30638		-4.17782	0.391162	0.712135		-1.36405	-1.46257	-0.432429		-0.818355		-1.24748	6.38641	0.0898077		-0.527998	0.330639	0.376284		-0.968997	-0.788829	2.07008		0.635547		11.3854	3.15726	6.89922		0.975889	4.87024	2.32086
	5.63317	-2.41793	1.19866		-2.20306	0.747204	-0.847511		2.03257	0.264705	1.78576		0.688174		-0.646045	-2.50674	2.35176		-4.12861	0.473001	0.854625		-1.41687	-1.77589	-0.179037		-0.774868		-1.5602	6.00124	0.119348		-0.418904	0.535148	0.480069		-1.12145	-0.707183	2.69107		0.668793		11.5982	2.95438	6.35656		0.832704	4.87733	2.29532
	5.30691	-2.24427	0.969269		-2.30833	0.676738	-0.793806		2.17521	0.240065	1.95499		0.664085		-0.769309	-2.18414	2.42553		-4.44924	0.50571	0.896251		-1.32269	-1.79977	0.401485		-0.699574		-1.7353	5.18519	0.0382953		-0.382537	0.703214	0.64359		-1.06388	-0.725771	2.65402		0.590758		11.4744	2.95143	6.74713		0.761134	4.93414	2.30767
	5.18507	-2.13883	0.956775		-1.9284	0.62737	-0.979431		2.23278	0.34007	1.97516		0.696729		-0.882731	-2.35386	2.31381		-4.29979	0.6005	0.824204		-0.92309	-1.58889	0.546526		-0.64037		-1.79914	4.76127	0.151649		-0.451989	0.984471	0.83891		-1.16735	-0.690176	2.27002		0.544185		11.3698	2.82193	7.51797		0.775871	4.94524	2.46083
	5.13425	-2.143	1.01409		-2.20037	0.690704	-1.50481		2.5424	0.490921	1.98566		0.667761		-0.668611	-2.24124	2.1197		-4.06438	0.718067	0.751084		-0.776944	-1.9121	0.404856		-0.629953		-1.52129	5.09794	0.0436286		-0.328724	1.11018	0.943514		-1.14781	-0.27471	2.05261		0.663927		10.9151	2.12	6.71063		0.752907	4.94735	2.51217
	5.22449	-2.20912	1.11166		-2.2464	0.801229	-1.2536		2.71178	0.682219	2.05063		0.763655		-0.27376	-2.22419	2.10095		-4.13456	0.841354	0.735388		-0.532549	-1.84479	0.644763		-0.520821		-1.41481	5.33908	0.0903909		-0.211422	1.25884	1.00183		-1.08771	-0.0704032	1.80488		0.745631		10.1822	1.71322	6.06325		0.670879	5.18264	2.50736
	5.32711	-2.11813	1.15779		-2.76374	0.824795	-1.21146		2.57929	0.891217	1.9836		0.741165		-0.2555	-2.59868	2.12042		-4.36117	1.21109	0.701115		-0.146358	-1.42935	0.610526		-0.460879		-1.70304	5.44487	0.225269		-0.0235038	1.21854	0.980434		-1.00873	-0.289131	1.84779		0.743611		10.0128	1.44069	5.70727		0.557794	5.20331	2.48814
	5.03664	-2.01479	1.14771		-2.78584	0.828922	-0.830619		2.43451	0.554991	1.61443		0.665106		-0.201114	-2.48892	2.01912		-4.40873	1.35654	0.588173		0.103286	-1.64993	0.593079		-0.454278		-1.79104	4.44277	0.369972		0.0646062	1.35864	1.05609		-0.747067	-0.345627	1.94164		0.705553		10.2201	1.31889	5.82264		0.482595	5.06558	2.54868
	5.24925	-1.9904	1.08421		-2.97827	0.748068	-0.767343		2.38362	0.199287	1.60113		0.614395		0.123465	-2.30384	1.96022		-4.45526	1.27694	0.499678		0.20485	-1.55122	0.703906		-0.393474		-2.02668	4.30246	0.318763		0.146098	1.53669	1.19867		-0.270151	-0.614057	2.26835		0.762239		10.2561	0.754404	5.572		0.428153	5.19521	2.65081
	5.06076	-1.9332	1.12916		-3.16407	0.654222	-0.98938		2.81792	0.101236	1.63695		0.590401		0.14194	-2.15047	2.01554		-4.33211	1.34133	0.458306		0.0149378	-1.38214	1.13131		-0.306817		-1.83298	4.04639	0.364559		-0.0297925	1.42905	1.32591		0.0196006	-0.72591	2.18266		0.753276		10.5055	0.535362	5.60238		0.376525	5.18973	2.71419
	4.24658	-1.75855	1.01997		-2.94756	0.799056	-1.01252		2.90095	0.329061	1.53094		0.567548		0.0490375	-2.03923	1.96233		-4.26877	1.3183	0.335024		-0.0891794	-1.64031	1.46158		-0.323468		-1.70178	4.68335	0.271948		0.102584	1.7355	1.35415		-0.0837165	-0.515728	2.66787		0.946019		10.2322	1.07583	5.35134		0.36177	5.34071	2.71041
	4.12655	-1.62182	0.583088		-2.61	0.647919	-0.908627		2.52916	0.890269	1.88913		0.613963		-0.10133	-2.1528	1.87988		-4.35346	1.39643	0.169871		-0.506206	-1.15156	1.25408		-0.396122		-1.71075	5.20937	0.370547		0.160045	1.95124	1.26006		-0.266862	-0.22613	2.79363		1.06013		10.3639	0.54108	5.61979		0.338675	5.45191	2.7078
	4.41536	-1.40612	0.38326		-2.20266	0.587141	-0.782455		2.17381	1.26444	2.28277		0.746171		-0.333865	-2.19837	1.80357		-4.2174	1.52813	0.0242636		-0.813266	-1.16188	0.874611		-0.499357		-1.79051	5.32143	0.512942		0.281972	2.09737	1.19896		-0.50217	0.0229669	2.48359		1.06962		10.7042	0.82811	5.55093		0.30948	5.36552	2.70493
	4.36781	-1.35033	0.422174		-2.56018	0.533327	-0.731882		1.89304	1.37694	2.27999		0.692321		-0.769731	-1.80499	1.61788		-4.12517	1.56931	-0.187279		-0.737354	-1.34371	0.752717		-0.558704		-2.22595	5.84539	0.486185		0.222475	2.17003	1.19251		-0.952866	0.13006	2.22805		1.01065		10.4249	1.00596	4.92197		0.378866	5.15293	2.69764
	4.16325	-1.52279	0.0455527		-3.26402	0.426324	-0.71948		1.84951	1.46432	2.39537		0.537559		-1.18322	-1.51547	1.4279		-4.08699	1.61289	-0.397873		-0.216822	-1.24922	1.07962		-0.503242		-2.28228	6.23669	0.530447		0.170185	2.24449	1.33516		-1.03189	0.167049	2.02507		1.04388		10.4	1.05125	4.676		0.32105	5.13231	2.73566
	4.29403	-1.59931	-0.428545		-3.62614	0.438205	-0.615813		2.14039	1.49445	2.74577		0.538115		-1.29877	-1.79701	1.22768		-4.09642	1.65635	-0.641323		-0.137326	-1.32562	1.20182		-0.578958		-2.43446	6.49384	0.772971		0.209442	2.47135	1.53715		-1.09559	0.240759	2.08187		1.14193		10.2201	1.02156	4.5254		0.274144	5.21872	2.46927
	4.07483	-1.64222	-0.466577		-3.75447	0.378686	-0.587263		2.24532	1.45501	2.74416		0.494164		-0.982589	-2.06836	1.06967		-4.08666	1.52626	-0.835956		0.0757221	-1.1785	1.06861		-0.601311		-2.18734	6.407	1.07629		0.360082	2.4586	1.65351		-0.878357	0.227386	1.57453		1.18797		10.0449	1.55815	4.41133		0.335995	5.21005	2.29953
	3.93226	-1.85137	-0.162009		-3.90665	0.416937	-0.800263		2.28516	1.51475	2.60353		0.448039		-0.568794	-2.32449	0.854847		-3.84204	1.46205	-0.969748		0.1367	-0.960106	0.511567		-0.633334		-1.80613	6.41982	1.2235		0.520804	2.52441	1.58703		-1.0917	0.184523	1.85137		1.26818		9.86443	2.00534	3.13951		0.376284	5.13096	2.18528
	3.60799	-2.15803	-0.462049		-4.05252	0.342469	-0.838718		2.0394	1.62726	2.64488		0.305632		-0.453531	-2.21122	0.772611		-4.04123	1.4022	-1.03026		-0.134007	-1.11697	0.361488		-0.716769		-1.91513	6.44912	1.36286		0.695549	2.54216	1.46146		-1.59	0.113793	2.25171		1.2635		9.82052	2.10778	2.12496		0.349664	5.17372	2.13173
	3.51583	-2.11133	-0.451304		-4.23551	0.350409	-0.943648		1.67262	1.56584	2.44731		0.201135		-0.735818	-2.31694	0.803123		-4.35893	1.38912	-1.12775		-0.0117534	-1.05269	0.346628		-0.785001		-2.2512	6.39855	1.40953		0.733922	2.50355	1.41652		-2.08544	-0.19575	2.04087		1.10784		9.49665	2.35812	2.95927		0.348876	5.22657	1.95579
	3.21296	-1.98828	-0.462738		-4.23251	0.39416	-1.16087		1.48434	1.60517	1.99304		0.0939198		-0.975773	-2.49851	0.816801		-4.29399	1.19675	-1.19329		-0.221355	-1.74569	0.146856		-0.974244		-2.06395	5.97594	1.41312		0.728218	2.5324	1.32656		-2.15135	-0.469378	1.6658		0.995264		9.40868	2.50186	3.10888		0.41049	5.17372	1.85226
	2.35211	-1.89713	-0.549472		-3.98035	0.35761	-1.26227		1.255	1.36879	1.78271		-0.063666		-1.23659	-2.46502	0.858109		-4.23666	0.730428	-1.38029		-0.523719	-1.81693	0.356203		-1.07938		-1.90758	5.42974	1.29631		0.818055	2.67635	1.1754		-1.69532	-0.281649	1.60344		1.01275		9.48087	2.79204	3.24092		0.455432	5.06933	1.72969
	2.25362	-1.82211	-0.485435		-4.02867	0.688417	-2.56534		1.16151	1.22513	1.95265		-0.180025		-1.42629	-2.28736	1.11868		-4.21336	0.706861	-1.56009		-0.926999	-1.46795	0.278665		-1.08643		-2.15435	5.8911	1.12777		0.987134	2.75596	0.978847		-1.52315	-0.213351	0.654405		0.94493		9.38216	2.74819	2.93113		0.478984	5.02376	1.52101
	2.62765	-1.86437	-0.445086		-3.87012	0.791592	-3.23927		1.30707	1.35443	2.00051		-0.148621		-1.47598	-2.28804	1.22577		-3.96923	0.655303	-1.69402		-1.25857	-1.17043	0.0454165		-1.10331		-2.25063	6.02641	1.43018		0.815941	2.0695	0.774215		-1.70838	-0.290482	0.998488		0.873916		9.38179	2.63079	3.12128		0.509086	4.82526	1.3666
	2.32105	-1.95636	-0.495655		-3.96474	0.883331	-3.46029		1.50107	1.75169	1.78702		-0.181432		-1.44046	-2.34276	1.17246		-3.88478	0.583375	-1.83745		-1.04986	-1.59743	-0.402092		-1.19989		-1.86778	6.27917	1.65153		0.990717	2.08902	0.698223		-1.73396	-0.462795	1.02306		0.963021		9.03466	2.60225	3.58396		0.474054	4.68636	1.24692
	2.30452	-1.84028	-0.365342		-4.19788	0.934403	-3.71103		1.93776	1.58061	1.74432		-0.179213		-1.37347	-2.42759	1.27599		-3.72238	0.749369	-1.93391		-0.799121	-1.48448	-0.482234		-1.13309		-1.72766	5.43117	1.88307		1.03763	1.98953	0.720968		-1.48549	-0.656524	1.2599		0.939178		9.04515	1.56082	3.28498		0.37961	4.61247	1.12507
	2.57534	-1.78809	-0.114533		-4.30276	1.00467	-4.10872		2.17039	1.14795	1.61382		-0.200217		-1.47907	-2.40505	1.386		-3.52996	0.792633	-2.05855		-0.335724	-1.63512	-0.673407		-1.10425		-1.84672	5.12531	1.9007		1.0809	1.71646	0.657595		-1.40472	-0.939369	0.898254		0.798712		8.75506	1.87615	3.11778		0.28267	4.4842	1.06424
	3.33564	-2.17767	-0.0155131		-4.39785	1.01899	-4.69017		2.29411	0.983873	1.77444		-0.208239		-1.68282	-2.80251	1.42653		-3.75764	0.920829	-2.11661		-0.179032	-1.5263	-0.627856		-1.14949		-2.07228	4.71224	1.83867		1.13478	1.66622	0.588111		-1.0818	-1.0958	0.706597		0.710748		8.33063	2.47143	3.43248		0.245981	4.45771	1.03628
	3.67832	-2.23648	0.0458273		-4.31568	0.994362	-5.09916		2.24033	0.757766	1.98452		-0.216688		-1.49023	-3.42103	1.41424		-3.97099	0.692068	-2.07797		-0.376153	-1.67206	-0.637239		-1.28215		-1.48689	4.3486	1.84107		1.1177	1.44941	0.494854		-0.974275	-1.12142	0.285817		0.661651		8.50794	2.51566	3.78376		0.280239	4.65608	1.00823
	3.42922	-2.05594	0.204821		-4.01763	1.07694	-5.52133		1.75741	0.393818	2.03439		-0.299811		-1.34512	-3.6841	1.25453		-4.11949	0.442255	-2.04113		-0.581925	-2.40419	-1.29308		-1.53025		-1.33841	4.06509	2.01878		1.16845	1.09964	0.443631		-1.06143	-1.02007	-0.109819		0.585097		8.53393	2.79917	3.88716		0.338181	4.68252	0.872465
	3.35899	-2.01244	0.227292		-3.97439	1.13821	-6.13053		1.62278	-0.239791	2.01792		-0.44355		-1.65699	-3.35535	1.12716		-4.15185	0.313722	-2.03099		-0.3201	-2.31605	-1.28182		-1.51914		-0.80909	4.04615	2.34165		1.24372	0.863669	0.364977		-0.819286	-0.934872	0.130027		0.714105		8.28296	2.86991	3.91133		0.356443	4.67034	1.12179
	3.21719	-2.17546	0.0969608		-3.60025	1.1185	-6.37913		1.58024	-0.403333	2.23753		-0.478639		-1.97826	-3.50586	1.20957		-4.0459	0.388576	-2.04066		-0.453161	-2.28415	-1.16169		-1.54128		-0.784521	4.00691	2.13274		1.13053	0.591127	0.351576		-0.950525	-1.05471	0.313956		0.637453		8.26287	2.51547	4.00865		0.355737	4.61516	1.27312
	3.5897	-2.2183	-0.055021		-3.46765	1.18142	-6.59612		1.34084	-0.514115	2.63412		-0.456124		-2.40007	-3.1791	1.3488		-4.15607	0.518656	-1.94938		-0.615072	-2.34871	-0.982013		-1.52922		-0.905367	4.35698	2.12424		1.13548	0.241454	0.459576		-0.951523	-1.03191	0.313228		0.638019		8.5207	2.01754	4.51947		0.34554	4.60988	1.31006
	3.98189	-1.92618	0.23012		-3.73666	1.18571	-6.93439		1.38981	-0.69168	2.87819		-0.402576		-2.60523	-2.25901	1.37907		-4.11045	0.76134	-1.99877		-0.634505	-2.52426	-0.91307		-1.43388		-0.947267	4.67334	2.17653		1.1339	0.100542	0.569412		-0.97922	-1.00303	0.392815		0.679669		8.345	2.24044	4.47423		0.391365	4.66582	1.35588
	4.29668	-1.54156	0.1256		-3.45172	1.25038	-7.24206		1.41541	-0.538082	3.22357		-0.273532		-2.53345	-2.17343	1.40515		-4.00416	0.743314	-2.01155		-0.905199	-2.5041	-0.548869		-1.39248		-0.821773	5.05994	2.36621		1.12526	-0.185766	0.679234		-0.633093	-0.902793	0.216196		0.767047		8.50711	2.466	3.86683		0.428457	4.74635	1.48672
	3.98739	-1.29185	0.0772839		-3.43765	1.49918	-7.38971		1.20388	-0.494447	3.63609		-0.245537		-2.59722	-1.98377	1.47092		-4.13982	0.89778	-2.00333		-0.831337	-1.74589	-0.211171		-1.2382		-0.824982	5.14262	2.42603		1.15633	-0.38691	0.904526		-0.217015	-0.680123	0.173305		0.854864		8.67548	2.23735	3.31301		0.414978	4.7287	1.56507
	4.31862	-1.74813	0.0882545		-3.63468	1.68381	-7.46095		1.26677	-0.373918	3.89977		-0.217828		-2.44549	-1.989	1.41953		-4.07496	1.02439	-1.85817		-0.541883	-1.82343	0.0225335		-1.14072		-1.17337	4.89921	2.46874		1.26491	-0.623205	1.12039		-0.680728	-0.610967	0.0384976		0.74483		8.67001	2.32738	2.9666		0.430032	4.82878	1.68421
	4.10393	-1.86248	-0.0501041		-3.12504	1.47501	-6.42074		1.27818	-0.160293	3.84573		-0.101757		-2.06373	-2.01689	1.13509		-3.83111	1.16508	-1.67368		-0.4666	-1.93613	0.152183		-1.05953		-0.948494	4.5	2.46312		1.19876	-0.852919	1.18761		-1.01616	-0.643537	0.515323		0.711522		8.47478	2.29158	2.90298		0.466521	4.75852	1.78274
	4.00232	-1.79151	-0.153938		-3.39092	1.45653	-6.04676		0.971993	-0.291778	3.81942		-0.158293		-1.5574	-2.05557	0.943473		-3.80071	1.3292	-1.57137		-0.415468	-2.27694	0.1781		-1.02519		-0.632208	4.01839	2.30532		1.47666	-0.432414	1.20085		-0.786833	-0.544792	0.00244976		0.734158		8.13088	2.79942	2.68308		0.549135	4.83834	1.81649
	4.46114	-1.85397	-0.373752		-3.20293	1.52761	-6.04254		0.301856	-0.122328	4.09928		-0.133959		-1.49707	-2.17019	0.740656		-3.80725	1.39301	-1.50235		-0.492875	-2.10397	0.136482		-1.03373		-1.41272	4.00985	2.14157		1.53869	-0.549857	1.24813		-0.403243	-0.464836	0.0142209		0.680201		8.18036	2.506	1.9527		0.651722	4.92632	1.94162
	5.37292	-1.96485	-0.442901		-2.67024	1.64036	-6.0135		-0.377371	-0.143633	4.56914		-0.00334031		-1.81034	-2.56848	0.559169		-3.7634	1.21167	-1.48119		-0.369452	-2.17668	0.0985976		-1.14446		-1.54225	5.58569	2.14066		1.53548	-0.56124	1.3872		-0.259174	-0.284653	-0.62236		0.819929		7.86948	2.68275	1.7442		0.724854	4.62176	2.09565
	5.69329	-1.83216	-0.14106		-2.70696	1.5546	-5.90886		-0.953081	0.0228524	4.86022		0.065428		-1.82414	-2.73283	0.444899		-3.89095	1.23238	-1.39711		-0.491564	-2.56552	0.474042		-1.19453		-1.42193	5.34338	2.02275		1.47138	-0.490585	1.62361		0.164197	0.104604	-0.742068		0.897259		7.49653	2.4424	2.13342		0.768638	4.4404	2.15394
	5.37011	-1.44774	-0.231906		-2.68578	1.52375	-5.77993		-1.50769	0.210874	4.52531		-0.00255743		-1.28501	-2.49539	0.373425		-4.20873	1.11963	-1.35646		-0.454331	-2.2573	0.397759		-1.1296		-1.30383	5.24437	2.08318		1.26257	-0.638833	1.79039		0.0544228	0.191284	-0.905201		0.864262		7.19964	1.83125	1.95313		0.811164	4.3691	2.14833
	4.69705	-1.316	-0.186857		-2.761	1.64691	-5.66521		-1.51527	0.316896	4.39308		-0.0433773		-0.85396	-2.40625	0.374643		-4.25297	1.3726	-1.33897		-0.0649918	-2.15987	0.470977		-0.98431		-1.49732	4.93194	2.12744		1.16742	-0.700808	2.02064		0.253019	0.159017	-0.520954		0.882266		7.11862	1.69639	1.78191		0.812647	4.28627	2.23339
	4.96604	-1.37266	-0.0605756		-3.15536	1.74512	-5.52539		-1.37358	0.431812	4.47954		0.0149946		-0.606924	-2.41477	0.394665		-3.97357	1.60257	-1.26362		-0.0486496	-1.80435	0.486716		-0.847548		-1.75667	4.9959	2.06812		1.06447	-0.484261	2.11429		0.352722	0.0917286	-0.328376		0.901993		7.4769	2.06925	1.59882		0.789925	3.98952	2.35961
	4.76197	-1.30703	0.0328639		-2.90502	1.84324	-5.2474		-1.66405	0.780178	4.57652		0.0968071		-0.367129	-2.44189	0.293243		-3.81355	1.69408	-1.171		-0.233367	-1.69547	0.211344		-0.83597		-2.33461	5.49397	1.72229		0.971326	-0.252885	2.1268		0.17321	-0.207805	-0.79753		0.766084		7.7007	1.76184	2.50216		0.827837	3.84013	2.26309
	5.43245	-1.14594	0.332851		-2.58576	1.903	-5.19991		-2.24308	0.932826	4.64562		0.230227		-0.183763	-2.29617	0.16834		-3.82036	1.64965	-1.11769		0.140338	-1.8015	0.188117		-0.785894		-2.87783	6.07436	1.8393		0.738497	-0.0870949	2.16642		0.283753	-0.314972	-0.926136		0.766255		7.72648	1.5881	2.04473		0.783553	3.82128	2.21153
	5.51162	-1.02813	0.19582		-2.30551	1.83895	-4.92385		-2.68114	0.828291	4.69707		0.237013		0.190374	-2.78412	0.0932564		-3.66881	1.70641	-1.1573		0.413169	-2.03359	0.193296		-0.783035		-3.1855	5.85414	1.91771		0.71072	0.12358	2.20176		0.328699	-0.258615	-0.904314		0.754242		7.55186	1.17799	1.76581		0.787019	3.80134	2.25338
	5.1713	-1.07806	0.114916		-2.29643	2.15059	-4.68763		-2.84526	0.858398	4.48882		0.208516		0.398471	-3.58578	0.139157		-3.55529	1.67536	-1.03651		0.762365	-2.35404	0.0598832		-0.832931		-3.4007	5.68153	1.76975		0.655429	0.140621	2.22231		0.393604	-0.178229	-1.1242		0.684456		7.77837	0.840633	1.84208		0.874595	3.63015	2.24098
	4.96597	-1.73559	0.265887		-2.49297	2.13556	-4.36062		-2.76164	1.08288	4.28276		0.153582		0.791673	-3.52259	0.30901		-3.5357	1.74666	-1.00271		0.708349	-2.19394	-0.24375		-0.771445		-3.29572	5.42116	1.52125		0.637914	0.233074	2.18721		0.393028	-0.346857	-0.581977		0.685453		8.13514	0.793559	2.69318		0.973259	3.40823	2.28771
	5.71592	-2.12476	0.293324		-1.97796	1.95714	-4.22578		-2.38989	1.22413	4.36855		0.315632		0.930289	-3.50487	0.378701		-3.42234	1.74251	-1.0017		0.481179	-2.07906	-0.311687		-0.75411		-3.87226	5.82838	1.55247		0.546149	0.37598	2.15081		-0.015073	-0.460015	0.0806415		0.687452		8.08863	0.619709	2.8435		0.982345	3.17602	2.37916
	6.24593	-1.6735	0.230717		-1.67486	1.99405	-4.05918		-2.16808	1.38653	4.32692		0.512058		0.834833	-3.61778	0.468389		-3.51985	1.66986	-0.914381		0.485988	-2.12762	-0.54321		-0.807086		-4.03304	6.5055	1.61045		0.369889	0.598395	2.25159		0.295552	-0.366929	0.282113		0.834836		8.05659	0.6619	3.28751		0.926622	2.96158	2.50191
	6.27316	-1.6421	0.303059		-2.072	1.92625	-4.27913		-1.93936	1.50788	4.29374		0.485722		0.494386	-3.70386	0.469217		-3.79885	1.58535	-0.917943		0.756294	-2.0454	-1.02652		-0.909703		-4.27148	6.80305	1.8456		0.186239	0.695642	2.34647		0.686417	-0.203204	0.796753		0.987276		7.90328	0.691302	3.42501		0.839778	2.93186	2.53248
	5.83432	-1.42316	0.169659		-2.05732	1.96173	-4.04928		-1.41118	1.83127	4.37583		0.581319		-0.0995576	-2.80925	0.519559		-3.78435	1.33886	-0.905283		1.3082	-1.51677	-0.942642		-0.765693		-4.80479	7.04174	1.93928		-0.0787883	0.971244	2.43259		0.603558	-0.150799	0.613517		0.951949		7.76759	0.38997	3.16644		0.742218	2.8378	2.61377
	5.62058	-1.21406	0.207571		-2.4766	1.9172	-3.96488		-1.0475	1.87617	4.47307		0.599061		-0.25381	-3.17253	0.583473		-3.80119	1.26863	-0.78666		1.18367	-1.17643	-0.633426		-0.754253		-4.59911	6.65613	1.97597		-0.321328	1.11277	2.51795		0.0282784	-0.0143359	0.447998		0.867148		7.58581	0.442182	2.73762		0.608531	2.79565	2.61263
	5.21686	-1.21721	0.0598375		-2.74485	1.88088	-3.79215		-0.888796	1.88606	4.33692		0.526394		0.0123451	-2.61201	0.615769		-4.11337	1.33388	-0.627163		0.916211	-1.11096	-0.677213		-0.695834		-4.58941	5.64958	1.9296		-0.59673	1.24655	2.2461		-0.473757	-0.155292	1.0919		0.705393		7.44841	0.345853	3.35201		0.512623	2.81509	2.57419
	4.85468	-1.49453	-0.39089		-1.8455	1.97594	-4.01459		-0.928031	1.75798	4.48449		0.488839		0.18062	-2.07144	0.713885		-4.19907	1.18301	-0.49043		0.745141	-1.41273	-0.875318		-0.691816		-4.63773	6.01084	1.88403		-0.830014	1.27062	1.98795		-0.94496	-0.477697	1.31414		0.619687		7.73478	0.540956	2.53901		0.396432	2.89313	2.63904
	4.36039	-1.6583	-0.225767		-1.7709	2.04483	-3.72306		-0.959721	1.74747	5.14189		0.550761		0.142721	-2.01991	0.772922		-3.70535	1.08079	-0.37129		0.720137	-1.72803	-0.798753		-0.656307		-4.54551	6.4911	1.70008		-0.901813	1.40975	1.8868		-1.35291	-0.66156	1.60034		0.625142		7.81641	0.218454	1.94373		0.254706	2.89605	2.67231
	4.48554	-1.60555	-0.0287599		-1.51293	2.12152	-3.63581		-1.12239	1.53415	5.36037		0.621792		-0.216475	-1.87891	0.71255		-3.34626	1.01702	-0.269262		0.414014	-2.05654	-0.87506		-0.722103		-4.68436	7.2802	1.75173		-0.898908	1.67586	1.62625		-1.327	-0.514661	1.7489		0.73978		7.58882	0.15529	1.89491		0.219111	2.78907	2.61301
	4.22711	-1.45503	-0.237248		-0.876638	2.12723	-3.581		-0.980808	1.62402	5.36616		0.690421		-0.342082	-1.85416	0.744139		-3.36947	0.977026	-0.223578		0.285792	-2.14723	-0.485764		-0.712814		-4.98306	6.97329	1.69003		-1.03106	1.78261	1.3481		-1.16209	-0.41057	1.65513		0.651373		7.06969	-0.299754	1.69778		0.189539	2.88098	2.54779
	4.63754	-1.20345	-0.246895		-0.32745	2.10532	-3.52054		-0.804497	1.78447	5.4438		0.874255		-0.548289	-1.77944	0.750191		-3.3415	0.89464	-0.161738		0.547264	-1.93448	-0.666278		-0.693292		-5.00674	6.685	1.91131		-1.26201	1.63636	1.14939		-0.943412	-0.153062	1.77024		0.643007		6.84668	0.100552	0.403965		0.102495	2.84679	2.55086
	4.79026	-1.22604	-0.375326		-0.236071	2.42497	-3.58644		-0.606304	1.72528	5.46196		0.930253		-0.698025	-1.68445	0.795844		-3.31411	1.23028	-0.0821918		0.547593	-1.61743	-0.931638		-0.639347		-4.53637	5.96342	1.89533		-1.09923	1.66641	0.932904		-0.926519	0.034507	0.948154		0.542067		6.5248	-1.05838	0.699359		-0.0134873	2.89782	2.67738
	5.15569	-1.31269	-0.221557		-0.602146	2.46067	-3.56431		-0.296282	2.02818	5.32169		0.996583		-0.777645	-1.43242	0.748583		-3.51197	0.909469	0.0381957		0.280585	-1.50608	-0.97529		-0.691841		-4.19219	5.4962	1.9329		-1.16705	1.74793	0.746054		-0.84031	0.119641	0.843959		0.520793		6.32039	-0.375956	1.28399		-0.174198	2.79089	2.71293
	5.62647	-1.36299	-0.00167287		-1.09514	2.30941	-3.51278		-0.00565033	1.93947	5.27515		1.01914		-0.593608	-1.63298	0.560025		-3.27559	0.755963	0.163656		0.0990172	-1.14785	-0.943821		-0.668353		-4.26509	5.30683	1.95973		-1.17647	1.73009	0.512187		-0.496485	0.113398	0.682491		0.485186		5.93933	-0.385149	1.43406		-0.379237	2.78552	2.76945
	5.64172	-1.11468	0.0419231		-0.713709	2.4219	-3.50208		-0.183282	1.79815	5.35776		1.08308		-0.629223	-1.97159	0.325276		-3.11785	0.649615	0.322214		0.480943	-1.65644	-1.19615		-0.754802		-4.47614	5.38653	2.05041		-1.32028	1.75912	0.2565		-0.403552	0.213369	0.722155		0.465346		5.5468	-0.759493	0.436273		-0.510398	2.84305	2.71763
	5.23569	-0.866929	0.0156519		-0.563745	2.56269	-3.52702		-0.207512	1.54767	5.41007		1.0674		-0.317204	-2.00043	0.14867		-3.14119	0.747908	0.457292		0.905637	-1.97845	-1.41985		-0.733068		-3.97333	5.17313	1.91772		-1.3254	1.81669	0.01744		-0.447497	0.421926	0.0729083		0.408175		5.2196	-0.160287	0.232211		-0.482157	3.03545	2.65942
	5.29092	-0.905149	0.0350752		-0.360808	2.65014	-3.63642		0.0665316	1.51604	5.46347		1.12442		0.135971	-2.01314	0.079724		-2.88075	0.85129	0.568981		0.72119	-2.07163	-1.3696		-0.66422		-3.53764	4.98587	1.89225		-1.36805	1.85524	-0.217486		-0.720938	0.535966	0.15802		0.398136		5.02206	-0.58281	-0.0346416		-0.44538	3.11008	2.56805
	5.80613	-0.574269	-0.092152		-0.284789	2.89558	-3.58724		0.0756438	1.36704	5.69687		1.25587		0.438535	-2.11132	0.161814		-2.5696	0.831363	0.748166		0.785814	-2.30772	-1.01533		-0.559809		-3.47047	4.75065	1.7392		-1.36801	1.87831	-0.398525		-0.941649	0.418116	0.0419456		0.294398		4.90723	-0.690076	-0.225202		-0.390964	3.10525	2.57698
	6.08501	-0.50794	0.0450035		-0.543777	2.89259	-3.63692		-0.128531	1.02703	5.56607		1.19984		0.593415	-2.87502	0.20733		-2.60994	0.885523	0.925512		0.396238	-3.21202	-1.14367		-0.759183		-2.85743	4.98403	1.53904		-1.32485	1.74517	-0.591481		-1.11343	0.710433	0.416506		0.389775		4.80858	-0.675277	-0.132382		-0.479346	3.1515	2.54811
	6.26052	-0.852252	-0.0947948		-0.0171891	2.82203	-3.58536		0.155767	0.289362	5.35831		1.14849		0.92972	-2.24698	0.205066		-2.77562	0.880201	1.00748		0.360035	-3.36708	-1.28273		-0.698878		-2.86048	5.23989	1.38166		-1.18991	1.80885	-0.834662		-0.847306	0.766293	-0.416414		0.338657		4.62427	-0.744824	0.258234		-0.626553	3.10575	2.67565
	6.23757	-0.657263	0.0257308		0.0840148	2.79258	-3.73373		0.823638	0.171216	5.22089		1.21829		1.13689	-1.62481	0.185207		-2.58148	0.803557	1.09979		0.361074	-3.32782	-1.24264		-0.576694		-3.27177	5.16127	1.20474		-1.08562	1.83804	-0.786682		-0.559073	0.582182	-0.597462		0.276181		4.99158	-0.338907	-0.386127		-0.646788	3.37265	2.57466
	6.31186	-0.327939	0.283989		-1.102	2.90346	-3.52528		1.48352	0.136268	4.77911		1.21589		1.13682	-2.06806	0.129638		-2.39439	0.810495	1.09085		0.643701	-2.66633	-0.911864		-0.469904		-3.50765	5.36645	1.03587		-0.929283	2.19573	-0.648646		-0.429749	0.526877	-0.561261		0.338705		4.86258	-0.510831	-0.373711		-0.597205	3.45196	2.49962
	6.41339	-0.390587	0.141907		-1.12541	2.85676	-3.53683		1.67276	0.0126687	3.98658		1.11458		0.890716	-2.32075	-0.0604082		-2.42877	0.891547	1.03238		0.944549	-2.72985	-0.755891		-0.504053		-3.59602	5.31733	1.08635		-0.778035	2.26505	-0.631008		-0.494769	0.568484	-0.753485		0.331545		4.65514	-1.0196	0.387604		-0.556411	3.47881	2.46673
	6.23353	-0.746628	-0.12956		-0.654	3.00803	-3.31841		1.71494	0.107665	3.80979		1.11393		0.752013	-2.30177	-0.0606068		-2.62367	0.896961	1.00553		1.28255	-2.59319	-0.698699		-0.48232		-3.37348	4.72499	1.01198		-0.71444	2.23739	-0.527345		-0.828662	0.472438	-0.586156		0.268525		4.22107	-1.29741	0.423421		-0.600391	3.56403	2.49771
	6.38675	-0.893069	-0.0721616		-0.655858	2.98617	-3.08562		1.64772	-0.0297984	4.06893		1.15034		0.797213	-2.13932	0.0591662		-2.59138	0.782977	1.0294		1.47637	-2.16545	-0.872003		-0.402559		-2.96895	4.64296	0.900129		-0.552962	2.34855	-0.423325		-1.02792	0.550582	-0.283337		0.35397		3.96405	-1.58061	0.665281		-0.616699	3.67924	2.51294
	6.1383	-1.02124	-0.0201033		-1.0694	3.03773	-3.04492		1.57236	-0.147532	4.14385		1.06545		1.59505	-2.05832	0.173656		-2.41372	0.923649	1.08724		1.34168	-1.84742	-0.548925		-0.194123		-2.42638	4.51139	0.456542		-0.410674	2.49706	-0.368953		-1.25653	0.461237	-0.164188		0.366611		4.40951	-1.71657	0.904455		-0.594944	3.92942	2.47304
	5.38395	-0.989024	0.0977834		-1.21853	3.01086	-2.84738		1.82941	-0.362285	4.28937		1.02157		2.07172	-2.11222	0.265659		-2.34845	0.765791	1.17174		0.894101	-2.05192	-0.214151		-0.173082		-2.22746	5.2542	0.295638		-0.413804	2.66631	-0.257647		-1.10215	0.39908	0.473422		0.565288		4.45082	-0.360254	0.88388		-0.591124	3.79638	2.29748
	5.15099	-0.768191	-0.00406688		-0.779288	3.08721	-2.80672		1.91793	-0.435576	4.3094		1.07463		1.92041	-1.78096	0.249138		-2.33963	1.07847	1.18701		0.815893	-1.92347	-0.167887		-0.10678		-2.32149	5.45719	0.029987		-0.509044	2.72544	-0.152298		-1.11769	0.201198	0.536431		0.538857		4.55402	-0.0176259	0.554728		-0.627772	3.89448	2.21765
	4.79872	-0.557401	-0.231816		-0.479331	3.08486	-2.68347		1.92123	-0.690407	4.29636		1.05097		1.88692	-1.44753	0.323803		-2.53848	1.16379	1.18491		0.68083	-1.85437	0.03545		-0.0627427		-2.10056	4.88721	-0.00764791		-0.791782	2.8131	-0.122076		-1.35384	-0.0411645	0.704236		0.443053		4.62295	-0.512419	0.305168		-0.67288	3.92924	2.18717
	4.55915	-0.490208	-0.177274		-0.153889	3.10195	-2.64065		2.09435	-0.863771	4.219		1.07207		1.6682	-1.14761	0.299151		-2.4599	1.24877	1.22289		0.259376	-1.16381	0.462193		0.0432512		-2.15639	4.58326	-0.0693583		-0.810858	2.90668	-0.0898203		-1.49528	-0.124118	0.0854202		0.314394		4.55535	-0.474762	0.615394		-0.717253	4.02169	2.14817
	4.46283	-0.568112	-0.246104		-0.302091	3.06248	-2.42068		1.91912	-1.31898	4.06791		0.961819		1.41966	-1.0467	0.28031		-2.31036	1.17264	1.2165		0.0649576	-0.777035	0.823583		0.0937278		-2.2803	4.4625	0.022736		-0.861661	3.00719	-0.0804381		-1.35343	-0.383179	0.492569		0.33622		4.60205	-0.581146	0.382725		-0.89185	3.91432	2.06503
	3.79179	-0.601907	-0.264282		-0.357929	3.11732	-2.40572		1.39802	-1.52926	4.27792		0.825104		1.13668	-0.805413	0.259472		-2.31834	1.34303	1.09152		0.272763	-0.479233	0.897393		0.155318		-2.14845	4.52549	-0.112575		-0.84902	3.07463	-0.132642		-1.05549	-0.576557	0.141013		0.318488		4.45928	-0.148765	0.593379		-1.01159	3.89991	1.99282
	3.08262	-0.939465	0.0994693		-0.346159	3.09859	-2.42807		1.16202	-1.62	4.3685		0.719722		1.16943	-0.622792	0.200674		-2.39465	1.3494	0.980868		-0.144788	-0.137872	0.870597		0.141207		-1.98911	5.03213	-0.131133		-0.745579	3.05631	-0.182052		-0.807062	-0.439806	-0.108658		0.409449		4.815	0.273548	0.477269		-1.07531	3.96288	1.98723
	2.30035	-1.05498	0.193808		0.0110323	3.10703	-2.28058		1.02132	-1.62438	4.52739		0.688999		1.03341	-0.607416	0.0875973		-2.34906	1.25214	0.92345		-0.00882453	-0.119315	0.942103		0.128232		-2.3773	4.18868	-0.0968376		-0.798242	3.22998	-0.199448		-0.687232	-0.522137	-0.0853964		0.294674		4.88117	0.289587	0.496976		-1.00602	3.85097	1.98693
	1.44722	-0.620979	0.332395		0.45826	3.10631	-2.57822		0.480449	-0.978107	4.63235		0.697742		0.823181	-0.444037	0.0966947		-2.16091	1.25484	0.877749		0.140553	-0.0226731	0.955987		0.169043		-2.25073	3.8474	0.0851993		-0.872914	3.24546	-0.189823		-0.653699	-0.626667	0.264151		0.316487		5.06466	0.570652	1.11446		-0.82835	3.92674	1.79433
	1.18569	-0.925325	0.561884		0.70116	3.36847	-2.68354		0.139893	-1.0466	4.67061		0.663581		0.797541	-1.1815	0.112873		-2.20312	1.26428	0.768202		-0.0378143	0.336642	1.04224		0.0999276		-2.29344	3.59346	0.209169		-0.908552	3.4184	-0.271996		-0.473039	-0.545068	-0.0663793		0.295838		4.81125	0.525754	1.33757		-0.832242	3.76281	1.86338
	0.82793	-1.24066	0.257342		1.41991	3.30884	-2.73427		0.133885	-1.11039	4.80485		0.629716		0.787408	-1.03301	0.026134		-1.98323	1.27826	0.757717		-0.42581	-0.210171	0.911868		0.0121297		-2.42417	2.97653	0.378484		-0.962621	3.25937	-0.399937		-0.318942	-0.44513	-0.0968357		0.218527		4.60266	0.343693	1.78932		-0.810812	3.72546	1.86264
	0.752401	-1.2165	0.388319		1.36651	3.43399	-2.9534		0.607396	-1.26665	5.03465		0.682969		1.07829	-0.15618	0.120369		-1.71709	1.34407	0.907869		-0.614992	-0.223815	1.05424		0.199197		-2.51131	2.51234	0.406933		-1.12184	3.34533	-0.536698		-0.136611	-0.221401	0.107257		0.204888		4.62377	0.73949	1.26361		-0.74852	3.71027	1.85488
	0.680347	-0.871096	0.427844		0.791788	3.31973	-3.30679		0.975796	-1.26376	4.96445		0.635368		1.46633	-0.259536	0.105141		-1.55083	1.53138	1.03006		-0.621426	-0.135291	1.3782		0.327115		-2.92636	2.17617	0.621608		-1.28153	3.44464	-0.66962		0.0511967	-0.0575688	0.00525049		0.151532		5.00587	1.0823	1.05932		-0.72195	3.6695	1.83961
	0.485006	-0.875041	0.491515		0.435438	3.37791	-3.60156		1.27133	-1.1542	4.67712		0.567501		1.23472	-0.221686	-0.027753		-1.50587	1.6237	1.11627		-0.709455	-0.607738	1.99819		0.322265		-3.31213	2.22915	0.679817		-1.39904	3.44669	-0.797422		0.0456281	-0.179637	-0.250751		0.0513672		4.943	1.813	1.20007		-0.768327	3.59456	1.88801
	0.00776921	-0.985737	0.332924		0.59434	3.29146	-3.78022		1.27276	-1.5289	4.39571		0.400013		0.504261	-0.142451	-0.0839879		-1.70314	1.68195	1.15951		-0.967229	-1.08115	1.88406		0.139091		-3.68246	2.03394	0.652358		-1.38193	3.66518	-0.962817		-0.143525	-0.0228692	0.0393205		0.02191		4.16567	1.75666	0.989125		-0.836126	3.46014	1.96729
	-0.205874	-0.879696	0.266368		0.0591665	3.0138	-4.16926		0.937647	-1.51354	4.1087		0.179702		-0.0301021	-0.0525165	-0.099325		-1.93848	1.51289	1.14776		-0.876074	-1.39103	1.7144		-0.00138563		-3.6521	1.48064	0.744717		-1.33318	3.64889	-1.11839		-0.132263	0.0299903	-0.117523		-0.0499136		4.59356	1.27586	0.946897		-0.890305	3.56894	2.04708
	-0.782963	-0.689571	0.241117		-0.295767	3.01666	-4.43126		0.757158	-1.85285	3.91174		-0.0139704		0.0677164	-0.166371	-0.158808		-1.91792	1.40952	1.21383		-0.525272	-1.79651	1.70462		-0.0188002		-3.66759	1.85849	0.840787		-1.40935	3.75852	-1.20216		-0.210629	0.0877966	-0.463674		-0.045312		4.88111	0.91931	1.02568		-0.919325	3.47501	2.04865
	-0.645845	-0.618864	0.341594		0.389432	3.03284	-4.75784		0.477014	-1.79822	3.67187		0.0102203		0.063145	-0.20105	-0.151772		-1.74581	1.3572	1.23756		-0.291896	-1.11939	1.47029		0.0686966		-3.39792	2.85286	0.746153		-1.18776	3.83402	-1.11911		-0.279593	0.136417	-0.188155		0.155213		4.66728	1.08802	1.29965		-0.960366	3.40192	1.97223
	-0.232199	-0.719505	0.206453		0.132351	3.04353	-5.17559		0.298355	-1.66878	3.24675		-0.096516		0.243174	-0.271532	-0.197443		-1.67407	1.58758	1.21123		-0.0956476	-1.18868	1.36393		0.108727		-3.00111	3.24146	0.590075		-1.22742	4.04258	-1.06095		-0.279052	0.199823	0.520962		0.336262		4.84523	1.29958	0.933014		-0.970102	3.31648	2.07928
	-0.00131998	-0.784503	0.320679		0.0157524	3.05827	-5.44476		0.308749	-1.33059	2.79572		-0.118		0.662958	-0.10192	-0.281733		-1.76108	1.44888	1.2139		-0.22791	-0.744359	1.204		0.156971		-3.19843	3.84427	0.485549		-1.24637	4.07532	-1.02233		-0.324801	0.36592	0.889456		0.429843		4.85392	1.80905	1.38507		-0.953835	3.27157	2.15427
	-0.188144	-0.794214	0.464595		-0.202898	2.94255	-5.584		0.331413	-1.2205	2.4615		-0.198855		1.18878	-0.326074	-0.355541		-1.84289	1.31565	1.25156		-0.245563	-0.741348	1.02059		0.140574		-3.95415	4.60083	0.553445		-1.27398	4.12875	-1.15262		-0.620255	0.479008	1.19552		0.439616		4.97876	1.18838	1.22491		-0.946904	3.2476	2.21271
	-0.0288515	-0.782663	0.155445		-0.219943	3.18518	-5.62939		0.179895	-1.22827	2.50492		-0.207075		1.45255	-0.238232	-0.263408		-1.61655	1.22946	1.24406		-0.0720989	-0.936682	0.854433		0.183726		-4.0948	3.78705	0.521451		-1.40693	4.27271	-1.22097		-1.11585	0.424262	1.77189		0.326534		4.96135	0.365	0.977818		-0.912541	3.24271	2.20628
	0.823825	-0.949382	0.0465392		-0.597401	3.26194	-5.90093		-0.108372	-1.70077	2.52571		-0.28876		1.92788	-0.384982	-0.169212		-1.484	1.22096	1.28188		-0.140955	-0.506479	1.12387		0.318773		-4.31382	4.21343	0.497526		-1.45562	4.2056	-1.10462		-1.26141	0.263841	1.33901		0.264881		4.85879	0.263526	1.24778		-0.920808	3.35704	2.23681
	1.362	-1.19717	0.00669891		-0.9094	3.36062	-5.53424		-0.0778694	-2.19194	2.57328		-0.289779		1.82028	-0.705448	-0.133676		-1.42537	1.06606	1.29183		0.342749	-0.492909	1.15424		0.324194		-4.58525	4.33116	0.300412		-1.60082	4.16741	-0.993723		-1.27936	0.285059	1.97301		0.288655		4.51999	0.439723	0.492734		-0.947839	3.2729	2.27238
	1.14923	-1.08837	-0.275336		-0.777737	3.25713	-5.72796		-0.0963366	-2.11541	2.66611		-0.334298		1.46132	-0.683686	-0.15898		-1.34914	0.882026	1.34168		0.726154	-0.979963	1.23571		0.275014		-4.0182	4.37239	0.249608		-2.07272	3.71795	-0.857265		-1.39659	0.593813	2.35739		0.327375		4.49311	0.15046	0.617787		-0.935069	3.30773	2.29043
	1.53825	-0.901002	-0.162658		-1.23296	3.2724	-5.74294		-0.121254	-2.24472	2.79199		-0.311433		1.1232	-0.42594	-0.138988		-1.37757	0.792194	1.25318		1.13902	-0.647202	1.36525		0.342572		-4.08408	4.76164	0.296049		-2.15229	3.46767	-0.800301		-1.47813	0.592541	2.43033		0.337049		4.5486	0.38819	0.392313		-1.05756	3.29172	2.29981
	2.18272	-0.827509	-0.049992		-1.20837	3.22333	-5.8969		-0.235055	-2.35513	3.231		-0.215101		0.731389	-1.02899	-0.248489		-1.43556	0.679887	1.16846		0.873291	-0.601238	1.50354		0.182478		-4.07654	5.33018	0.267399		-2.13475	3.40668	-0.74622		-1.33746	0.680475	2.61779		0.445285		4.13491	0.684926	0.521049		-1.08299	3.29964	2.302
	2.56962	-1.04011	-0.282244		-0.992091	3.17589	-5.70746		-0.380732	-2.55102	3.43858		-0.196619		0.470948	-0.740919	-0.236513		-1.40611	0.508361	1.14408		0.21853	-0.321756	1.2176		0.0949137		-3.61363	5.72509	-0.117492		-2.17525	3.27478	-0.693073		-1.05351	0.430647	2.1897		0.440807		3.76682	0.797833	0.633616		-1.06283	3.25377	2.27588
	2.92034	-0.772399	-0.257715		-0.628186	3.26579	-5.69557		-0.216298	-2.60201	3.38586		-0.0666872		0.557405	-0.708604	-0.239408		-1.48957	0.259129	1.09199		0.0454556	-0.337004	0.755372		-0.00724736		-3.07559	5.70651	-0.222966		-2.25657	3.16325	-0.587373		-0.769927	0.112723	2.43459		0.500516		3.56771	0.0830553	0.931862		-0.988299	3.20118	2.28397
	3.20934	-0.661779	-0.0774257		-0.666213	3.37277	-5.7455		0.384939	-2.40621	3.30601		0.0795489		0.660389	-0.758179	-0.288211		-1.39502	-0.0595156	1.0313		0.468005	-0.471263	0.931411		0.0132123		-2.87465	5.50999	-0.201187		-2.39446	2.99672	-0.446485		-0.662143	-0.194907	1.92713		0.406667		3.53529	-0.519599	1.2368		-0.915134	3.12356	2.34403
	3.18126	-1.10455	0.208492		-1.00659	3.53014	-5.55605		0.824674	-2.63437	3.35233		0.0883706		0.720988	-0.872622	-0.466931		-1.21254	-0.22273	0.934307		0.818585	0.0538888	0.904176		0.0730136		-2.96702	5.33354	-0.155046		-2.49528	2.78919	-0.378089		-0.919676	-0.185849	2.58373		0.400611		3.05531	-0.804442	2.08605		-0.827139	3.11268	2.42112
	3.07484	-1.34943	0.227404		-0.963323	3.55824	-5.55127		1.03164	-2.58762	3.80779		0.138698		1.04497	-0.710525	-0.51898		-1.18536	-0.30772	0.769071		1.02477	0.735121	0.981968		0.203702		-2.98266	4.62334	-0.0423393		-2.51374	2.60418	-0.388694		-1.33013	-0.0562751	3.13269		0.338487		2.62918	-1.18146	1.44726		-0.6669	3.15431	2.49669
	2.92454	-1.3068	0.235942		-1.38233	3.57987	-5.36078		0.942234	-2.40167	4.33881		0.174424		1.36015	-0.758146	-0.604245		-1.4961	-0.2584	0.686395		0.859052	0.246353	1.07275		0.123091		-2.99639	3.6717	-0.0369693		-2.59828	2.49175	-0.453402		-1.46097	0.11215	2.87184		0.177936		3.03899	-1.24137	1.01313		-0.5035	3.30913	2.53735
	2.32731	-1.20729	0.256205		-1.06244	3.76046	-5.17942		1.08654	-2.59751	4.67577		0.228848		1.4496	-0.276538	-0.623215		-1.48393	-0.677756	0.688551		0.480184	0.167844	0.865695		0.0656041		-3.1901	2.83288	0.0461839		-2.7402	2.2707	-0.485461		-1.56395	0.185977	2.52439		-0.0132868		3.08683	-1.32292	1.62635		-0.43875	3.32085	2.46491
	2.37129	-1.13007	-0.0234085		-0.886509	3.75056	-5.03535		1.47229	-2.48815	5.08782		0.346496		0.863037	-0.341192	-0.509245		-1.25074	-0.62635	0.706312		0.358206	-0.397903	0.835786		-0.040232		-2.95045	1.60109	-0.127164		-2.95297	2.00961	-0.441332		-1.41041	0.171332	2.15989		-0.215601		2.94914	-2.01465	2.07923		-0.352676	3.27142	2.50893
	3.31104	-1.02313	-0.167336		-0.713882	3.87146	-4.94367		1.33513	-2.68477	5.41254		0.488598		0.47524	-0.306345	-0.531322		-1.1457	-0.647207	0.678363		0.340528	-0.249424	1.05315		-0.0369681		-2.82137	0.449799	-0.182263		-3.18435	1.71882	-0.141766		-0.869802	-0.0273007	1.85994		-0.355367		2.53441	-1.61329	2.43103		-0.31881	3.34948	2.54653
	3.93434	-1.06705	-0.154822		-0.605918	3.80759	-4.97395		0.976223	-2.59212	5.19811		0.50249		0.429389	-0.454686	-0.726269		-1.31011	-0.582167	0.61986		0.233902	-0.126828	1.36819		-0.0609692		-3.40831	0.753453	-0.368788		-3.3461	1.56567	0.114778		-0.271636	-0.164753	1.42493		-0.411196		2.07076	-0.647462	3.12889		-0.34739	3.35503	2.4893
	3.91597	-1.33328	-0.128659		-0.128096	3.88655	-4.80013		1.33573	-1.84339	5.15769		0.673598		0.466148	-0.180415	-0.773427		-1.40398	-0.437193	0.514268		-0.0907356	0.0738101	0.994949		-0.0929529		-3.54194	0.240834	-0.305093		-3.39056	1.37984	0.248654		-0.322322	-0.0455482	1.37613		-0.484445		2.06052	-1.52503	2.86933		-0.33843	3.36197	2.38957
	4.41226	-1.49503	0.0211318		-0.256681	4.03578	-4.82313		1.64541	-1.4586	5.13614		0.80192		0.585267	0.368479	-0.710339		-1.40468	-0.278886	0.486754		-0.618096	0.112792	0.927717		-0.0589991		-3.6041	0.306936	-0.183959		-3.33609	1.31616	0.245818		-0.48269	0.0439727	1.76119		-0.436973		2.25676	-1.92557	2.36374		-0.284391	3.38975	2.33422
	4.04843	-1.5571	-0.0981912		-1.01128	4.06596	-4.25092		1.53514	-1.38723	4.92481		0.696624		0.736786	0.47364	-0.554677		-1.28825	-0.209506	0.433212		-0.881372	-0.3462	0.519253		-0.124124		-3.84436	0.267763	-0.302613		-2.93973	1.54863	0.186548		-0.846382	-0.11911	1.66111		-0.487572		2.31027	-2.13853	2.1294		-0.134464	3.41719	2.28851
	3.2811	-1.78473	-0.103752		-0.964784	4.20987	-4.37864		1.04002	-1.40929	4.87586		0.529517		1.13932	0.540488	-0.314996		-1.35186	-0.110446	0.528345		-1.2498	-0.376312	-0.0134057		-0.134296		-3.80492	-0.0668844	-0.417621		-2.89953	1.60817	0.235739		-1.11757	-0.0818425	1.44395		-0.566723		2.36239	-2.20691	1.67845		0.039948	3.42751	2.19414
	2.78111	-2.05149	-0.460045		-0.794351	4.38503	-4.15671		0.514747	-1.44456	4.23856		0.334699		1.49156	0.624766	-0.30488		-1.53178	-0.235087	0.571112		-0.90508	-0.199258	-0.243519		-0.0813517		-3.9886	-0.768758	-0.419569		-2.99091	1.6384	0.335888		-1.3824	-0.166284	1.29051		-0.716859		2.50736	-2.74056	1.87443		-0.0302312	3.40991	1.90233
	2.69596	-2.02278	-0.351447		-0.365217	4.50301	-4.36048		0.292399	-1.25348	3.84926		0.331914		1.78354	0.413152	-0.257874		-1.72506	-0.437824	0.590448		-0.153087	-0.131714	-0.389361		-0.0341973		-4.2037	-1.16828	-0.186773		-2.94352	1.87823	0.389446		-1.63969	-0.111905	1.73548		-0.694524		2.54491	-3.03919	1.47883		-0.0319521	3.41008	1.68627
	2.25502	-2.10461	-0.580576		-0.110797	4.44599	-4.23664		-0.110421	-1.33947	3.90102		0.235501		1.79052	0.112082	-0.11052		-1.69924	-0.308733	0.677365		0.0808769	0.0737298	-0.788006		-0.0191037		-4.66938	-1.2269	-0.0733536		-2.79727	1.91294	0.391555		-1.74378	0.0223904	1.47124		-0.745839		2.49699	-2.62175	0.869618		-0.0870301	3.49086	1.59186
	2.39464	-1.99348	-0.554766		0.182828	4.40394	-4.05823		-0.45994	-0.931917	3.82529		0.312042		2.25582	0.141222	0.0141828		-1.37672	-0.200414	0.677707		0.143489	0.173039	-0.647647		0.131187		-4.93439	-0.882899	-0.0709682		-2.76661	2.01978	0.467043		-1.34032	0.278507	1.92053		-0.589926		2.44632	-1.90768	0.132674		-0.101496	3.46557	1.45066
	2.62528	-1.86275	-0.970852		0.595068	4.45373	-3.93322		-0.255313	-0.277326	3.53499		0.434401		2.5506	0.298544	0.131362		-1.18563	-0.17303	0.722966		-0.00628629	0.756428	-0.46073		0.292692		-5.26463	-0.671186	0.236255		-2.86446	2.09801	0.52151		-0.943961	0.190095	1.47142		-0.580772		2.31678	-1.16268	-0.653168		-0.105068	3.31543	1.2642
	3.10827	-1.88296	-0.944101		0.915541	4.75083	-3.74957		0.272692	0.0957824	3.19194		0.639825		2.23933	0.0173688	0.158006		-0.910094	-0.149437	0.848763		-0.213441	0.371776	-0.252041		0.23447		-5.1564	-0.289547	-0.168564		-2.89671	2.08536	0.460718		-0.455492	0.217869	1.55621		-0.516284		2.19852	-1.29603	-0.475485		-0.185107	3.13152	1.12758
	2.92243	-2.12018	-1.12915		0.937802	4.78878	-3.66805		0.898852	0.0938771	2.86886		0.621469		1.88793	0.220999	0.157226		-0.580396	-0.276788	0.866092		-0.366689	0.715834	-0.264633		0.262175		-5.03308	0.0251002	-0.246859		-2.80437	2.1673	0.444038		-0.27707	0.581687	1.36203		-0.420135		1.8685	-1.33508	-1.05963		-0.278472	2.78329	1.01123
	2.56222	-2.06002	-1.27422		0.699439	4.59873	-3.63237		1.05488	-0.0411965	2.61883		0.502922		1.71577	-0.205329	0.292095		-0.577436	-0.271093	0.857844		-0.0318173	0.913724	-0.0562003		0.293062		-4.9255	-0.0631064	-0.224974		-2.66401	2.21466	0.538603		0.0495324	0.572697	1.63697		-0.318349		1.57839	-1.53236	-1.61454		-0.349735	2.48571	0.829087
	2.54802	-1.87066	-1.04001		0.707547	4.7748	-3.45056		0.859874	-0.22624	2.40208		0.522761		1.61919	-0.0403847	0.238114		-0.762595	-0.299659	0.917645		0.171124	0.866132	0.0463279		0.30621		-5.16889	0.236252	-0.243049		-2.46984	2.38085	0.434858		0.0930973	0.50184	1.91262		-0.258029		1.45312	-1.79585	-1.62787		-0.357754	2.41083	0.677221
	2.42926	-1.78857	-1.09854		1.25939	4.85245	-3.44168		1.05278	-0.243133	2.33155		0.594834		1.46449	0.652427	0.244958		-0.726217	-0.348605	0.915813		0.257723	0.65916	-0.0342915		0.342829		-4.76102	0.0584267	-0.361648		-2.34175	2.41627	0.00541386		-0.170002	0.676462	2.28706		-0.243422		1.81076	-2.1874	-2.3585		-0.369713	2.21814	0.445696
	2.08125	-1.51604	-0.83568		1.55454	4.79309	-3.63136		1.36409	-0.4214	2.1148		0.611476		1.17339	0.618068	0.292872		-0.646257	-0.415676	0.948948		0.598612	1.1485	0.131206		0.42774		-4.23722	0.0958757	-0.499723		-2.23335	2.43648	-0.40821		-0.618479	0.790594	2.17137		-0.278073		2.18429	-2.71413	-2.45599		-0.389169	1.89522	0.403943
	2.0947	-1.12152	-0.950651		1.70771	4.7738	-3.72945		0.875266	-0.301977	1.85772		0.5784		0.934616	0.2904	0.205477		-0.592794	-0.551169	0.978977		1.03874	1.0138	0.532316		0.427819		-4.04704	0.772025	-0.666584		-2.25331	2.5783	-0.678358		-0.569924	0.771739	2.3763		-0.190761		2.16382	-0.777044	-2.32251		-0.423421	1.59314	0.297096
	1.37474	-0.989879	-1.05342		2.03127	4.65726	-3.80834		0.465036	-0.429053	1.98366		0.47014		0.766118	0.169221	0.125939		-0.537791	-0.557455	0.935523		0.925763	0.989473	0.683732		0.388947		-3.94782	0.751178	-1.04577		-2.22585	2.59871	-0.740548		-0.551673	0.710865	2.09512		-0.261755		2.08372	-1.39168	-1.76533		-0.513554	1.41371	0.19094
	1.87259	-1.11069	-1.1722		2.62522	4.65464	-3.83247		0.312137	-0.59142	2.27559		0.559268		0.345025	0.0353474	-0.0452861		-0.625855	-0.496619	0.858332		1.12815	1.26574	0.715761		0.3534		-3.97842	0.691811	-1.12984		-2.17488	2.49577	-0.834582		-0.554363	0.43353	2.05369		-0.333033		1.98213	-1.68026	-2.24724		-0.587104	1.20189	0.100122
	1.89035	-1.03525	-1.13708		3.10901	4.61966	-3.51671		0.672252	-0.101169	2.58184		0.786988		-0.2166	-0.109281	-0.320899		-0.687175	-0.486371	0.789418		1.3613	1.20384	0.723014		0.250805		-3.56455	0.356735	-1.21283		-2.22577	2.40753	-1.09201		-0.314084	0.18172	2.33671		-0.347395		1.8433	-2.17996	-1.91034		-0.568781	0.871547	0.12059
	1.62532	-1.03816	-0.87042		3.19704	4.6133	-3.30855		0.858623	-0.151929	3.06296		0.887576		-0.359866	0.0461805	-0.206056		-0.716398	-0.468304	0.742291		1.4212	0.907738	0.589369		0.217351		-2.94168	0.500532	-1.2817		-2.08157	2.28278	-1.3897		-0.139165	0.191419	2.07343		-0.309517		2.04712	-1.89722	-1.96411		-0.495263	0.225184	0.383342
	1.46837	-0.84842	-0.806407		2.77933	4.51741	-2.97982		0.703328	-0.226675	3.42803		0.892795		-0.528644	0.136003	-0.268431		-0.520076	-0.315145	0.667061		1.5897	0.877865	0.939447		0.28642		-2.6997	0.363625	-1.60204		-2.09415	1.55645	-1.56798		-0.2831	0.23216	1.34366		-0.527896		2.10173	-1.48806	-1.87177		-0.475998	-0.176319	0.568066
	1.46943	-0.547062	-0.43567		2.46822	4.52037	-2.75265		0.36292	-0.207747	3.49888		0.930743		-0.377584	0.0157381	-0.38415		-0.217718	-0.248369	0.528373		1.52001	0.698926	1.30166		0.315209		-2.65656	0.191416	-1.63978		-2.1922	1.37378	-1.79318		-0.731438	0.281347	1.3308		-0.648424		2.4938	-1.83986	-1.56138		-0.463777	-0.577371	0.54023
	1.56561	-0.62274	-0.571405		2.10668	4.63341	-2.51654		0.193423	-0.204489	3.67699		0.917882		-0.845829	-0.148638	-0.485487		-0.552602	-0.230133	0.505919		1.34289	0.503646	0.991547		0.120145		-2.60297	0.276019	-1.78356		-2.18741	1.02582	-2.03337		-0.809742	0.240889	1.10177		-0.752505		2.67602	-1.86262	-0.975012		-0.408414	-0.921791	0.505665
	1.5121	-0.325416	-0.354951		2.11458	4.78916	-2.59749		-0.117479	-0.424013	3.84329		0.937752		-1.00503	-0.488037	-0.492056		-0.693321	0.0359599	0.475364		1.28827	0.510461	0.941867		0.0637199		-2.39941	-0.0598786	-2.22137		-2.11482	0.692793	-2.15051		-0.707634	0.345211	0.993552		-0.846896		2.54504	-2.20834	-1.1592		-0.344312	-1.05997	0.528314
	1.10116	-0.249596	-0.328298		2.24582	4.62114	-2.38302		-0.722347	-0.827788	3.76371		0.80231		-0.933249	-0.320483	-0.319524		-0.719194	-0.0334522	0.411728		0.868308	1.0451	0.789735		0.0876636		-2.55113	-0.315751	-2.04023		-2.00768	0.466224	-2.20065		-0.682478	0.174554	0.84849		-0.923184		2.12719	-1.65485	-1.38323		-0.266379	-1.26295	0.561807
	1.37879	0.047703	-0.281386		2.7052	4.79871	-2.25705		-1.30143	-0.964778	3.80673		0.881387		-1.06831	-0.344691	-0.0907638		-0.719212	-0.037894	0.379282		0.930552	1.04143	1.10429		0.132743		-2.79631	-0.519972	-2.01961		-2.01248	0.172194	-2.3526		-0.669118	-0.26469	1.22298		-1.02662		1.74512	-1.11133	-1.11355		-0.234039	-1.48142	0.64803
	1.85619	0.140824	-0.36017		2.52177	4.8672	-2.04103		-1.54172	-0.806523	4.29638		0.992546		-1.18669	-0.277666	0.0691528		-0.771528	0.0595373	0.264302		0.632935	0.812903	1.34221		0.105017		-2.88371	0.348098	-2.1299		-1.88738	-0.118928	-2.57578		-0.895278	-0.221953	0.873828		-1.05456		1.5981	-1.57665	-0.590941		-0.197715	-1.66446	0.677959
	1.78367	-0.115871	-0.436916		2.24848	4.91101	-2.16472		-1.3364	-0.543783	4.53895		0.987158		-0.935456	-0.435133	-0.0560385		-0.605446	0.0248561	0.0610825		0.4279	0.88614	1.38594		0.0837608		-2.40786	0.600646	-2.14053		-1.92986	-0.372918	-2.70939		-0.891646	-0.028424	0.957004		-0.991442		1.47039	-1.75298	-1.03487		-0.171308	-1.9798	0.634437
	1.18409	-0.366279	-0.485356		1.95774	4.96506	-1.79061		-0.913306	-0.396629	4.28074		0.937272		-0.957764	-0.369399	-0.0248574		-0.589439	-0.0223159	-0.0343855		0.191449	0.713806	1.24572		0.0169799		-2.24892	0.4241	-2.13829		-1.92327	-0.683039	-2.53221		-0.726804	0.0136326	0.652747		-1.01801		1.41136	-1.84753	-0.398973		-0.15049	-2.24098	0.683843
	0.99868	-0.465559	-0.832246		1.75932	4.96667	-1.22672		-0.413848	-0.0281917	4.31994		1.00867		-0.946258	-0.56254	0.0802811		-0.508597	-0.059462	-0.157594		0.0108364	0.505815	1.04035		-0.0663515		-2.20134	0.734686	-1.9412		-1.82396	-1.10232	-2.35125		-0.418481	-0.0522039	0.720793		-0.937253		1.02688	-2.20567	-0.670892		-0.113031	-2.34143	0.537135
	0.402857	-0.376533	-0.855159		1.54632	4.97618	-1.08126		-0.0173839	-0.205008	4.29464		0.964962		-0.996681	-0.50937	0.1848		-0.602284	-0.16291	-0.258859		-0.274365	0.394274	0.895461		-0.14777		-2.38274	0.492162	-1.81584		-1.52476	-1.23279	-2.33053		-0.329707	-0.097917	0.990396		-0.914635		0.913785	-2.94734	-0.784384		-0.117306	-2.42376	0.49128
	0.365927	-0.254356	-0.770231		1.51452	4.99765	-0.818586		-0.198957	-0.252038	3.95234		0.948475		-0.902897	-1.05138	0.258597		-0.798704	-0.30389	-0.267687		-0.0726024	-0.130188	0.881892		-0.265207		-2.01061	-0.338494	-1.47975		-1.33531	-1.45386	-2.35085		-0.0790947	-0.3502	0.758838		-0.959925		0.937918	-2.5355	-1.17844		-0.141684	-2.65118	0.545281
	-0.0737002	-0.105002	-0.360136		1.59134	4.95739	-0.829655		-0.376683	-0.00842537	3.88171		0.964093		-0.492309	-1.16315	0.207635		-0.73141	-0.442408	-0.190916		0.0835227	-0.469577	1.17252		-0.225121		-1.94044	-0.455863	-1.346		-1.45409	-1.62854	-2.29735		0.210873	-0.403391	0.787278		-0.947504		1.07955	-1.48876	-0.507037		-0.252334	-2.88288	0.563405
	0.0910635	-0.0744419	-0.501071		1.1986	5.1172	-0.686159		-0.432182	-0.150709	3.65188		0.912687		0.192999	-1.42806	0.212228		-0.620778	-0.557129	-0.133689		0.324032	-0.269278	1.51832		-0.0845947		-2.31403	0.142219	-1.33899		-1.32093	-1.83998	-2.2036		0.0753942	-0.263513	0.744196		-0.924359		0.95284	-1.15091	-0.293423		-0.329589	-2.97464	0.509909
	0.612305	0.138775	-0.560371		0.957569	5.16573	-0.648839		-0.336332	0.159495	3.4436		0.992437		0.00984045	-1.89763	0.107045		-0.438937	-0.485719	-0.105777		0.135796	0.164469	1.44331		-0.118623		-2.82324	0.429239	-1.2576		-1.30407	-1.97186	-2.0988		0.0771948	-0.424328	0.735654		-0.959757		0.779651	-1.38264	-0.343437		-0.336571	-2.69336	0.413946
	1.04145	-0.14308	-0.535734		1.38757	5.22627	-0.525931		-0.331976	0.261516	3.39321		1.08592		-0.429443	-2.15852	0.169276		-0.358044	-0.666121	-0.100116		-0.456529	0.0277406	1.24509		-0.302963		-2.94605	1.37359	-0.685718		-1.19609	-1.68692	-2.03185		0.0546138	-0.447624	0.750554		-0.757277		0.965248	-1.63019	0.840917		-0.356178	-2.67004	0.293931
	0.869843	-0.78105	-0.570717		1.24718	5.27147	-0.675205		-0.250025	0.328453	3.05217		0.943568		-0.872745	-1.60905	0.172346		-0.527125	-0.348859	-0.0526597		-0.640369	0.238938	1.34034		-0.255465		-2.77596	1.60117	-0.993438		-1.17668	-1.85743	-1.97428		0.651799	-0.286015	0.710858		-0.677776		0.628516	-1.6326	0.59305		-0.345495	-2.66301	0.200524
	0.20601	-0.809269	-0.468443		1.22693	5.48854	-0.713112		-0.304831	0.0498762	2.82808		0.833753		-0.953033	-1.55134	0.184301		-0.386978	-0.224966	-0.00314655		-0.781013	0.770148	1.34659		-0.177716		-2.65836	0.707962	-0.860964		-1.09544	-1.88684	-1.97162		0.621883	-0.28333	0.796214		-0.736721		0.266158	-1.66691	0.320181		-0.392636	-2.54797	0.129448
	-0.0329427	-0.631587	-0.431026		1.36167	5.43158	-0.414415		-0.366332	0.0765467	2.82139		0.86832		-0.751942	-1.1226	0.0948717		-0.240916	-0.489744	0.0259038		-0.828748	0.108142	1.34064		-0.207154		-2.29196	0.69163	-0.934305		-0.98435	-1.73814	-2.29657		0.257315	-0.407913	0.956071		-0.749802		0.545759	-1.3586	0.373862		-0.421127	-2.57028	0.0286683
	-0.0248417	-0.471159	-0.447449		1.29991	5.39876	-0.351849		-0.582572	0.321489	2.83951		0.886866		-0.473737	-1.25887	-0.0848292		-0.190577	-0.393522	0.0950935		-0.762948	-0.210167	1.31416		-0.218378		-2.10505	0.862372	-0.880422		-0.958515	-1.65409	-2.64792		0.344728	-0.346656	0.350789		-0.781641		0.951176	-1.52896	0.729679		-0.420797	-2.48561	-0.147611
	-0.226497	-0.400003	-0.339443		1.1557	5.35865	-0.488309		-0.228241	0.316694	2.76516		0.8793		-0.0969398	-1.36083	-0.287954		-0.0599145	-0.463491	0.152434		-0.344253	-0.0621394	0.962377		-0.173413		-2.336	0.963304	-0.85127		-0.978585	-1.68012	-2.70887		0.578375	-0.0161813	-0.198618		-0.803107		1.26009	-1.82126	0.904161		-0.420986	-2.36373	-0.36467
	-0.484832	-0.507913	-0.274884		1.3252	5.38932	-0.45154		0.443404	0.181943	2.29203		0.879192		0.200029	-1.17647	-0.518162		0.263083	-0.514894	0.203594		0.0752467	0.216616	0.672045		-0.0643238		-2.4138	0.866132	-0.800763		-1.0364	-1.61725	-2.63061		0.456814	-0.0689388	-0.261121		-0.833992		1.15617	-0.997366	0.0409687		-0.451426	-2.24837	-0.402706
	-0.397562	-0.54352	-0.295094		1.24884	5.14438	-0.277454		0.563868	-0.367788	1.78022		0.761766		0.0632055	-1.28042	-0.401553		0.308644	-0.519647	0.29403		0.422245	0.617193	0.485764		-0.00117157		-2.48028	0.841767	-0.926087		-0.878888	-1.66235	-2.51896		0.278943	-0.339408	-1.12187		-0.978572		1.18175	-0.903395	0.128208		-0.512458	-2.03373	-0.529638
	0.278576	-0.330234	-0.0237163		1.44004	5.1047	-0.289708		0.291574	-0.455332	1.45715		0.830339		0.0447148	-1.84598	-0.513835		0.478229	-0.464885	0.492721		0.594907	0.604944	0.549206		-0.00666427		-2.15521	1.14799	-1.05932		-0.876175	-1.4795	-2.6351		0.278371	-0.420134	-1.21816		-0.935249		0.968755	-1.03993	-0.480697		-0.543017	-1.88606	-0.632719
	0.649238	-0.31569	0.144963		1.60737	5.06585	-0.404238		0.050085	-0.652132	1.46713		0.845841		0.0450868	-1.67453	-0.584413		0.553526	-0.428133	0.501537		0.330548	0.580601	0.412942		-0.0292039		-1.95492	1.01168	-1.0323		-1.01587	-1.39568	-2.73531		0.379816	-0.211368	-1.13205		-0.898445		1.05129	-0.913104	-0.314874		-0.66707	-1.752	-0.581339
	1.47263	-0.570982	0.174389		1.64157	4.97684	-0.383815		0.327758	-0.611745	1.485		0.945739		0.0680413	-1.69692	-0.535544		0.751096	-0.307153	0.555158		0.324811	0.811695	0.33912		0.0344777		-1.84833	1.05621	-1.13177		-1.25291	-1.62007	-2.71067		0.440937	-0.166879	-1.28179		-0.94614		1.04756	-1.51734	-0.11115		-0.852662	-1.78927	-0.427582
	2.46802	-0.663098	0.0115634		1.18543	4.9702	-0.477289		0.87423	-0.646661	1.46133		1.02041		0.282138	-1.43629	-0.489736		0.987073	-0.2794	0.577868		0.254368	0.528549	0.535999		0.106729		-2.73791	1.45911	-1.1899		-1.39362	-1.91559	-2.80559		0.196884	0.01575	-1.4907		-1.09573		0.768342	-1.35192	-0.0931133		-0.918379	-1.8326	-0.522495
	3.38732	-0.531855	-0.104534		1.19309	5.01256	-0.587148		1.23056	-0.936268	1.11859		1.08692		0.517969	-0.610866	-0.309164		1.00291	-0.185935	0.544396		-0.056038	0.657865	0.37624		0.215264		-2.9822	1.46312	-1.24113		-1.16041	-2.04959	-2.93921		0.262583	0.475895	-1.23033		-1.04459		0.515358	-1.29812	-0.789326		-0.943571	-1.8917	-0.547998
	4.68715	-0.579096	0.0215285		1.04331	4.83252	-0.494065		1.36661	-1.18137	0.772201		1.1632		0.28998	-0.526838	-0.147504		0.870353	-0.211369	0.490961		-0.334283	0.165205	0.152266		0.0831969		-3.13565	0.822826	-1.32259		-1.13709	-1.94121	-3.04933		0.647393	0.946729	-1.39729		-1.06291		0.692088	-1.86018	-1.57643		-1.02227	-1.86071	-0.586156
	4.90933	-0.897743	-0.172464		1.11027	4.75042	-0.625914		1.46569	-1.2874	0.60055		1.09475		0.616846	-0.166945	0.0339987		0.702303	-0.211951	0.452755		-0.732797	-0.182178	0.354371		0.096267		-3.41913	0.656415	-1.44178		-1.04348	-2.05317	-3.10721		0.631509	1.16676	-1.67716		-1.14303		0.863566	-1.74412	-1.48589		-1.13969	-1.86706	-0.556856
	5.56266	-0.900011	-0.305289		1.04052	4.74704	-0.679838		1.51786	-1.20516	0.527199		1.145		0.872153	0.287596	0.103603		0.607898	0.209384	0.399561		-0.76244	-0.173328	0.617269		0.240189		-3.18842	0.583893	-1.89298		-0.997596	-2.20468	-3.1647		0.681022	1.26304	-1.68799		-1.17871		0.815701	-2.06737	-2.90206		-1.26042	-1.62524	-0.456822
	6.34479	-0.781845	-0.179487		1.5005	4.95137	-0.687223		1.6044	-1.20675	0.613767		1.35106		1.12104	0.117541	0.135706		0.571448	-0.138951	0.321194		-0.822316	-0.353934	0.194165		0.127321		-3.08189	0.265533	-1.67309		-0.795507	-2.17603	-3.17896		0.206576	1.31214	-2.18591		-1.25635		0.836545	-1.83465	-3.00626		-1.37004	-1.44156	-0.440889
	6.71614	-0.960698	-0.327975		1.55784	4.78705	-0.715063		1.80558	-1.37794	0.870785		1.37286		1.38211	0.303965	0.141651		0.768769	-0.133723	0.205951		-0.407219	-0.486718	0.273721		0.227612		-3.17642	0.909093	-1.61621		-0.701409	-2.36398	-3.13796		0.107877	1.35077	-2.29094		-1.21324		1.16743	-1.842	-2.9594		-1.48392	-1.49194	-0.391292
	7.00682	-1.3149	-0.315716		1.58834	4.66087	-0.637145		1.91428	-1.29638	0.86904		1.38613		1.12208	0.187091	0.270345		0.757062	0.01972	0.0858682		0.0312049	0.131821	0.455766		0.340107		-3.76748	1.18913	-1.54892		-0.622216	-2.49718	-2.87142		0.00640623	1.44719	-1.55917		-1.13596		0.977324	-2.56253	-3.44344		-1.58126	-1.39007	-0.315792
	7.20138	-1.59106	-0.171423		1.47997	4.58314	-0.635745		2.32158	-0.943772	0.617646		1.42908		0.916877	0.469765	0.360175		0.63296	0.165381	-0.147159		0.335954	0.706757	0.884919		0.480626		-4.363	1.44252	-1.57294		-0.690922	-2.67479	-2.37636		-0.355875	1.71336	-0.755331		-1.07037		0.876849	-2.68915	-3.52558		-1.67411	-1.34961	-0.25746
	7.72449	-1.62081	-0.15179		1.46393	4.48909	-0.417762		2.3462	-0.832752	0.322622		1.48036		1.02992	0.729064	0.375289		0.545572	0.336324	-0.29365		-0.370077	0.371662	1.31151		0.448402		-4.22927	1.81575	-1.5941		-0.635105	-2.72965	-2.27894		-0.411214	1.68052	-0.424177		-0.978466		0.803572	-2.456	-3.82249		-1.78362	-1.29497	-0.148878
	7.87233	-1.31259	-0.013212		1.09883	4.37771	-0.430259		1.71044	-0.627567	0.303444		1.44212		1.08508	1.10881	0.389788		0.185457	0.378378	-0.348211		-0.504328	0.317339	1.37651		0.443202		-4.51133	1.68788	-1.61035		-0.4871	-2.89375	-2.35598		-0.0941576	1.66203	-0.334844		-0.993069		0.929233	-2.84096	-2.7018		-1.92992	-1.24161	-0.175158
	7.32826	-1.27761	0.211155		1.07393	4.5366	-0.389308		0.999875	-0.23278	0.532227		1.42026		0.976828	1.4012	0.52359		0.0513193	0.574424	-0.392011		-0.645902	0.0107933	1.30794		0.423131		-4.73637	1.53383	-0.996555		-0.560031	-2.91931	-2.26019		0.0644377	1.85024	-0.265081		-0.921002		0.917545	-3.31167	-3.09785		-2.0425	-1.13395	-0.00541145
	7.40035	-1.39034	0.00151016		0.118419	4.38482	-0.337365		0.989873	-0.214785	0.802127		1.30607		1.19193	1.28445	0.736172		-0.140787	0.531137	-0.503128		-0.799246	0.246346	1.63647		0.464816		-5.02495	1.88475	-0.988224		-0.471738	-3.0235	-2.02416		-0.149334	1.69752	0.331345		-0.863143		0.732189	-2.77883	-2.89773		-2.06212	-1.06108	0.24984
	7.17712	-1.50309	-0.110185		0.129863	4.43087	-0.192842		1.51874	-0.457479	0.91073		1.32264		1.59251	0.979773	0.88279		-0.52165	0.523987	-0.376872		-0.694784	-0.126907	1.84674		0.456175		-5.15149	2.11091	-0.868111		-0.33988	-3.14448	-1.87395		-0.58898	1.64858	0.237078		-0.885592		0.600638	-2.76584	-2.69398		-1.99825	-1.07874	0.430328
	6.79018	-1.37035	-0.00939994		0.298337	4.33395	-0.081584		1.65342	-0.763248	0.842699		1.29933		1.68824	1.04902	0.895524		-0.642066	0.453374	-0.348769		-0.477829	-0.249872	1.84218		0.467756		-4.92549	2.26208	-0.868385		-0.266782	-3.03277	-1.82376		-0.73415	1.83391	0.219761		-0.815065		0.593594	-2.59943	-3.40674		-1.85634	-1.04143	0.399134
	6.68537	-1.35449	0.134737		0.494561	4.28853	0.0422959		1.60098	-0.70171	0.995538		1.35398		1.66247	1.06873	0.910662		-0.547518	0.51232	-0.419887		-0.476623	0.233418	1.50909		0.494741		-4.40277	2.63601	-0.891713		-0.272593	-2.72527	-1.67828		-0.628407	2.06582	0.383338		-0.612651		0.705342	-2.52551	-3.3278		-1.74597	-0.830237	0.518333
	6.9163	-1.37869	-0.0994599		0.576774	4.12181	0.11784		1.65751	-0.623066	1.40576		1.41053		1.56662	0.305648	0.928538		-0.384077	0.595571	-0.34581		-0.506877	0.666516	1.30894		0.459452		-4.29641	3.21062	-0.802868		-0.260382	-2.4838	-1.52617		-0.993165	2.01485	0.378641		-0.528743		0.410635	-2.89318	-2.60602		-1.70102	-0.645691	0.624995
	5.86852	-1.13912	-0.0720149		0.866686	3.92227	0.134991		1.837	-0.482827	1.60104		1.39295		1.51522	0.0119561	0.825914		-0.235733	0.646737	-0.233755		-0.646114	0.735993	1.31747		0.43752		-4.11105	3.78561	-0.728138		-0.257248	-2.56216	-1.34721		-1.52531	1.84437	0.190444		-0.52341		0.200097	-1.84793	-2.35135		-1.76594	-0.530208	0.726305
	5.85461	-0.56794	0.0730603		0.558016	3.84798	0.35401		2.39018	0.0171524	1.58334		1.56782		1.27652	-0.0188415	0.883657		0.037444	0.788724	-0.222036		-0.462687	0.718773	0.996951		0.444278		-3.91363	3.77282	-0.591956		-0.414468	-2.53653	-1.29091		-0.958557	1.9614	0.326906		-0.404993		0.115579	-0.664304	-2.88958		-1.75512	-0.415664	0.775448
	5.68096	-0.284306	0.296967		0.299048	4.09287	0.348541		2.94245	-0.0905738	1.57701		1.65144		1.15272	0.0811809	0.995808		0.0384377	0.564966	-0.178246		-0.209098	0.847634	0.504891		0.422032		-4.36307	3.56852	-0.699568		-0.48507	-2.58131	-1.25113		-0.70177	2.00066	-0.136465		-0.516579		-0.196594	-0.922476	-2.51207		-1.75911	-0.417503	0.717858
	5.33022	-0.134787	0.163719		-0.0981704	3.756	0.673561		3.14211	-0.210602	1.86517		1.60969		0.998525	0.391211	1.07504		-0.070889	0.758368	-0.0876381		0.120792	0.675708	0.948048		0.534352		-4.55566	4.03873	-0.796515		-0.499887	-2.58585	-1.08872		-0.474543	2.09023	0.578705		-0.365945		-0.362943	-0.908149	-2.27159		-1.79387	-0.434812	0.714151
	5.82612	0.0800717	0.294909		-0.396216	3.60415	1.30471		2.98204	0.0853156	1.6866		1.71863		0.855997	0.737686	1.21576		-0.296191	0.659308	0.00771917		-0.135959	0.776331	1.04989		0.541172		-4.77075	4.08592	-0.752578		-0.474789	-2.39601	-1.05435		-0.249907	2.17156	0.502083		-0.326535		-0.785805	-1.17371	-2.62155		-1.78081	-0.183279	0.723568
	6.56926	0.18206	0.121791		-0.60919	3.596	1.22693		2.55016	0.137214	1.61132		1.70951		0.839557	0.787558	1.11775		-0.124271	0.798909	0.186962		-0.310914	0.562526	0.878516		0.526288		-4.59833	4.341	-0.633745		-0.628561	-2.28088	-1.05425		0.118589	2.31027	-0.0539078		-0.275536		-0.620108	-0.836739	-2.59641		-1.77648	-0.208027	0.727291
	7.37426	0.294342	-0.0483037		-0.265819	3.68579	1.16595		2.35941	-0.0474613	1.82663		1.81609		0.775738	0.834118	1.12998		0.182789	0.793371	0.388871		-0.305685	0.64595	0.478809		0.547105		-4.17711	3.81952	-0.67659		-0.405833	-2.16362	-1.06607		0.462869	2.11316	-0.508495		-0.289129		-0.658584	-1.17612	-3.08586		-1.81714	-0.0841707	0.816724
	7.40736	0.138274	0.110978		-0.150121	3.69989	1.3041		2.37779	-0.135214	2.03848		1.86573		0.378111	0.933687	1.27641		0.267071	0.767926	0.539746		-0.0183653	1.05464	0.414025		0.623694		-3.73835	3.26475	-0.781658		-0.326649	-2.03756	-0.844069		0.199654	1.97	-0.818884		-0.345862		-0.733298	-1.33047	-2.88958		-1.81628	0.0252406	0.798781
	7.75024	-0.0962917	0.133764		-0.00725002	3.77886	1.67873		2.43529	-0.0802993	2.20467		1.97752		0.172009	0.781638	1.50603		0.513186	0.740539	0.642381		0.326519	0.663921	0.329195		0.630602		-3.60823	3.17927	-0.778888		-0.374733	-1.92446	-0.669183		0.127197	2.19363	-1.3519		-0.356366		-1.07712	-1.01576	-3.73791		-1.76457	0.0387034	0.820376
	8.31418	-0.0346639	0.0584329		0.0258272	3.6269	1.75026		2.7131	0.144682	2.1072		2.07843		0.569758	0.675235	1.51566		0.497852	0.58976	0.717728		0.393075	0.431057	0.402083		0.643578		-3.59755	3.36747	-1.34585		-0.271749	-1.92977	-0.634861		0.206597	2.40077	-1.30403		-0.345442		-1.24204	-0.36449	-3.59205		-1.8001	-0.0313441	0.789389
	8.50449	0.208396	0.154012		0.487886	3.69413	1.76141		2.52719	0.277926	2.08676		2.18913		0.733201	0.555269	1.48295		0.314407	0.621782	0.764814		0.686246	0.481231	0.144226		0.64268		-3.90104	2.84189	-1.23068		-0.139654	-1.95316	-0.746437		0.0985669	2.57205	-1.55135		-0.445534		-1.14787	-0.542038	-4.28519		-1.86047	-0.0264863	0.49234
	9.10751	0.675797	0.0960452		0.152577	3.60972	1.7426		1.9968	0.680747	1.8494		2.21235		0.524278	0.756118	1.33997		0.481921	0.635901	0.745189		1.00573	0.562082	0.0277557		0.675438		-3.95392	2.81715	-1.35543		-0.0171399	-1.85965	-0.792572		0.340107	2.54208	-1.10535		-0.37608		-1.13377	-0.0979646	-5.23147		-1.82233	0.0280408	0.365738
	9.09292	0.546306	0.116833		-0.076695	3.63568	1.88853		1.96902	1.34578	1.92729		2.27174		0.390788	0.929985	1.26861		0.648613	0.555131	0.735925		1.08373	0.653696	-0.268039		0.666493		-4.44607	2.813	-1.19046		-0.00989681	-1.92086	-0.826368		0.0725523	2.36924	-1.04018		-0.464337		-1.51644	0.330851	-5.03736		-1.82309	0.239796	0.419021
	8.83819	0.646646	0.050345		-0.411343	3.64634	2.11964		2.00399	1.56281	2.22542		2.298		0.332924	0.832412	1.2385		0.930833	0.538856	0.915932		1.40511	0.878278	0.0156316		0.787608		-4.73853	2.72817	-0.904917		0.104719	-1.93442	-0.830021		-0.398299	2.0928	-0.766178		-0.516297		-2.12462	0.051244	-4.53942		-1.92927	0.284548	0.381939
	8.81963	0.681964	0.441706		-0.892825	3.75096	2.23564		2.02878	1.7826	2.19511		2.33817		0.32407	0.738368	1.21663		0.84121	0.551627	0.95152		1.82438	0.549556	0.294127		0.810166		-4.80792	2.59493	-0.918659		0.168379	-2.10848	-0.736405		-0.508865	2.10264	-0.954566		-0.574328		-2.26927	-0.639919	-5.16728		-2.01421	0.349114	0.218568
	9.24378	0.325241	0.794478		-1.13112	3.98264	2.10981		1.92951	1.83005	2.34643		2.3812		0.446349	1.14623	1.21686		0.634821	0.81796	0.913705		2.35422	0.646668	0.773199		0.994446		-4.88985	2.48752	-0.898409		0.314976	-2.00122	-0.774401		-0.29718	2.03931	-0.157269		-0.464058		-2.39275	-0.961177	-4.58648		-1.89478	0.384698	0.0216942
	8.73296	-0.0727989	0.71483		-0.794088	4.10502	2.00941		1.54151	1.56057	2.71981		2.27969		0.488456	1.09277	1.04961		0.35009	0.782451	0.970877		2.70085	0.536523	1.26614		1.02642		-4.99584	2.13426	-0.937206		0.4811	-1.88739	-0.735729		-0.528991	1.65235	0.64496		-0.463609		-2.6617	-1.27744	-4.18065		-1.76887	0.470269	-0.150614
	8.22005	-0.147773	0.685094		-0.869597	3.90563	2.25067		1.22609	1.73671	2.91939		2.21403		0.9152	0.891466	0.895457		0.346331	0.917814	1.05885		2.98188	0.0354897	1.73107		1.08595		-5.22986	1.50737	-0.66752		0.597153	-1.63302	-0.682324		-0.890595	1.6451	1.64612		-0.411953		-2.61231	-0.735674	-4.23943		-1.83333	0.474578	-0.214605
	8.4573	-0.0445057	0.629663		-1.23006	3.82297	2.31939		1.29538	1.97752	2.78063		2.22314		1.18068	0.554813	0.899222		0.569467	1.00801	1.12187		2.75694	0.198826	1.68754		1.1086		-5.35098	0.952936	-0.605727		0.614904	-1.33887	-0.714493		-1.36122	1.79296	1.81783		-0.465852		-2.43287	-0.849637	-4.50121		-1.84962	0.382849	-0.237726
	8.20327	-0.0178977	0.646835		-0.879315	3.8953	1.87805		1.63558	2.12358	2.93281		2.26869		1.31616	-0.0256217	1.0045		0.516207	1.03861	1.19372		2.47182	0.0168021	1.7051		1.02637		-5.34038	0.786453	-0.630096		0.522389	-1.64289	-0.719445		-1.90372	1.91591	2.3762		-0.515064		-2.09982	-0.249717	-4.13731		-1.93761	0.454248	-0.321276
	7.67074	-0.0515391	0.693392		-0.791755	4.03362	1.88463		1.8881	2.14622	2.85828		2.25908		1.44817	0.175375	1.28922		0.323885	0.943278	1.17117		2.2049	-0.16754	1.92131		1.03442		-5.52992	0.734151	-0.839207		0.627505	-1.61806	-0.747527		-2.21816	1.82787	2.07618		-0.631909		-2.09329	0.225165	-3.49525		-2.0433	0.554109	-0.393608
	7.22583	-0.113931	0.611922		-0.902442	4.00342	1.94469		1.85126	2.12023	2.84461		2.17618		1.44248	-0.0421379	1.28528		0.0611914	0.926285	1.11774		2.20043	-0.398885	1.86058		0.93922		-5.71271	0.848253	-0.801941		0.660894	-1.58216	-0.816396		-2.21763	1.83714	2.16567		-0.62432		-2.16135	0.257907	-2.96732		-2.05671	0.684763	-0.494793
[truncated: 137 more rows]

## Sheet: Panels i to k
	PANEL I: Max Z-score (%)
	OxLight1
		Mouse 1 (m49)				Mouse 2 (SK52)				Mouse 3 (SK54)
[truncated: 29 more rows]

## Sheet: Panel l
	10 Hz Traces - oxLight1
[truncated: 1,295 more rows]

[truncated: 1 more sheets: Panels m to o]
