# Supplementary material for: A genetically encoded sensor for in vivo imaging of orexin neuropeptides
Source: Nat Methods. 2022 Feb 10;19(2):231–41. doi: 10.1038/s41592-021-01390-2 (PMC8831244; doi:10.1038/s41592-021-01390-2)
Supplement: Source Data Fig. 4 — Source data from the monitoring orexin dynamics associated with natural behaviors. [file 41592_2021_1390_MOESM8_ESM.xlsx]

## Sheet: Panel b
				OxLight1				OxLight-ctr
				Running	Sensor Activity			Running	Sensor Activity
			Trial Number
		Mouse 1 SK 49	1	0.3	4.02676		Mouse 1 SK 60	0.225	1.53145		Values calculated as mean from 125 (spontaneous running bout onset) to 150 samples = 0 - 2.5s after running onset.
			2	0.25	10.3725			0.075	1.8254
			3	0.05	1.22935			0.175	1.92907
			4	0.4	12.5794			0.125	2.57635
			5	0.325	16.6262			0.25	1.60036
			6	0.075	8.92954			0.325	1.43572
			7	0.3	2.49751			0.35	4.66881
			8	0.1	0.497091			0.125	2.42147
			9	0.125	10.7329			0.225	2.97346
			10	0.15	2.99732			0.325	2.95946
		Mouse 2 SK 51	1	0.1	3.33615		Mouse 2 SK 62	0.125	0.607715
			2	0.15	9.3224			0.25	0.192006
			3	0.15	10.8706			0.225	3.85205
			4	0.075	15.4866			0.225	1.38753
			5	0.075	9.5916			0.325	3.8276
			6	0.7	13.7036			0.425	16.0853
			7	0.5	0.14879			0.45	25.0015
			8	0.975	17.7806			0.9	5.70833
			9	0.7	16.618			0.525	2.63235
			10	0.075	1.65921			0.575	6.73643
		Mouse 3 SK 54	1	0.4	32.7717
			2	0.075	8.35322
			3	0.2	35.8414
			4	0.45	29.3282
			5	0.4	6.14207
			6	0.075	5.88964
			7	0.25	13.9835
			8	0.45	3.92497
			9	0.475	8.22986
			10	0.725	26.062
			Average	0.3025	11.3178			0.31125	4.49762
			SEM	0.0437034	1.72119			0.0432813	1.31976
			p value from rank sum sensor vs control (Matlab)	0.53167	0.001481

## Sheet: Panel c
	Running and Fluorescence in OxLight1 and OxLight-ctr
				OxLight1				OxLight-ctr
				Running	Sensor Activity			Running	Sensor Activity
			Trial Number
		Mouse 1 SK 49	1	0.55	9.7761		Mouse 1 SK 60	0.225	1.47474		Values calculated as max of 125 (spontaneous running bout onset) to 175 samples = 0 - 5s after running onset.
			2	0.275	24.2992			0.325	5.0789
			3	0.425	4.89471			0.225	6.32307
			4	0.45	30.9368			0.35	2.22431
			5	0.525	19.1124			0.45	2.09888
			6	0.525	-0.439752			0.4	4.34955
			7	0.275	18.2654			0.35	2.1725
			8	0.45	17.2291			0.425	2.10148
			9	0.45	38.8695			0.475	5.12695
			10	0.45	57.5927			0.425	4.11982
			11	0.45	44.1164			0.325	0.839517
			12	0.35	46.7423			0.125	0.442238
			13	0.125	12.7598			0.15	6.12597
			14	0.35	18.9451			0.3	7.04552
			15	0.275	10.7347			0.3	2.05389
		Mouse 2 SK 50	1	0.45	15.0082		Mouse 2 SK 62	0.25	5.02189
			2	0.35	18.8582			0.5	3.99549
			3	0.3	19.4062			0.325	3.77313
			4	0.5	15.9335			0.2	1.63849
			5	0.45	11.0393			0.125	4.81304
			6	0.4	62.7177			0.125	2.27344
			7	0.425	46.1147			0.175	3.86583
			8	0.175	0.653269			0.15	2.24214
			9	0.225	11.9815			0.15	3.6247
			10	0.1	5.85166			0.1	10.8248
			11	0.2	37.5305			0.175	18.9121
			12	0.15	8.57154			0.175	2.78086
			13	0.125	6.15383			0.2	5.89867
			14	0.1	3.57143			0.2	5.51524
			15	0.125	5.75476			0.375	4.75211
		Mouse 2 SK 51	1	0.3	16.3531		m EB 563	0.6	0.941885
			2	0.4	70.5766			0.55	2.19868
			3	0.35	2.23988			0.55	3.45688
			4	0.7	22.2806			0.525	5.8052
			5	0.675	5.75942			0.55	8.67988
			6	0.675	18.5228			0.35	3.91891
			7	0.975	19.9308			0.325	4.74841
			8	0.275	4.89173			0.2	5.28885
			9	0.1	1.9637			0.25	3.32895
			10	0.3	6.32188			0.325	6.32348
			11	0.15	11.8065			0.175	2.74465
			12	0.15	12.7948			0.175	2.27151
			13	0.125	5.34317			0.15	1.16535
			14	0.4	18.083			0.125	3.92853
			15	0.25	7.85235			0.175	5.84973
		Mouse 3 SK 54	1	0.4	33.8356
			2	0.2	7.67829
			3	0.4	9.03781
			4	0.325	23.5143
			5	0.275	3.03297
			6	0.175	2.95032
			7	0.15	5.2391
			8	0.2	8.16785
			9	0.3	7.07751
			10	0.225	4.87642
			11	0.275	4.79217
			12	0.4	11.5848
			13	0.1	4.40065
			14	0.15	3.08056
			15	0.25	11.8391
		m EB 564	1	0.3	14.0267
			2	0.225	18.1748
			3	0.275	26.2555
			4	0.525	9.73884
			5	0.55	7.12815
			6	0.275	13.7337
			7	0.35	7.72609
			8	0.125	6.88302
			9	0.175	3.89581
			10	0.35	39.1537
			11	0.125	11.6653
			12	0.225	8.92077
			13	0.65	27.0652
			14	0.225	6.39542
			15	0.225	6.70836
		Average		0.323333	15.9504			0.291111	4.27023
		SEM		0.019621	1.70938			0.0210542	0.459258
		p Value from Matlab two sided ranksum		0.4122	1.15e-10

## Sheet: Panel d
	PANEL b: Average Fluorescence during Spontaneous Running
	OxLight1 RUNNING(see below for OxLight1 Signal Traces)
	Mouse 1 SK 49																Mouse 1 SK 50																Mouse 2 SK 52																Mouse SK 54
Bout Number	1	2	3	4	5	6	7	8	9	10	11	12	13	14	15		1	2	3	4	5	6	7	8	9	10	11	12	13	14	15		1	2	3	4	5	6	7	8	9	10	11	12	13	14	15		1
	0	0	0.1	0.075	0	0	0.05	0.225	0	0.025	0.025	0	0	0	0.025		0.025	0	0	0.025	0	0	0	0	0.05	0.05	0	0.025	0	0	0		0.375	0	0.05	0	0	0.025	0.525	0.025	0	0	0	0	0	0	0		0.125
	0	0	0.1	0	0	0	0.05	0.1	0	0.025	0	0.025	0	0	0.05		0	0	0	0.15	0	0	0.025	0	0.025	0.15	0	0.075	0	0	0		0.35	0	0.075	0	0	0	0.525	0.025	0.025	0.025	0	0	0	0	0		0.125
	0	0	0.3	0.025	0	0	0.025	0	0	0	0	0.025	0	0	0.05		0.1	0	0	0.175	0	0	0.05	0	0	0.05	0	0.075	0	0	0		0.2	0	0.05	0	0	0	0.6	0.025	0	0.025	0	0	0	0	0.025		0.2
	0	0	0.225	0	0	0	0.05	0	0	0.025	0	0	0	0	0.025		0.275	0	0	0.175	0	0	0.075	0	0	0.025	0	0.025	0	0	0		0.05	0	0.025	0	0	0	0.55	0	0	0.025	0	0	0.025	0	0		0.2
	0	0	0.15	0	0	0	0.225	0	0	0.025	0	0.025	0	0	0.025		0.275	0	0	0.475	0	0	0.1	0	0	0.075	0	0.05	0.05	0	0		0.1	0	0.05	0.05	0.075	0	0.375	0	0	0.025	0	0.05	0	0	0		0.325
	0	0	0.275	0	0	0	0.325	0	0	0	0	0.175	0	0.025	0		0.075	0	0	0.5	0	0	0.1	0	0	0	0	0.025	0.025	0.05	0		0.125	0.05	0	0	0.025	0	0.75	0.025	0	0.025	0	0.025	0	0	0		0.075
	0	0.025	0.225	0	0	0	0.125	0.025	0	0	0	0.325	0	0.025	0		0.225	0	0	0.475	0	0	0	0	0	0.025	0	0.05	0.025	0.05	0		0.125	0.025	0	0	0.025	0	0.6	0	0	0.025	0	0	0	0	0		0.15
	0	0	0.075	0	0	0	0.05	0.025	0	0	0	0.125	0	0	0		0.275	0	0	0.25	0	0	0.075	0	0	0.05	0	0	0.05	0.05	0		0.25	0.05	0.025	0	0.025	0	0.175	0	0	0.05	0	0.025	0	0	0.025		0.1
	0	0	0.05	0	0	0	0	0	0	0	0	0	0.025	0	0		0.1	0	0	0.275	0	0	0.075	0	0	0.025	0	0	0	0	0		0.275	0.025	0	0	0.025	0	0.075	0.025	0	0	0	0	0	0	0		0.05
	0	0	0.05	0	0	0	0	0.025	0	0	0	0	0.025	0	0.025		0.075	0	0	0.275	0	0	0	0	0	0.05	0	0	0	0.025	0		0.2	0	0	0	0.025	0	0.125	0	0	0	0	0	0	0	0		0.125
	0	0	0.025	0	0	0	0.025	0	0	0	0	0.025	0	0	0.025		0.175	0	0	0.075	0	0	0.025	0	0	0.05	0	0	0	0.025	0		0.25	0	0	0	0	0	0.15	0	0	0	0	0	0	0	0		0.1
	0	0	0	0	0	0	0.025	0	0	0	0	0.1	0.025	0	0.025		0.075	0	0	0.025	0	0	0.025	0	0	0.1	0	0	0	0.025	0		0.275	0	0.05	0	0	0	0.075	0	0	0	0	0	0	0	0		0.275
	0	0	0.025	0	0.1	0	0.1	0	0	0	0	0.05	0	0	0.025		0.075	0	0	0.025	0	0	0	0	0	0.1	0	0	0	0.025	0		0.275	0	0.05	0	0	0	0.225	0	0	0	0	0	0	0	0		0.25
	0	0	0.025	0	0.1	0	0.05	0	0	0.05	0	0.025	0.025	0	0		0.25	0	0	0.025	0	0	0	0	0	0.15	0.025	0	0	0.025	0		0.175	0	0.05	0	0	0	0.425	0	0.05	0	0	0	0	0	0		0.075
	0	0	0	0	0.025	0	0.225	0	0	0.025	0	0.05	0	0	0.025		0.025	0	0	0.05	0	0	0	0	0	0.05	0.05	0	0	0	0.025		0.075	0	0	0	0	0	0.275	0.025	0	0.025	0	0	0	0	0		0.075
	0	0	0	0	0.025	0	0.225	0	0	0	0	0.05	0	0	0		0.225	0	0	0.05	0	0	0	0	0.025	0.025	0	0	0	0.075	0.075		0	0	0	0	0	0	0.325	0	0	0.025	0	0	0	0	0		0.2
	0	0	0	0	0	0	0.175	0	0	0	0	0.05	0	0	0		0.125	0	0	0.075	0	0	0	0	0.025	0.025	0.05	0	0	0.075	0.075		0.05	0	0	0	0	0.025	0.4	0	0	0.05	0	0	0	0	0		0.375
	0	0	0	0	0	0	0.075	0	0	0	0	0.2	0	0	0.025		0.05	0	0	0.075	0	0	0	0	0.05	0.025	0	0	0	0.075	0.075		0	0	0	0	0	0	0.375	0.025	0	0	0	0	0	0	0		0.175
	0	0	0	0	0.05	0	0.125	0	0	0	0	0.3	0	0	0		0.25	0	0	0.05	0	0	0.025	0	0.025	0.025	0	0	0	0.075	0.025		0.025	0	0	0	0	0.025	0.35	0	0	0	0	0	0	0	0		0.025
	0	0	0	0	0	0	0.225	0	0	0	0	0.075	0	0	0		0.175	0	0	0.175	0	0	0	0	0.025	0	0	0	0	0	0.075		0.05	0	0	0	0	0.025	0.175	0	0	0	0	0	0	0	0		0.075
	0	0	0	0	0	0	0.175	0	0	0	0	0.075	0.025	0	0		0.15	0	0	0.075	0	0	0	0	0	0.025	0	0	0	0	0.05		0.05	0	0	0	0	0.05	0.25	0	0	0	0	0	0	0	0		0.125
	0	0	0	0	0	0	0.05	0	0	0	0	0.025	0.125	0	0		0.1	0	0	0.175	0	0	0	0	0	0.025	0	0	0	0.025	0.05		0.025	0	0	0	0	0.075	0.125	0	0	0.025	0	0	0	0	0		0.05
	0	0	0	0.025	0	0	0.05	0	0	0	0	0.025	0.25	0	0		0.075	0	0	0.2	0	0	0	0	0	0.025	0	0	0	0	0.025		0.125	0	0.025	0	0	0.05	0.05	0	0	0.025	0	0	0	0	0		0.125
	0	0	0	0	0	0	0.025	0	0	0	0	0.025	0.25	0	0		0.15	0	0	0.075	0	0	0	0	0	0.025	0	0	0	0	0.025		0.1	0	0.05	0	0	0.05	0.175	0	0	0	0	0	0	0	0		0.125
	0	0	0	0	0	0	0	0	0	0	0	0	0.15	0	0		0.05	0	0	0.2	0	0	0	0	0	0	0	0	0	0.1	0.05		0.075	0	0	0	0	0.025	0.45	0	0	0	0.025	0	0	0	0		0.05
	0	0	0	0	0	0	0	0	0	0	0	0	0.05	0.025	0		0.075	0	0	0.125	0	0	0	0	0	0.025	0	0	0	0.025	0.1		0.1	0	0	0	0	0.125	0.425	0	0	0	0.025	0.025	0	0	0		0.075
	0	0	0	0	0	0	0.025	0	0	0	0	0	0.025	0.05	0		0.05	0	0	0.05	0	0	0	0	0	0.025	0	0	0	0.05	0.025		0.075	0.025	0	0.025	0	0.2	0.525	0	0	0	0	0.025	0	0	0		0.1
	0	0	0	0	0	0	0.025	0	0	0	0	0	0.15	0.025	0		0.05	0	0	0.025	0	0	0	0	0.1	0	0	0	0	0.025	0.025		0.125	0	0	0.025	0	0.2	0.375	0	0	0	0	0.025	0	0	0		0.05
	0	0.025	0	0	0	0	0	0	0	0	0	0	0.2	0.05	0		0.125	0	0	0.075	0	0	0	0	0.1	0	0	0	0.05	0.025	0		0.025	0	0	0	0	0.35	0.075	0	0	0	0	0	0	0	0		0.025
	0	0.025	0	0	0	0	0	0	0.025	0	0	0	0.1	0.075	0		0.075	0	0	0.15	0	0	0	0	0.175	0	0	0	0.025	0	0		0.05	0	0	0	0	0.225	0.05	0	0	0	0	0	0	0	0		0.025
	0	0.025	0	0	0	0	0	0	0.05	0	0	0	0.2	0.075	0		0.05	0	0	0.2	0	0	0	0	0.075	0	0	0	0.075	0	0		0	0	0	0.025	0	0.025	0.15	0	0	0.025	0	0	0	0	0		0.025
	0	0	0	0	0	0	0	0	0.15	0	0	0	0.35	0.1	0.025		0.05	0	0	0.05	0	0	0	0	0.05	0	0	0.05	0.075	0	0		0	0.025	0	0.025	0	0.025	0.125	0.025	0	0.025	0	0.025	0	0	0		0.025
	0	0	0	0	0	0	0	0	0.025	0.025	0	0	0.125	0.05	0		0.025	0	0	0.075	0	0	0	0	0	0	0	0.025	0.075	0	0		0	0	0	0.025	0	0.25	0.025	0	0	0.025	0	0.05	0	0	0		0.025
	0	0	0.025	0	0	0	0	0	0.225	0	0	0.025	0.2	0.075	0.025		0.025	0	0	0.075	0	0	0	0	0.1	0	0	0.025	0.05	0.025	0		0	0	0	0	0	0.6	0.2	0.025	0	0.025	0	0	0	0	0		0.05
	0	0	0.1	0	0	0	0	0	0.25	0	0	0.1	0.05	0.05	0.05		0.05	0	0	0.025	0	0	0	0	0	0.025	0	0	0.05	0	0		0.025	0	0	0.05	0.025	0.6	0.4	0	0	0.05	0	0	0	0	0		0
	0	0	0.075	0	0	0	0	0	0.1	0	0	0.05	0.075	0.1	0.1		0.025	0	0	0.175	0	0	0	0	0.025	0	0	0	0.05	0	0.025		0.025	0	0	0	0.025	0.525	0.15	0	0	0	0	0	0	0	0		0
	0	0	0.025	0	0	0	0	0	0.05	0	0	0.125	0.05	0.05	0.125		0.025	0	0	0.075	0	0	0	0	0.025	0.05	0	0	0	0	0		0.025	0	0.025	0	0	0.55	0.075	0.025	0	0	0	0	0	0	0		0.025
	0	0	0.025	0	0	0	0	0	0.05	0	0	0.3	0.05	0	0.1		0.05	0	0	0.05	0	0	0	0	0	0.05	0	0	0	0	0		0	0.025	0.025	0.025	0	0.625	0.075	0	0	0	0	0	0	0	0		0
	0	0	0.025	0	0	0	0.075	0	0.025	0	0	0.1	0.125	0.1	0.05		0.025	0	0	0.125	0	0	0	0	0.1	0	0	0	0	0.075	0		0.05	0.025	0.025	0.025	0	0.425	0.075	0	0	0	0	0	0	0	0		0
	0	0	0	0	0	0	0.175	0	0.025	0	0	0.125	0.025	0.1	0.025		0.025	0	0	0.25	0	0	0	0	0.075	0	0	0	0	0.05	0		0.05	0	0.025	0	0	0.525	0.025	0	0	0	0	0	0	0	0		0
	0	0	0	0	0	0	0.275	0	0.025	0	0	0.1	0.025	0.075	0		0.025	0	0	0.425	0	0	0	0	0.1	0	0	0	0	0.025	0		0.075	0	0.025	0.025	0	0.725	0.025	0	0	0	0	0	0	0	0		0
	0	0	0	0	0	0.1	0.45	0	0	0	0	0.075	0.075	0.125	0		0	0	0	0.45	0	0	0	0	0.075	0	0	0	0	0.025	0		0.075	0	0	0	0	0.475	0.05	0	0	0	0	0	0	0	0		0
	0	0	0	0	0	0.1	0.325	0	0	0	0	0.375	0.05	0.05	0		0	0	0	0.325	0	0	0	0	0.025	0	0	0	0.05	0.025	0.025		0	0	0	0	0	0.075	0.075	0	0	0	0	0	0.025	0	0		0.05
	0	0	0	0	0	0.025	0.15	0	0.025	0	0	0.375	0.025	0.075	0.05		0	0	0	0.325	0	0	0	0	0.025	0	0	0	0.025	0	0.05		0.05	0.025	0	0	0	0.125	0.025	0	0	0	0	0	0.025	0	0		0.1
	0	0	0	0	0	0.025	0.1	0	0	0	0	0.15	0	0.025	0.025		0	0	0	0.25	0	0	0	0	0	0	0	0	0.05	0	0		0.025	0.025	0	0	0	0.075	0.125	0	0	0.025	0	0	0	0	0		0.05
	0	0	0	0	0	0.025	0.075	0	0	0	0	0.2	0.05	0.075	0		0	0	0	0.2	0	0	0	0	0	0	0.025	0	0.05	0	0.025		0.025	0.025	0	0	0	0.175	0.15	0.05	0	0.025	0	0	0	0	0		0
	0	0	0	0	0	0.025	0.025	0	0.075	0	0	0.025	0.05	0.025	0.05		0	0	0	0.075	0	0	0	0	0	0	0.025	0	0.05	0	0.025		0.025	0	0	0	0	0.15	0.225	0	0	0.025	0.075	0	0	0	0		0
	0	0	0	0	0	0	0.025	0	0.025	0	0	0.1	0.025	0.025	0.1		0.025	0	0	0	0	0	0	0	0	0	0.075	0	0	0	0.025		0	0.025	0	0	0	0.25	0.075	0	0	0.025	0.025	0	0	0	0		0.025
	0	0	0	0	0	0	0.05	0	0.05	0	0	0.25	0.025	0.075	0.05		0.025	0	0	0.025	0	0	0	0	0.025	0.025	0.075	0	0	0	0		0	0	0	0	0	0.375	0.075	0	0	0	0	0	0	0	0		0.025
	0	0	0	0	0	0	0.025	0	0	0	0	0.45	0.05	0	0.025		0	0	0	0.025	0	0	0	0	0	0.05	0.05	0	0	0	0		0	0	0	0	0	0.325	0.075	0.05	0	0	0	0.025	0	0	0		0.025
	0	0	0	0.1	0	0	0.025	0	0.05	0	0	0.375	0.025	0.025	0.075		0.025	0	0	0.05	0	0	0	0	0.025	0.025	0.05	0	0.05	0	0		0	0	0	0	0.025	0.3	0	0	0	0	0	0.025	0	0	0		0.025
	0	0	0	0.1	0	0	0.025	0	0	0	0	0.075	0.025	0.025	0.075		0	0	0	0.025	0	0	0	0	0.075	0.025	0.05	0	0.05	0	0.025		0.025	0	0	0	0	0.45	0	0.05	0	0	0	0.025	0.025	0	0		0
	0	0.05	0	0.025	0	0	0	0	0	0	0	0.075	0.05	0.025	0.275		0	0	0	0.075	0	0	0	0	0.075	0.025	0.025	0	0.05	0	0.025		0.025	0.025	0	0	0	0.325	0.025	0	0	0	0	0	0	0	0		0
	0	0	0	0.025	0	0	0	0.025	0.025	0	0.025	0.1	0	0	0.35		0	0	0	0.025	0	0	0	0	0.075	0	0.025	0	0	0	0.025		0.025	0.05	0	0	0.05	0.325	0	0	0	0	0	0	0	0	0		0
	0	0	0	0	0	0	0	0.1	0	0	0.05	0.075	0.05	0.025	0.2		0	0	0	0	0	0	0	0	0.025	0	0	0	0	0	0		0.05	0.05	0	0	0.025	0.175	0	0	0	0	0	0	0	0	0		0
	0	0	0	0	0	0	0	0.125	0	0	0	0.025	0.025	0.05	0.15		0	0	0	0.1	0	0	0	0	0.05	0	0.05	0	0	0	0.025		0.025	0	0	0	0.075	0.25	0.025	0	0	0	0	0	0	0	0		0
	0	0	0	0.05	0	0	0	0.1	0	0	0	0.05	0.05	0.025	0.05		0	0	0	0.2	0	0	0	0	0	0	0.025	0	0	0	0.025		0.05	0.025	0	0	0.05	0.05	0.075	0	0	0	0	0	0	0	0		0
	0	0	0	0	0	0	0.025	0.25	0	0	0	0	0.075	0.025	0.1		0	0	0	0.3	0	0	0	0	0.025	0	0.05	0	0	0	0.025		0.025	0	0	0	0.05	0.1	0.15	0	0	0	0	0	0	0	0		0
	0	0	0	0	0	0	0.2	0.225	0	0	0	0	0.125	0	0.15		0	0	0	0.4	0	0	0	0	0	0	0.025	0	0	0	0		0	0.025	0.025	0	0.025	0.225	0.05	0.025	0	0	0	0	0	0.025	0		0.025
	0	0	0	0	0	0	0.2	0.025	0	0	0	0.025	0.1	0	0.225		0	0	0	0.375	0	0	0	0	0	0	0.025	0	0	0	0		0	0	0.025	0	0.1	0.525	0	0	0	0	0	0	0.025	0.025	0		0
	0	0	0	0	0.075	0	0.425	0.05	0	0	0	0	0.175	0	0.225		0	0	0	0.45	0	0	0	0	0	0	0.025	0	0	0	0		0	0	0.125	0	0.15	0.375	0.1	0	0	0	0	0	0	0	0		0
	0	0	0	0	0.1	0	0.525	0.05	0	0	0	0	0.175	0	0.125		0	0	0	0.35	0	0	0	0	0.025	0	0	0	0	0.025	0		0	0	0.05	0	0.225	0.575	0.05	0	0	0	0	0	0	0	0		0
	0	0	0	0	0.025	0	0.35	0.025	0	0	0	0	0.15	0	0.025		0	0	0	0.275	0	0	0	0	0.05	0	0	0	0	0	0		0	0	0.05	0	0.25	0.2	0.025	0	0	0	0	0	0	0	0		0.025
	0	0	0	0	0.05	0	0.275	0.025	0	0	0	0	0.15	0	0.025		0	0	0	0.175	0	0	0	0	0.05	0.05	0	0	0	0.025	0		0	0	0.025	0	0.35	0.1	0	0	0	0	0	0	0	0	0		0
	0	0.025	0	0	0.025	0	0.125	0	0	0	0	0	0.125	0	0.025		0	0	0	0.125	0	0	0	0	0.075	0.075	0	0	0	0.025	0		0	0	0.025	0	0.075	0.075	0	0.025	0	0	0.025	0	0	0	0		0
	0	0	0	0	0.025	0	0.125	0	0	0	0	0	0.05	0.025	0		0	0	0	0.125	0	0	0	0	0.025	0.1	0	0	0	0.025	0		0	0	0	0	0	0.125	0	0	0	0	0	0	0	0	0		0
	0	0	0	0	0	0.025	0.075	0	0.05	0	0	0	0.125	0.05	0		0	0	0	0.05	0	0	0	0	0.025	0.05	0	0	0	0.025	0		0	0.025	0	0	0.1	0.125	0.25	0	0	0	0.05	0	0	0	0		0
	0	0.025	0	0	0	0.05	0.175	0.025	0	0	0	0	0.1	0	0		0	0	0	0.025	0	0	0	0	0	0.05	0	0	0	0.025	0		0	0.05	0	0	0.475	0.075	0.075	0	0	0	0.025	0.05	0	0	0		0
	0	0	0	0	0	0.05	0.175	0	0	0	0.05	0	0.15	0	0		0	0	0	0.025	0	0	0	0	0	0.05	0.025	0	0	0.05	0		0	0	0	0	0.65	0.2	0.125	0	0	0	0.025	0.025	0	0	0		0
	0	0	0	0	0	0	0.05	0.025	0	0	0.05	0	0.175	0	0		0	0	0	0	0	0	0	0	0	0.05	0	0	0	0	0		0	0.025	0	0	0.525	0.45	0.2	0.025	0	0	0.025	0.025	0	0	0		0
	0	0	0	0	0	0.05	0.075	0.075	0	0	0.025	0	0.125	0	0		0	0	0	0	0	0	0	0	0	0	0	0	0	0	0		0	0	0	0	0.525	0.075	0.45	0	0	0	0	0.025	0	0	0		0
	0	0	0	0	0	0.2	0.15	0.025	0	0	0.025	0	0.175	0	0.025		0	0	0	0	0	0	0	0	0	0	0	0.025	0	0	0		0	0	0	0	0.6	0.05	0.475	0	0	0	0.025	0.025	0	0	0		0
	0	0.025	0	0	0	0.325	0.2	0.025	0	0	0	0	0.05	0	0.075		0	0	0	0	0	0	0	0	0	0	0	0.025	0	0.025	0		0	0	0	0	0.575	0.1	0.125	0	0	0	0.025	0	0.025	0	0		0
	0	0	0.025	0	0	0.175	0.075	0.025	0	0	0	0.025	0.1	0	0.05		0	0	0	0	0	0	0	0	0	0	0	0	0	0	0		0	0	0	0	0.375	0.05	0.125	0	0	0	0	0	0.025	0	0		0
	0	0	0.025	0	0	0.05	0	0.025	0	0	0	0.025	0.025	0	0.075		0	0	0	0	0	0	0	0	0	0	0	0	0	0	0		0	0	0	0	0.7	0.025	0.1	0	0	0.025	0	0	0	0	0		0
	0	0	0.025	0	0	0	0	0	0	0	0	0	0.075	0.025	0.05		0	0	0	0	0	0	0	0	0	0	0	0	0	0	0		0.025	0	0	0	0.65	0	0.175	0	0	0.025	0	0	0	0	0		0
	0	0	0	0	0	0	0	0	0	0	0	0.025	0.1	0.025	0		0	0	0.05	0	0	0	0	0	0	0	0	0	0	0	0		0.025	0	0	0	0.2	0.075	0.075	0	0	0	0	0	0.025	0	0		0.025
	0	0	0.025	0	0	0.025	0	0.025	0	0	0	0	0.1	0	0		0	0	0.125	0	0	0	0	0	0	0	0	0	0	0	0		0.025	0	0	0	0.1	0.075	0.025	0.025	0	0	0	0.025	0.025	0	0		0.025
	0	0	0.025	0	0	0.025	0.025	0	0.025	0	0	0	0.05	0.025	0		0	0	0.15	0.025	0	0	0	0	0	0	0	0	0	0	0		0.025	0.075	0	0.05	0.1	0	0.025	0	0	0	0	0.025	0.025	0	0		0
	0	0	0.025	0	0	0.1	0.025	0	0	0	0	0	0.1	0.025	0		0	0	0	0	0	0	0	0	0	0	0	0	0	0	0		0.025	0.025	0	0.05	0.125	0.175	0	0	0	0	0	0	0	0	0		0.05
	0	0	0	0	0	0.025	0	0	0	0	0	0	0.025	0.05	0		0	0	0.025	0	0	0	0	0	0	0	0	0	0	0	0.05		0.025	0	0.025	0.025	0.1	0.15	0	0.025	0	0	0	0	0	0	0		0.025
	0	0	0	0	0	0.2	0.025	0	0	0	0.025	0	0.075	0	0		0	0	0.025	0	0	0	0	0	0	0	0	0	0.025	0.05	0.025		0.025	0	0	0.025	0.225	0.225	0.025	0.025	0	0	0	0	0	0	0		0
	0	0	0	0	0	0.25	0	0	0	0	0	0	0.05	0.05	0		0	0	0.05	0	0	0	0	0	0	0	0	0.05	0.05	0.075	0.05		0.075	0	0	0.025	0.4	0.05	0	0.025	0	0	0	0	0	0	0		0
	0	0	0	0	0	0.175	0	0	0	0	0.025	0	0.05	0	0		0	0	0	0	0	0	0	0	0	0	0	0.05	0.05	0.075	0.075		0.025	0.025	0	0.025	0.275	0.075	0	0	0	0	0	0	0	0	0		0.05
	0	0	0	0	0	0.1	0	0	0	0	0	0	0.025	0	0		0	0	0.025	0	0	0	0	0.025	0	0	0	0.125	0.075	0.025	0.05		0.075	0	0	0	0.35	0.05	0	0	0	0	0	0	0	0	0		0.025
	0	0	0	0	0	0.1	0	0	0	0	0	0	0.025	0	0		0	0	0.05	0	0	0	0	0.05	0	0	0	0.05	0.1	0.025	0.025		0.05	0	0	0	0.375	0	0	0	0	0.05	0	0	0	0	0		0
	0	0	0	0	0.05	0.2	0	0	0	0.05	0	0	0	0	0		0	0	0.175	0	0	0	0	0.075	0	0	0	0.025	0.025	0	0		0.05	0	0	0	0.375	0	0	0	0	0.025	0	0	0	0	0		0
	0	0	0	0	0.05	0.2	0	0	0	0.025	0	0.025	0.025	0	0		0	0	0.175	0	0	0	0	0.05	0	0	0	0	0.025	0	0		0	0.025	0	0	0.35	0.025	0	0	0	0.05	0	0	0	0	0		0
	0	0	0	0	0.025	0.075	0	0	0	0	0	0.025	0	0	0		0	0	0.075	0	0	0	0	0.025	0	0	0	0	0.025	0	0		0.025	0.075	0	0	0.2	0	0	0	0	0	0	0	0.025	0	0		0
	0	0	0	0	0.025	0.05	0	0.025	0	0	0	0.025	0.05	0	0.125		0	0	0.2	0	0	0	0	0	0	0	0	0	0.025	0	0		0.025	0.075	0	0	0.25	0	0.025	0	0	0.05	0	0	0	0	0		0.05
	0	0	0	0	0.125	0.025	0	0.025	0	0	0	0	0.05	0	0.1		0	0	0.15	0	0	0	0	0	0	0	0	0	0	0	0		0.025	0.025	0	0	0.15	0.05	0.025	0.025	0	0.025	0	0	0	0	0		0
	0	0	0	0	0.325	0	0	0	0	0	0	0.025	0.05	0	0.05		0	0	0.1	0	0	0	0	0	0	0	0	0	0	0	0.025		0	0.025	0.025	0	0.025	0.075	0.05	0	0	0.025	0	0	0.025	0	0		0
	0	0	0	0	0.25	0	0	0	0	0	0.025	0.025	0.025	0	0.025		0	0	0.25	0	0	0	0	0	0	0.025	0	0	0	0	0.075		0.025	0.025	0	0	0.175	0.15	0.425	0.05	0	0.025	0.025	0	0.025	0	0		0
	0	0	0.025	0	0.05	0	0	0	0	0	0.025	0	0.075	0	0		0	0	0.375	0	0	0	0	0	0	0.025	0	0	0	0	0.1		0.025	0	0.025	0	0.375	0.025	0.375	0.025	0	0.025	0	0	0.025	0	0		0
	0	0	0	0	0.025	0.025	0	0	0	0	0	0.025	0.025	0.05	0		0	0	0.275	0	0	0	0	0	0	0.025	0	0	0	0	0		0	0	0	0	0.475	0.025	0.375	0	0	0.025	0.025	0	0	0	0		0
	0	0	0	0	0	0.025	0	0	0	0	0.05	0.025	0	0.025	0		0	0	0.275	0	0	0	0	0.05	0	0.025	0	0	0	0	0.05		0	0	0	0	0.5	0.1	0.675	0	0	0	0	0	0	0	0		0
	0	0	0	0	0	0	0	0	0	0	0.225	0.025	0	0.05	0		0	0	0.2	0	0	0	0	0.025	0	0.025	0	0.075	0	0	0		0	0	0	0	0.45	0.05	0.35	0	0	0	0.025	0	0.025	0	0		0.075
	0	0	0	0	0.025	0	0	0	0	0	0.325	0	0	0.025	0.025		0	0	0.1	0	0	0	0	0.05	0	0	0	0.05	0	0	0		0	0	0	0	0.075	0	0.05	0	0.025	0	0	0	0	0	0		0.1
	0	0	0	0.05	0.075	0	0	0	0	0	0.05	0.025	0	0.025	0.025		0	0	0.175	0	0	0	0	0.05	0	0	0	0.1	0	0	0		0	0	0	0	0.05	0	0	0	0	0	0.025	0	0	0	0		0.15
	0	0	0	0.1	0.05	0	0	0	0	0	0	0.025	0	0	0		0	0	0.175	0	0	0	0	0.025	0	0	0	0.025	0	0	0		0	0	0	0	0.125	0	0.025	0	0.025	0	0.05	0	0	0	0		0.05
	0	0	0	0.05	0.1	0	0	0	0.025	0	0	0	0	0	0		0	0	0.2	0	0	0	0	0	0	0	0	0.025	0	0	0		0.05	0	0	0	0.125	0.05	0	0	0	0	0	0.025	0	0	0		0.05
	0	0.025	0	0.05	0.3	0	0	0.025	0.05	0.075	0.075	0	0	0	0		0	0	0.225	0	0	0	0	0	0	0	0	0	0	0.1	0		0	0	0	0	0.05	0.225	0	0	0	0	0	0.025	0	0	0		0
	0	0.025	0	0.025	0.175	0	0	0	0.075	0.025	0.05	0	0	0.025	0.025		0	0	0.175	0	0	0	0	0	0	0	0	0	0	0.05	0		0	0	0	0	0.2	0.1	0	0	0	0	0	0	0	0	0		0
	0	0	0	0.025	0.15	0	0	0	0.05	0.025	0.075	0	0	0	0		0	0	0	0	0	0	0	0	0	0	0	0	0	0.1	0		0	0	0	0	0.325	0.125	0	0	0	0	0	0	0	0	0		0
	0	0.025	0	0	0.05	0	0	0	0.05	0.025	0.025	0	0.025	0.05	0		0	0	0.05	0	0	0	0	0	0	0	0	0	0	0.05	0		0	0	0	0	0.225	0.225	0	0	0	0	0	0	0.05	0	0		0
	0	0.025	0	0	0.2	0.05	0	0	0.075	0	0.025	0	0.025	0	0		0	0	0.1	0	0	0	0	0	0	0	0	0	0	0.025	0		0	0	0	0	0.075	0.6	0	0	0	0	0.025	0	0	0	0		0
	0	0.025	0	0	0.2	0.175	0	0	0.175	0	0.05	0	0	0.025	0.025		0	0	0.05	0	0	0	0	0	0	0	0	0	0	0.05	0		0	0.025	0	0	0.075	0.3	0	0	0	0	0.05	0	0	0	0		0
	0	0	0.025	0	0.125	0.25	0	0	0.275	0	0.075	0	0	0.025	0.075		0.025	0	0.075	0	0	0	0	0	0	0	0	0	0	0	0.025		0	0.075	0	0	0.075	0.15	0	0	0	0	0.025	0	0	0	0		0
	0	0	0	0	0.05	0.425	0	0	0.225	0	0.275	0	0	0	0		0.025	0	0.05	0	0	0	0	0	0	0	0	0	0	0.025	0		0	0.1	0	0.025	0.025	0.1	0	0	0	0	0.025	0	0	0	0		0.025
	0	0	0.025	0	0.05	0.375	0	0	0.125	0	0.225	0	0	0	0		0	0	0.1	0	0	0	0	0	0	0	0	0	0	0	0		0	0.025	0.025	0.025	0.025	0.1	0	0.025	0	0	0.025	0	0	0	0		0.025
	0	0	0	0	0	0.175	0	0	0.025	0	0.075	0	0	0	0		0	0	0.2	0	0	0	0	0	0	0	0	0	0	0	0		0.025	0.05	0.025	0	0.025	0.15	0	0	0	0	0	0	0	0	0		0
	0	0	0	0	0	0.1	0	0	0.1	0	0.05	0	0	0.025	0		0	0	0.075	0	0	0	0	0	0	0	0	0	0	0	0		0.025	0	0.05	0	0.1	0.05	0	0	0	0.025	0	0	0	0	0		0.05
	0	0	0	0	0	0.05	0	0	0.225	0	0.05	0.025	0	0	0		0	0	0	0	0	0	0	0	0	0	0	0	0	0	0		0	0.025	0.025	0	0.025	0.025	0.025	0.025	0	0.025	0	0	0	0	0		0
	0	0	0	0	0.025	0.05	0	0	0.275	0.025	0.025	0.025	0	0	0		0	0	0	0	0	0	0	0.025	0	0	0.025	0	0	0	0		0.025	0.025	0.05	0	0.125	0.025	0.025	0	0	0.05	0	0	0	0	0		0
	0	0	0	0	0.025	0.025	0	0	0.225	0	0	0	0	0	0		0	0	0.025	0	0	0	0	0.025	0	0	0.025	0	0	0	0		0.025	0.025	0.025	0	0.15	0	0	0	0	0	0	0	0	0	0		0
	0	0	0	0	0	0.025	0	0	0.05	0.025	0	0.025	0	0	0		0	0	0	0	0	0	0	0.05	0	0	0.075	0	0.025	0	0		0	0	0.025	0	0.175	0	0	0	0	0	0	0	0	0	0		0
	0	0	0	0	0	0.05	0	0	0.075	0	0	0	0	0	0		0	0	0.05	0	0	0	0	0.025	0	0	0.025	0	0.05	0	0		0	0	0.05	0	0.125	0.025	0	0	0	0	0	0	0	0	0		0
	0	0	0	0	0	0.025	0	0	0.025	0	0	0.025	0	0	0		0	0	0	0	0	0	0	0.025	0	0	0.025	0	0.025	0	0		0	0	0.05	0	0.075	0	0	0	0	0	0	0	0	0	0		0
	0	0	0	0	0	0.025	0	0	0	0	0	0	0	0	0		0	0	0.025	0	0	0	0	0	0	0	0.05	0	0	0	0		0	0	0.05	0	0.075	0	0	0	0	0	0	0	0	0	0		0
	0	0	0	0	0	0	0	0	0	0	0	0	0	0	0		0	0	0.025	0	0	0	0	0	0	0	0.025	0	0	0	0		0	0.025	0.025	0	0	0	0	0	0	0	0	0	0	0	0		0
	0	0	0	0	0	0	0	0	0	0	0	0	0	0	0		0	0	0	0	0	0	0	0	0	0	0	0	0	0	0		0	0	0	0	0	0	0	0	0	0	0	0	0	0	0		0
	0	0	0	0	0	0	0	0	0	0	0	0	0	0	0		0	0	0	0	0	0	0	0	0	0	0	0	0	0	0		0	0	0.025	0	0	0	0	0	0	0	0	0	0.025	0	0		0
	0	0	0	0	0	0	0	0	0	0	0	0	0	0	0		0.025	0	0	0	0	0	0	0	0	0	0	0	0	0	0		0	0	0	0	0.025	0	0	0	0	0	0	0	0	0	0		0.025
	0.025	0	0	0	0	0	0	0	0	0	0	0	0	0	0		0	0	0	0	0	0	0	0	0	0	0	0	0	0	0		0.025	0	0	0	0	0	0	0	0.025	0	0	0	0	0	0.025		0
	0	0	0	0.025	0	0	0	0.025	0	0	0.025	0.025	0.025	0	0.025		0	0.025	0	0	0	0.025	0.025	0	0.025	0	0.025	0	0.025	0.025	0		0	0	0	0	0	0.025	0	0.025	0	0	0.025	0	0	0.025	0		0
	0.05	0.075	0.025	0.075	0.15	0.2	0.025	0.1	0.025	0.025	0.15	0.125	0.075	0.025	0.075		0.05	0.125	0.05	0.05	0.125	0.075	0.2	0.125	0.1	0.025	0.075	0.15	0.1	0.075	0.1		0.025	0.075	0.05	0.025	0.075	0.025	0.025	0.275	0.05	0.3	0.05	0.15	0.1	0.15	0.05		0.125
	0.1	0.025	0	0.025	0.2	0.2	0.125	0.025	0.025	0.025	0.025	0.25	0.025	0.025	0.025		0.05	0.15	0.05	0.025	0.075	0.05	0.075	0.075	0.075	0.1	0.025	0.075	0.125	0.075	0.075		0.075	0.025	0	0	0.15	0.15	0	0.25	0.05	0.1	0.05	0.075	0.1	0.175	0		0.05
	0.05	0	0.025	0.025	0.375	0.375	0.1	0.075	0.275	0	0.175	0.275	0.1	0.025	0.025		0	0.025	0.05	0.05	0.1	0.05	0.05	0.175	0.075	0.05	0	0.075	0.1	0.1	0.05		0.075	0.125	0.025	0.05	0.075	0.5	0.025	0.05	0.05	0.075	0.05	0.05	0	0.075	0		0.025
	0.125	0.025	0.025	0.1	0.425	0.525	0.125	0.075	0.35	0.125	0.3	0.125	0.025	0.05	0.05		0.075	0.025	0.025	0.05	0.1	0.025	0.05	0.075	0.025	0.05	0.025	0.125	0.05	0.025	0.05		0.05	0.125	0.05	0	0	0.25	0.025	0.125	0	0	0.025	0	0	0	0		0
	0.075	0.05	0.05	0.325	0.225	0.375	0.275	0.075	0.275	0.3	0.075	0.05	0.125	0.125	0		0.1	0	0.05	0.025	0	0.075	0.075	0.05	0.025	0.05	0.05	0.1	0.075	0.05	0.125		0.05	0.1	0.025	0.075	0.075	0.55	0	0	0.075	0	0	0	0.125	0.025	0.025		0.025
	0.025	0.1	0.1	0.25	0.125	0.3	0.175	0.275	0.3	0.225	0.125	0.025	0.05	0.125	0.05		0.1	0.05	0.175	0.075	0.05	0.075	0.025	0	0.1	0.05	0.075	0.075	0.075	0.05	0.05		0.1	0.125	0.05	0.075	0.075	0.625	0	0.025	0.1	0.025	0	0.025	0.125	0.075	0.025		0.025
	0.025	0.075	0.025	0.075	0.075	0.15	0.025	0.25	0.35	0	0.05	0.175	0.075	0.075	0.2		0.25	0.025	0.1	0.075	0.075	0.075	0.05	0.1	0.05	0.05	0.1	0.025	0.05	0.05	0.05		0.05	0.125	0.05	0.05	0.025	0.175	0	0	0.025	0.025	0.15	0.1	0.025	0.075	0.025		0.025
	0.15	0.225	0.025	0.025	0.05	0.1	0.05	0.175	0.45	0	0.15	0.175	0.05	0.025	0.25		0.125	0.025	0.025	0.075	0	0.1	0.15	0	0.125	0.025	0.075	0.05	0	0.025	0.05		0.025	0.075	0.025	0.025	0	0.05	0	0	0.025	0.025	0.1	0.075	0.05	0.15	0.05		0
	0.325	0.15	0	0	0.025	0.1	0.05	0.075	0.4	0	0.45	0.1	0.1	0.025	0.275		0.075	0.05	0.3	0.075	0.025	0.025	0.25	0.025	0.175	0	0.025	0.05	0.025	0.025	0.025		0.05	0.1	0.075	0.075	0	0	0.075	0	0.05	0.025	0.075	0.1	0	0.05	0.075		0.05
	0.4	0.075	0.05	0	0.025	0.15	0.025	0.05	0.175	0.1	0.25	0.2	0.05	0	0.1		0	0.125	0.15	0.075	0.025	0.125	0.05	0.025	0.025	0.025	0.025	0.025	0.05	0.05	0		0.025	0.15	0.05	0.125	0	0.025	0.05	0.025	0.075	0.025	0	0	0	0.025	0.2		0.2
	0.3	0.275	0.125	0.025	0.05	0.175	0.025	0.15	0.05	0.05	0.225	0.35	0.025	0	0.075		0.05	0.2	0.025	0.1	0.075	0.15	0.2	0	0.025	0.025	0.025	0.05	0.025	0.1	0		0.025	0.05	0.025	0.225	0.25	0	0.425	0	0.05	0.025	0.025	0.025	0	0.075	0.175		0.125
	0.225	0.25	0.325	0.075	0.05	0.075	0	0.25	0.15	0.05	0.1	0.125	0.025	0	0.025		0.1	0.075	0.1	0.05	0.075	0.125	0.35	0.1	0.025	0.075	0.05	0.05	0.025	0.05	0		0	0.05	0.175	0.225	0.075	0	0.525	0	0.025	0.15	0	0.025	0	0.025	0.025		0.075
	0.275	0.15	0.275	0.05	0	0.05	0	0.3	0.325	0.025	0.05	0.225	0.125	0.075	0.05		0.075	0.15	0.025	0.15	0.05	0.275	0.125	0.075	0.025	0.025	0.025	0.025	0	0	0.025		0	0.1	0.2	0.375	0.125	0	0.475	0	0.075	0.15	0	0	0	0.05	0.025		0.125
	0.1	0.25	0.25	0.1	0.025	0.125	0.025	0.1	0.375	0.05	0.1	0.025	0.1	0	0		0.025	0.2	0.05	0.15	0.1	0.125	0.075	0.1	0	0	0	0	0.05	0	0.075		0	0.075	0.05	0.125	0.2	0	0.675	0.075	0.1	0.1	0	0	0	0.15	0.075		0.175
	0.15	0.25	0.075	0.275	0	0.225	0	0.05	0.225	0.05	0.35	0.075	0.125	0	0.025		0.1	0.1	0.15	0.05	0.075	0.1	0.05	0.075	0.05	0.05	0	0.025	0.025	0	0.075		0	0.1	0.05	0	0.375	0	0.7	0.025	0.05	0.15	0	0	0	0.075	0.05		0.4
	0.075	0.075	0.175	0.2	0	0.1	0	0.05	0.05	0.15	0.45	0.05	0.05	0.1	0		0.125	0.2	0.075	0.15	0	0.15	0.05	0.025	0.075	0	0.025	0.025	0.05	0	0.025		0	0.05	0.075	0.05	0.525	0	0.675	0	0.05	0.05	0.05	0	0	0.1	0.1		0.05
	0.025	0.075	0.1	0.15	0	0	0.05	0.025	0.075	0.3	0.3	0.05	0.075	0.075	0		0.1	0.35	0.05	0.25	0.1	0.05	0.05	0.025	0.075	0	0.025	0.025	0.025	0	0.025		0.025	0.05	0.075	0.425	0.1	0	0.8	0	0	0	0.025	0	0	0.175	0.25		0.1
	0.025	0.05	0.025	0.05	0	0	0.05	0	0.3	0.1	0.05	0.125	0.05	0.05	0.025		0.45	0.3	0.05	0.075	0.175	0.1	0.025	0	0.1	0	0.05	0.025	0.025	0	0.025		0	0.05	0.075	0.6	0.15	0	0.975	0.025	0	0.025	0	0	0	0.2	0.125		0.075
	0.075	0	0.25	0.175	0	0	0.05	0	0.4	0.125	0.075	0.025	0.025	0.025	0		0.15	0.3	0.025	0.15	0.1	0.125	0.075	0	0.225	0	0.075	0.075	0.025	0	0		0	0.05	0.025	0.575	0.125	0	0.875	0	0	0	0	0	0	0.275	0		0.05
	0.1	0.025	0.125	0.225	0.1	0	0	0	0.2	0.025	0.075	0.025	0.05	0.075	0.025		0.175	0.225	0.075	0.325	0.05	0.3	0.05	0	0.075	0	0.05	0.025	0	0	0		0	0.025	0	0.525	0.15	0	0.8	0	0	0.025	0	0.025	0	0	0.025		0.175
	0.1	0.025	0.025	0.125	0.225	0.025	0.025	0	0.3	0.025	0.075	0.075	0.025	0.125	0		0.275	0.075	0.075	0.475	0.05	0.175	0.05	0	0.1	0	0.15	0	0	0.025	0		0	0.025	0.1	0.575	0.1	0	0.675	0	0	0	0	0.025	0	0.125	0		0.15
	0.25	0.025	0.35	0.05	0.25	0.025	0.025	0	0.425	0.025	0.05	0.05	0.075	0.3	0		0.1	0.175	0	0.4	0.125	0.075	0.1	0.025	0.175	0	0.025	0	0	0	0		0.075	0.025	0.075	0.625	0.025	0	0.45	0	0	0	0	0.025	0	0.1	0.025		0.125
	0.05	0	0.375	0.05	0.525	0	0	0	0.2	0	0.025	0.025	0.025	0.35	0		0.025	0.2	0	0.075	0.225	0.175	0.025	0	0.1	0.025	0	0	0	0	0		0.025	0.05	0.025	0.35	0.025	0.025	0.325	0	0	0	0	0.025	0	0.075	0		0.075
	0.05	0	0.275	0	0.45	0.025	0.025	0.025	0.2	0	0	0	0.025	0.125	0		0.225	0.175	0.025	0.075	0.1	0.1	0.05	0.025	0.05	0	0.075	0.025	0	0	0		0.05	0.025	0.175	0.65	0	0.025	0.3	0	0.075	0	0	0.05	0.025	0.025	0.025		0.025
	0.25	0	0.05	0	0.3	0	0	0	0.3	0	0.025	0.05	0	0.175	0		0.325	0.225	0.025	0.125	0.125	0.2	0.2	0.075	0.05	0	0.025	0.025	0	0	0		0.025	0.075	0.3	0.7	0	0	0.35	0	0.025	0	0	0.025	0.025	0.125	0.025		0
	0.15	0	0.175	0	0.25	0	0	0.125	0.15	0	0	0.05	0.05	0.05	0		0.2	0.2	0.025	0.275	0.15	0.05	0.3	0.075	0.025	0	0.025	0	0	0	0		0.025	0.025	0.1	0.3	0.025	0	0.3	0	0.025	0	0	0.025	0	0.1	0.05		0
	0.2	0	0.375	0.025	0.05	0	0	0.375	0.15	0	0	0.025	0	0.075	0		0.075	0.025	0.025	0.25	0.05	0.075	0.025	0.075	0.025	0	0.075	0.05	0	0	0.075		0.025	0.025	0.1	0.075	0	0	0.3	0	0.025	0	0	0	0.025	0.05	0.025		0
	0.1	0	0.15	0.025	0.175	0	0	0.275	0.35	0	0	0.025	0.025	0.2	0		0.25	0.025	0	0.275	0.1	0.225	0.25	0.05	0.075	0	0.025	0	0	0.025	0.075		0	0.05	0.35	0.1	0	0	0.325	0.025	0.025	0	0	0.05	0	0.025	0		0.025
	0.15	0	0.075	0	0.075	0	0	0.3	0.35	0	0	0.05	0	0.225	0		0.1	0.125	0	0.3	0.2	0.375	0.425	0.025	0.025	0	0	0.025	0	0.05	0.075		0.025	0.025	0.125	0.1	0	0	0.225	0.025	0.025	0	0.05	0	0.025	0.4	0		0.075
	0.175	0	0.05	0	0.2	0	0	0.35	0.075	0	0	0.025	0.075	0.2	0		0.075	0.05	0	0.375	0.1	0.225	0.3	0	0.075	0	0.05	0.05	0	0	0.05		0.025	0.15	0.075	0.125	0	0	0.3	0	0	0	0.05	0	0	0.275	0		0.075
	0.1	0	0.05	0	0.1	0	0	0.375	0.125	0	0	0.025	0	0.1	0		0.2	0.05	0	0.1	0.25	0.375	0.35	0.025	0.15	0	0.05	0.05	0	0.025	0.025		0	0.175	0.1	0.225	0	0	0.3	0.025	0	0	0.025	0	0	0.4	0		0.125
	0.075	0	0.075	0	0.05	0	0	0.45	0.075	0	0	0.05	0.025	0	0		0.125	0.075	0	0.325	0.425	0.4	0.225	0	0.025	0	0.025	0.025	0	0.025	0.05		0.05	0.075	0.05	0.325	0	0	0.525	0.025	0	0	0	0	0	0.175	0		0.05
	0	0	0.15	0	0.075	0	0	0.3	0.075	0.1	0	0	0	0.025	0.025		0.15	0.05	0	0.325	0.4	0.15	0.05	0	0.025	0	0.05	0.05	0	0.025	0		0.075	0.15	0	0.325	0	0	0.6	0.05	0	0	0	0	0	0.125	0		0
	0.025	0	0.05	0	0.225	0	0	0.05	0.025	0.075	0	0.05	0	0.025	0		0.125	0.2	0	0.475	0.15	0.075	0.05	0	0.075	0	0.05	0.025	0	0	0.05		0.1	0.075	0.05	0.35	0.025	0	0.575	0.025	0	0	0	0.05	0	0.35	0.05		0.1
	0.025	0	0.075	0	0.15	0	0	0.1	0	0.075	0	0.025	0	0	0.025		0.2	0.1	0	0.275	0.125	0	0.2	0.025	0	0	0.075	0	0	0	0.025		0.05	0.225	0	0.325	0.025	0.025	0.675	0.05	0	0	0	0	0	0.075	0.05		0.05
	0.175	0	0.275	0	0.025	0	0	0.225	0	0.25	0	0.05	0	0	0		0.05	0.025	0	0.375	0.225	0.1	0.175	0.05	0.025	0	0.075	0	0.075	0	0		0.25	0.3	0.025	0.425	0	0	0.675	0.025	0	0	0	0	0	0.075	0.025		0.075
	0.275	0	0.425	0	0	0	0.025	0.4	0	0.2	0	0.075	0	0	0		0.075	0	0	0.5	0.25	0.05	0.125	0.05	0.05	0	0.15	0	0.05	0.025	0		0.25	0.2	0	0.325	0.425	0	0.525	0.025	0	0.05	0	0	0	0.05	0.025		0.075
	0.325	0	0.275	0	0	0	0.025	0.325	0	0.1	0	0.125	0	0	0		0.225	0.025	0	0.4	0.375	0.1	0.05	0.075	0.05	0	0.05	0	0.025	0.025	0		0.075	0.225	0.025	0.25	0.425	0.025	0.525	0.025	0	0	0	0	0	0.075	0.05		0.175
	0.25	0	0.225	0.15	0	0	0	0.075	0	0.1	0	0.1	0.025	0	0		0.1	0	0	0.25	0.425	0.2	0.1	0.025	0.025	0	0.1	0	0.025	0.025	0		0.15	0.25	0.025	0.225	0.3	0.025	0.5	0	0	0	0	0	0	0.075	0.05		0.05
	0.3	0	0.275	0.175	0	0	0	0.075	0	0.05	0.05	0.175	0.025	0	0		0.125	0.025	0.025	0.2	0.275	0.225	0.15	0.025	0.05	0	0.025	0	0.025	0	0		0.3	0.4	0	0.2	0.675	0	0.225	0.025	0	0	0	0	0	0.025	0.025		0.075
	0.45	0	0.1	0.35	0.025	0	0	0.175	0	0.275	0	0.175	0.025	0.05	0		0	0.025	0	0.175	0.125	0.2	0.05	0	0.1	0	0	0	0	0.025	0.075		0.075	0.125	0	0.025	0.4	0	0.275	0	0	0	0	0	0	0.05	0.025		0.1
	0.5	0.025	0.2	0.45	0.025	0	0	0.4	0	0.45	0.025	0.15	0	0.1	0		0.25	0.025	0	0.025	0.125	0.3	0.025	0	0.15	0	0.05	0	0	0.025	0.05		0.025	0.15	0	0.125	0.075	0	0.175	0.05	0	0	0	0	0	0.125	0		0
	0.375	0.075	0.3	0.25	0.025	0	0	0.325	0	0.15	0	0.15	0	0.025	0		0.2	0.025	0	0.075	0.075	0.15	0.025	0	0.1	0	0.075	0	0	0.025	0.1		0.025	0.275	0	0.3	0	0.025	0.3	0	0	0	0	0	0	0.275	0		0
	0.4	0.1	0.4	0.125	0	0	0	0.15	0	0.25	0	0.125	0	0.075	0		0.05	0	0	0.125	0.1	0.325	0.025	0	0.05	0	0.1	0	0	0	0.025		0	0.175	0	0.525	0.025	0.05	0.375	0	0	0	0	0	0	0.175	0.025		0.025
	0.3	0.025	0.3	0.075	0	0	0	0.45	0.025	0.025	0	0.05	0	0.025	0		0.025	0	0	0.05	0.05	0.275	0.05	0	0.05	0	0.075	0	0	0	0		0	0.075	0	0.45	0	0.15	0.35	0	0	0	0	0	0.025	0.15	0.025		0
	0.375	0.025	0.375	0.05	0	0	0	0.25	0.025	0.1	0	0.125	0	0	0		0	0	0	0.1	0.075	0.25	0.075	0	0	0	0.075	0	0.05	0	0.025		0	0.05	0	0.525	0	0.475	0.225	0.025	0	0.025	0	0	0	0.025	0.025		0
	0.55	0.025	0.35	0.025	0	0	0	0.275	0.025	0.15	0	0.125	0	0	0		0.15	0	0	0.25	0.025	0.1	0.075	0	0.025	0	0.125	0	0.075	0	0.025		0	0	0	0.1	0	0.5	0.275	0.025	0	0.025	0	0	0	0.325	0.05		0
	0.525	0	0.125	0.025	0	0	0	0.175	0	0.45	0	0.15	0	0	0		0.125	0	0	0.375	0.125	0.1	0.175	0	0.025	0	0.075	0	0.025	0	0.025		0	0.025	0	0.075	0	0.6	0.5	0	0	0.025	0.025	0	0	0.15	0.175		0
	0.4	0	0.15	0.05	0	0	0.025	0.3	0.025	0.4	0	0.15	0	0	0		0.225	0.025	0	0.5	0.325	0.1	0.1	0	0	0	0.05	0	0	0	0		0	0.025	0.025	0.1	0	0.675	0.325	0	0	0.025	0.025	0	0	0.175	0.125		0.05
	0.275	0	0.3	0.05	0	0	0	0.075	0.025	0.15	0	0.125	0.025	0	0		0.15	0.05	0	0.375	0.45	0.225	0.3	0	0.025	0	0.2	0	0.05	0	0		0	0.025	0.05	0.125	0	0.625	0.125	0	0	0.025	0	0	0	0.075	0.05		0.05
	0.425	0	0.3	0	0	0	0	0.25	0	0.075	0	0.175	0.025	0	0.025		0.15	0.05	0	0.35	0.4	0.125	0.075	0	0.025	0	0.25	0	0	0	0		0	0	0	0.075	0	0.75	0.25	0	0.025	0.05	0	0	0	0.025	0.2		0.025
	0.55	0	0.2	0.025	0	0	0	0.4	0	0.1	0	0.05	0.025	0	0		0.175	0.05	0	0.225	0.35	0.175	0.075	0	0.025	0	0.15	0	0.025	0	0		0	0.025	0	0.2	0	0.875	0.225	0	0	0	0	0	0	0.125	0.15		0
	0.475	0	0.15	0	0	0	0	0.2	0	0.05	0.025	0.1	0	0	0.025		0.075	0.025	0	0.375	0.325	0.1	0.1	0	0.025	0	0.1	0	0.05	0	0.025		0	0.05	0	0.225	0	0.95	0.025	0.025	0.025	0.05	0	0	0	0.05	0.15		0.05
	0.175	0	0.05	0	0	0	0	0.1	0	0.075	0	0.025	0.05	0	0		0.05	0.15	0	0.4	0.225	0.325	0	0	0.025	0	0.025	0	0	0	0.05		0	0	0	0.325	0	0.85	0.05	0.025	0.025	0	0	0	0	0.15	0.4		0
	0.15	0	0.25	0	0	0	0	0.075	0	0.05	0.025	0.075	0.025	0	0		0.05	0.15	0	0.35	0	0.3	0.05	0	0.025	0	0.025	0	0.025	0	0.05		0.025	0.05	0	0.075	0	0.75	0.075	0.025	0	0	0	0	0	0.025	0.4		0
	0.25	0	0.225	0	0	0	0	0.1	0.025	0	0.025	0.1	0.025	0	0.025		0.05	0	0	0.3	0.225	0.05	0.05	0	0	0	0.025	0	0.075	0	0.025		0	0.075	0	0.05	0	0.625	0.025	0.025	0	0	0	0	0	0.075	0.175		0
	0.075	0	0.175	0	0	0	0	0.025	0.025	0	0.025	0.1	0.025	0	0.05		0.175	0.25	0	0.425	0.325	0.2	0	0	0	0	0.05	0	0.075	0	0.025		0	0.125	0	0.075	0.025	0.4	0	0	0	0	0	0	0	0.025	0.2		0.05
	0.025	0	0.55	0.075	0	0	0	0.025	0.05	0.025	0	0.05	0	0.025	0.025		0.075	0.2	0	0.4	0.375	0.2	0.05	0	0	0	0.15	0.05	0.075	0	0.025		0	0.075	0	0.05	0	0.3	0	0.025	0	0.05	0	0	0	0.05	0.175		0
	0.125	0	0.525	0.25	0	0	0	0	0	0	0.025	0.1	0	0.15	0.1		0.2	0.05	0	0.25	0.2	0.1	0	0	0	0	0.125	0.05	0.05	0	0		0	0.1	0	0.025	0.025	0.325	0.025	0	0	0	0	0	0	0.05	0.25		0
	0.175	0	0.125	0.225	0	0	0	0	0.025	0	0	0.025	0	0.05	0.175		0.3	0.075	0	0	0.15	0.05	0.05	0	0	0	0.25	0	0	0	0		0.025	0.025	0	0	0	0.325	0	0	0	0	0	0.025	0	0	0.275		0
	0.025	0	0.125	0.525	0	0	0	0	0.025	0	0.025	0.075	0	0.075	0.275		0.075	0.05	0	0.05	0.225	0.05	0.025	0	0	0	0.075	0.05	0	0	0		0	0	0	0.1	0	0.325	0	0	0	0	0	0	0	0.025	0.425		0
	0.1	0	0.2	0.45	0	0	0	0	0	0	0.025	0.05	0	0	0.275		0.15	0.025	0	0.05	0.175	0.175	0	0	0	0	0.025	0	0.025	0	0		0.025	0.05	0	0.05	0	0.25	0.025	0.025	0	0	0	0.025	0	0.025	0.125		0
	0.1	0	0.25	0.3	0	0	0	0	0	0	0.025	0.05	0	0	0.2		0.075	0.15	0	0.025	0.3	0.25	0	0	0	0	0.15	0	0	0	0		0.025	0.2	0	0.075	0	0.35	0	0.05	0	0	0	0	0	0.025	0.075		0
	0.05	0	0.35	0.25	0	0	0	0	0	0	0.025	0.025	0	0	0.15		0.2	0.075	0	0.025	0.375	0.05	0	0	0.025	0	0.1	0	0.025	0	0		0.025	0.35	0	0.175	0	0.225	0	0.025	0	0	0.05	0	0	0	0.375		0
	0.025	0	0.25	0.075	0	0	0	0	0	0	0	0.025	0	0	0.1		0.225	0.05	0	0.025	0.225	0.225	0.025	0	0.025	0	0.05	0	0.075	0	0		0	0.3	0	0.15	0	0.3	0	0	0	0	0.025	0	0	0	0.275		0
	0.025	0	0.2	0.15	0	0	0	0	0	0	0.025	0	0	0.025	0.025		0.075	0.075	0	0.025	0.25	0.425	0	0	0.05	0	0.1	0	0.05	0.075	0.05		0	0.15	0	0.175	0	0.35	0	0	0	0	0.025	0	0	0	0.125		0
	0	0	0.15	0.075	0	0	0	0	0	0	0	0.025	0	0	0.05		0.225	0.025	0	0.05	0.15	0.25	0	0	0.025	0	0	0	0.025	0.025	0.075		0.025	0.175	0	0.05	0	0.575	0	0	0	0	0	0	0	0	0.3		0
	0.025	0	0.05	0.2	0	0.025	0	0.025	0	0	0	0	0.025	0.025	0.275		0.075	0.05	0	0.1	0.2	0.1	0	0	0	0	0	0	0.025	0.025	0.075		0	0.2	0	0.075	0	0.6	0	0	0	0	0	0	0	0	0.475		0.025
	0	0	0.05	0.1	0	0.1	0	0.025	0	0	0	0.05	0.05	0	0.15		0.025	0.1	0	0.1	0.125	0.25	0	0	0	0.05	0.025	0	0.025	0.075	0		0	0.25	0	0.025	0	0.575	0	0	0	0	0	0	0	0	0.625		0.05
	0	0	0.025	0.075	0	0.125	0	0	0.025	0	0	0.05	0.025	0	0.075		0.1	0	0	0.025	0.025	0.1	0	0	0	0.025	0.025	0	0	0.05	0		0	0.225	0	0	0.025	0.725	0	0	0	0	0	0	0	0	0.325		0.05
	0	0	0	0.075	0	0.1	0.025	0.025	0.05	0	0	0.05	0.05	0	0.05		0.225	0	0	0.05	0.125	0.2	0	0	0	0.05	0.025	0	0	0.025	0		0	0.25	0	0	0	0.6	0	0	0	0	0	0	0.025	0	0.35		0.025
	0	0	0.025	0.225	0	0.25	0.025	0.025	0	0.025	0	0.05	0.025	0.025	0.075		0.175	0	0	0.15	0.15	0.15	0	0	0	0.05	0.075	0	0	0	0		0	0.325	0	0.025	0.025	0.525	0	0	0	0	0	0	0	0	0.275		0.025
	0	0	0.125	0.125	0	0.225	0.1	0.025	0	0.025	0	0.05	0	0	0.15		0.025	0.05	0	0.2	0.05	0.125	0.025	0	0	0.05	0.05	0	0.025	0	0		0	0.225	0	0	0.025	0.525	0	0	0	0	0	0	0	0	0.325		0.025
	0	0	0.35	0.05	0	0.025	0	0	0	0	0	0.025	0	0	0.2		0.075	0.025	0	0.55	0.025	0.15	0	0	0	0.025	0.025	0	0	0	0		0	0.275	0	0	0	0.425	0	0	0	0	0	0	0.025	0	0.375		0.025
	0	0	0.325	0	0	0.05	0.075	0	0	0.025	0	0	0	0	0.125		0.2	0.025	0	0.525	0.175	0.1	0	0	0	0	0.05	0	0	0	0		0	0.375	0	0.05	0	0.225	0	0	0	0	0	0	0	0.025	0.3		0.025
	0	0	0.1	0	0	0.05	0.075	0	0	0	0	0	0	0.05	0.025		0.025	0	0	0.425	0.275	0.1	0	0	0	0	0.05	0	0	0	0		0	0.05	0	0.15	0	0.25	0	0	0	0	0	0	0	0	0.3		0.025
	0	0	0	0	0	0.025	0.125	0	0	0	0	0	0.025	0.05	0		0.275	0	0	0.225	0.425	0.25	0	0	0	0	0.025	0	0	0.05	0		0	0.25	0	0.075	0	0.175	0	0	0	0	0	0	0	0	0.325		0
	0	0	0.175	0	0	0.025	0.25	0	0	0	0	0	0.025	0	0		0.225	0	0	0.15	0.45	0.275	0	0	0.025	0	0	0	0.025	0.075	0		0.025	0.125	0.05	0.025	0.075	0.35	0	0	0	0	0	0	0	0	0.3		0
	0	0	0.125	0.025	0	0	0.25	0	0.025	0	0.05	0	0.025	0	0		0.025	0	0	0.225	0.25	0.175	0	0	0.075	0.025	0	0	0.05	0.075	0		0.025	0.1	0.025	0.05	0.025	0.375	0	0	0	0	0	0	0.025	0	0.125		0
	0	0	0.125	0.025	0	0	0.175	0.05	0.025	0	0	0	0	0	0		0.175	0	0	0.2	0.225	0.025	0	0	0	0.05	0	0	0.075	0.025	0		0.05	0.15	0	0.1	0.375	0.325	0	0	0	0	0	0	0.025	0	0.275		0
	0	0	0.075	0	0	0	0.05	0.025	0	0	0	0	0.025	0	0.025		0.15	0	0	0.05	0.075	0.3	0	0	0.025	0.025	0	0	0.025	0.025	0		0.025	0.125	0	0.025	0.525	0.2	0	0	0	0	0.025	0.025	0	0	0.4		0
	0	0	0.375	0.025	0	0.025	0.05	0.025	0	0	0.025	0	0.025	0	0.1		0.075	0	0	0.125	0.1	0.3	0	0	0.025	0.025	0	0.05	0	0	0		0	0.025	0	0	0.475	0.325	0	0	0	0	0.025	0.025	0	0	0.4		0
	0	0.05	0.55	0	0	0	0.175	0	0	0	0.025	0	0	0	0.075		0.3	0	0	0.175	0.125	0.075	0	0	0	0	0	0.05	0.025	0	0		0	0.05	0	0	0.675	0.525	0	0	0	0	0	0	0	0	0.475		0
	0	0	0.4	0	0	0.025	0.275	0.025	0	0	0	0.025	0	0	0.025		0.1	0	0	0.1	0.075	0.375	0	0	0	0.05	0	0.05	0	0	0		0	0.15	0	0	0.725	0.225	0	0	0	0	0	0	0	0	0.475		0.025
	0	0.025	0.2	0	0	0.075	0.275	0.025	0	0	0	0.025	0.025	0	0.025		0.05	0	0	0.125	0.125	0.35	0	0	0	0.075	0	0.075	0	0	0		0	0.25	0	0.2	0.6	0.15	0	0	0	0	0	0	0	0	0.425		0.025
	0	0.025	0.075	0	0	0.025	0.075	0	0	0.025	0	0	0	0	0.025		0.075	0	0	0.125	0.15	0.15	0	0	0	0.1	0	0.1	0	0	0		0	0.225	0	0.125	0.8	0.275	0.025	0.025	0	0	0	0	0	0	0.225		0.05
	0	0.025	0.025	0	0.025	0.025	0.075	0	0	0.025	0	0	0	0	0		0.025	0	0	0.125	0.175	0.35	0	0	0	0.075	0	0.025	0	0	0		0	0.5	0	0.1	1	0.125	0	0.025	0	0.025	0	0	0	0	0.1		0
	0	0.025	0.075	0	0.05	0.025	0.05	0	0	0.025	0	0	0	0	0.05		0.25	0.025	0	0.025	0.2	0.55	0	0	0	0.05	0	0.05	0	0	0		0.025	0.175	0	0.175	0.875	0.025	0	0	0	0	0	0	0	0	0.35		0.025
	0	0	0.075	0	0.15	0.025	0	0	0	0	0	0	0	0	0		0.2	0	0	0.025	0.175	0.325	0	0	0	0	0	0.05	0	0	0		0	0.025	0	0.325	0.8	0.075	0	0	0	0	0	0	0	0	0.4		0.025
	0	0	0.175	0	0.05	0	0	0	0	0.025	0	0	0	0	0.025		0.025	0	0	0.025	0.3	0.175	0	0	0	0.05	0	0	0	0	0.025		0.05	0.225	0	0.575	0.7	0.075	0	0	0	0.025	0	0	0	0	0.325		0
	0	0	0.15	0	0.225	0	0	0	0	0.025	0.075	0	0	0	0.025		0.175	0	0	0.025	0.25	0.025	0	0	0	0.025	0	0	0	0	0.025		0.05	0.625	0	0.15	0.475	0	0	0	0	0.025	0	0	0	0	0.425		0
	0	0	0.1	0	0.25	0.025	0	0	0.075	0	0.15	0	0	0	0.025		0.05	0	0	0.05	0.175	0.1	0	0	0	0.025	0	0	0	0	0.025		0.05	0.125	0	0.125	0.325	0	0	0	0	0.025	0	0	0	0	0.525		0
	0	0	0.05	0	0.075	0	0	0.025	0.025	0	0.25	0	0	0	0		0.325	0	0	0.05	0.275	0.225	0	0	0.075	0.025	0	0	0	0.025	0		0.025	0.2	0.025	0.125	0.3	0.025	0	0	0	0.05	0	0	0	0	0.325		0
	0	0	0.025	0	0.075	0	0	0.025	0.05	0.025	0.25	0	0	0.05	0		0.1	0	0	0.025	0.225	0.25	0	0	0.075	0	0	0	0	0	0.025		0.025	0.05	0.025	0.125	0.375	0	0.05	0.025	0	0.025	0	0	0	0	0.225		0
	0	0	0.125	0	0.025	0	0	0.025	0	0.05	0.075	0	0	0.075	0		0.175	0	0	0.025	0.2	0.025	0	0	0.075	0	0	0	0	0	0.05		0.025	0.375	0	0.15	0.3	0	0.15	0	0	0.025	0	0	0	0	0.325		0
	0	0	0.075	0	0.025	0	0.025	0	0.025	0	0.05	0	0	0	0		0.325	0	0	0	0.275	0.05	0	0	0.05	0.05	0	0.05	0	0	0		0	0.125	0.05	0.025	0.3	0	0.35	0.025	0	0.05	0	0	0	0	0.2		0
	0	0	0.1	0	0.025	0	0	0	0.025	0.025	0.05	0	0	0.05	0		0.3	0	0	0	0.25	0.175	0	0	0.075	0	0	0.05	0	0	0.025		0	0.175	0	0	0.3	0.025	0.525	0	0	0	0	0	0	0	0.25		0
	0	0	0.05	0	0.025	0	0.175	0	0	0.025	0.175	0	0	0.025	0		0.375	0	0	0	0.175	0.3	0	0.05	0.025	0.075	0	0.025	0	0	0		0	0.55	0	0.025	0.275	0	0.55	0	0	0	0	0.05	0	0	0.25		0
	0	0	0	0	0	0	0.375	0	0	0	0.2	0	0.025	0	0		0.075	0	0	0	0.3	0.125	0	0.075	0.05	0.075	0	0.05	0	0	0.025		0	0.3	0	0	0.25	0	0.525	0	0	0	0	0.025	0	0	0.3		0
	0	0	0.025	0	0	0	0.25	0	0	0	0.075	0	0	0.1	0		0.1	0	0	0	0.275	0.125	0	0.075	0	0.1	0	0.05	0	0	0		0	0.275	0	0.025	0.3	0	0.65	0.025	0	0	0	0.025	0	0	0.375		0
	0	0	0.05	0	0.025	0	0.325	0	0	0	0.3	0	0.025	0.225	0		0.375	0	0	0	0.125	0.475	0	0.075	0	0.1	0.025	0	0	0	0		0	0.625	0	0	0.5	0	0.7	0	0	0	0	0.05	0	0	0.425		0
	0	0.025	0.075	0	0	0	0.35	0	0	0	0.275	0	0.05	0.275	0		0.125	0	0	0	0.05	0.3	0	0.025	0	0	0.025	0	0.025	0	0		0	0.65	0	0	0.6	0	0.525	0	0	0.025	0	0	0	0	0.475		0
	0.025	0	0.075	0	0	0	0.375	0.05	0	0	0.15	0	0.075	0.225	0		0.05	0	0	0	0.025	0.075	0	0.025	0	0.05	0.025	0	0	0	0		0	0.15	0	0	0.575	0	0.45	0	0	0	0.025	0	0	0	0.35		0
	0.025	0	0	0	0.075	0.025	0.45	0	0	0	0.175	0.05	0.15	0.075	0		0.1	0	0	0	0.025	0.35	0	0.1	0	0.05	0.025	0.05	0.05	0	0		0.025	0.35	0	0	0.65	0	0.525	0	0	0	0.05	0	0	0	0.3		0
	0	0	0.05	0	0.05	0.025	0.275	0	0	0	0.025	0.05	0.1	0.075	0		0.05	0	0	0	0.05	0.3	0	0.05	0	0.025	0	0.05	0	0	0		0.025	0.625	0	0	0.7	0	0.45	0	0	0	0	0	0.025	0	0.325		0
	0.025	0	0.025	0	0.025	0	0.025	0	0.025	0	0.075	0.025	0.025	0.025	0		0.1	0	0	0	0.05	0.2	0	0.15	0	0.05	0	0.05	0.025	0	0.05		0.05	0.35	0	0	0.525	0	0.55	0	0	0	0.05	0	0	0	0.175		0
	0	0	0.025	0	0	0	0.125	0	0.025	0	0.025	0.1	0.05	0.025	0		0.05	0	0	0	0.125	0.275	0	0.175	0	0.05	0	0	0.05	0	0.025		0	0.125	0.025	0	0.525	0	0.675	0	0	0	0.025	0	0	0	0.125		0
	0.05	0	0.025	0	0.05	0	0.25	0	0.025	0	0.1	0.025	0	0.025	0.025		0.075	0	0	0	0.15	0.2	0	0	0	0	0	0	0.025	0	0		0.025	0.25	0.025	0.025	0.525	0	0.65	0	0	0	0	0	0.025	0	0.275		0
	0	0	0.05	0	0	0	0.4	0	0	0	0.075	0.125	0	0	0.05		0.125	0	0	0	0.225	0.1	0	0.025	0	0.025	0	0	0.025	0	0.025		0.025	0.15	0.075	0.025	0.25	0	0.65	0	0	0.025	0	0	0.025	0	0.25		0
	0	0	0.025	0	0	0	0.3	0	0	0	0.025	0.05	0	0	0		0.2	0	0	0	0.25	0.1	0	0.025	0	0.075	0	0	0	0.025	0		0.025	0.125	0.05	0	0.275	0	0.55	0	0	0.025	0	0	0	0	0.225		0
	0	0	0	0	0.025	0	0.075	0	0	0.025	0.025	0.1	0.025	0	0.05		0.1	0	0	0	0.15	0.05	0	0.025	0	0.025	0	0	0	0.075	0		0	0.3	0.025	0.325	0.175	0	0.45	0	0	0	0	0	0	0	0.025		0
	0	0	0	0	0	0	0.075	0	0	0.025	0.075	0.025	0.05	0.025	0		0.05	0	0	0.025	0.125	0.025	0	0	0	0.025	0	0	0	0.075	0		0	0.075	0.05	0.475	0.275	0	0.4	0	0	0	0	0	0	0	0.2		0
	0	0	0	0	0	0	0.2	0	0	0	0.05	0.1	0	0.025	0		0.2	0	0	0	0.175	0.05	0	0.05	0	0.05	0	0	0.025	0.05	0		0	0.075	0.05	0.25	0.375	0	0.35	0	0	0.025	0	0	0	0	0.35		0
	0	0	0	0	0	0	0.4	0	0	0.025	0.025	0.05	0.05	0	0.05		0.2	0	0	0	0.275	0	0	0.1	0	0.075	0	0	0	0.05	0		0	0.125	0	0.65	0.35	0	0.325	0.025	0	0.025	0	0	0	0	0.525		0
	0	0	0	0	0	0	0.3	0.05	0	0	0	0.025	0.075	0	0		0.025	0	0	0	0.25	0.025	0	0.05	0	0.05	0	0	0	0.125	0		0	0.025	0.025	0.5	0.25	0	0.3	0	0	0.05	0	0.025	0	0	0.55		0
	0.025	0.025	0	0	0	0.025	0.175	0.05	0	0.025	0.075	0.05	0.075	0	0.025		0.15	0	0	0	0.1	0.025	0	0.1	0	0.125	0	0	0	0.05	0		0.025	0.05	0.025	0.075	0.25	0	0.425	0.025	0	0	0	0	0	0	0.55		0
	0	0	0	0	0	0	0.45	0.025	0	0	0.025	0.1	0.025	0	0		0.225	0	0	0	0.125	0.1	0	0.225	0	0.1	0	0	0	0.05	0		0.025	0.025	0.025	0.025	0.475	0	0.575	0.025	0	0	0	0.025	0	0	0.275		0
	0	0.025	0	0	0	0	0.225	0.025	0	0	0.025	0.1	0.075	0	0		0.325	0	0	0	0.2	0.075	0	0.075	0	0.075	0	0	0	0.05	0		0	0	0.025	0.025	0.375	0	0.6	0.05	0	0.025	0	0	0	0	0.175		0
	0	0	0	0	0	0	0.275	0	0	0	0.025	0.125	0.05	0	0		0.175	0	0	0	0.25	0.1	0	0.1	0	0.075	0	0	0	0.025	0		0	0	0	0	0.125	0	0.55	0	0	0.025	0	0	0	0	0.175		0
	0	0	0	0	0	0	0.225	0.025	0	0	0.05	0.05	0.25	0	0		0.025	0	0	0	0.3	0.025	0	0.175	0	0	0	0	0	0	0		0	0	0	0	0.25	0	0.55	0	0	0	0	0	0	0	0.225		0
	0	0	0	0	0	0	0.225	0.025	0	0	0.025	0.075	0.375	0	0		0.2	0	0	0	0.15	0.075	0	0.1	0	0.025	0	0	0	0	0		0	0	0	0	0.225	0.025	0.475	0	0	0	0	0	0.025	0	0.35		0
	0	0	0	0	0	0	0.1	0	0	0	0.05	0.05	0.225	0	0.025		0.075	0	0	0	0.125	0.075	0	0.05	0.025	0.05	0	0	0.075	0	0		0	0.025	0.05	0	0.05	0	0.375	0.05	0	0	0	0	0.025	0	0.425		0
	0	0	0	0	0	0	0.275	0	0	0.025	0.025	0.025	0.125	0	0.075		0.05	0	0	0	0.075	0	0	0.05	0.025	0.1	0	0	0.075	0.025	0		0	0	0.025	0	0.025	0	0.35	0.025	0	0	0	0	0	0	0.35		0
	0	0	0	0	0.05	0	0.4	0	0	0.075	0.025	0.05	0.075	0	0.05		0.175	0	0	0	0.05	0.025	0	0.025	0.025	0.075	0	0	0.05	0.075	0		0	0	0	0	0.1	0	0.35	0	0	0	0	0	0	0	0.15		0
	0	0	0	0.025	0	0	0.15	0	0	0.225	0.025	0.025	0.1	0	0.05		0.225	0	0.05	0	0.025	0.025	0	0.025	0.025	0.075	0	0	0.025	0.075	0		0	0	0	0	0.025	0	0.25	0	0	0	0	0	0	0	0.175		0
	1	2	3	4	5	6	7	8	9	10	11	12	13	14	15		1	2	3	4	5	6	7	8	9	10	11	12	13	14	15		1	2	3	4	5	6	7	8	9	10	11	12	13	14	15		1
	2.83699	2.18784	7.88789	-15.7662	4.43191	-4.55165	-21.6527	3.00075	-11.4214	11.972	-3.48206	-4.55527	-8.34997	12.5682	4.06965		7.0699	8.00384	2.52766	4.10754	2.40716	7.67131	5.00577	-2.5326	-4.68402	8.5416	1.15986	5.79011	5.18841	2.01717	-0.549063		7.0699	8.00384	2.52766	4.10754	2.40716	7.67131	5.00577	-2.5326	-4.68402	8.5416	1.15986	5.79011	5.18841	2.01717	-0.549063		20.0686
	2.4866	3.89263	12.7207	-0.707953	3.64827	-6.11721	-25.5374	5.04395	-12.0643	4.78729	-3.1308	-7.20918	-8.46915	11.1256	6.38119		7.22935	7.28251	0.916241	10.0504	1.12116	3.65864	6.14613	-2.34725	-2.75287	7.60059	-0.572633	7.06818	5.12519	2.55366	-3.11188		7.22935	7.28251	0.916241	10.0504	1.12116	3.65864	6.14613	-2.34725	-2.75287	7.60059	-0.572633	7.06818	5.12519	2.55366	-3.11188		25.6558
	2.9245	3.98431	11.3957	11.489	2.27103	-5.41208	-15.497	3.73482	-10.0556	3.57416	-2.55045	-11.5807	-9.24191	9.84066	4.92372		6.01438	6.13166	1.83408	6.50566	0.899422	4.13648	4.30638	-2.13055	-0.652344	8.30532	0.92833	6.03811	6.71171	2.28965	-2.24736		6.01438	6.13166	1.83408	6.50566	0.899422	4.13648	4.30638	-2.13055	-0.652344	8.30532	0.92833	6.03811	6.71171	2.28965	-2.24736		23.0201
	2.43309	4.6778	9.8412	14.7046	3.50866	-4.45521	-22.1434	0.0833859	-9.08871	4.7337	-1.57204	-10.7548	-9.39674	11.2023	2.06684		5.47206	7.61965	2.92844	9.84692	1.04534	3.4411	0.890889	-2.45709	2.08838	10.5231	-0.578273	6.46717	5.7454	1.64835	-1.56653		5.47206	7.61965	2.92844	9.84692	1.04534	3.4411	0.890889	-2.45709	2.08838	10.5231	-0.578273	6.46717	5.7454	1.64835	-1.56653		22.2114
	2.57021	3.4002	5.98495	14.2479	3.28009	-4.89744	-4.82507	0.771755	-9.56189	6.52243	-1.94433	-2.84924	-8.14154	10.6205	0.833594		6.12161	8.00277	1.66624	15.3892	2.02499	4.38975	9.36734	-3.33118	2.29127	12.1412	-0.441017	7.21738	1.29982	0.744277	-2.97495		6.12161	8.00277	1.66624	15.3892	2.02499	4.38975	9.36734	-3.33118	2.29127	12.1412	-0.441017	7.21738	1.29982	0.744277	-2.97495		23.8962
	2.52938	4.00026	4.0497	13.2034	2.61011	-4.53752	-0.571893	1.87402	-10.2413	6.54466	2.52508	3.22769	-8.48252	11.5431	0.450782		6.34427	6.8803	1.90445	21.9459	1.99121	3.22738	4.71109	-4.32588	2.84991	10.3432	-1.30083	6.34831	1.96057	2.11564	-5.94499		6.34427	6.8803	1.90445	21.9459	1.99121	3.22738	4.71109	-4.32588	2.84991	10.3432	-1.30083	6.34831	1.96057	2.11564	-5.94499		15.7748
	2.57619	4.25872	8.12279	15.7747	1.55889	-3.94997	-21.8598	2.14477	-11.0186	8.32035	1.34105	5.18204	-8.55247	16.7713	0.696828		6.70794	5.75846	2.59329	21.3198	1.83445	2.02221	4.15149	-3.86672	3.99025	8.73509	-1.51637	6.02367	0.834732	2.74834	-1.50142		6.70794	5.75846	2.59329	21.3198	1.83445	2.02221	4.15149	-3.86672	3.99025	8.73509	-1.51637	6.02367	0.834732	2.74834	-1.50142		26.2114
	2.34415	3.95803	12.5935	16.7667	1.18821	-4.14484	-28.7112	1.5237	-10.9245	10.2141	4.35118	14.6703	-8.52072	13.7918	3.13374		6.32188	5.88427	1.91725	8.62484	1.81059	4.45937	6.23063	-3.58687	2.8538	8.9092	-0.485869	5.97236	1.62879	-0.298002	-2.46716		6.32188	5.88427	1.91725	8.62484	1.81059	4.45937	6.23063	-3.58687	2.8538	8.9092	-0.485869	5.97236	1.62879	-0.298002	-2.46716		32.5079
	2.52008	2.26811	10.287	15.0237	1.60011	-4.09424	-31.0771	1.54051	-10.8975	6.8237	8.11794	16.6073	-8.54143	11.9808	1.59382		4.70066	6.50531	2.18832	14.0108	2.18103	1.07087	4.49341	-4.059	4.59905	8.2063	-4.13781	6.33839	2.74369	-0.329619	-3.24001		4.70066	6.50531	2.18832	14.0108	2.18103	1.07087	4.49341	-4.059	4.59905	8.2063	-4.13781	6.33839	2.74369	-0.329619	-3.24001		28.5958
	2.67481	2.6858	1.98058	16.4392	3.45741	-4.4008	-24.9236	1.81871	-11.2552	8.48702	10.572	17.5126	-9.11013	11.4621	8.50415		4.18675	6.67916	2.34018	14.7947	1.99412	4.15354	-2.17923	-2.13214	3.54273	5.41567	-2.59797	5.69997	4.97749	0.840377	-1.82829		4.18675	6.67916	2.34018	14.7947	1.99412	4.15354	-2.17923	-2.13214	3.54273	5.41567	-2.59797	5.69997	4.97749	0.840377	-1.82829		18.5568
	2.44668	3.66263	1.98836	15.9565	2.48936	-4.1611	-21.9314	2.04401	-10.7345	8.16821	7.66488	29.4968	-9.87871	11.9238	5.79893		5.96524	6.7603	2.1391	9.87563	2.40678	4.07215	-1.24399	-3.30695	2.94106	4.81145	-3.17034	5.8021	4.04524	1.04971	-1.28573		5.96524	6.7603	2.1391	9.87563	2.40678	4.07215	-1.24399	-3.30695	2.94106	4.81145	-3.17034	5.8021	4.04524	1.04971	-1.28573		29.1418
	2.30939	2.25534	3.68748	17.1212	2.50569	-3.87879	-26.2386	1.05614	-10.737	4.63988	8.78938	33.3783	-9.85933	11.0782	0.0510838		6.62766	6.3096	2.70144	10.5544	1.87424	3.42221	-1.75424	-3.83695	5.74347	5.93986	-4.37984	4.22566	1.27651	0.486654	-0.0488221		6.62766	6.3096	2.70144	10.5544	1.87424	3.42221	-1.75424	-3.83695	5.74347	5.93986	-4.37984	4.22566	1.27651	0.486654	-0.0488221		38.339
	2.34169	3.20416	3.44712	15.8932	6.95496	-3.99769	-27.6178	1.23855	-10.9999	5.80397	8.92457	23.0554	-10.9156	9.48333	0.091941		7.65342	4.93967	2.83324	6.93	1.67431	3.31371	-1.04073	-2.77089	4.76356	3.26421	-5.89177	3.48717	2.47473	2.55925	0.629445		7.65342	4.93967	2.83324	6.93	1.67431	3.31371	-1.04073	-2.77089	4.76356	3.26421	-5.89177	3.48717	2.47473	2.55925	0.629445		34.0652
	1.79487	4.31996	3.14496	16.226	7.89603	-4.01162	-22.8235	1.74057	-11.6393	4.15092	10.7026	11.4722	-11.5718	11.056	1.25633		8.83478	4.91886	1.8357	7.18054	2.4002	5.89203	1.65803	-3.06826	5.05948	2.36089	-5.82908	3.75868	1.30886	4.37075	-0.757936		8.83478	4.91886	1.8357	7.18054	2.4002	5.89203	1.65803	-3.06826	5.05948	2.36089	-5.82908	3.75868	1.30886	4.37075	-0.757936		45.5716
	2.19994	1.25343	3.08866	17.0298	3.23527	-3.8434	11.9865	1.95992	-11.6144	2.21181	8.43627	3.99717	-10.7182	11.661	2.21226		9.67415	4.46301	0.566874	6.50525	1.44896	2.65664	1.84385	-3.76095	6.79238	9.65803	-1.10882	3.5274	2.77865	3.87243	-4.52677		9.67415	4.46301	0.566874	6.50525	1.44896	2.65664	1.84385	-3.76095	6.79238	9.65803	-1.10882	3.5274	2.77865	3.87243	-4.52677		33.0739
	2.17159	4.85419	3.21217	17.0674	2.15971	-4.01373	31.263	2.40244	-10.4715	7.54747	9.30733	4.67578	-10.9569	11.2591	0.617657		13.0215	4.66038	0.571468	5.9141	1.36005	2.16709	1.0014	-3.10006	6.02543	12.5766	-7.18895	4.34922	4.23763	2.01447	-4.14314		13.0215	4.66038	0.571468	5.9141	1.36005	2.16709	1.0014	-3.10006	6.02543	12.5766	-7.18895	4.34922	4.23763	2.01447	-4.14314		22.2879
	2.27453	3.27634	3.98863	16.6067	1.65216	-3.34569	26.1188	1.79049	-11.3679	2.49425	10.0928	0.0219759	-12.1564	10.6228	0.404606		12.9898	5.54817	2.29652	6.42763	1.3019	4.29761	0.67207	-3.08505	5.52298	12.2676	-3.17187	3.66555	2.37729	-0.966132	3.51466		12.9898	5.54817	2.29652	6.42763	1.3019	4.29761	0.67207	-3.08505	5.52298	12.2676	-3.17187	3.66555	2.37729	-0.966132	3.51466		19.1081
	2.32405	3.78063	5.25942	16.7883	-2.80066	-3.66544	35.7199	2.21344	-10.6403	3.28145	7.74935	5.20641	-11.9799	9.09777	-2.0642		10.3157	5.87979	2.81354	4.27292	1.18987	3.21561	2.56369	-3.11031	3.80126	13.1494	-5.00503	4.81657	1.3172	-3.10271	-2.92998		10.3157	5.87979	2.81354	4.27292	1.18987	3.21561	2.56369	-3.11031	3.80126	13.1494	-5.00503	4.81657	1.3172	-3.10271	-2.92998		15.4515
	1.7123	4.20133	4.68798	17.7808	-8.37261	-3.35611	29.3667	1.46317	-10.2955	6.22444	11.1427	16.7432	-11.1528	9.55186	-3.65162		8.48028	5.1259	1.17159	7.80733	0.486033	3.08143	4.12515	-2.96652	1.71537	12.8743	-2.77672	2.75642	0.774359	-3.10136	-0.05068		8.48028	5.1259	1.17159	7.80733	0.486033	3.08143	4.12515	-2.96652	1.71537	12.8743	-2.77672	2.75642	0.774359	-3.10136	-0.05068		15.0044
	2.45044	1.79389	5.53977	16.9431	-5.91012	-3.48994	26.6633	0.460332	-11.5222	4.65944	10.839	17.3717	-11.4905	9.46666	-3.18284		7.25914	4.97014	0.397482	10.2278	1.48368	2.88196	4.97314	-3.03084	4.04921	8.68762	-1.56298	4.20301	0.696336	-0.590889	1.8107		7.25914	4.97014	0.397482	10.2278	1.48368	2.88196	4.97314	-3.03084	4.04921	8.68762	-1.56298	4.20301	0.696336	-0.590889	1.8107		22.0424
	2.37259	4.49813	4.56572	18.0969	-11.3406	-3.24998	32.1301	0.132236	-10.8565	3.78467	9.09978	9.05837	-10.3888	10.7012	-7.06308		9.55642	5.45043	-1.53379	8.98736	1.40535	3.44076	4.86137	-2.50706	5.26766	8.94336	-1.33018	4.71475	0.0115963	0.887064	-3.08175		9.55642	5.45043	-1.53379	8.98736	1.40535	3.44076	4.86137	-2.50706	5.26766	8.94336	-1.33018	4.71475	0.0115963	0.887064	-3.08175		27.3269
	1.797	4.42996	4.43736	17.0527	-11.4677	-3.60462	26.3512	0.609421	-11.3107	3.44477	10.4581	1.55488	-6.84954	9.84498	-7.71336		10.3794	4.84451	-2.62833	8.15161	-0.0366108	4.33762	2.93646	-2.25976	6.23018	11.6384	-1.66371	3.61502	0.173275	-0.740057	-1.68659		10.3794	4.84451	-2.62833	8.15161	-0.0366108	4.33762	2.93646	-2.25976	6.23018	11.6384	-1.66371	3.61502	0.173275	-0.740057	-1.68659		23.4985
	1.83223	3.5142	4.67233	16.8687	-6.54095	-3.64895	13.4735	0.706264	-11.5144	2.45233	9.87257	1.67741	-5.91678	9.74757	-4.58128		9.72308	4.3219	-0.853799	4.81402	0.154211	4.69899	3.30217	-2.69286	6.81403	11.1452	-3.15185	3.81815	-0.44943	0.135725	0.692563		9.72308	4.3219	-0.853799	4.81402	0.154211	4.69899	3.30217	-2.69286	6.81403	11.1452	-3.15185	3.81815	-0.44943	0.135725	0.692563		17.746
	1.96801	4.16257	4.40792	12.8476	-7.10274	-3.71238	3.55546	1.38319	-10.3206	3.45296	11.1349	0.492953	-7.90032	7.85719	-4.3703		10.7362	4.89316	0.207737	3.29146	0.722604	2.08917	3.60677	-2.41215	6.61218	11.1696	-3.073	3.4008	1.13692	2.06344	0.565305		10.7362	4.89316	0.207737	3.29146	0.722604	2.08917	3.60677	-2.41215	6.61218	11.1696	-3.073	3.4008	1.13692	2.06344	0.565305		20.7715
	1.424	3.13667	4.24424	14.7139	-6.74848	-5.67848	-1.53618	0.365798	-11.3491	1.69206	10.2549	1.47426	-10.3905	11.8048	-5.53576		10.5906	3.72393	-0.186225	5.96204	1.21241	5.94995	1.2318	-2.68078	2.8783	10.7317	-4.32683	2.82997	1.77491	1.22497	-1.95792		10.5906	3.72393	-0.186225	5.96204	1.21241	5.94995	1.2318	-2.68078	2.8783	10.7317	-4.32683	2.82997	1.77491	1.22497	-1.95792		20.8226
	1.72933	4.53273	3.43453	14.63	-3.87853	-5.45203	3.45002	0.79268	-11.4475	1.2735	10.6296	2.52593	-10.018	10.7257	-3.21248		12.9864	4.24596	-1.21408	2.16861	0.370571	4.65987	3.4145	-1.93748	3.2498	11.6985	-3.42604	2.6295	-0.104464	3.09114	-4.99192		12.9864	4.24596	-1.21408	2.16861	0.370571	4.65987	3.4145	-1.93748	3.2498	11.6985	-3.42604	2.6295	-0.104464	3.09114	-4.99192		22.8055
	1.8769	4.3764	3.95591	15.1853	-3.90248	-4.88573	3.96762	1.4766	-10.7335	3.70031	10.3001	1.19695	-7.38239	11.3572	-2.48556		14.5106	4.58999	-0.90347	2.13474	0.960159	5.1133	1.91484	-1.76076	4.31722	10.3245	-2.44538	3.07018	2.37161	2.26709	-6.80263		14.5106	4.58999	-0.90347	2.13474	0.960159	5.1133	1.91484	-1.76076	4.31722	10.3245	-2.44538	3.07018	2.37161	2.26709	-6.80263		27.8729
	1.89533	1.44023	3.82289	15.3709	-3.74431	-4.99449	-0.238707	1.47873	-10.1759	3.95609	9.96961	1.86449	-7.3573	21.3219	-3.77525		14.1443	3.7361	-1.08012	4.68743	0.24578	2.99699	3.39207	-1.60999	4.96596	10.0683	-5.61132	2.58235	1.61259	-0.373105	-8.66746		14.1443	3.7361	-1.08012	4.68743	0.24578	2.99699	3.39207	-1.60999	4.96596	10.0683	-5.61132	2.58235	1.61259	-0.373105	-8.66746		31.3097
	1.75019	-7.63473	3.96302	16.7803	-4.97008	-4.92109	7.36272	1.22891	-13.4675	2.86582	9.48173	2.6905	-10.3492	19.2187	-4.11721		13.0794	5.03068	-1.1724	6.1868	0.36387	5.57352	6.45876	-2.63471	0.785967	10.0957	-4.23524	2.48555	-2.72866	1.80735	-5.08666		13.0794	5.03068	-1.1724	6.1868	0.36387	5.57352	6.45876	-2.63471	0.785967	10.0957	-4.23524	2.48555	-2.72866	1.80735	-5.08666		27.9666
	1.81671	-13.751	4.24722	15.7815	-4.67313	-4.66048	6.70162	1.02103	-20.2259	0.540327	9.42629	3.35016	-13.2319	11.5316	-4.95174		11.35	5.90449	-1.82702	5.2825	1.46545	4.36336	6.26212	-2.28629	0.404947	10.0159	-5.12461	2.43329	1.45725	0.23102	-6.24914		11.35	5.90449	-1.82702	5.2825	1.46545	4.36336	6.26212	-2.28629	0.404947	10.0159	-5.12461	2.43329	1.45725	0.23102	-6.24914		16.0335
	1.65564	-7.77122	4.79302	13.4576	-3.19964	-4.72938	5.55385	0.814018	-19.5877	3.4154	8.95523	3.20479	-14.898	14.6178	-6.32735		10.7559	6.18507	-2.26469	6.18816	0.299644	5.59614	5.35726	-2.35629	-1.97947	9.2086	-5.02581	5.57679	1.44201	-0.866303	-1.60745		10.7559	6.18507	-2.26469	6.18816	0.299644	5.59614	5.35726	-2.35629	-1.97947	9.2086	-5.02581	5.57679	1.44201	-0.866303	-1.60745		4.57037
	1.90294	-3.43137	4.12714	14.0301	-3.23613	-4.58477	6.03005	0.96693	-17.5319	6.42598	7.27629	4.13921	-11.9242	12.7926	-6.85506		10.3445	6.37393	-2.19792	4.66729	1.06388	2.94722	5.34404	-1.36118	1.76452	9.11714	-9.44285	3.01775	2.77297	1.57042	-1.98152		10.3445	6.37393	-2.19792	4.66729	1.06388	2.94722	5.34404	-1.36118	1.76452	9.11714	-9.44285	3.01775	2.77297	1.57042	-1.98152		6.11512
	2.03304	-1.66201	3.51694	7.71142	-3.59851	-4.54517	8.73908	0.869461	-19.8706	3.23618	5.33364	5.24833	-5.25795	20.8354	-10.9911		8.93062	5.00054	-2.29629	3.58726	0.0692475	5.68904	4.83002	-2.059	-0.548014	9.80024	-5.92681	0.590541	0.498989	2.28123	-1.86432		8.93062	5.00054	-2.29629	3.58726	0.0692475	5.68904	4.83002	-2.059	-0.548014	9.80024	-5.92681	0.590541	0.498989	2.28123	-1.86432		5.27658
	1.51154	-2.70794	3.02397	9.97305	-2.77422	-4.82543	9.47083	0.810494	-16.3257	1.87639	7.04079	3.36505	-5.96414	3.44401	-13.05		7.91882	6.08085	-1.18455	3.64081	-0.536716	5.45289	5.43554	-2.3472	-0.0480514	9.89618	-5.70111	1.4824	-1.71711	0.544232	-4.22662		7.91882	6.08085	-1.18455	3.64081	-0.536716	5.45289	5.43554	-2.3472	-0.0480514	9.89618	-5.70111	1.4824	-1.71711	0.544232	-4.22662		2.75799
	1.16137	-2.44594	-1.87509	14.2483	-3.69094	-5.00094	5.83087	1.0604	-10.6247	2.7047	7.94046	15.6398	-9.53693	9.7363	-11.0526		7.40604	5.44348	-0.634681	6.38745	0.350069	7.06003	5.79487	-2.24411	0.990642	6.71907	-7.96272	1.75064	1.1263	0.254925	-3.9097		7.40604	5.44348	-0.634681	6.38745	0.350069	7.06003	5.79487	-2.24411	0.990642	6.71907	-7.96272	1.75064	1.1263	0.254925	-3.9097		3.75433
	1.25724	-1.35852	3.06303	13.9638	-1.11854	-4.57902	7.99122	0.905329	-9.42649	3.53764	8.21876	18.646	-8.61282	20.9076	-5.28526		7.98215	3.15013	-2.14575	6.20569	0.911374	4.60703	3.62168	-1.65928	-0.822139	8.78223	-4.25145	1.87909	1.06458	2.27382	-1.64165		7.98215	3.15013	-2.14575	6.20569	0.911374	4.60703	3.62168	-1.65928	-0.822139	8.78223	-4.25145	1.87909	1.06458	2.27382	-1.64165		5.28541
	1.66285	-1.41758	1.84502	14.8763	-1.66579	-4.7355	7.18372	0.831295	-11.2605	4.31342	5.19427	20.538	-11.6372	13.3835	-0.7696		8.08159	4.28091	-2.49211	3.02094	0.338579	7.66242	5.21809	-1.77322	1.27	7.80891	-2.17036	1.69904	1.10051	2.17775	-0.750008		8.08159	4.28091	-2.49211	3.02094	0.338579	7.66242	5.21809	-1.77322	1.27	7.80891	-2.17036	1.69904	1.10051	2.17775	-0.750008		5.17062
	2.03236	-3.95025	0.196202	16.6847	-0.792722	-4.76318	6.43302	0.604885	-11.06	5.38357	1.76778	27.1395	-12.362	23.1723	-1.57862		7.88031	5.35757	-1.32594	4.15917	0.755956	6.4864	5.91403	-3.37411	0.704385	6.77088	-3.08972	1.5387	2.49495	2.86897	-0.0713213		7.88031	5.35757	-1.32594	4.15917	0.755956	6.4864	5.91403	-3.37411	0.704385	6.77088	-3.08972	1.5387	2.49495	2.86897	-0.0713213		3.87726
	1.28336	-1.21613	2.58548	15.7898	-1.08677	-5.04931	8.16387	0.821821	-5.36025	9.59592	2.4622	35.615	-14.0541	11.4071	-7.70939		6.83403	3.5272	-1.37574	8.76065	0.538978	3.79279	6.83574	-2.92585	1.00453	8.89718	-4.24734	2.44758	2.14977	4.08809	-1.95894		6.83403	3.5272	-1.37574	8.76065	0.538978	3.79279	6.83574	-2.92585	1.00453	8.89718	-4.24734	2.44758	2.14977	4.08809	-1.95894		5.00849
	1.55041	-1.0189	1.61242	14.6174	-0.125434	-5.8121	10.8172	1.11789	-2.56733	8.65744	4.06095	40.2923	-8.88395	18.9092	-15.9539		6.62338	2.97053	-2.16962	7.51613	1.52106	2.82498	7.81011	-1.44978	-0.0291203	8.26441	-6.99141	1.12547	0.416668	3.30251	-0.747123		6.62338	2.97053	-2.16962	7.51613	1.52106	2.82498	7.81011	-1.44978	-0.0291203	8.26441	-6.99141	1.12547	0.416668	3.30251	-0.747123		5.15732
	1.60132	-1.31385	2.43033	12.8601	-1.08945	-7.35295	29.6392	0.636462	-1.62276	13.4305	4.59012	35.8546	-0.0250654	21.8685	-21.6846		6.96935	3.0591	-2.65936	12.1982	2.34754	2.96576	6.06235	-2.40868	1.13948	10.4832	-7.60924	0.83267	0.430482	-3.16273	-1.75		6.96935	3.0591	-2.65936	12.1982	2.34754	2.96576	6.06235	-2.40868	1.13948	10.4832	-7.60924	0.83267	0.430482	-3.16273	-1.75		3.73699
	1.32596	-2.79914	2.54084	14.1492	-1.93053	-2.21456	27.5661	1.22624	-0.196534	17.5404	3.72846	38.4639	0.846378	18.5782	-22.3643		6.95981	4.4639	-2.7016	20.2947	0.318212	5.0725	6.58302	-1.71993	3.45135	10.8208	-6.83343	2.7626	-0.877628	-2.96462	-0.035771		6.95981	4.4639	-2.7016	20.2947	0.318212	5.0725	6.58302	-1.71993	3.45135	10.8208	-6.83343	2.7626	-0.877628	-2.96462	-0.035771		3.81888
	1.33689	-3.23924	1.80344	14.1692	-0.894952	-2.54879	23.4463	0.962494	-1.09977	18.4191	4.22059	38.4488	-1.41788	16.1159	-10.5442		6.73801	5.22414	-3.27876	19.8516	0.138777	5.77999	4.76303	-3.84075	3.03959	9.62249	-9.57116	1.26022	-1.11752	-3.466	-2.85456		6.73801	5.22414	-3.27876	19.8516	0.138777	5.77999	4.76303	-3.84075	3.03959	9.62249	-9.57116	1.26022	-1.11752	-3.466	-2.85456		3.34308
	1.05394	-4.80171	2.3655	13.2076	-8.55824	-3.77738	36.0948	0.639418	-2.86827	15.5288	3.98869	37.8235	4.00399	17.9916	-12.3955		6.8662	3.39436	-2.88409	14.9771	1.59524	3.99551	4.60992	-2.19032	2.70967	7.31101	-3.51712	1.14871	4.97634	-2.80744	-4.26039		6.8662	3.39436	-2.88409	14.9771	1.59524	3.99551	4.60992	-2.19032	2.70967	7.31101	-3.51712	1.14871	4.97634	-2.80744	-4.26039		1.09592
	1.23273	0.431204	2.4031	11.8462	-10.7438	-4.88283	24.2999	1.0589	-3.12606	17.3022	3.26667	43.498	3.44659	10.9512	-16.7021		6.43731	5.82716	-2.78292	10.0367	1.21746	2.5089	4.90486	-1.67126	2.42416	7.47706	-6.8029	1.36958	1.6296	0.602398	-1.76776		6.43731	5.82716	-2.78292	10.0367	1.21746	2.5089	4.90486	-1.67126	2.42416	7.47706	-6.8029	1.36958	1.6296	0.602398	-1.76776		2.26309
	1.56848	0.159645	2.62892	11.2266	-8.20323	-5.07636	22.8688	0.627517	-2.87864	17.7754	1.26931	39.154	-1.28261	10.7481	-12.5162		5.82145	5.09449	-2.5781	11.4193	-0.108075	1.63235	5.02143	-2.91517	3.3252	9.71677	-4.66357	0.505875	-0.62641	0.221847	-3.88514		5.82145	5.09449	-2.5781	11.4193	-0.108075	1.63235	5.02143	-2.91517	3.3252	9.71677	-4.66357	0.505875	-0.62641	0.221847	-3.88514		-0.103069
	1.69421	-0.902439	2.48139	11.7189	-7.8698	-5.05177	27.1803	0.862713	0.216088	18.7964	-1.38934	37.6508	4.79683	8.45516	-8.98551		5.8953	4.17912	-2.65402	2.9876	0.997418	2.64054	5.09429	-3.01092	4.82453	7.96251	-4.06105	1.99839	-1.30706	-0.848613	3.48649		5.8953	4.17912	-2.65402	2.9876	0.997418	2.64054	5.09429	-3.01092	4.82453	7.96251	-4.06105	1.99839	-1.30706	-0.848613	3.48649		0.546507
	1.21238	1.20098	2.86557	14.0714	-7.92306	-4.96237	25.5289	1.16052	-5.55545	16.4819	0.901151	51.1522	2.87805	7.88324	0.923029		6.05358	3.9432	-3.6581	2.22902	1.50196	2.25157	5.70311	-2.77802	5.67184	5.2467	-3.27963	0.76951	-2.06108	1.17984	0.890087		6.05358	3.9432	-3.6581	2.22902	1.50196	2.25157	5.70311	-2.77802	5.67184	5.2467	-3.27963	0.76951	-2.06108	1.17984	0.890087		1.39282
	1.67799	-2.19355	2.24855	13.1969	-6.76868	-4.68248	11.7273	0.561622	-9.69729	18.114	0.135112	47.588	5.44285	4.7307	7.70448		6.83575	4.60867	-3.57279	4.10708	1.62846	3.34541	5.0571	-1.57962	3.28747	4.47086	-7.24413	0.459268	0.0738774	1.58764	-2.01226		6.83575	4.60867	-3.57279	4.10708	1.62846	3.34541	5.0571	-1.57962	3.28747	4.47086	-7.24413	0.459268	0.0738774	1.58764	-2.01226		1.49637
	0.903606	-1.10232	2.66318	12.9378	-6.76714	-4.9321	6.22288	0.895689	-9.1291	17.8307	-1.4959	36.6116	3.14242	6.77412	7.12834		6.36801	3.22652	-2.97866	8.30729	0.713812	1.24653	3.76909	-2.92712	2.09091	4.08614	-4.0301	0.459256	-0.538334	-1.51841	-1.64462		6.36801	3.22652	-2.97866	8.30729	0.713812	1.24653	3.76909	-2.92712	2.09091	4.08614	-4.0301	0.459256	-0.538334	-1.51841	-1.64462		0.43937
	1.32041	-1.17341	2.18363	18.4809	-6.36348	-4.87843	24.3863	1.05646	-9.60527	16.5712	-0.544905	37.0067	5.53552	4.03528	10.7206		5.78117	3.20295	-3.53599	5.37737	0.929457	2.5416	5.22836	-3.48769	3.29771	2.27715	-2.34103	1.39511	-0.076083	-1.41782	-1.39138		5.78117	3.20295	-3.53599	5.37737	0.929457	2.5416	5.22836	-3.48769	3.29771	2.27715	-2.34103	1.39511	-0.076083	-1.41782	-1.39138		1.15373
	1.18336	-0.517244	2.64893	20.408	-5.85899	-5.30042	44.1465	0.960124	-9.47855	20.3493	-1.94605	44.093	7.56224	5.55027	15.7628		5.6208	4.70846	-4.71553	4.78981	0.782224	2.36731	3.30535	-2.94236	1.30905	3.76367	-5.5202	0.972863	-1.02691	0.651521	3.75022		5.6208	4.70846	-4.71553	4.78981	0.782224	2.36731	3.30535	-2.94236	1.30905	3.76367	-5.5202	0.972863	-1.02691	0.651521	3.75022		1.85156
	1.4314	0.041412	2.82328	14.6143	-6.70241	-4.82902	35.1451	-0.868181	-10.5639	18.7284	-1.68643	40.4871	6.68902	4.81924	16.8076		5.30421	3.83369	-3.85713	5.81049	1.15394	1.61546	1.72461	-2.1131	1.14968	6.97857	-1.95804	1.70811	-3.22971	0.32788	2.55554		5.30421	3.83369	-3.85713	5.81049	1.15394	1.61546	1.72461	-2.1131	1.14968	6.97857	-1.95804	1.70811	-3.22971	0.32788	2.55554		2.073
	1.51783	1.86876	2.19771	12.4814	-8.05252	-4.7437	30.1107	-2.67022	-10.4592	17.6249	-2.39152	34.7537	7.65676	4.80337	16.0563		5.12201	3.41224	-3.03169	5.85764	1.26075	1.85909	3.6734	-2.5817	1.09088	4.51042	-3.12994	0.775044	-0.859058	-0.894887	0.637937		5.12201	3.41224	-3.03169	5.85764	1.26075	1.85909	3.6734	-2.5817	1.09088	4.51042	-3.12994	0.775044	-0.859058	-0.894887	0.637937		1.08707
	0.826022	0.928954	2.39365	11.937	-6.57435	-4.69697	26.4887	-1.28018	-12.3765	19.076	-8.94025	37.8692	9.70621	3.67505	21.3883		4.53288	4.43603	-2.26168	4.15124	0.807799	1.51988	6.2899	-3.92797	3.83268	6.35549	0.551336	2.40111	-0.096197	-0.745828	-5.67203		4.53288	4.43603	-2.26168	4.15124	0.807799	1.51988	6.2899	-3.92797	3.83268	6.35549	0.551336	2.40111	-0.096197	-0.745828	-5.67203		0.744904
	1.40388	-1.72416	1.98276	6.36779	-6.60965	-4.5056	28.9826	-1.33975	-12.0618	18.642	-10.2071	37.7058	7.77978	7.85677	23.4314		4.50563	3.82903	-0.814208	5.41449	0.108483	0.8928	3.0806	-3.67674	4.2456	6.6534	-3.20642	1.16815	0.44056	-0.983586	-6.97434		4.50563	3.82903	-0.814208	5.41449	0.108483	0.8928	3.0806	-3.67674	4.2456	6.6534	-3.20642	1.16815	0.44056	-0.983586	-6.97434		2.40889
	1.02355	0.844223	3.03725	-1.22221	-6.77311	-4.49501	24.6309	-2.02594	-11.5333	19.7652	-10.5257	31.3521	9.03135	7.18018	19.1127		4.52052	3.81701	-0.953155	6.05285	0.833321	2.17065	1.56963	-2.99339	6.24038	4.42273	-1.2858	0.804492	-0.444281	-0.599483	-6.55656		4.52052	3.81701	-0.953155	6.05285	0.833321	2.17065	1.56963	-2.99339	6.24038	4.42273	-1.2858	0.804492	-0.444281	-0.599483	-6.55656		1.46884
	1.23798	1.11988	3.08326	1.03808	-7.67924	-5.08139	20.8978	0.251699	-11.3111	18.7513	-10.2517	24.7808	11.5116	2.15107	10.1222		4.63657	4.21472	-2.7679	8.34445	-0.369496	0.775593	3.81225	-3.65433	5.48475	3.46153	-8.7179	1.48142	0.354485	-0.671304	-6.48024		4.63657	4.21472	-2.7679	8.34445	-0.369496	0.775593	3.81225	-3.65433	5.48475	3.46153	-8.7179	1.48142	0.354485	-0.671304	-6.48024		-0.877043
	1.31515	-0.944593	2.52979	-4.91221	-9.32364	-5.26177	25.3215	1.50427	-11.431	19.2164	-10.9672	20.7167	2.30689	4.11154	4.55153		4.56235	3.85456	-3.69234	9.48216	-0.440848	1.81978	4.57513	-3.51261	5.2886	5.18165	-8.20373	0.938859	-0.27455	-0.396596	-4.51663		4.56235	3.85456	-3.69234	9.48216	-0.440848	1.81978	4.57513	-3.51261	5.2886	5.18165	-8.20373	0.938859	-0.27455	-0.396596	-4.51663		-3.58156
	0.50855	-0.6413	2.15136	-6.2855	-19.7019	-5.01419	28.7092	1.19651	-11.9166	18.6594	-10.7311	19.9146	5.75121	5.17385	12.1094		4.63105	4.21978	-1.94904	4.8569	0.134902	2.63922	6.23052	-2.11781	2.47627	6.35405	-2.67883	0.848431	1.95816	0.608684	-2.9446		4.63105	4.21978	-1.94904	4.8569	0.134902	2.63922	6.23052	-2.11781	2.47627	6.35405	-2.67883	0.848431	1.95816	0.608684	-2.9446		0.980298
	0.920455	-0.778152	2.58904	0.129069	-2.09288	-5.05925	24.636	0.608073	-11.8849	18.2251	-9.22891	19.9256	15.4562	1.81614	15.7875		4.31511	4.51122	-2.59504	12.2777	0.141754	0.59285	4.68708	-2.17048	2.87137	5.33835	-3.24102	1.53607	-0.669676	0.470188	-3.57273		4.31511	4.51122	-2.59504	12.2777	0.141754	0.59285	4.68708	-2.17048	2.87137	5.33835	-3.24102	1.53607	-0.669676	0.470188	-3.57273		4.53965
	0.669752	-1.32402	2.27158	0.207253	4.26979	-4.86368	13.6217	1.43073	-11.677	17.7548	-9.97277	18.4101	-0.477329	4.44677	18.0205		4.09744	4.00927	-4.29195	19.3135	0.696164	2.31369	2.78304	-2.25542	2.39975	4.13665	-3.22422	1.1312	-3.14522	0.417593	-5.19146		4.09744	4.00927	-4.29195	19.3135	0.696164	2.31369	2.78304	-2.25542	2.39975	4.13665	-3.22422	1.1312	-3.14522	0.417593	-5.19146		1.50721
	0.870078	-1.44871	2.26746	0.283746	-0.144633	-5.00488	1.72597	3.58426	-11.6997	17.6083	-9.29594	20.0861	-5.27465	5.42914	18.7597		3.96491	2.99321	-3.77462	11.4072	0.519524	-0.773513	2.9281	-3.4761	-2.2876	3.04979	-4.21128	1.34683	-0.740615	1.09607	-2.9557		3.96491	2.99321	-3.77462	11.4072	0.519524	-0.773513	2.9281	-3.4761	-2.2876	3.04979	-4.21128	1.34683	-0.740615	1.09607	-2.9557		3.31308
	1.21269	1.81048	2.55623	3.98069	-5.88498	-4.44358	-9.48044	3.6656	-12.0739	16.5209	-8.39623	21.1145	8.25854	4.10436	17.3826		3.48704	2.66386	-3.02209	4.98853	0.718515	-0.12986	3.95995	-2.54052	-0.0265199	0.212152	-4.29906	1.39717	0.86029	-0.382035	-4.12548		3.48704	2.66386	-3.02209	4.98853	0.718515	-0.12986	3.95995	-2.54052	-0.0265199	0.212152	-4.29906	1.39717	0.86029	-0.382035	-4.12548		4.87291
	0.98978	-1.21138	2.29912	4.4108	-8.12802	-4.71384	-17.5703	4.12338	-12.3042	14.1999	-7.23111	20.0198	9.64112	4.78646	14.0324		3.64292	3.60662	-4.3536	8.37826	-0.210392	-0.363977	1.35343	-2.08209	0.938966	-0.941595	-1.73401	0.710801	0.315706	-1.34126	-6.22971		3.64292	3.60662	-4.3536	8.37826	-0.210392	-0.363977	1.35343	-2.08209	0.938966	-0.941595	-1.73401	0.710801	0.315706	-1.34126	-6.22971		5.22966
	1.00349	0.0162668	1.87768	4.44696	-8.31674	-4.81503	-12.0904	4.40805	-9.46349	13.1258	-7.10408	19.5015	11.8136	3.63548	10.5559		3.44717	4.75265	-3.11208	7.97575	0.965533	0.414074	3.12313	-2.63028	1.14024	-0.505673	-2.65122	0.0172401	-2.09956	-3.29605	-4.65908		3.44717	4.75265	-3.11208	7.97575	0.965533	0.414074	3.12313	-2.63028	1.14024	-0.505673	-2.65122	0.0172401	-2.09956	-3.29605	-4.65908		4.17123
	1.21178	2.0671	2.2891	3.02745	-8.16363	-5.03864	-8.99087	3.74519	-2.84738	15.4832	-3.98884	20.2038	9.4805	3.54415	7.94307		3.35725	3.48398	-2.81489	8.6366	1.24756	0.490225	4.8549	-3.28505	3.04454	0.86032	-2.33632	0.700364	-2.28261	-4.00544	-4.26804		3.35725	3.48398	-2.81489	8.6366	1.24756	0.490225	4.8549	-3.28505	3.04454	0.86032	-2.33632	0.700364	-2.28261	-4.00544	-4.26804		4.98345
	1.15505	-1.58434	2.38256	3.14163	-6.79113	-6.78475	-0.234909	3.34153	-6.24794	16.1392	-8.07109	19.975	6.25498	6.60968	7.84852		3.47939	2.75962	-4.05499	7.35983	0.230233	1.0394	2.87379	-1.32187	2.67645	3.57376	0.345366	0.904169	-2.20805	0.811229	-5.26726		3.47939	2.75962	-4.05499	7.35983	0.230233	1.0394	2.87379	-1.32187	2.67645	3.57376	0.345366	0.904169	-2.20805	0.811229	-5.26726		4.82685
	1.16088	-1.98902	0.697777	5.08257	-7.4606	-8.00972	-6.21043	3.46911	-9.5217	15.2351	-9.83462	19.7995	9.34889	5.36725	6.82016		3.18143	2.08708	-3.52846	5.37097	0.891882	-0.130744	1.98011	-2.49046	2.51556	5.57479	-1.69878	-0.401933	-2.24506	0.0956593	-7.67614		3.18143	2.08708	-3.52846	5.37097	0.891882	-0.130744	1.98011	-2.49046	2.51556	5.57479	-1.69878	-0.401933	-2.24506	0.0956593	-7.67614		3.82844
	0.812002	-1.10061	0.885618	5.25949	-7.25493	-5.93687	-9.90903	3.73313	-10.9304	10.8941	-8.91534	20.3323	9.82833	6.51408	5.83372		3.07625	0.176225	-3.2077	4.59943	0.986804	1.01668	2.05491	-2.9174	1.77631	6.35256	-2.04168	-1.24168	-1.44091	-4.97565	-0.642925		3.07625	0.176225	-3.2077	4.59943	0.986804	1.01668	2.05491	-2.9174	1.77631	6.35256	-2.04168	-1.24168	-1.44091	-4.97565	-0.642925		4.35307
	0.695556	-1.20962	0.635648	4.73535	-9.09844	-7.47717	-2.22116	4.4615	-11.2889	8.20915	-7.31701	20.52	-2.44033	3.09677	5.71068		2.95511	1.70494	-2.46175	3.27808	0.946762	0.839556	1.79763	-2.70641	2.32155	7.77524	-1.19315	-2.08142	-1.91319	-3.27067	-2.45402		2.95511	1.70494	-2.46175	3.27808	0.946762	0.839556	1.79763	-2.70641	2.32155	7.77524	-1.19315	-2.08142	-1.91319	-3.27067	-2.45402		3.53436
	0.711142	-1.80161	0.988469	5.70561	-7.92661	-5.21771	1.1866	1.3429	-11.229	10.0086	1.62492	17.9101	-1.77341	4.88962	5.23421		2.9535	2.36487	-1.94004	0.760333	0.555611	-0.135381	3.54357	-2.33361	5.01395	6.37422	-2.67497	-1.26903	-2.52025	-1.37897	-3.08764		2.9535	2.36487	-1.94004	0.760333	0.555611	-0.135381	3.54357	-2.33361	5.01395	6.37422	-2.67497	-1.26903	-2.52025	-1.37897	-3.08764		4.02785
	1.11327	-2.3684	1.52912	4.74576	-6.97587	-3.77298	13.3378	1.32757	-10.7145	11.6085	-8.83709	16.5218	4.73968	3.16261	7.21434		3.2483	2.75193	-3.35507	2.42833	0.0620946	1.10276	4.18327	-4.26455	4.30399	4.0011	-1.08334	-1.07584	-0.109125	-0.616697	-4.97442		3.2483	2.75193	-3.35507	2.42833	0.0620946	1.10276	4.18327	-4.26455	4.30399	4.0011	-1.08334	-1.07584	-0.109125	-0.616697	-4.97442		4.27437
	0.669674	-1.5537	1.56492	7.67467	-6.79858	-6.95946	21.6034	1.53882	-11.3009	11.5875	-9.61587	18.8124	4.02662	3.82062	6.64861		3.15254	1.47207	-4.00549	-0.0367115	1.44137	0.0818895	5.69711	-2.93319	2.32541	5.22537	-3.14359	-1.86687	-0.719627	-1.98487	-5.74718		3.15254	1.47207	-4.00549	-0.0367115	1.44137	0.0818895	5.69711	-2.93319	2.32541	5.22537	-3.14359	-1.86687	-0.719627	-1.98487	-5.74718		5.24135
	0.503106	-2.27564	1.22481	7.54473	-6.07797	-7.88723	11.6994	1.2348	-11.0856	10.8377	-11.1172	20.7325	8.51714	4.13772	3.50436		3.16976	1.85862	-4.30062	0.628284	2.08993	1.54062	5.01508	-1.95179	1.06193	6.05587	-1.70927	0.39461	-0.62911	-2.07971	-4.40732		3.16976	1.85862	-4.30062	0.628284	2.08993	1.54062	5.01508	-1.95179	1.06193	6.05587	-1.70927	0.39461	-0.62911	-2.07971	-4.40732		3.18842
	0.948006	-2.45994	-0.105137	8.33434	-5.4117	-8.42453	-3.79736	1.37133	-10.0527	11.418	-10.8103	17.8829	15.0858	3.78153	3.3348		2.66914	1.71642	-5.43218	1.0802	0.0382767	2.78251	3.86639	-2.43019	0.82538	3.99797	1.35485	0.408278	-2.29331	-0.583962	-3.45005		2.66914	1.71642	-5.43218	1.0802	0.0382767	2.78251	3.86639	-2.43019	0.82538	3.99797	1.35485	0.408278	-2.29331	-0.583962	-3.45005		4.53181
	0.315171	0.859361	-1.36612	8.22578	-7.48017	-7.64664	0.377498	0.850474	-10.9245	10.8052	-10.122	14.353	13.2531	3.33717	2.17848		2.59475	1.64268	-7.26917	0.650101	-0.553595	3.97865	2.61433	-1.30724	1.80172	3.86951	-3.64873	0.864365	-1.05459	-1.968	-4.13384		2.59475	1.64268	-7.26917	0.650101	-0.553595	3.97865	2.61433	-1.30724	1.80172	3.86951	-3.64873	0.864365	-1.05459	-1.968	-4.13384		3.75855
	0.289831	-1.13786	0.407911	9.26558	-9.13637	-6.97794	5.64576	1.03296	-11.1484	9.41434	-9.38832	13.6602	8.72859	4.97512	0.736757		2.66846	1.41558	-6.26343	0.27078	-0.107968	2.8828	2.74675	-1.6484	2.4116	6.01721	0.299756	-0.544608	-0.514463	-2.34274	-3.7961		2.66846	1.41558	-6.26343	0.27078	-0.107968	2.8828	2.74675	-1.6484	2.4116	6.01721	0.299756	-0.544608	-0.514463	-2.34274	-3.7961		3.71878
	0.926635	-1.0318	0.0983027	8.30542	-8.37736	-7.70851	6.1517	0.15411	-10.9141	6.54517	-6.49694	13.483	7.95349	4.8341	0.879745		2.50865	0.746165	-3.36479	0.563503	-0.459829	2.4194	4.84078	-1.71159	3.7308	6.60881	-0.40767	0.270549	-6.13392	-2.69259	-2.72912		2.50865	0.746165	-3.36479	0.563503	-0.459829	2.4194	4.84078	-1.71159	3.7308	6.60881	-0.40767	0.270549	-6.13392	-2.69259	-2.72912		1.4181
	1.06999	-1.98629	0.483165	7.02751	-8.37588	-7.69545	3.39863	0.79837	-12.0053	5.0045	-6.47615	13.1072	4.75185	3.05706	0.849695		2.41856	1.04257	-8.85179	-0.702147	-0.211751	1.96371	2.09634	-1.15926	3.72022	6.57964	-1.92214	0.505089	-3.36858	-2.94933	-3.36573		2.41856	1.04257	-8.85179	-0.702147	-0.211751	1.96371	2.09634	-1.15926	3.72022	6.57964	-1.92214	0.505089	-3.36858	-2.94933	-3.36573		-1.23259
	0.704616	-1.06944	1.37888	8.22553	-7.52433	-7.92412	3.7022	0.689525	-13.7395	7.47459	-11.0952	14.1217	4.24862	10.5915	1.35218		1.8083	0.732572	-11.4471	-1.1177	-0.187068	2.13028	0.813551	-1.44313	3.38058	5.75483	-1.51058	-1.02775	-1.06077	-1.98836	-5.44178		1.8083	0.732572	-11.4471	-1.1177	-0.187068	2.13028	0.813551	-1.44313	3.38058	5.75483	-1.51058	-1.02775	-1.06077	-1.98836	-5.44178		-7.50111
	0.992623	0.251002	1.95933	-0.945368	-8.206	-3.32482	5.372	0.832399	-14.1776	5.62404	-2.49733	13.3649	10.7826	7.60125	1.27962		2.03503	1.33402	-10.7308	-0.0336459	-0.00247475	2.23118	2.97006	-1.11011	2.13612	5.95196	-4.799	-0.404069	-2.48142	-2.64834	-3.84957		2.03503	1.33402	-10.7308	-0.0336459	-0.00247475	2.23118	2.97006	-1.11011	2.13612	5.95196	-4.799	-0.404069	-2.48142	-2.64834	-3.84957		-2.09978
	1.26191	-1.57775	1.84365	-5.08143	-6.0878	0.14807	5.24854	0.669275	-13.3598	4.53131	-5.58307	12.5784	0.871982	4.80252	1.67186		1.92486	2.14723	-8.59148	-0.409181	0.412	0.365402	3.03905	-0.568925	0.0688037	5.70585	-1.9497	-2.68235	0.416636	-2.98543	-1.14025		1.92486	2.14723	-8.59148	-0.409181	0.412	0.365402	3.03905	-0.568925	0.0688037	5.70585	-1.9497	-2.68235	0.416636	-2.98543	-1.14025		-0.0202519
	0.709232	-1.11265	1.99927	-1.88068	-6.28821	-1.12709	1.01245	0.555843	-11.2251	5.24687	-5.18272	11.5033	-12.7292	5.45075	1.57148		1.66836	1.36662	-5.45592	-0.711993	0.374408	-0.490215	0.109122	-1.2887	2.96375	5.26452	-3.5055	-3.01505	-4.57418	-3.71619	1.25361		1.66836	1.36662	-5.45592	-0.711993	0.374408	-0.490215	0.109122	-1.2887	2.96375	5.26452	-3.5055	-3.01505	-4.57418	-3.71619	1.25361		-1.3974
	1.11631	0.650483	1.23857	-1.04178	-7.06116	0.565856	2.34782	0.645622	-11.9816	3.70066	-4.90451	7.86139	-5.83522	6.5416	0.59952		2.26345	0.340508	-0.174366	-0.759537	-1.74933	-3.06804	1.82659	-4.70615	2.23609	4.87916	-4.06673	-2.53942	-4.24451	-6.23275	5.95714		2.26345	0.340508	-0.174366	-0.759537	-1.74933	-3.06804	1.82659	-4.70615	2.23609	4.87916	-4.06673	-2.53942	-4.24451	-6.23275	5.95714		-1.17853
	0.767234	-2.3051	1.82966	-1.19007	-7.07135	-0.232061	4.68772	0.682748	-11.9968	4.00009	-5.77945	10.5367	6.91585	4.36094	0.523158		2.66788	1.5267	10.8471	1.02325	-0.409194	0.113966	3.19744	-4.94553	3.44874	4.43014	-1.43871	-1.29863	1.37248	-5.03937	0.905864		2.66788	1.5267	10.8471	1.02325	-0.409194	0.113966	3.19744	-4.94553	3.44874	4.43014	-1.43871	-1.29863	1.37248	-5.03937	0.905864		-2.97909
	0.856481	-0.338451	1.88564	0.241242	-12.9201	-0.909281	6.28082	0.625572	-12.787	0.827858	-4.96548	11.5826	11.404	7.88229	0.0523751		2.6389	1.50687	13.6841	1.14078	0.0599611	-0.659777	1.0725	-4.60014	4.599	4.98392	-2.19916	-2.19167	-1.19201	-1.85998	-2.47573		2.6389	1.50687	13.6841	1.14078	0.0599611	-0.659777	1.0725	-4.60014	4.599	4.98392	-2.19916	-2.19167	-1.19201	-1.85998	-2.47573		-2.60383
	0.693105	-8.12811	0.882788	0.44649	-21.5645	0.0245704	7.44542	0.482402	-13.3789	-6.14189	-3.78729	8.37389	10.159	4.79199	0.933253		2.01919	1.22339	9.17885	0.792116	-0.111461	-1.195	0.87766	-4.30946	1.76852	3.43146	-2.25973	-0.0321712	-2.87925	-0.880805	-0.114492		2.01919	1.22339	9.17885	0.792116	-0.111461	-1.195	0.87766	-4.30946	1.76852	3.43146	-2.25973	-0.0321712	-2.87925	-0.880805	-0.114492		-2.77147
	0.917358	-7.65632	1.1071	0.873182	-14.0536	-0.501324	5.33792	0.673134	-13.6888	-6.395	-5.9175	8.19656	13.4809	5.01151	2.18535		1.64014	0.434144	13.9409	1.33107	0.663984	0.939086	2.05197	-2.73272	0.913522	2.94024	-3.61883	0.0235171	-1.3895	-1.84249	-0.0773863		1.64014	0.434144	13.9409	1.33107	0.663984	0.939086	2.05197	-2.73272	0.913522	2.94024	-3.61883	0.0235171	-1.3895	-1.84249	-0.0773863		-1.46417
	1.07707	-4.75294	1.87378	1.58653	-18.4115	-2.26722	6.548	2.25104	-14.6143	-6.59578	-4.27331	8.69924	14.3496	3.95489	6.67037		1.70031	0.778697	18.8407	1.59457	0.294748	-0.643634	0.0358007	-1.76536	0.557815	3.22327	-0.777536	-0.145479	1.21022	-1.61233	-1.49042		1.70031	0.778697	18.8407	1.59457	0.294748	-0.643634	0.0358007	-1.76536	0.557815	3.22327	-0.777536	-0.145479	1.21022	-1.61233	-1.49042		5.47148
	0.65966	-2.02721	0.978496	0.613542	-13.211	-3.58452	2.21786	3.92384	-12.5779	-6.52206	-5.25273	9.75373	9.11101	5.65696	8.15257		2.15212	0.126382	15.8729	-0.377576	0.31489	1.22404	0.0570049	-2.51196	-1.10967	2.43947	-6.59613	-0.633706	2.23074	-1.74076	1.29382		2.15212	0.126382	15.8729	-0.377576	0.31489	1.22404	0.0570049	-2.51196	-1.10967	2.43947	-6.59613	-0.633706	2.23074	-1.74076	1.29382		1.23059
	0.879375	-0.507105	2.27116	-1.21221	-2.60595	-4.5317	-2.6512	1.35505	-11.5319	-7.22287	-7.55871	9.90045	8.73858	4.95744	3.0372		1.82471	0.330585	18.3511	1.09555	0.963771	-0.30099	0.432231	-3.33747	-1.11511	1.23912	-5.79612	-0.529776	0.75187	-0.507819	-0.48801		1.82471	0.330585	18.3511	1.09555	0.963771	-0.30099	0.432231	-3.33747	-1.11511	1.23912	-5.79612	-0.529776	0.75187	-0.507819	-0.48801		-0.493245
	0.374148	-0.763757	2.54684	0.410218	-12.2555	-3.88724	-3.55404	1.26137	-12.3657	-6.30327	-9.65342	10.3654	9.31171	4.55063	0.362947		1.71048	0.601526	24.4265	1.25663	0.783498	2.14961	-1.08494	-3.04582	0.028174	0.598191	-4.17208	-1.12719	-0.345575	-0.46514	-3.03773		1.71048	0.601526	24.4265	1.25663	0.783498	2.14961	-1.08494	-3.04582	0.028174	0.598191	-4.17208	-1.12719	-0.345575	-0.46514	-3.03773		2.42667
	0.471626	-0.768121	0.593494	0.697526	-19.6573	-3.50349	-1.51766	0.694655	-11.9052	-5.11087	-14.1813	10.3107	7.37172	4.3114	0.184605		1.74413	0.459238	18.3698	-0.381321	1.2002	-1.45442	0.122932	-3.41929	0.920942	3.21524	-1.93141	-0.494157	0.816997	-2.7828	-9.25734		1.74413	0.459238	18.3698	-0.381321	1.2002	-1.45442	0.122932	-3.41929	0.920942	3.21524	-1.93141	-0.494157	0.816997	-2.7828	-9.25734		2.70425
	0.631697	-2.6031	-0.797998	0.380833	-23.3861	-4.48244	-0.131677	0.853923	-12.6386	-5.88106	-10.4064	9.81276	6.80038	5.99861	-0.191442		1.08428	0.863483	10.6789	-0.243417	0.553445	0.526257	2.10383	-2.35085	-0.0960055	1.65596	-3.9465	0.777632	-0.426366	-1.27521	-7.62331		1.08428	0.863483	10.6789	-0.243417	0.553445	0.526257	2.10383	-2.35085	-0.0960055	1.65596	-3.9465	0.777632	-0.426366	-1.27521	-7.62331		2.12796
	0.367716	-0.92234	-0.638846	-0.719307	-21.6864	-3.26319	1.65707	0.831322	-11.8706	-4.69015	-3.11165	10.4935	4.94371	7.41566	-1.16619		0.830725	-0.0358207	10.8358	0.906734	0.607169	2.13344	-1.88302	-3.45392	0.454774	1.61422	-1.61796	-0.644582	-3.76196	-2.1734	-3.82536		0.830725	-0.0358207	10.8358	0.906734	0.607169	2.13344	-1.88302	-3.45392	0.454774	1.61422	-1.61796	-0.644582	-3.76196	-2.1734	-3.82536		2.14632
	0.820667	-1.52751	-1.56656	-2.89993	-17.5747	-3.32576	-2.47609	1.01583	-11.6011	-3.50903	0.556103	8.21264	2.39991	5.20918	-4.49		1.39657	-0.154728	3.02699	1.57099	0.810556	2.42661	-2.48089	-2.2472	-0.380151	2.03969	-2.30311	-2.73305	-3.35698	-3.01902	-2.18977		1.39657	-0.154728	3.02699	1.57099	0.810556	2.42661	-2.48089	-2.2472	-0.380151	2.03969	-2.30311	-2.73305	-3.35698	-3.01902	-2.18977		2.34024
	0.341637	-1.195	-2.51205	-15.8483	-19.5753	-3.50082	0.151332	0.686524	-11.855	-2.41326	1.45862	8.38149	2.2992	3.5546	-3.38663		2.05439	0.280435	1.01728	0.71776	-0.256211	0.953611	1.02888	-3.43004	0.692755	2.50124	0.272658	-3.08415	-2.23303	-0.295563	-2.26999		2.05439	0.280435	1.01728	0.71776	-0.256211	0.953611	1.02888	-3.43004	0.692755	2.50124	0.272658	-3.08415	-2.23303	-0.295563	-2.26999		5.00019
	0.282177	-2.69106	-1.59532	3.90854	-19.8906	-3.48777	3.2044	1.03054	-13.3454	-1.34781	13.4013	9.00777	3.0485	3.14256	-2.57204		1.42087	0.312267	2.59769	0.717521	-0.171763	0.944619	0.765623	-5.69205	0.480505	3.90881	-3.77121	-3.22947	-0.640426	-0.609449	1.60348		1.42087	0.312267	2.59769	0.717521	-0.171763	0.944619	0.765623	-5.69205	0.480505	3.90881	-3.77121	-3.22947	-0.640426	-0.609449	1.60348		4.80441
	0.234941	-1.16766	-2.47758	15.4926	-23.3931	-3.16348	2.96931	1.21391	-16.7214	0.359229	8.2874	6.93525	2.0749	2.93521	-3.90402		1.60353	-0.782913	-0.973569	0.709566	0.884557	1.42403	-1.2819	-4.47442	0.114014	4.46602	-0.273696	-2.93856	-2.35987	-0.0561635	-0.758893		1.60353	-0.782913	-0.973569	0.709566	0.884557	1.42403	-1.2819	-4.47442	0.114014	4.46602	-0.273696	-2.93856	-2.35987	-0.0561635	-0.758893		2.40097
	0.784831	-1.14259	-0.363877	9.97733	-8.69444	-2.86513	1.6865	0.733043	-24.7425	-4.98628	14.0799	5.57369	0.420406	3.28898	-3.00111		1.46533	-0.640348	2.50919	-0.356977	0.00633333	0.689129	-2.25873	-3.30794	-0.752224	4.41776	-0.821401	-0.23545	-2.24074	-0.747556	-0.758688		1.46533	-0.640348	2.50919	-0.356977	0.00633333	0.689129	-2.25873	-3.30794	-0.752224	4.41776	-0.821401	-0.23545	-2.24074	-0.747556	-0.758688		4.22016
	0.419605	-0.0643776	0.033225	2.18581	11.8264	-3.52805	0.510218	0.915457	-26.9528	-5.6168	25.0019	5.66877	0.638599	5.56407	-4.88261		0.540556	0.50511	1.65421	0.149778	0.407684	1.09779	-1.39707	-1.71709	-0.796922	3.53103	-4.01667	-0.688577	0.292633	-1.29339	4.33247		0.540556	0.50511	1.65421	0.149778	0.407684	1.09779	-1.39707	-1.71709	-0.796922	3.53103	-4.01667	-0.688577	0.292633	-1.29339	4.33247		3.95151
	1.05248	-4.00909	0.205304	-1.34687	10.4384	-3.1926	-0.215238	0.83471	-28.079	-3.93714	23.7988	4.53521	1.05525	2.76575	-6.71922		-0.423974	0.366786	-4.46859	-0.202404	1.66421	0.0429061	-0.938685	-1.65736	-2.40404	3.07851	-3.72736	-0.584895	-0.385065	-0.915953	1.53279		-0.423974	0.366786	-4.46859	-0.202404	1.66421	0.0429061	-0.938685	-1.65736	-2.40404	3.07851	-3.72736	-0.584895	-0.385065	-0.915953	1.53279		1.44951
	1.05863	-6.39092	0.169299	-1.72256	15.6063	-3.22523	0.370223	0.292356	-25.2673	0.712303	12.3537	4.42757	1.29425	11.3785	-8.97548		-0.355268	1.93875	-4.77761	-1.07991	0.77484	0.910413	-0.530855	-1.31239	-2.43653	2.43975	-1.90986	0.647801	-1.61059	-3.06187	1.30471		-0.355268	1.93875	-4.77761	-1.07991	0.77484	0.910413	-0.530855	-1.31239	-2.43653	2.43975	-1.90986	0.647801	-1.61059	-3.06187	1.30471		0.998136
	0.699277	-1.29487	-0.533881	-1.52112	15.4219	-3.49851	-0.177842	-0.175156	-17.614	5.78344	4.43041	5.29766	5.27442	3.83352	-9.27488		0.0768558	1.76846	-1.46267	-0.538059	0.213477	1.27315	-2.52125	-0.657785	-1.2153	2.42635	-7.59818	-0.470702	-2.09296	-4.9927	2.48256		0.0768558	1.76846	-1.46267	-0.538059	0.213477	1.27315	-2.52125	-0.657785	-1.2153	2.42635	-7.59818	-0.470702	-2.09296	-4.9927	2.48256		1.50185
	0.852169	-3.78812	-0.444106	0.182307	11.1052	-3.02637	-0.13078	-0.046594	-13.567	-6.6921	-1.36302	5.08939	6.21789	2.38016	-6.28837		0.292327	1.24206	-0.911588	-0.86646	1.8718	1.28158	-1.72492	-1.35185	-1.41837	3.33735	-4.12937	-0.0397792	-1.2635	-4.23235	2.82981		0.292327	1.24206	-0.911588	-0.86646	1.8718	1.28158	-1.72492	-1.35185	-1.41837	3.33735	-4.12937	-0.0397792	-1.2635	-4.23235	2.82981		1.53683
	0.805569	-2.9882	-0.410715	-0.396083	13.9187	-3.31056	0.802057	0.385033	-5.12322	-5.87226	2.55103	3.69906	3.20037	2.98651	-7.88149		-0.152157	-0.650277	-3.6402	0.934273	1.08655	0.364229	-0.781756	-0.284256	0.516613	2.0207	-5.16705	0.709767	-2.15755	-1.33754	0.664094		-0.152157	-0.650277	-3.6402	0.934273	1.08655	0.364229	-0.781756	-0.284256	0.516613	2.0207	-5.16705	0.709767	-2.15755	-1.33754	0.664094		1.97924
	0.84989	-0.723105	0.529507	-0.346117	14.2281	-0.426397	0.0873912	0.991692	1.3702	-7.52806	-6.49865	3.52911	1.93854	3.80708	-1.72993		-0.192299	1.05697	-2.85041	-1.08949	0.0388894	2.10776	-0.0642038	-0.964874	0.378918	1.62851	-2.44477	0.520485	-1.69356	0.0612669	0.187161		-0.192299	1.05697	-2.85041	-1.08949	0.0388894	2.10776	-0.0642038	-0.964874	0.378918	1.62851	-2.44477	0.520485	-1.69356	0.0612669	0.187161		1.62106
	0.574038	0.389992	0.613355	-2.4985	7.54881	-0.295337	-0.517799	0.346718	3.9212	-6.6565	6.53254	5.73015	1.99992	4.34752	3.722		-0.285584	0.930872	-4.44261	-0.417736	0.530992	-0.68949	0.0789245	-1.2747	-2.15781	1.65082	-4.4966	0.571301	-1.02608	0.925114	0.924424		-0.285584	0.930872	-4.44261	-0.417736	0.530992	-0.68949	0.0789245	-1.2747	-2.15781	1.65082	-4.4966	0.571301	-1.02608	0.925114	0.924424		1.86197
	0.870518	0.829528	-0.21588	-1.43309	0.844253	-1.64204	-1.35129	0.629149	-1.99293	-5.80274	11.9288	4.98322	1.71489	2.45534	1.35708		0.286105	-0.241484	-0.844492	0.671219	-0.877039	0.134316	0.14827	0.381174	0.204996	1.51032	-2.80238	0.679892	-1.6735	0.895164	0.251783		0.286105	-0.241484	-0.844492	0.671219	-0.877039	0.134316	0.14827	0.381174	0.204996	1.51032	-2.80238	0.679892	-1.6735	0.895164	0.251783		-2.59089
	0.90541	-0.788901	-1.92649	0.0664951	-4.90792	0.798562	0.0466358	0.101971	-17.0047	-4.11994	10.9499	5.02599	0.17577	3.28913	0.813906		0.316244	-0.751529	1.14582	1.01928	-0.132785	-0.687751	-0.151827	-0.269044	-1.09799	-0.817977	-4.59354	1.32629	-2.56466	-0.0443613	0.0994504		0.316244	-0.751529	1.14582	1.01928	-0.132785	-0.687751	-0.151827	-0.269044	-1.09799	-0.817977	-4.59354	1.32629	-2.56466	-0.0443613	0.0994504		2.45398
	1.06456	-1.09676	-0.907314	0.344116	-4.13004	-0.968045	0.692894	0.114713	-23.0927	-1.28638	1.17262	4.94106	0.342246	0.270893	0.628541		0.14172	0.746245	-3.95928	0.581808	0.606132	1.58048	-0.952771	-0.0455511	-4.60948	-0.589097	-0.764278	0.0394697	-0.531621	-1.48923	0.420423		0.14172	0.746245	-3.95928	0.581808	0.606132	1.58048	-0.952771	-0.0455511	-4.60948	-0.589097	-0.764278	0.0394697	-0.531621	-1.48923	0.420423		2.37648
	0.971117	-0.166122	-1.08175	1.23831	-0.993061	-1.32441	-0.732953	-0.0905444	-15.4677	-3.42701	-2.39657	5.02747	1.66891	0.338194	0.166846		-0.107966	-0.564239	-3.50117	-0.878634	-0.352278	-1.04556	-0.191673	0.954592	-3.04148	0.84089	-2.0438	-0.196166	0.952385	-0.832224	0.181027		-0.107966	-0.564239	-3.50117	-0.878634	-0.352278	-1.04556	-0.191673	0.954592	-3.04148	0.84089	-2.0438	-0.196166	0.952385	-0.832224	0.181027		-0.109356
	0.449205	0.126117	-0.225005	2.18072	-5.03088	-0.742044	1.64874	-0.217392	-8.11728	-4.94282	-1.02596	3.88686	1.69489	0.688938	-0.0727395		0.429406	-0.228161	-2.96596	0.60986	-0.110832	-0.262921	-0.787735	0.465319	-0.360969	-0.337991	-2.18632	0.617667	-1.29388	-0.323285	-1.69481		0.429406	-0.228161	-2.96596	0.60986	-0.110832	-0.262921	-0.787735	0.465319	-0.360969	-0.337991	-2.18632	0.617667	-1.29388	-0.323285	-1.69481		1.49027
	0.791705	0.465587	-0.413915	-0.273052	-1.68276	-0.606529	0.0327612	0.78213	-3.85609	3.50044	-3.647	2.68044	1.03505	-3.43606	1.56706		0.830481	0.991945	-2.79133	-0.297209	-0.101615	-0.754828	-1.39371	0.199975	0.906436	0.708199	-4.62598	0.523908	-7.0196	-2.25518	-0.972713		0.830481	0.991945	-2.79133	-0.297209	-0.101615	-0.754828	-1.39371	0.199975	0.906436	0.708199	-4.62598	0.523908	-7.0196	-2.25518	-0.972713		1.52558
	0.0509067	-0.404959	-0.105063	-2.70207	-0.161067	-2.44197	-0.832934	0.620786	-2.58489	-1.17837	-0.506549	2.66634	-0.313674	-1.82864	0.865015		0.578995	-0.515199	-1.89695	0.646845	0.435296	2.38231	-1.60069	-0.815042	-0.419576	3.11764	-4.65356	-0.403153	-3.37707	-3.06662	-1.25936		0.578995	-0.515199	-1.89695	0.646845	0.435296	2.38231	-1.60069	-0.815042	-0.419576	3.11764	-4.65356	-0.403153	-3.37707	-3.06662	-1.25936		1.32198
	-0.0443506	0.53411	0.0360656	-1.93944	-0.89207	-3.65088	0.501775	0.392144	-0.768728	0.17989	-1.49641	0.791637	-0.852297	0.352156	0.573376		0.652134	-0.0470143	-0.984139	0.5092	-0.617251	1.95149	-2.34445	-2.00449	-1.89499	3.4114	-4.27842	0.415372	-2.13723	-0.412321	-3.32612		0.652134	-0.0470143	-0.984139	0.5092	-0.617251	1.95149	-2.34445	-2.00449	-1.89499	3.4114	-4.27842	0.415372	-2.13723	-0.412321	-3.32612		0.545027
	0.365252	0.582337	0.144999	-1.74443	-1.24632	-1.68475	-1.21535	0.654102	0.878137	-0.0743098	-2.16108	-0.270393	-0.609495	-0.574742	1.37629		1.00018	0.132752	-0.586127	-0.463584	0.25455	1.66476	-1.10153	-0.586863	1.22551	2.56375	-0.928728	0.304776	-1.07569	-1.29879	-1.50208		1.00018	0.132752	-0.586127	-0.463584	0.25455	1.66476	-1.10153	-0.586863	1.22551	2.56375	-0.928728	0.304776	-1.07569	-1.29879	-1.50208		1.58027
	0.527196	-1.59078	0.811928	-0.766023	-0.278788	1.77584	0.276997	0.262371	-0.76143	-0.681438	-1.05884	1.26507	0.13996	-1.19062	0.26726		1.42102	0.541741	-0.639691	0.0440694	0.554531	1.58443	-1.80256	0.0608561	1.15166	0.761471	-0.156625	0.366283	-1.51988	-1.48007	-1.42886		1.42102	0.541741	-0.639691	0.0440694	0.554531	1.58443	-1.80256	0.0608561	1.15166	0.761471	-0.156625	0.366283	-1.51988	-1.48007	-1.42886		1.13759
	0.644983	1.21435	0.0481283	-1.42475	1.78146	0.456158	0.861874	0.81523	1.20196	0.729094	-0.743501	0.709852	0.272227	1.47545	0.105501		0.613236	1.12808	0.782851	-0.0424706	1.00649	-0.415492	0.761265	0.622661	-0.118384	-0.555045	1.4628	0.931078	-0.93901	-0.558779	-0.918244		0.613236	1.12808	0.782851	-0.0424706	1.00649	-0.415492	0.761265	0.622661	-0.118384	-0.555045	1.4628	0.931078	-0.93901	-0.558779	-0.918244		0.0572675
	0.671576	-0.33679	0.316524	0.986268	-0.564422	-0.140976	-1.42731	0.61176	1.34722	0.985803	0.0372059	-1.31826	-0.309039	0.738004	1.14309		0.14796	0.619611	1.68447	-0.323662	0.498355	0.502389	1.01681	0.945465	-1.36939	-0.292927	-0.676879	-0.63274	0.265324	-0.0174728	1.30166		0.14796	0.619611	1.68447	-0.323662	0.498355	0.502389	1.01681	0.945465	-1.36939	-0.292927	-0.676879	-0.63274	0.265324	-0.0174728	1.30166		0.335872
	0.726988	-0.406293	0.541466	1.18585	-0.203926	-0.85673	0.188179	0.504564	-0.6132	-0.768416	-0.638903	-0.943635	-1.58139	-0.0901057	0.07011		-0.686906	-0.714309	-0.55902	1.90207	-0.128007	-0.958023	0.307315	0.818753	-0.572838	-1.59234	0.716983	-1.48828	0.434343	0.942413	0.2934		-0.686906	-0.714309	-0.55902	1.90207	-0.128007	-0.958023	0.307315	0.818753	-0.572838	-1.59234	0.716983	-1.48828	0.434343	0.942413	0.2934		0.510357
	-1.18006	0.34809	0.252112	0.0548857	0.380803	-0.369434	1.07551	-0.312402	-0.369649	0.964444	1.08626	0.47985	-0.0410765	-0.00934955	-1.87655		-1.45226	0.018435	-0.742295	-0.902739	-0.0854449	0.311311	-0.179424	-1.37979	-0.267745	0.637572	0.0186864	-0.310793	0.850273	1.25991	0.214792		-1.45226	0.018435	-0.742295	-0.902739	-0.0854449	0.311311	-0.179424	-1.37979	-0.267745	0.637572	0.0186864	-0.310793	0.850273	1.25991	0.214792		-0.231147
	-1.39068	0.771424	-1.97016	-0.0362292	-1.11513	-0.864857	-0.975252	-1.88152	-0.804899	-1.22949	1.31778	-0.192879	1.51932	-0.923376	0.29058		-0.0430464	-1.59356	-0.526311	-0.677267	-1.84592	-1.02461	-0.103406	-1.06794	1.1767	1.04127	-1.36496	1.13446	0.908955	-0.146001	0.537253		-0.0430464	-1.59356	-0.526311	-0.677267	-1.84592	-1.02461	-0.103406	-1.06794	1.1767	1.04127	-1.36496	1.13446	0.908955	-0.146001	0.537253		-1.80994
	-2.43936	-2.05424	-6.65619	-7.17231	0.839826	-1.57145	-11.2807	-4.56329	-2.77397	-4.08724	-1.04798	1.91314	1.21009	-1.81622	8.6224		1.06354	-1.59505	-1.39545	-1.42672	0.248489	4.44587	-2.17988	-0.477483	0.447283	0.959189	-1.99466	0.373222	-4.00117	-3.27703	-1.1079		1.06354	-1.59505	-1.39545	-1.42672	0.248489	4.44587	-2.17988	-0.477483	0.447283	0.959189	-1.99466	0.373222	-4.00117	-3.27703	-1.1079		1.31649
	-2.62114	-3.29797	-10.8226	-18.8244	-1.49245	-1.02023	-17.6888	-4.12935	-3.85997	-7.47569	16.289	8.0635	8.16481	-1.8898	10.7228		0.165372	-3.55844	-1.35613	-1.44569	-0.720648	2.63783	8.7207	-0.107893	1.97578	2.00089	-7.70649	-2.69297	-1.14012	-0.733133	-2.90555		0.165372	-3.55844	-1.35613	-1.44569	-0.720648	2.63783	8.7207	-0.107893	1.97578	2.00089	-7.70649	-2.69297	-1.14012	-0.733133	-2.90555		2.58492
	-1.58751	-5.59784	-9.71187	-10.8405	8.8131	-0.439752	-11.437	-4.62716	-2.50239	-10.4093	8.7746	9.44432	12.351	-6.07318	3.45503		-0.246376	0.985987	-0.645413	-2.07333	1.16925	-3.2351	2.83784	-2.58955	-0.326197	2.72771	-5.53084	-1.90553	-0.341987	2.46291	-0.0331182		-0.246376	0.985987	-0.645413	-2.07333	1.16925	-3.2351	2.83784	-2.58955	-0.326197	2.72771	-5.53084	-1.90553	-0.341987	2.46291	-0.0331182		-0.038324
	-2.43376	-13.3803	-6.51678	-14.4097	14.4377	-0.802088	-12.8609	-2.61392	-3.34458	-3.18785	18.0469	5.98111	5.81521	-5.8746	-3.12191		0.360804	-2.67582	-1.6315	-2.48517	3.77225	-2.13801	8.29449	-2.70448	-1.80484	0.884422	-4.85962	-2.18015	-1.36403	-1.22059	-0.175421		0.360804	-2.67582	-1.6315	-2.48517	3.77225	-2.13801	8.29449	-2.70448	-1.80484	0.884422	-4.85962	-2.18015	-1.36403	-1.22059	-0.175421		0.772446
	-3.25136	9.02411	-3.19401	-9.42194	7.63871	-2.19331	-13.605	-0.189573	-4.82005	4.73755	19.4046	1.65296	3.61141	-4.0758	-3.98119		-1.44957	-5.80527	-0.112922	2.94325	1.74971	6.01183	2.06429	-4.14036	-1.86955	1.07791	3.34336	-2.59168	-2.3474	1.41793	0.00746311		-1.44957	-5.80527	-0.112922	2.94325	1.74971	6.01183	2.06429	-4.14036	-1.86955	1.07791	3.34336	-2.59168	-2.3474	1.41793	0.00746311		1.32714
	-5.90596	2.32523	0.536607	4.96449	16.2597	-3.82186	-2.16315	0.826635	-2.77952	7.62552	30.7265	2.54856	4.36431	0.807256	-4.32047		-2.1392	-4.97516	5.71949	4.53662	-0.130474	7.06618	7.70514	-1.85862	-3.23337	3.17723	0.716621	-0.485509	-2.5077	1.43381	-3.83453		-2.1392	-4.97516	5.71949	4.53662	-0.130474	7.06618	7.70514	-1.85862	-3.23337	3.17723	0.716621	-0.485509	-2.5077	1.43381	-3.83453		-2.20931
	-5.52167	12.1737	-10.4169	-5.39337	13.1206	-5.17912	3.13434	4.30028	-0.10542	12.3906	29.4239	7.0724	8.53372	2.77037	-3.44163		-0.950493	-4.439	6.92197	2.92749	2.95554	14.1261	12.9681	-3.34333	-4.92897	2.04542	-2.75317	-0.593958	-1.43107	-1.48327	-4.57608		-0.950493	-4.439	6.92197	2.92749	2.95554	14.1261	12.9681	-3.34333	-4.92897	2.04542	-2.75317	-0.593958	-1.43107	-1.48327	-4.57608		-2.77838
	-2.58452	16.9215	-11.1212	-16.6908	9.03438	-6.70868	1.04193	5.34122	2.62191	22.608	25.8312	6.93686	1.65334	1.01241	-1.07125		-0.14332	-1.4712	4.76802	2.95762	6.16501	20.7247	18.2793	-2.94971	-0.758582	2.78409	2.27557	0.979387	-3.95497	-0.119446	-2.86274		-0.14332	-1.4712	4.76802	2.95762	6.16501	20.7247	18.2793	-2.94971	-0.758582	2.78409	2.27557	0.979387	-3.95497	-0.119446	-2.86274		-2.65492
	-1.42061	-0.847111	-12.5663	-21.8532	10.4944	-5.78749	-1.05463	5.41272	8.0347	17.3668	31.1258	1.66903	-4.20302	-4.20062	0.46646		-0.0335937	0.424356	9.62577	4.41458	5.71223	30.6472	17.1191	-2.38144	2.42443	3.34126	-0.570421	1.63909	-3.96478	1.45231	-0.338774		-0.0335937	0.424356	9.62577	4.41458	5.71223	30.6472	17.1191	-2.38144	2.42443	3.34126	-0.570421	1.63909	-3.96478	1.45231	-0.338774		-3.37578
	-0.439038	12.3463	-11.2001	-20.2495	12.8609	-5.69655	4.94805	1.78374	7.77679	28.4807	27.3681	-3.23511	7.21111	-9.77109	2.79368		1.4258	8.06886	19.4062	4.98009	5.46531	25.7016	24.5697	-3.46377	-10.6919	4.92114	0.368226	2.32752	-4.56672	1.05271	-2.85872		1.4258	8.06886	19.4062	4.98009	5.46531	25.7016	24.5697	-3.46377	-10.6919	4.92114	0.368226	2.32752	-4.56672	1.05271	-2.85872		-5.23623
	-0.69703	24.2992	-13.9562	-14.7482	7.0166	-4.18216	14.4323	-3.00693	3.17823	37.8834	29.6327	-6.09918	8.31155	-12.6878	9.72644		1.92183	13.2651	14.7172	6.85251	4.86254	37.9565	19.9309	-2.17781	-35.6397	4.23488	4.47284	-0.0235481	-5.96998	-1.15809	-2.12683		1.92183	13.2651	14.7172	6.85251	4.86254	37.9565	19.9309	-2.17781	-35.6397	4.23488	4.47284	-0.0235481	-5.96998	-1.15809	-2.12683		-7.7756
	-1.10171	22.5779	-6.82362	-16.6075	-0.955766	-4.85284	15.2215	-2.41576	2.06001	30.8039	34.9557	-0.586079	10.2169	-11.934	10.7347		1.71038	9.0344	6.1305	7.77491	5.5373	44.0383	35.5272	-2.58178	-26.3122	4.08907	9.42705	-1.11769	-4.91011	-3.1383	-4.37277		1.71038	9.0344	6.1305	7.77491	5.5373	44.0383	35.5272	-2.58178	-26.3122	4.08907	9.42705	-1.11769	-4.91011	-3.1383	-4.37277		-3.69687
	-1.04974	19.8643	0.699042	-17.5531	2.43194	-5.75184	17.6653	1.00687	8.28208	16.8384	26.2897	10.9331	8.2012	-0.421701	5.71951		1.74479	10.0968	4.136	7.01589	6.92693	34.8762	28.0693	-2.36681	-39.6807	0.947175	8.64005	1.07843	-2.93463	-5.08186	-3.68213		1.74479	10.0968	4.136	7.01589	6.92693	34.8762	28.0693	-2.36681	-39.6807	0.947175	8.64005	1.07843	-2.93463	-5.08186	-3.68213		-5.48617
	-1.4583	11.8635	-3.33119	-21.7118	19.1124	-4.52476	18.2654	2.56115	16.9263	8.65888	30.4529	9.12444	6.23773	-8.57704	3.57217		1.25571	16.2188	2.88854	8.3822	7.80523	37.0093	13.086	-2.99771	-38.7905	-1.57643	8.90614	4.66312	-3.82385	-5.18321	-3.15619		1.25571	16.2188	2.88854	8.3822	7.80523	37.0093	13.086	-2.99771	-38.7905	-1.57643	8.90614	4.66312	-3.82385	-5.18321	-3.15619		-7.34189
	-2.83557	6.17897	-4.7118	-4.39492	19.059	-4.30656	14.8793	3.60495	19.8131	5.25394	44.1164	3.23122	12.7598	-8.15533	3.3129		1.32479	13.8898	3.76057	6.63614	7.62108	29.4825	15.8554	-2.27425	-16.0622	1.4592	12.2357	5.20934	-2.98592	-3.63495	-2.91834		1.32479	13.8898	3.76057	6.63614	7.62108	29.4825	15.8554	-2.27425	-16.0622	1.4592	12.2357	5.20934	-2.98592	-3.63495	-2.91834		3.02743
	0.544772	13.4847	-8.66019	23.6204	15.5478	-2.75179	13.238	3.71029	20.3388	6.82422	31.4134	4.93661	12.013	-4.38854	1.14877		2.56989	13.8259	5.84434	9.10647	8.48758	28.2611	5.2677	-0.948976	-16.8753	3.1293	14.1434	3.86319	-1.5609	-3.25743	2.9393		2.56989	13.8259	5.84434	9.10647	8.48758	28.2611	5.2677	-0.948976	-16.8753	3.1293	14.1434	3.86319	-1.5609	-3.25743	2.9393		5.38053
	2.12988	24.1352	-8.05671	24.679	11.6429	-1.32034	13.842	4.53692	21.6908	1.46411	26.84	-0.721381	8.47034	-2.84018	0.344007		2.73309	18.8582	2.79677	11.4962	10.3338	26.0014	7.90108	-1.23745	-9.08286	2.96478	15.4766	4.83697	-0.78681	-0.536035	0.133506		2.73309	18.8582	2.79677	11.4962	10.3338	26.0014	7.90108	-1.23745	-9.08286	2.96478	15.4766	4.83697	-0.78681	-0.536035	0.133506		12.9617
	1.94745	21.944	-4.77491	29.8349	12.7743	-2.2375	16.4185	4.661	19.1033	18.4281	28.5933	-1.40607	8.42496	6.47963	-1.73628		2.98377	18.3609	1.53532	11.4757	9.8017	30.7205	5.76089	-1.40686	-1.71151	2.46983	20.2077	5.79272	-0.402206	-0.558221	-3.22978		2.98377	18.3609	1.53532	11.4757	9.8017	30.7205	5.76089	-1.40686	-1.71151	2.46983	20.2077	5.79272	-0.402206	-0.558221	-3.22978		13.8679
	3.46506	3.73879	-2.13175	30.9368	12.0716	-4.79568	16.1766	4.05201	19.3612	20.9106	36.3875	-4.93195	4.90848	8.30244	-3.7634		5.08204	9.07868	4.7369	6.20875	10.3135	38.3297	5.31921	-1.57568	4.63716	2.00378	26.0767	8.57154	-0.596204	-0.970711	-1.2469		5.08204	9.07868	4.7369	6.20875	10.3135	38.3297	5.31921	-1.57568	4.63716	2.00378	26.0767	8.57154	-0.596204	-0.970711	-1.2469		29.5385
	4.41221	1.8845	-5.67778	25.1759	8.41065	-4.31341	2.39206	5.2139	19.4578	15.895	26.973	5.12579	0.764956	6.98618	-2.81508		6.89784	10.9398	3.63398	10.1506	10.2991	40.7094	9.16031	-1.036	11.9815	3.31521	18.6781	8.2499	-3.59957	-2.55211	-0.600626		6.89784	10.9398	3.63398	10.1506	10.2991	40.7094	9.16031	-1.036	11.9815	3.31521	18.6781	8.2499	-3.59957	-2.55211	-0.600626		33.8356
	2.41443	5.58541	-5.95292	27.9961	9.14827	-3.54117	2.62659	4.50412	20.9516	4.93445	26.4611	19.7709	-0.647958	11.3924	-4.38954		9.97281	6.43997	4.78068	7.32049	9.59564	51.9803	11.6234	-0.175452	0.447223	3.74984	21.1801	4.58967	-3.71682	-1.86978	-1.5333		9.97281	6.43997	4.78068	7.32049	9.59564	51.9803	11.6234	-0.175452	0.447223	3.74984	21.1801	4.58967	-3.71682	-1.86978	-1.5333		29.2204
	2.63658	5.43818	-3.15139	29.0934	12.2141	-3.35149	3.17167	4.08235	23.8953	3.50698	29.5929	21.2505	-2.31645	14.0599	-3.52557		12.7413	1.63845	4.8959	7.74533	9.84648	28.3064	15.3342	0.29552	5.35677	3.51071	15.2485	4.35507	-1.91046	-0.402631	-0.981379		12.7413	1.63845	4.8959	7.74533	9.84648	28.3064	15.3342	0.29552	5.35677	3.51071	15.2485	4.35507	-1.91046	-0.402631	-0.981379		24.7702
	4.87644	4.7617	-1.24325	20.7327	12.3813	-3.7866	2.10033	4.37937	30.8069	4.29562	27.5288	17.0976	-4.64548	13.7897	-2.41853		15.0082	5.50577	3.00879	8.22249	11.0393	30.935	23.3029	-1.12493	5.27928	5.05461	14.7076	4.31176	-1.12473	0.525475	-0.95208		15.0082	5.50577	3.00879	8.22249	11.0393	30.935	23.3029	-1.12493	5.27928	5.05461	14.7076	4.31176	-1.12473	0.525475	-0.95208		14.4473
	6.3326	4.5748	-4.67297	11.3741	7.55865	-3.77482	2.05318	3.89125	38.8695	2.4561	20.9865	27.3301	-5.05558	13.2449	-0.584298		13.8198	1.63128	3.99049	-0.38892	10.4925	42.1799	21.2402	-1.76744	2.39511	4.96692	15.5913	6.57359	0.287041	0.361545	-0.709915		13.8198	1.63128	3.99049	-0.38892	10.4925	42.1799	21.2402	-1.76744	2.39511	4.96692	15.5913	6.57359	0.287041	0.361545	-0.709915		6.25065
	9.50504	4.68059	-6.42373	3.4993	0.183661	-3.57992	0.160027	3.24812	34.8592	5.8164	16.4187	25.1085	-5.62013	18.9451	0.0947507		10.6493	3.01957	5.24908	5.18029	8.14955	26.5573	20.2916	-1.04549	3.54442	4.04018	17.4756	4.6367	1.85377	-0.380275	-5.56523		10.6493	3.01957	5.24908	5.18029	8.14955	26.5573	20.2916	-1.04549	3.54442	4.04018	17.4756	4.6367	1.85377	-0.380275	-5.56523		4.00973
	9.7761	6.04897	-1.85275	3.68587	-6.04669	-3.42207	-0.142609	3.23952	27.1134	3.91493	13.4193	17.7119	-6.2246	17.8843	-0.364994		9.09138	5.37452	5.00891	8.45461	10.2738	38.5096	21.596	-2.25413	5.82169	4.39682	10.7617	5.3913	2.10709	-0.0498433	-2.44936		9.09138	5.37452	5.00891	8.45461	10.2738	38.5096	21.596	-2.25413	5.82169	4.39682	10.7617	5.3913	2.10709	-0.0498433	-2.44936		2.94804
	4.04501	9.07712	1.84952	7.92275	-14.3523	-4.11417	-3.26609	3.75105	30.8235	3.92941	13.9141	28.4135	-5.77153	14.2452	-0.54592		10.6074	-0.460649	3.71614	6.13413	8.2541	47.6129	34.5318	-2.28654	5.57963	3.89076	5.95346	6.57587	2.35279	-0.149969	-0.474995		10.6074	-0.460649	3.71614	6.13413	8.2541	47.6129	34.5318	-2.28654	5.57963	3.89076	5.95346	6.57587	2.35279	-0.149969	-0.474995		1.62371
	2.61126	7.84424	2.29538	3.4162	-12.7772	-3.98637	-0.586391	3.01332	29.7264	5.23095	13.3408	24.2738	-6.24139	7.06981	-0.969898		9.36281	-1.01338	2.54158	1.58108	7.33439	45.784	34.1455	-2.33781	6.65497	4.23991	10.4825	7.45028	3.0742	0.546829	-1.80965		9.36281	-1.01338	2.54158	1.58108	7.33439	45.784	34.1455	-2.33781	6.65497	4.23991	10.4825	7.45028	3.0742	0.546829	-1.80965		-0.334206
	1.96736	9.80191	1.78232	6.63724	-12.2618	-3.63467	-0.879153	2.9429	22.1671	5.62295	11.8579	29.824	-6.96917	5.23871	0.109987		11.0428	0.306332	0.790221	4.0359	10.7125	52.3185	35.7617	-0.710816	4.42168	3.71248	11.3324	6.08529	2.42645	-1.89517	-2.17896		11.0428	0.306332	0.790221	4.0359	10.7125	52.3185	35.7617	-0.710816	4.42168	3.71248	11.3324	6.08529	2.42645	-1.89517	-2.17896		-3.93822
	0.277699	7.89682	0.220489	9.40014	-6.04737	-3.48099	-0.406667	4.03425	23.3693	6.15361	14.8878	24.436	-4.8493	13.7132	1.66907		11.558	2.97279	1.43023	3.61043	8.4103	62.7177	28.5466	-0.538856	0.819797	3.62782	10.7655	6.77506	2.21529	-1.77833	-2.63789		11.558	2.97279	1.43023	3.61043	8.4103	62.7177	28.5466	-0.538856	0.819797	3.62782	10.7655	6.77506	2.21529	-1.77833	-2.63789		-7.36381
	0.178475	7.38699	-7.57346	8.48122	-5.80886	-3.17096	-1.26586	4.76962	29.021	5.95081	14.1164	30.2378	-2.91486	12.7668	-0.760085		11.9367	-0.44867	-1.07936	7.43478	5.58739	31.0867	31.1586	0.653269	-2.87168	5.85166	17.8851	6.54854	2.61708	-1.37107	-1.61102		11.9367	-0.44867	-1.07936	7.43478	5.58739	31.0867	31.1586	0.653269	-2.87168	5.85166	17.8851	6.54854	2.61708	-1.37107	-1.61102		-9.00259
	2.57845	7.93052	-9.69293	7.92293	-10.9679	-3.59969	-1.67354	5.91769	26.0348	7.93334	13.5698	32.2173	-6.73169	15.7983	-2.97614		10.2147	0.595886	-1.31462	-0.0376264	8.03705	40.1012	46.1147	0.151607	-3.01841	4.26134	19.2603	3.49771	4.93454	-0.924862	2.49595		10.2147	0.595886	-1.31462	-0.0376264	8.03705	40.1012	46.1147	0.151607	-3.01841	4.26134	19.2603	3.49771	4.93454	-0.924862	2.49595		-11.252
	0.995671	7.41983	-8.38842	9.08473	-7.49784	-3.30337	-1.23119	7.54994	18.0302	6.98178	13.0996	31.8504	-8.23622	14.8492	-3.43042		7.87846	-0.195262	1.7368	5.98118	7.86208	20.5625	38.0374	0.0733157	-2.47331	4.53071	18.1397	5.46751	6.15383	3.35698	1.3878		7.87846	-0.195262	1.7368	5.98118	7.86208	20.5625	38.0374	0.0733157	-2.47331	4.53071	18.1397	5.46751	6.15383	3.35698	1.3878		-8.59336
	0.17036	7.22926	-6.42627	11.7901	-5.87582	-3.82901	-1.10405	6.22264	18.5564	10.8364	14.272	32.6418	-6.28936	14.06	-1.76285		9.53103	-0.0868239	-0.461064	4.526	8.44731	17.2751	35.2977	-1.59589	-0.0313153	5.61039	20.0691	6.40362	2.99542	1.0025	4.26304		9.53103	-0.0868239	-0.461064	4.526	8.44731	17.2751	35.2977	-1.59589	-0.0313153	5.61039	20.0691	6.40362	2.99542	1.0025	4.26304		-6.80298
	-0.664618	5.33278	-5.09692	9.23075	-0.671269	-4.53159	-1.51	4.92647	19.8402	26.1767	13.1775	37.0801	-7.97008	11.0584	-0.757561		9.42034	4.85701	-2.51785	9.68091	2.27558	9.51276	37.8303	-1.28847	1.03701	4.5654	23.7762	5.32891	2.92452	-0.559382	4.89264		9.42034	4.85701	-2.51785	9.68091	2.27558	9.51276	37.8303	-1.28847	1.03701	4.5654	23.7762	5.32891	2.92452	-0.559382	4.89264		-7.0466
	-1.93111	6.34531	-3.8528	9.1424	7.19052	-4.76145	-2.16343	5.61594	15.3278	18.6915	13.7946	32.6117	-8.14985	9.15074	-0.949591		8.24152	-0.300447	-1.30611	-7.97932	6.57573	15.846	30.193	-1.60182	-1.11487	4.3324	26.2937	4.18838	1.38977	-0.751961	2.03715		8.24152	-0.300447	-1.30611	-7.97932	6.57573	15.846	30.193	-1.60182	-1.11487	4.3324	26.2937	4.18838	1.38977	-0.751961	2.03715		-0.00829025
	1.116	6.1235	-3.26564	10.1002	7.38981	-4.42714	0.00860422	8.49313	9.11928	30.5165	13.9369	36.0657	-5.92605	7.45676	-0.723849		7.65753	-0.182399	-1.03666	5.35398	6.54405	9.35794	22.8353	-4.34779	-2.20512	2.71017	21.4955	6.12467	0.588958	0.664816	1.93598		7.65753	-0.182399	-1.03666	5.35398	6.54405	9.35794	22.8353	-4.34779	-2.20512	2.71017	21.4955	6.12467	0.588958	0.664816	1.93598		-0.952609
	-0.415282	6.34954	-7.04255	8.29419	-3.83874	-4.35929	9.30501	10.7819	6.49528	33.9726	14.1838	39.2978	-6.33019	8.23754	-0.829088		9.0662	0.406952	0.73059	6.62981	7.3146	7.55814	19.0005	-2.90056	-1.89224	3.04776	27.9662	6.83272	1.41155	3.57143	1.29676		9.0662	0.406952	0.73059	6.62981	7.3146	7.55814	19.0005	-2.90056	-1.89224	3.04776	27.9662	6.83272	1.41155	3.57143	1.29676		-0.324811
	-0.597502	6.83856	-5.73897	10.4078	-5.94203	-3.88504	13.8111	10.7988	5.00546	45.1227	10.6586	23.3565	-6.64907	6.71992	-0.943189		8.70416	0.40411	0.538508	15.9335	9.24111	19.2214	19.7472	-2.42466	-2.83842	3.27877	27.4329	7.15315	-0.191902	2.88622	-1.26203		8.70416	0.40411	0.538508	15.9335	9.24111	19.2214	19.7472	-2.42466	-2.83842	3.27877	27.4329	7.15315	-0.191902	2.88622	-1.26203		2.83376
	-1.2281	8.20341	-5.00208	8.0003	-2.52605	-4.59782	2.52767	11.1101	5.3906	40.4546	11.1585	30.3656	-6.98384	6.574	-0.611764		8.1667	0.901163	-0.611066	1.56793	9.76876	29.1062	25.1959	-2.29875	-5.66751	2.36623	37.5305	5.90737	0.365139	0.412862	-0.367339		8.1667	0.901163	-0.611066	1.56793	9.76876	29.1062	25.1959	-2.29875	-5.66751	2.36623	37.5305	5.90737	0.365139	0.412862	-0.367339		16.7413
	1.49004	7.01759	-3.69318	20.0449	-0.469282	-4.29875	1.45393	11.3179	5.24884	39.3041	13.3876	46.7423	-7.71216	6.48392	-1.05295		8.62626	1.68503	-1.36265	-0.368444	6.82882	29.8752	25.9293	-1.18104	-5.53651	3.53753	29.5883	6.54151	1.60225	-3.85024	1.32975		8.62626	1.68503	-1.36265	-0.368444	6.82882	29.8752	25.9293	-1.18104	-5.53651	3.53753	29.5883	6.54151	1.60225	-3.85024	1.32975		19.1321
	1.14189	5.5626	3.26765	28.9909	-1.86258	-3.8196	-0.848532	10.1402	4.34664	43.873	14.5613	17.4249	-5.70945	6.04764	-0.488597		7.88029	1.98167	-1.45751	-1.99694	7.17485	38.7775	31.251	-1.44444	-4.56356	4.07904	23.0996	6.32483	2.62108	-4.52723	0.56418		7.88029	1.98167	-1.45751	-1.99694	7.17485	38.7775	31.251	-1.44444	-4.56356	4.07904	23.0996	6.32483	2.62108	-4.52723	0.56418		17.0859
	0.979086	5.6996	3.265	21.0005	-2.50277	-3.81811	-0.222467	10.8896	0.905849	39.8233	10.363	11.5975	-4.80653	8.29437	-0.336615		7.75648	2.09582	0.368096	-7.14878	5.17501	45.3307	30.7693	-1.51485	-7.84235	3.81928	19.0938	6.46051	2.85481	-4.37034	4.148		7.75648	2.09582	0.368096	-7.14878	5.17501	45.3307	30.7693	-1.51485	-7.84235	3.81928	19.0938	6.46051	2.85481	-4.37034	4.148		14.7426
	0.131026	-6.11632	-3.26527	30.2107	-1.93366	-3.99313	-0.0426693	10.6371	0.344267	44.9005	8.59718	34.3002	-4.83908	6.47776	-1.39954		7.48859	2.3307	0.831356	1.60161	3.27632	31.5494	36.0992	-1.95576	-7.70982	3.01454	31.1372	4.9251	2.43154	-4.00698	5.75476		7.48859	2.3307	0.831356	1.60161	3.27632	31.5494	36.0992	-1.95576	-7.70982	3.01454	31.1372	4.9251	2.43154	-4.00698	5.75476		13.4893
	3.96135	3.87014	-5.07527	28.3792	-0.595089	-4.13877	0.345798	11.6172	-0.691605	46.6339	8.34523	36.3548	-6.40451	4.34513	-1.14242		8.04587	4.08616	-0.715999	3.46446	3.99795	27.4717	46.0624	-1.61344	0.203803	4.14997	26.8853	5.75202	1.69266	-2.46181	-0.123401		8.04587	4.08616	-0.715999	3.46446	3.99795	27.4717	46.0624	-1.61344	0.203803	4.14997	26.8853	5.75202	1.69266	-2.46181	-0.123401		5.56946
	1.02873	2.58161	-4.83875	22.1367	-3.06627	-4.2838	-0.77455	12.8352	-3.88776	38.4666	8.16522	40.489	-7.17757	5.28454	-1.33754		10.3879	2.36293	-1.56451	0.642246	7.31305	21.9555	42.0652	-0.0432164	1.04841	2.15009	29.7282	5.85177	0.662796	-1.41424	0.14014		10.3879	2.36293	-1.56451	0.642246	7.31305	21.9555	42.0652	-0.0432164	1.04841	2.15009	29.7282	5.85177	0.662796	-1.41424	0.14014		4.5694
	3.75335	-1.77284	-1.6103	23.5963	-3.74018	-4.17667	1.04196	15.6739	-5.68166	49.324	7.78743	35.7406	-7.20597	3.53782	-1.90257		10.1363	1.63164	-0.483266	5.14361	7.19507	21.9016	40.5138	-0.524258	1.24468	0.455519	28.2199	6.35503	3.87536	-2.36095	2.94609		10.1363	1.63164	-0.483266	5.14361	7.19507	21.9016	40.5138	-0.524258	1.24468	0.455519	28.2199	6.35503	3.87536	-2.36095	2.94609		5.49452
	4.89605	3.3233	3.99054	26.8677	-2.28314	-4.24496	1.27954	17.2291	-3.43862	57.5927	9.31939	30.7224	-7.80014	3.06028	-1.26815		7.92786	2.36521	-0.674405	4.84512	7.05371	23.2716	44.3954	-1.65474	2.00461	1.51	26.5048	4.49417	1.56829	-2.85465	-0.631397		7.92786	2.36521	-0.674405	4.84512	7.05371	23.2716	44.3954	-1.65474	2.00461	1.51	26.5048	4.49417	1.56829	-2.85465	-0.631397		3.57955
	5.35803	1.463	4.89471	20.0171	-1.48966	-4.28627	-0.632881	14.1371	-1.8841	40.7661	7.3208	36.0878	-7.16799	3.41494	-1.29604		6.59446	1.46701	-2.79339	2.59022	8.7081	27.1409	33.221	-2.36384	1.51953	3.29512	19.7085	4.99413	-0.274588	-1.49772	0.0164234		6.59446	1.46701	-2.79339	2.59022	8.7081	27.1409	33.221	-2.36384	1.51953	3.29512	19.7085	4.99413	-0.274588	-1.49772	0.0164234		-0.459486
	5.62408	3.0014	4.15924	9.09524	0.231865	-4.11119	0.169286	12.8288	-1.55477	39.427	7.76952	36.6954	-7.24689	3.17927	-1.40471		9.14674	1.49975	-2.5991	9.47825	6.52452	23.8391	22.5044	-2.48397	-3.05065	2.99112	17.3509	5.36773	0.11879	-2.82845	1.74717		9.14674	1.49975	-2.5991	9.47825	6.52452	23.8391	22.5044	-2.48397	-3.05065	2.99112	17.3509	5.36773	0.11879	-2.82845	1.74717		-7.16132
	6.35307	3.57344	2.42853	12.1839	-1.232	-4.21983	-0.693014	15.0077	0.163194	44.3633	5.83691	14.6005	-7.7476	3.82924	-1.39177		10.0732	1.72868	-1.74443	-2.07899	6.71083	29.4255	16.5189	-1.90763	-1.30758	3.49455	22.2297	5.7631	1.63499	-3.78523	1.15341		10.0732	1.72868	-1.74443	-2.07899	6.71083	29.4255	16.5189	-1.90763	-1.30758	3.49455	22.2297	5.7631	1.63499	-3.78523	1.15341		-7.78388
	8.23698	1.87491	0.787489	33.5728	-0.40497	-4.2717	-3.61106	12.8151	-0.430289	48.5212	2.47672	17.5909	-6.90734	3.39244	1.96006		8.82761	2.02422	-1.12727	4.32976	6.47074	33.477	12.6764	-1.57192	0.710386	3.89334	23.4251	5.4668	0.738978	-2.80846	1.5638		8.82761	2.02422	-1.12727	4.32976	6.47074	33.477	12.6764	-1.57192	0.710386	3.89334	23.4251	5.4668	0.738978	-2.80846	1.5638		-4.7494
	8.0695	2.95031	4.31095	36.2104	-1.57047	-4.43032	-5.58361	10.9152	-1.00534	37.4343	7.84734	27.6907	-6.0685	4.04888	4.81802		7.62031	0.911363	-1.56533	-3.4919	6.28331	34.0638	16.7762	-0.79976	-0.171515	5.08756	19.8656	5.51193	1.09569	-2.33651	-1.12249		7.62031	0.911363	-1.56533	-3.4919	6.28331	34.0638	16.7762	-0.79976	-0.171515	5.08756	19.8656	5.51193	1.09569	-2.33651	-1.12249		-6.24282
	5.83811	3.0707	-2.80816	31.0011	-4.76329	-4.27833	-4.68298	12.8605	-1.54966	39.9656	5.41089	26.9265	-7.36693	3.57406	2.84721		4.94205	5.96094	-3.8057	3.58998	8.0789	23.7937	26.5976	-0.837107	0.25629	3.82944	27.2933	5.30192	3.90155	-4.15014	-3.13445		4.94205	5.96094	-3.8057	3.58998	8.0789	23.7937	26.5976	-0.837107	0.25629	3.82944	27.2933	5.30192	3.90155	-4.15014	-3.13445		-4.48327
	8.82473	3.60978	-1.46175	25.8871	-6.81766	-4.07091	-1.97313	13.9618	-0.811937	42.1584	3.50428	34.7059	-3.39565	2.86676	0.0336353		5.24867	7.39076	-4.23082	5.62636	1.94436	11.9751	26.5936	-1.02715	-0.52047	4.20107	15.082	4.35936	4.70042	-3.92329	-0.294145		5.24867	7.39076	-4.23082	5.62636	1.94436	11.9751	26.5936	-1.02715	-0.52047	4.20107	15.082	4.35936	4.70042	-3.92329	-0.294145		-4.32714
	7.85218	3.2231	9.40656	26.6751	-5.82718	-4.4082	-0.0940428	11.5244	0.2343	37.1865	4.10528	46.2488	-1.08466	3.16167	-3.47805		6.45589	6.46617	-2.8756	1.41987	2.43815	26.265	26.9843	-1.75735	0.936294	5.2476	23.3194	4.43218	3.95357	0.0493875	8.43356		6.45589	6.46617	-2.8756	1.41987	2.43815	26.265	26.9843	-1.75735	0.936294	5.2476	23.3194	4.43218	3.95357	0.0493875	8.43356		-5.90066
	4.98507	4.18227	10.9156	26.2191	-5.52535	-3.995	-2.51274	9.51952	0.608276	29.3528	4.22147	42.2301	-4.83104	2.50266	-6.39491		8.00228	6.43176	-0.904872	2.97678	6.23572	26.788	33.0342	-2.94889	-1.23791	3.40718	24.3073	5.42612	1.34309	-1.09347	-2.16257		8.00228	6.43176	-0.904872	2.97678	6.23572	26.788	33.0342	-2.94889	-1.23791	3.40718	24.3073	5.42612	1.34309	-1.09347	-2.16257		-4.90273
	6.38838	2.81137	7.25797	21.4748	-3.12081	-4.17978	-1.86289	10.9147	0.807077	24.7215	5.60073	34.9379	-5.87453	3.76726	-8.41825		9.94448	15.5253	0.369288	7.05851	6.78093	19.908	32.8729	-1.19586	-0.605308	2.36433	35.3453	4.6786	-1.64417	-1.81533	-0.694255		9.94448	15.5253	0.369288	7.05851	6.78093	19.908	32.8729	-1.19586	-0.605308	2.36433	35.3453	4.6786	-1.64417	-1.81533	-0.694255		-7.2476
	7.79696	3.71968	4.89183	21.8012	-5.34259	-4.40612	-4.13749	10.3679	0.359849	22.4772	4.90143	33.4139	-4.715	4.32683	-8.03218		9.1625	15.0803	-1.01491	5.8701	10.1023	27.4934	37.0834	-1.71355	-1.09334	3.55937	37.4333	1.91372	-3.38191	-3.23543	2.4981		9.1625	15.0803	-1.01491	5.8701	10.1023	27.4934	37.0834	-1.71355	-1.09334	3.55937	37.4333	1.91372	-3.38191	-3.23543	2.4981		-8.09585
	7.41859	2.65789	9.45936	25.8807	-5.48375	-4.11224	-4.24902	8.31094	-2.57456	23.2013	6.10655	27.8341	-5.56214	8.61164	-8.11584		9.53114	7.15171	-3.02174	-5.70657	3.65327	32.3081	30.1693	-0.949311	-0.8488	1.1871	30.7608	2.66938	-2.46206	-3.51887	4.13062		9.53114	7.15171	-3.02174	-5.70657	3.65327	32.3081	30.1693	-0.949311	-0.8488	1.1871	30.7608	2.66938	-2.46206	-3.51887	4.13062		-4.67641
	5.74603	3.5142	15.0605	26.5328	-3.27277	-4.41446	-5.49163	6.62119	-2.57322	21.9204	5.15588	27.2175	-4.49788	7.78529	-6.92135		8.07624	5.58154	-3.16778	-4.07125	5.31662	29.7499	27.2526	-0.316409	-1.96568	0.982238	27.3194	1.75797	0.735165	-2.41515	1.79683		8.07624	5.58154	-3.16778	-4.07125	5.31662	29.7499	27.2526	-0.316409	-1.96568	0.982238	27.3194	1.75797	0.735165	-2.41515	1.79683		-4.28772
	7.75186	4.12659	16.4675	20.5097	-2.51626	-4.24968	-4.9198	6.32061	-2.22304	21.6356	5.27907	38.8819	-4.49088	3.16667	-2.16863		4.81701	4.64202	-2.3902	-2.06479	6.57771	22.9227	25.3007	-2.00245	-1.6335	1.60361	18.5036	2.43705	0.708348	-1.97029	2.57948		4.81701	4.64202	-2.3902	-2.06479	6.57771	22.9227	25.3007	-2.00245	-1.6335	1.60361	18.5036	2.43705	0.708348	-1.97029	2.57948		-4.48784
	8.05153	2.75265	7.55525	10.6455	-3.10313	-4.04104	-0.646423	5.88629	-1.40563	24.6808	5.94282	20.0476	-6.18796	2.94932	0.994356		5.01424	4.51438	-2.78707	-3.58078	5.56508	31.7987	23.381	-2.43115	-1.1085	2.69169	19.183	3.03369	-1.14196	-2.40271	5.35371		5.01424	4.51438	-2.78707	-3.58078	5.56508	31.7987	23.381	-2.43115	-1.1085	2.69169	19.183	3.03369	-1.14196	-2.40271	5.35371		-4.5901
	7.2786	3.18935	9.79895	1.9586	-3.78319	-4.46063	-1.67778	6.27115	-2.06619	23.1134	2.61324	-2.29602	-6.66367	2.75576	3.75673		4.26996	6.3969	-3.8132	-1.82784	8.68989	42.5522	23.1873	-2.64508	-1.08833	2.55522	20.5901	4.44147	1.81884	-1.97407	5.68749		4.26996	6.3969	-3.8132	-1.82784	8.68989	42.5522	23.1873	-2.64508	-1.08833	2.55522	20.5901	4.44147	1.81884	-1.97407	5.68749		-5.06619
	6.50008	2.09215	6.99662	-8.98675	-4.61127	-4.22658	-2.29587	5.93773	-1.66698	22.6303	5.03611	10.2382	-6.14731	2.48057	2.37491		6.6576	5.73443	-3.99005	-2.63863	11.5416	33.1065	23.6036	-3.62002	-4.69914	2.75126	25.932	3.66437	1.81065	-1.25854	2.55065		6.6576	5.73443	-3.99005	-2.63863	11.5416	33.1065	23.6036	-3.62002	-4.69914	2.75126	25.932	3.66437	1.81065	-1.25854	2.55065		-5.18303
	3.48789	4.26077	8.66426	-8.30583	-4.36171	-4.11395	-1.69338	5.48439	-0.687041	22.6298	3.89986	32.2622	-5.62102	1.63592	-2.99102		7.56014	2.37595	-3.65604	0.298036	4.57955	28.8057	21.6213	-3.58429	-1.14343	2.32714	19.4968	2.00683	1.63199	-2.16767	1.73619		7.56014	2.37595	-3.65604	0.298036	4.57955	28.8057	21.6213	-3.58429	-1.14343	2.32714	19.4968	2.00683	1.63199	-2.16767	1.73619		-4.35736
	3.06615	4.66561	4.71789	-6.97336	-4.42661	-4.18144	-2.7632	4.24426	-2.62814	23.5022	2.29926	39.404	-6.33341	-1.28405	5.5026		5.90835	5.90931	-3.10503	-2.09794	8.41796	44.4851	21.3097	-2.92162	-3.84057	3.69296	25.6604	2.96467	4.61223	-3.32821	3.15127		5.90835	5.90931	-3.10503	-2.09794	8.41796	44.4851	21.3097	-2.92162	-3.84057	3.69296	25.6604	2.96467	4.61223	-3.32821	3.15127		-5.24996
	3.89175	3.5876	-0.772793	0.494524	-4.80654	-5.46234	-0.558209	4.59991	-2.88999	22.3882	1.38126	37.3453	-6.69585	1.41058	11.7986		5.57903	5.21718	-2.53634	0.707098	5.69865	45.6267	21.8376	-2.41891	-3.60085	4.39507	23.6298	2.03792	0.374598	-1.74193	2.72154		5.57903	5.21718	-2.53634	0.707098	5.69865	45.6267	21.8376	-2.41891	-3.60085	4.39507	23.6298	2.03792	0.374598	-1.74193	2.72154		-5.45484
	3.78869	2.56462	5.29376	1.96046	-4.12425	-6.72484	-1.44921	3.73759	-3.47687	23.3026	1.9451	43.3863	-5.70821	0.679818	8.8039		2.24252	5.05143	-1.34643	1.26272	8.78171	34.6727	19.2486	-3.0342	-1.72439	3.93368	41.1164	3.1558	0.884653	-0.033929	4.26238		2.24252	5.05143	-1.34643	1.26272	8.78171	34.6727	19.2486	-3.0342	-1.72439	3.93368	41.1164	3.1558	0.884653	-0.033929	4.26238		-4.5151
	3.63764	3.51308	2.07909	-4.70375	-4.28811	-5.75099	-2.61541	2.72907	-4.09248	23.3838	0.0435319	44.4272	-3.82172	-0.190557	1.11785		1.89883	6.71099	0.126356	0.812612	6.71672	42.0673	20.531	-2.67812	-2.88844	2.631	36.1837	3.91964	2.28014	2.8015	0.912108		1.89883	6.71099	0.126356	0.812612	6.71672	42.0673	20.531	-2.67812	-2.88844	2.631	36.1837	3.91964	2.28014	2.8015	0.912108		-3.98503
	3.71595	2.91728	8.33487	-1.27508	-4.51364	-5.79272	-7.40324	2.68592	-6.353	22.367	1.20256	35.2714	-4.52976	1.17722	-6.74407		4.40359	4.24071	-1.90281	0.969422	6.74612	24.0044	16.8816	-3.19565	0.184132	1.74561	21.7349	2.65721	-0.933253	4.94491	3.16081		4.40359	4.24071	-1.90281	0.969422	6.74612	24.0044	16.8816	-3.19565	0.184132	1.74561	21.7349	2.65721	-0.933253	4.94491	3.16081		-7.05284
	3.7982	2.77825	6.4022	1.61335	-5.25728	-6.27346	-17.3885	3.76466	-9.65786	18.9188	1.35187	35.1041	-6.89679	-1.50549	-10.8315		6.27501	5.22516	-3.38046	0.51585	11.2952	16.2849	19.6255	-2.53243	-0.632136	1.83892	15.5495	2.14413	0.41553	0.88341	4.5579		6.27501	5.22516	-3.38046	0.51585	11.2952	16.2849	19.6255	-2.53243	-0.632136	1.83892	15.5495	2.14413	0.41553	0.88341	4.5579		-4.12249
	3.28546	3.44694	14.2687	7.97848	-5.08079	-4.67776	-28.548	3.85996	-7.43319	20.8697	1.15913	35.7424	-8.02939	-1.86112	-4.41198		4.44105	5.62868	-3.12571	6.74748	8.13552	8.37667	18.1531	-2.69487	-1.32984	3.67422	20.0009	1.81333	2.1648	-0.780851	4.45545		4.44105	5.62868	-3.12571	6.74748	8.13552	8.37667	18.1531	-2.69487	-1.32984	3.67422	20.0009	1.81333	2.1648	-0.780851	4.45545		-2.71568
	3.31511	3.05605	13.965	18.5497	-3.80614	-3.80021	-27.5044	4.07384	-8.89735	23.3557	-0.523593	32.4962	-8.35183	-4.03667	-4.37389		4.03627	6.62102	-2.88826	-0.227915	9.18878	8.55321	20.4673	-2.89367	-3.96542	5.21264	16.4966	1.79979	2.69047	0.925614	6.30973		4.03627	6.62102	-2.88826	-0.227915	9.18878	8.55321	20.4673	-2.89367	-3.96542	5.21264	16.4966	1.79979	2.69047	0.925614	6.30973		-3.16256
	3.75336	2.01484	13.4734	19.9042	-5.10571	-4.01583	-27.921	4.63509	-9.7746	22.6732	0.317594	31.5173	-8.22543	-3.15589	-8.63777		4.60549	4.70991	-2.14943	13.1097	8.94328	7.11663	20.0413	-3.40209	-2.89973	6.37834	18.4848	1.3469	-0.616407	0.340581	7.48428		4.60549	4.70991	-2.14943	13.1097	8.94328	7.11663	20.0413	-3.40209	-2.89973	6.37834	18.4848	1.3469	-0.616407	0.340581	7.48428		-4.38495
	3.49216	2.75694	13.1348	5.82331	-3.89585	-4.42808	-16.4646	4.04149	-9.21039	17.6232	2.42921	28.1867	-6.52306	-0.668145	-6.77103		4.52807	5.07945	-2.91366	10.2864	13.4669	7.46665	17.6008	-3.40762	-0.985123	5.81543	19.66	1.51251	2.18037	0.232458	5.58558		4.52807	5.07945	-2.91366	10.2864	13.4669	7.46665	17.6008	-3.40762	-0.985123	5.81543	19.66	1.51251	2.18037	0.232458	5.58558		-4.708
	3.38093	3.43797	14.6369	1.32307	-3.84848	-3.85173	-5.32385	4.07973	-9.25304	16.5164	0.239184	23.8295	-7.09991	-3.6187	-3.69824		4.56094	2.62933	-3.18217	12.7728	11.5102	10.5914	17.8647	-4.363	-3.41411	5.78898	17.2627	1.07099	1.77364	1.57416	6.45977		4.56094	2.62933	-3.18217	12.7728	11.5102	10.5914	17.8647	-4.363	-3.41411	5.78898	17.2627	1.07099	1.77364	1.57416	6.45977		-4.77384
	3.62022	-0.217141	15.0131	5.76544	-5.19676	-2.34298	2.81173	3.8855	-8.46707	16.3747	1.91619	23.8133	-3.06497	4.31218	-1.69377		6.95974	3.65153	-1.86657	1.65564	13.4669	16.1157	17.2235	-4.33942	-5.56993	5.96191	17.085	2.16894	3.50862	0.441023	4.8126		6.95974	3.65153	-1.86657	1.65564	13.4669	16.1157	17.2235	-4.33942	-5.56993	5.96191	17.085	2.16894	3.50862	0.441023	4.8126		-4.71614
	3.66666	-0.0422952	18.7334	8.81632	-4.16522	-2.286	19.1312	4.37682	-8.47003	16.0693	0.4443	25.0378	-3.11435	5.41773	0.459836		8.2408	2.4178	-2.46882	5.86742	13.2827	21.5491	18.0972	-3.63129	-6.05556	5.01211	17.0534	2.42534	2.31954	-2.57904	4.66652		8.2408	2.4178	-2.46882	5.86742	13.2827	21.5491	18.0972	-3.63129	-6.05556	5.01211	17.0534	2.42534	2.31954	-2.57904	4.66652		-4.33605
	3.55522	-0.616309	19.4895	7.30597	-4.99703	-1.96528	24.3325	4.57861	-10.3452	16.2667	1.74068	23.2759	-8.56436	2.64463	2.75173		6.44422	0.742305	-4.05584	4.09975	5.38649	17.7668	19.0743	-3.77783	-6.46764	4.35512	17.8504	1.20951	6.5486	-6.32713	4.03846		6.44422	0.742305	-4.05584	4.09975	5.38649	17.7668	19.0743	-3.77783	-6.46764	4.35512	17.8504	1.20951	6.5486	-6.32713	4.03846		-4.72754
	3.50786	-0.0297988	14.6411	6.20435	-4.97166	-1.76584	21.562	4.64146	-10.1307	17.167	-0.771303	20.4235	-8.74415	3.63063	1.71504		9.56467	3.44406	-2.37204	4.64537	9.05052	16.3886	17.5744	-2.62054	-8.4087	1.13928	16.1485	2.9755	0.255307	-4.65773	6.21843		9.56467	3.44406	-2.37204	4.64537	9.05052	16.3886	17.5744	-2.62054	-8.4087	1.13928	16.1485	2.9755	0.255307	-4.65773	6.21843		-3.95081
	3.35987	1.17949	23.5425	6.89093	-3.64572	-2.23023	0.286476	4.65788	-9.37121	15.011	-0.531469	20.9443	-7.83303	2.8218	0.913859		10.723	3.24293	-1.40431	8.53338	6.19858	30.1048	17.0053	-2.75574	-6.1041	0.223468	16.6195	2.21458	-3.19383	-1.78195	4.61027		10.723	3.24293	-1.40431	8.53338	6.19858	30.1048	17.0053	-2.75574	-6.1041	0.223468	16.6195	2.21458	-3.19383	-1.78195	4.61027		-5.0203
	3.38093	1.40164	15.3649	8.63632	-5.10998	-2.51304	-20.7477	4.2444	-8.84823	15.1803	-1.02044	21.5528	-7.03616	2.82843	4.77099		9.81065	0.127321	-3.55089	8.69961	6.25953	42.8517	16.2399	-4.23312	-3.39658	1.11513	12.6675	-0.443656	-2.5149	-1.15981	-0.0733893		9.81065	0.127321	-3.55089	8.69961	6.25953	42.8517	16.2399	-4.23312	-3.39658	1.11513	12.6675	-0.443656	-2.5149	-1.15981	-0.0733893		-5.05447
	3.59851	0.955977	16.5124	5.81816	-4.84651	-2.42366	-14.6214	3.23678	-8.68467	11.8532	-3.04127	22.0543	-8.00218	2.55653	0.0630733		10.0037	1.76149	-4.56352	8.80078	6.91419	31.374	18.9648	-2.77974	-6.7989	5.63249	11.9365	2.5812	-4.18742	-0.217227	-0.0877845		10.0037	1.76149	-4.56352	8.80078	6.91419	31.374	18.9648	-2.77974	-6.7989	5.63249	11.9365	2.5812	-4.18742	-0.217227	-0.0877845		-5.13088
	3.25038	-1.61172	15.9004	4.47581	-4.17783	-2.23868	1.94756	3.80582	-6.12633	10.7445	-3.18414	29.1758	-8.52966	4.37175	-3.76818		7.66582	1.34955	-3.90627	8.56183	2.24062	36.5272	18.2554	-3.62876	-3.36134	7.29556	12.7348	2.10453	-1.09607	1.85737	4.36391		7.66582	1.34955	-3.90627	8.56183	2.24062	36.5272	18.2554	-3.62876	-3.36134	7.29556	12.7348	2.10453	-1.09607	1.85737	4.36391		-4.81797
	2.89647	-4.98677	21.3694	6.30983	-3.59131	-1.72839	9.94606	3.70672	-5.87042	15.8639	-1.32876	30.3518	-9.99275	2.65746	-2.03404		5.50075	2.73459	-2.75151	16.0505	7.53393	38.2533	17.2899	-5.64402	-4.60885	4.44105	12.0889	3.14849	1.19512	-0.126332	5.9949		5.50075	2.73459	-2.75151	16.0505	7.53393	38.2533	17.2899	-5.64402	-4.60885	4.44105	12.0889	3.14849	1.19512	-0.126332	5.9949		-6.33248
	3.46418	-1.31583	18.4029	7.52882	-7.60224	-3.91327	14.5007	4.05394	-8.40694	11.6423	-3.21338	25.214	-11.6698	3.35242	-1.5559		4.95047	3.17265	-3.18224	13.7955	9.03372	43.634	17.9898	-4.64816	-6.21501	5.87067	14.1157	1.48997	-0.289995	1.23294	3.01908		4.95047	3.17265	-3.18224	13.7955	9.03372	43.634	17.9898	-4.64816	-6.21501	5.87067	14.1157	1.48997	-0.289995	1.23294	3.01908		-5.49177
	2.99565	-1.73898	17.0254	9.69784	-14.789	-3.92401	15.8273	3.61954	-7.89924	10.5443	-4.4133	23.0945	-11.3104	3.73506	-1.38363		5.04081	2.04296	-3.8784	3.10119	10.0079	47.3376	18.0763	-3.12737	-7.09411	6.17355	12.13	0.308026	-0.429623	3.81547	2.70304		5.04081	2.04296	-3.8784	3.10119	10.0079	47.3376	18.0763	-3.12737	-7.09411	6.17355	12.13	0.308026	-0.429623	3.81547	2.70304		-7.54761
	3.31521	-1.16463	16.1865	8.19744	-12.8402	-3.776	19.763	4.09334	-7.06688	11.4291	-3.40999	23.2506	-13.8369	2.42238	-6.11361		6.18856	1.76598	-5.26623	-0.759164	9.7837	18.004	15.0752	-2.42565	-4.90706	5.54183	15.1012	2.24531	2.62921	1.95826	3.23472		6.18856	1.76598	-5.26623	-0.759164	9.7837	18.004	15.0752	-2.42565	-4.90706	5.54183	15.1012	2.24531	2.62921	1.95826	3.23472		-7.03104
	3.12011	0.684822	21.175	8.84719	-11.1906	-3.98901	19.3847	4.10547	-6.97052	11.895	-2.30984	22.6834	-15.1031	2.98649	-10.7137		6.28383	1.14358	-6.47892	-3.55225	8.48864	13.741	14.8692	-3.22562	-4.3683	7.84822	9.64902	1.93266	0.573194	1.99105	-0.91932		6.28383	1.14358	-6.47892	-3.55225	8.48864	13.741	14.8692	-3.22562	-4.3683	7.84822	9.64902	1.93266	0.573194	1.99105	-0.91932		-5.62599
	3.46616	2.12333	8.75313	7.69121	-14.046	-3.89335	18.1168	3.26569	-6.63154	13.0508	-3.75358	19.9814	-12.6426	3.69285	-12.2176		6.56277	2.3524	-5.09171	-4.26567	15.058	8.63212	14.5089	-4.05817	-5.44222	11.871	14.5097	2.06459	-1.86587	2.95734	-3.46613		6.56277	2.3524	-5.09171	-4.26567	15.058	8.63212	14.5089	-4.05817	-5.44222	11.871	14.5097	2.06459	-1.86587	2.95734	-3.46613		-4.43864
	3.07457	1.91784	15.322	3.48061	-9.21829	-4.25826	22.5345	3.56466	-5.7551	12.5254	-0.00944498	20.4436	-12.0831	2.23508	-13.2907		8.228	3.28122	-4.69934	-2.47413	7.74853	5.19492	15.5647	-2.19	-6.48801	13.2224	14.3719	2.9273	-0.472093	2.76031	-1.27985		8.228	3.28122	-4.69934	-2.47413	7.74853	5.19492	15.5647	-2.19	-6.48801	13.2224	14.3719	2.9273	-0.472093	2.76031	-1.27985		-3.96127
	2.62045	2.42854	3.85146	0.486966	-3.62905	-4.13041	18.8744	3.11205	-1.87129	13.5775	5.3382	22.6792	-13.0704	1.07597	-12.0347		8.68419	2.24072	-4.46128	-2.70784	8.30961	2.94872	13.1751	-2.32108	-7.49213	12.9924	11.8213	2.60229	1.3702	1.22588	3.19337		8.68419	2.24072	-4.46128	-2.70784	8.30961	2.94872	13.1751	-2.32108	-7.49213	12.9924	11.8213	2.60229	1.3702	1.22588	3.19337		-5.12696
	2.90106	0.685195	-3.44681	1.48648	-2.95202	-4.74613	17.423	2.93039	-2.40652	12.4094	4.14332	22.6728	-11.6297	3.8677	-7.86715		9.81546	1.33167	-5.81034	-3.29985	9.58523	5.53262	14.9074	-3.04045	-10.4828	14.747	12.889	1.54228	-0.306343	1.14506	0.54599		9.81546	1.33167	-5.81034	-3.29985	9.58523	5.53262	14.9074	-3.04045	-10.4828	14.747	12.889	1.54228	-0.306343	1.14506	0.54599		-5.36218
	2.80418	1.78092	10.6886	2.10669	-5.02347	-4.29476	18.3097	1.83586	-7.65586	12.9875	0.968918	21.5201	-10.6026	10.7678	-5.57458		9.5112	1.72608	-6.03822	-4.06349	12.8756	6.61915	14.6554	-3.75768	-10.8905	16.8787	11.5601	1.67154	-0.418214	1.46956	1.79955		9.5112	1.72608	-6.03822	-4.06349	12.8756	6.61915	14.6554	-3.75768	-10.8905	16.8787	11.5601	1.67154	-0.418214	1.46956	1.79955		-4.2948
	2.80102	2.24779	2.27915	5.0217	-4.39689	-4.37102	15.4737	1.20414	-10.5997	12.4037	-2.80374	19.1369	-11.6414	9.20549	-6.47287		8.5696	2.52494	-4.78393	-6.50657	9.56457	1.66059	13.746	-3.26255	-10.56	18.1216	10.5123	0.773992	-0.823626	1.00745	3.71125		8.5696	2.52494	-4.78393	-6.50657	9.56457	1.66059	13.746	-3.26255	-10.56	18.1216	10.5123	0.773992	-0.823626	1.00745	3.71125		-4.86464
	2.54678	0.0731636	-1.90928	2.74735	2.12676	-4.27092	12.5119	2.36874	-10.7236	9.78268	0.45297	18.3142	-12.027	2.87612	-4.76615		9.17338	0.655064	-4.99075	-5.1511	10.9317	4.36841	12.9013	-3.11069	-9.05173	20.8555	10.3535	0.745733	-0.595688	0.939145	1.26047		9.17338	0.655064	-4.99075	-5.1511	10.9317	4.36841	12.9013	-3.11069	-9.05173	20.8555	10.3535	0.745733	-0.595688	0.939145	1.26047		-5.47386
	2.67923	0.168361	2.63864	2.02298	4.19752	-4.38521	13.1771	1.06283	-9.45978	12.4531	3.82631	18.6995	-12.5605	-0.392196	-5.14958		7.34524	0.374316	-5.26716	-2.37823	9.95598	9.5641	12.5514	-2.25553	-6.43281	25.7531	11.3783	4.68075	-0.384157	1.25834	-3.83618		7.34524	0.374316	-5.26716	-2.37823	9.95598	9.5641	12.5514	-2.25553	-6.43281	25.7531	11.3783	4.68075	-0.384157	1.25834	-3.83618		-5.77798
	2.77666	2.10133	6.7578	4.88808	5.31399	-4.46468	14.6566	1.43994	-8.99871	10.1783	1.92106	20.0708	-13.665	0.344918	-6.27501		6.57406	1.2231	-5.12179	-3.83992	7.89658	12.6151	12.4621	-2.72378	-4.85547	23.9596	9.95201	2.00234	-0.53967	0.652819	-1.92622		6.57406	1.2231	-5.12179	-3.83992	7.89658	12.6151	12.4621	-2.72378	-4.85547	23.9596	9.95201	2.00234	-0.53967	0.652819	-1.92622		-7.23349
	2.84097	0.0169177	8.61688	6.16254	6.78433	-4.40178	11.1411	1.4703	-8.64541	8.52036	-3.34452	20.1825	-14.1873	-0.487747	-5.89573		4.16639	1.43623	-4.22118	-4.4733	14.2094	15.3584	13.0895	-1.78971	-4.25451	22.7786	10.0723	1.00687	0.108479	-0.414828	0.818557		4.16639	1.43623	-4.22118	-4.4733	14.2094	15.3584	13.0895	-1.78971	-4.25451	22.7786	10.0723	1.00687	0.108479	-0.414828	0.818557		-8.50249
	2.98947	2.52299	8.0777	5.46516	5.48359	-4.37577	11.926	1.49422	-6.55499	8.02439	-6.55975	19.2233	-16.9586	0.886015	-4.55827		5.03549	1.80493	-2.64462	-2.52208	11.5252	26.0601	14.8559	-3.199	-2.73137	20.6355	10.3109	0.574972	1.19415	0.200823	1.15702		5.03549	1.80493	-2.64462	-2.52208	11.5252	26.0601	14.8559	-3.199	-2.73137	20.6355	10.3109	0.574972	1.19415	0.200823	1.15702		-7.1144
	2.72292	3.771	5.5425	4.51909	3.72162	-4.41582	17.3789	1.81067	-7.80405	8.03628	-8.73882	16.9202	-19.1745	2.51536	-3.4199		7.16048	0.117158	-2.95107	-3.53448	4.33886	22.3588	10.4457	-3.99776	-4.80686	18.2319	17.3932	0.137729	0.154823	-0.586251	-0.453635		7.16048	0.117158	-2.95107	-3.53448	4.33886	22.3588	10.4457	-3.99776	-4.80686	18.2319	17.3932	0.137729	0.154823	-0.586251	-0.453635		-4.37232
	2.57024	-0.0379245	-3.64299	3.41977	3.66228	-4.51613	21.5285	1.50029	-8.23463	6.39756	-0.497862	19.9097	-17.755	3.22566	-2.89746		6.43101	-0.72854	-5.22157	-4.0084	2.52225	23.7172	11.4209	-4.02338	-6.6717	18.4337	9.24505	1.56951	1.37501	-1.4839	4.49005		6.43101	-0.72854	-5.22157	-4.0084	2.52225	23.7172	11.4209	-4.02338	-6.6717	18.4337	9.24505	1.56951	1.37501	-1.4839	4.49005		-5.7044
	0.881833	-3.42987	-8.82715	3.60362	3.88637	-4.3825	28.6002	0.897059	-7.22885	7.99239	8.86981	22.3219	-13.5422	5.24448	-2.65285		6.7222	0.198103	-5.0703	-6.1334	4.88016	30.255	10.4311	-4.83175	-4.93294	19.8895	5.63211	0.975382	0.889043	-0.294735	2.93185		6.7222	0.198103	-5.0703	-6.1334	4.88016	30.255	10.4311	-4.83175	-4.93294	19.8895	5.63211	0.975382	0.889043	-0.294735	2.93185		-5.38189
	1.00994	-3.13926	-8.47891	3.60999	7.54591	-3.27703	34.5689	1.36798	-9.22967	7.80283	1.49437	21.8946	-9.56168	11.1964	-4.788		8.91295	1.3559	-4.6987	-5.12284	6.50454	37.6412	10.3008	-5.79809	-4.67542	17.246	8.68584	1.40184	-0.612878	-0.352433	4.37537		8.91295	1.3559	-4.6987	-5.12284	6.50454	37.6412	10.3008	-5.79809	-4.67542	17.246	8.68584	1.40184	-0.612878	-0.352433	4.37537		-5.60166
	2.35889	-4.8509	-1.98202	3.10447	-0.0641678	-2.10508	27.2456	1.47157	-9.74753	7.02225	-0.482908	34.4389	-9.7592	9.01935	-3.82209		10.1017	2.77822	-4.87725	-5.5203	7.63617	56.4881	10.0965	-3.30276	-6.88427	12.2724	8.57515	0.696841	-1.26942	0.538047	5.38355		10.1017	2.77822	-4.87725	-5.5203	7.63617	56.4881	10.0965	-3.30276	-6.88427	12.2724	8.57515	0.696841	-1.26942	0.538047	5.38355		-5.08577
	0.99424	-7.29336	-0.887821	3.88433	-3.18331	-3.90475	21.8262	1.64717	-9.49057	5.64532	1.993	41.0062	-14.2293	5.28756	-1.65235		10.0886	2.19017	-5.09686	-5.16619	7.61858	48.5973	9.86656	-1.53848	-6.34325	12.8681	8.88524	-0.622997	-4.48263	1.71552	2.61725		10.0886	2.19017	-5.09686	-5.16619	7.61858	48.5973	9.86656	-1.53848	-6.34325	12.8681	8.88524	-0.622997	-4.48263	1.71552	2.61725		-5.16152
	1.06429	-5.22471	-3.73357	3.82596	-2.47039	-3.97039	27.5993	1.81049	-12.07	7.55716	-6.94138	29.4211	-20.7684	5.07844	-2.0134		9.08872	0.571437	-4.93993	-5.39411	8.63263	29.3986	11.5726	-9.33034	-4.29638	14.9373	8.3603	1.06129	-2.7018	1.02752	4.61122		9.08872	0.571437	-4.93993	-5.39411	8.63263	29.3986	11.5726	-9.33034	-4.29638	14.9373	8.3603	1.06129	-2.7018	1.02752	4.61122		-5.25844
	0.976853	-7.45331	-5.20074	3.47272	-3.19547	-4.36743	42.7941	2.81417	-9.31759	8.71208	-1.8021	26.204	-25.6641	4.82593	-2.27417		8.10001	0.0172875	-5.07201	-4.80087	10.7815	35.2411	8.70333	-23.7234	-4.16545	14.7573	8.2245	1.30402	2.93316	1.09411	8.73324		8.10001	0.0172875	-5.07201	-4.80087	10.7815	35.2411	8.70333	-23.7234	-4.16545	14.7573	8.2245	1.30402	2.93316	1.09411	8.73324		-5.10288
	0.674307	-3.15812	-9.79444	2.5471	-2.84311	-4.25584	52.8321	2.19334	-10.0119	6.74656	-10.7099	27.2095	-26.6479	2.76634	-2.849		8.47438	0.754511	-4.27623	-5.31331	11.1403	22.4652	11.2035	-17.694	-4.06055	18.1742	10.2506	1.68508	-2.72456	1.18028	3.40269		8.47438	0.754511	-4.27623	-5.31331	11.1403	22.4652	11.2035	-17.694	-4.06055	18.1742	10.2506	1.68508	-2.72456	1.18028	3.40269		-6.37267
	0.849407	-1.9735	-0.200663	2.63336	-4.27394	-4.27168	53.1652	1.50167	-11.771	8.37485	8.74669	34.9811	-18.5656	3.06938	-4.34076		7.20096	0.694254	-4.3793	-4.91296	9.86594	17.8079	10.8341	-26.0026	-5.08501	21.4399	6.56928	1.05233	-4.52086	-0.510933	4.82966		7.20096	0.694254	-4.3793	-4.91296	9.86594	17.8079	10.8341	-26.0026	-5.08501	21.4399	6.56928	1.05233	-4.52086	-0.510933	4.82966		-7.06558
	1.34198	-1.54439	0.826413	4.26917	-3.80941	-4.14241	55.0235	2.14857	-9.90163	6.96444	14.0035	21.6564	-17.5023	0.732435	-7.3408		7.48218	-0.0419453	-5.74375	-3.6401	5.08328	18.7127	7.15334	-25.0003	-4.49104	21.3053	7.03572	1.66797	-2.47731	-0.924944	5.38095		7.48218	-0.0419453	-5.74375	-3.6401	5.08328	18.7127	7.15334	-25.0003	-4.49104	21.3053	7.03572	1.66797	-2.47731	-0.924944	5.38095		-8.53354
	1.42496	-1.42107	1.75528	2.88423	-6.29912	-4.37312	54.4711	2.15637	-9.57635	7.70916	14.9436	12.8755	-22.1397	-0.0347031	-9.97391		6.76668	-0.468774	-6.28557	-5.45562	4.40297	8.47944	9.04992	-11.7527	-5.09336	21.8024	11.3124	1.15522	-0.751853	0.699787	4.60203		6.76668	-0.468774	-6.28557	-5.45562	4.40297	8.47944	9.04992	-11.7527	-5.09336	21.8024	11.3124	1.15522	-0.751853	0.699787	4.60203		-8.65497
	1.61154	-2.96121	1.05048	4.06103	-5.34453	-4.1321	50.2014	2.21765	-10.5175	4.95084	9.15545	32.8343	-19.1638	1.28009	-10.9892		7.39161	-0.0627982	-5.91191	-4.93553	4.95485	10.6154	9.14481	-12.7502	-5.29043	24.3159	6.66316	2.69954	-0.468614	0.95055	4.77433		7.39161	-0.0627982	-5.91191	-4.93553	4.95485	10.6154	9.14481	-12.7502	-5.29043	24.3159	6.66316	2.69954	-0.468614	0.95055	4.77433		-5.60067
	1.28988	-2.87544	1.04852	4.43993	-5.10486	-4.00364	53.0523	2.39163	-10.7206	5.52061	26.1423	33.7144	-16.0564	-1.05666	-11.0922		9.33289	0.0257379	-5.68454	-5.19614	10.678	6.96048	8.28861	-7.95302	-5.76808	27.0636	7.5884	0.767702	-2.76055	0.277767	5.26117		9.33289	0.0257379	-5.68454	-5.19614	10.678	6.96048	8.28861	-7.95302	-5.76808	27.0636	7.5884	0.767702	-2.76055	0.277767	5.26117		-6.36862
	1.40518	-3.00828	2.25551	2.69087	-4.76	-4.34053	52.8757	2.9528	-11.5403	4.16433	11.7077	38.008	-9.15987	1.13844	-5.9315		8.49086	0.776684	-5.80138	-5.32775	10.3382	8.24353	6.1486	-3.86003	-6.11016	25.316	7.77346	-0.536839	-0.745471	-2.30179	4.3735		8.49086	0.776684	-5.80138	-5.32775	10.3382	8.24353	6.1486	-3.86003	-6.11016	25.316	7.77346	-0.536839	-0.745471	-2.30179	4.3735		-5.83042
	1.50043	-1.01927	2.03342	3.74201	-5.00022	-4.21273	58.0513	4.23947	-11.1529	2.16949	13.4732	33.2947	-2.76946	0.991529	-3.0036		5.15961	0.932424	-6.17479	-4.28965	6.77109	7.24185	8.80632	-0.208794	-5.41989	26.9662	5.8635	1.11938	-0.889521	-2.69433	5.85712		5.15961	0.932424	-6.17479	-4.28965	6.77109	7.24185	8.80632	-0.208794	-5.41989	26.9662	5.8635	1.11938	-0.889521	-2.69433	5.85712		-5.47067
	1.42604	-0.524434	1.42716	2.98133	-5.4962	-4.2693	66.154	2.93382	-11.4933	3.03522	24.1465	31.0053	-2.88654	3.00113	-3.52483		3.49702	2.67325	-4.83225	-4.3817	10.2759	2.19676	10.424	4.00258	-7.44463	28.7048	9.73021	1.92332	-2.13928	-0.799514	3.97209		3.49702	2.67325	-4.83225	-4.3817	10.2759	2.19676	10.424	4.00258	-7.44463	28.7048	9.73021	1.92332	-2.13928	-0.799514	3.97209		-4.74602
	0.956554	-1.85491	2.33159	2.77563	-5.38393	-4.64927	80.9061	1.21805	-12.6257	4.20794	12.5106	41.9942	-0.762961	2.58283	-4.10727		4.36586	1.74224	-3.5421	-5.14143	10.5851	11.6196	6.56388	-2.95643	-7.24855	33.908	5.80781	1.52449	-2.03996	0.0690772	3.9668		4.36586	1.74224	-3.5421	-5.14143	10.5851	11.6196	6.56388	-2.95643	-7.24855	33.908	5.80781	1.52449	-2.03996	0.0690772	3.9668		-5.79124
	1.01068	-5.92582	1.73723	4.48248	-5.1845	-4.97681	84.6598	0.89843	-11.637	1.53335	28.2465	40.3776	3.5073	2.40332	-3.91816		2.08334	-0.092746	-4.93866	-4.04008	10.0899	7.00842	8.86884	0.285486	-7.24283	33.5808	6.052	0.016392	-3.04462	-1.13714	6.52518		2.08334	-0.092746	-4.93866	-4.04008	10.0899	7.00842	8.86884	0.285486	-7.24283	33.5808	6.052	0.016392	-3.04462	-1.13714	6.52518		-4.52001
	1.29518	-3.9721	2.48583	2.90246	-5.2364	-4.88674	69.1233	1.11212	-10.7236	1.07052	9.68622	34.3049	4.69396	2.30276	-2.73932		1.04405	0.397495	-6.62873	-4.26695	12.793	6.08459	9.66181	0.00123275	-8.03524	27.555	6.10784	0.0766675	-2.37427	-1.19968	6.26369		1.04405	0.397495	-6.62873	-4.26695	12.793	6.08459	9.66181	0.00123275	-8.03524	27.555	6.10784	0.0766675	-2.37427	-1.19968	6.26369		-5.89215
	0.946712	-4.37807	1.58973	2.88856	-5.66271	-4.58434	66.1388	1.56107	-10.7102	2.63198	31.1279	34.4586	4.1117	1.92296	-2.10498		2.27672	0.187634	-7.42869	-4.49132	11.6672	8.26253	10.9696	-1.62142	-9.17874	22.8629	8.26252	0.0725323	-1.75361	-2.55558	6.17042		2.27672	0.187634	-7.42869	-4.49132	11.6672	8.26253	10.9696	-1.62142	-9.17874	22.8629	8.26252	0.0725323	-1.75361	-2.55558	6.17042		-6.12338
	1.1513	-2.51541	2.21103	3.86715	-5.85555	-4.15932	73.7198	1.53879	-12.4291	3.02492	17.4579	27.8729	7.57163	3.22459	-2.83617		1.64698	0.967367	-6.527	-5.31693	8.4979	7.60855	7.06577	-0.896209	-9.60714	27.7465	6.81344	0.0621573	-3.116	-1.8245	4.90779		1.64698	0.967367	-6.527	-5.31693	8.4979	7.60855	7.06577	-0.896209	-9.60714	27.7465	6.81344	0.0621573	-3.116	-1.8245	4.90779		-5.28958
	1.49183	-2.84069	2.27529	4.65318	-2.46322	-4.61119	61.6413	1.85359	-12.4052	2.74421	28.6198	21.0952	10.0873	4.08425	1.11258		1.86887	0.693296	-6.0469	-5.24883	7.46404	0.591114	9.10793	0.404725	-6.57255	29.7576	8.80437	0.583075	-2.31187	-1.98334	2.27474		1.86887	0.693296	-6.0469	-5.24883	7.46404	0.591114	9.10793	0.404725	-6.57255	29.7576	8.80437	0.583075	-2.31187	-1.98334	2.27474		-5.51432
	0.696905	-2.24344	2.23822	-0.173585	4.70851	-4.41332	55.157	2.46815	-9.61687	8.76323	20.4245	18.5141	6.92631	1.18545	1.57546		2.46087	-0.00215403	-5.89354	-6.44597	5.66369	1.6395	9.64544	0.218695	-9.38131	29.7477	6.295	0.209073	-4.91865	-0.414775	2.5562		2.46087	-0.00215403	-5.89354	-6.44597	5.66369	1.6395	9.64544	0.218695	-9.38131	29.7477	6.295	0.209073	-4.91865	-0.414775	2.5562		-4.19016
	1.56133	-1.89198	2.05794	-9.72761	-0.575215	-4.78266	65.3314	1.58166	-9.94834	13.0469	33.0337	15.7253	0.199103	0.544966	-2.85444		3.04977	0.922697	-7.78036	-6.79828	7.47779	1.09048	10.1708	0.874546	-8.15104	30.0188	10.6281	-0.120668	-6.33374	2.93363	6.44917		3.04977	0.922697	-7.78036	-6.79828	7.47779	1.09048	10.1708	0.874546	-8.15104	30.0188	10.6281	-0.120668	-6.33374	2.93363	6.44917		-6.14006
[truncated: 76 more columns]

## Sheet: Panel e
Time to Peak Running vs OxLight1
			Time to peak, running
			Running	OxLight1 (s)
	Sk 49	1	4.8	2.6
		2	1.2	1.1
		3	3.8	4.9
		4	4.3	1.9
		5	2.4	1.4
		6	0.5	0.3
		7	0.6	1.4
		8	3.3	4.8
		9	0.9	2.4
		10	4.3	4.8
		11	1	1.5
		12	1.2	4.1
		13	0.6	1.5
		14	2.4	2.5
		15	1	1.2
	SK 50	1	1.9	2.3
		2	1.8	1.7
		3	1	1
		4	3.8	3.9
		5	5.1	2.3
		6	3.3	3
		7	3	3.2
		8	0.4	3.1
		9	2	2
		10	0.3	3.1
		11	5.1	4
		12	0.2	1.9
		13	0.3	3.3
		14	0.4	3.8
		15	0.6	4.4
	SK 52	1	4.1	3.7
		2	4.1	1.3
		3	2.9	0.3
		4	2.6	4.9
		5	4.1	1.9
		6	5	0.6
		7	1.9	1.8
		8	0.2	1.6
		9	0.7	3.9
		10	0.2	3.8
		11	0.8	1.9
		12	0.2	1.3
		13	0.6	4.5
		14	3	2.9
		15	1.8	2.9
	SK 54	1	1.6	2
		2	0.5	1.8
		3	1.6	2.6
		4	2.5	4.4
		5	0.2	3.4
		6	1	5.1
		7	1.3	2.7
		8	2.2	1
		9	1.6	2.1
		10	1.3	2.1
		11	0.5	0.1
		12	1.5	1.7
		13	1.3	2.4
		14	0.9	1.5
		15	2.7	1.8
	EB 564	1	4.5	3.1
		2	3.4	4
		3	4.1	4.5
		4	4.8	4.1
		5	4.4	4.2
		6	1.1	3.3
		7	4.8	4.5
		8	1.3	0.7
		9	0.8	0.1
		10	2.1	2.8
		11	0.7	0.6
		12	0.4	1
		13	3.6	2.5
		14	0.5	0.7
		15	0.5	3.9
		Average (s)	2.01867	2.552
			0.17854	0.155955
		p Value from Matlab two sided ranksum	0.011267

## Sheet: Panel f
Correlation of Running vs OxLight1
	Trial Number	Run	OxLight1 Max			Run	OxLight-ctr Max
Mouse 1 SK 49	1	0.55	9.7761		Mouse 1 SK 60	0.225	1.47474
	2	0.275	24.2992			0.325	5.0789
	3	0.425	4.89471			0.225	6.32307
	4	0.45	30.9368			0.35	2.22431
	5	0.525	19.1124			0.45	2.09888
	6	0.525	-0.439752			0.4	4.34955
	7	0.275	18.2654			0.35	2.1725
	8	0.45	17.2291			0.425	2.10148
	9	0.45	38.8695			0.475	5.12695
	10	0.45	57.5927			0.425	4.11982
	11	0.45	44.1164			0.325	0.839517
	12	0.35	46.7423			0.125	0.442238
	13	0.125	12.7598			0.15	6.12597
	14	0.35	18.9451			0.3	7.04552
	15	0.275	10.7347			0.3	2.05389
Mouse 2 SK 50	1	0.45	15.0082		Mouse 2 SK 62	0.25	5.02189
	2	0.35	18.8582			0.5	3.99549
	3	0.3	19.4062			0.325	3.77313
	4	0.5	15.9335			0.2	1.63849
	5	0.45	11.0393			0.125	4.81304
	6	0.4	62.7177			0.125	2.27344
	7	0.425	46.1147			0.175	3.86583
	8	0.175	0.653269			0.15	2.24214
	9	0.225	11.9815			0.15	3.6247
	10	0.1	5.85166			0.1	10.8248
	11	0.2	37.5305			0.175	18.9121
	12	0.15	8.57154			0.175	2.78086
	13	0.125	6.15383			0.2	5.89867
	14	0.1	3.57143			0.2	5.51524
	15	0.125	5.75476			0.375	4.75211
Mouse 2 SK 51	1	0.3	16.3531		m EB 563	0.6	0.941885
	2	0.4	70.5766			0.55	2.19868
	3	0.35	2.23988			0.55	3.45688
	4	0.7	22.2806			0.525	5.8052
	5	0.675	5.75942			0.55	8.67988
	6	0.675	18.5228			0.35	3.91891
	7	0.975	19.9308			0.325	4.74841
	8	0.275	4.89173			0.2	5.28885
	9	0.1	1.9637			0.25	3.32895
	10	0.3	6.32188			0.325	6.32348
	11	0.15	11.8065			0.175	2.74465
	12	0.15	12.7948			0.175	2.27151
	13	0.125	5.34317			0.15	1.16535
	14	0.4	18.083			0.125	3.92853
	15	0.25	7.85235			0.175	5.84973
Mouse 3 SK 54	1	0.4	33.8356
	2	0.2	7.67829
	3	0.4	9.03781
	4	0.325	23.5143
	5	0.275	3.03297
	6	0.175	2.95032
	7	0.15	5.2391
	8	0.2	8.16785
	9	0.3	7.07751
	10	0.225	4.87642
	11	0.275	4.79217
	12	0.4	11.5848
	13	0.1	4.40065
	14	0.15	3.08056
	15	0.25	11.8391
m EB 564	1	0.3	14.0267
	2	0.225	18.1748
	3	0.275	26.2555
	4	0.525	9.73884
	5	0.55	7.12815
	6	0.275	13.7337
	7	0.35	7.72609
	8	0.125	6.88302
	9	0.175	3.89581
	10	0.35	39.1537
	11	0.125	11.6653
	12	0.225	8.92077
	13	0.65	27.0652
	14	0.225	6.39542
	15	0.225	6.70836
Average		0.323333	15.9504			0.291111	4.27023
SEM		0.019621	1.70938			0.0210542	0.459258
p Value from Matlab two sided ranksum		1.1537e-10	0.4122

## Sheet: Panel h
mouse:	1		2		3		4		5		6		7			mouse	normalized mean pre-event	normalized mean event	t-test	DoF	p values
OxLight1	Time (s)	Dem (AOut-2)	Time (s)	Dem (AOut-2)	Time (s)	Dem (AOut-2)	Time (s)	Dem (AOut-2)	Time (s)	Dem (AOut-2)	Time (s)	Dem (AOut-2)	Time (s)	Dem (AOut-2)		1	2.08983e-16	7.91311
	780.694	0.596823	780.006	0.491191	808.996	0.486833	786.921	0.40547	476.008	0.574055	869.977	0.406917	783.008	0.361032		2	6.96611e-17	4.9546
	780.719	0.597407	780.03	0.490943	809.02	0.488171	786.946	0.404653	476.032	0.573817	870.002	0.406404	783.033	0.360546		3	-2.08983e-16	10.6547
	780.744	0.597036	780.055	0.491712	809.045	0.488489	786.97	0.403343	476.057	0.572455	870.026	0.406801	783.057	0.361801		4	-4.17966e-16	6.37124
	780.768	0.597309	780.08	0.490134	809.069	0.490341	786.995	0.40457	476.081	0.571253	870.051	0.40707	783.082	0.362489		5	-1.04492e-16	2.88306
	780.793	0.596822	780.104	0.489673	809.094	0.488354	787.019	0.406083	476.106	0.573288	870.076	0.406865	783.107	0.362695		6	0	-1.6406
	780.818	0.596529	780.129	0.488759	809.119	0.487897	787.044	0.403896	476.131	0.574302	870.1	0.406605	783.131	0.360888		7	-8.35933e-16	1.15882
	780.842	0.59877	780.153	0.490758	809.143	0.487743	787.069	0.404471	476.155	0.573303	870.125	0.405903	783.156	0.36131		all OxL1	-1.84104e-16	4.61356	-2.92299	6	0.027
	780.867	0.597641	780.178	0.491554	809.168	0.487904	787.093	0.40426	476.18	0.572487	870.15	0.407687	783.181	0.362195
	780.891	0.597308	780.202	0.489273	809.192	0.488183	787.118	0.404597	476.205	0.574346	870.174	0.408953	783.205	0.362732
	780.916	0.596882	780.227	0.491557	809.217	0.486339	787.142	0.405287	476.229	0.574912	870.199	0.407859	783.23	0.363039
	780.941	0.597424	780.252	0.492017	809.242	0.487063	787.167	0.406379	476.254	0.573405	870.223	0.407603	783.254	0.362339
	780.965	0.598243	780.276	0.490968	809.266	0.487704	787.192	0.40657	476.278	0.574539	870.248	0.40776	783.279	0.363449
	780.99	0.598598	780.301	0.490465	809.291	0.487639	787.216	0.40568	476.303	0.573064	870.273	0.407172	783.303	0.362612
	781.014	0.598314	780.326	0.490191	809.316	0.489388	787.241	0.40496	476.328	0.572825	870.297	0.406527	783.328	0.362077
	781.039	0.595794	780.35	0.489371	809.34	0.488488	787.266	0.404353	476.352	0.572043	870.322	0.40599	783.353	0.361739
	781.064	0.597593	780.375	0.490319	809.365	0.488974	787.29	0.404909	476.377	0.573146	870.346	0.407153	783.377	0.361124
	781.088	0.597705	780.399	0.490615	809.389	0.488758	787.315	0.405788	476.401	0.572996	870.371	0.408466	783.402	0.362655
	781.113	0.59687	780.424	0.488523	809.414	0.488654	787.339	0.405861	476.426	0.573795	870.396	0.408258	783.427	0.361832
	781.137	0.598089	780.449	0.490088	809.439	0.488005	787.364	0.405693	476.451	0.573698	870.42	0.407163	783.451	0.362175
	781.162	0.597642	780.473	0.490643	809.463	0.486848	787.389	0.404136	476.475	0.573109	870.445	0.407685	783.476	0.362019
	781.187	0.597173	780.498	0.489695	809.488	0.487806	787.413	0.405194	476.5	0.572743	870.469	0.406554	783.5	0.363253
	781.211	0.596805	780.522	0.490116	809.512	0.487459	787.438	0.405347	476.524	0.573532	870.494	0.40745	783.525	0.36249
	781.236	0.596728	780.547	0.489924	809.537	0.488331	787.462	0.403886	476.549	0.57434	870.519	0.407195	783.55	0.361625
	781.26	0.597833	780.572	0.490442	809.562	0.488195	787.487	0.40505	476.574	0.574032	870.543	0.405633	783.574	0.360984
	781.285	0.596572	780.596	0.489923	809.586	0.489491	787.512	0.404787	476.598	0.572766	870.568	0.406517	783.599	0.36079
	781.31	0.596859	780.621	0.488662	809.611	0.489198	787.536	0.404313	476.623	0.571879	870.592	0.405922	783.624	0.361178
	781.334	0.596112	780.645	0.488642	809.635	0.487795	787.561	0.405455	476.648	0.573388	870.617	0.405296	783.648	0.363576
	781.359	0.594996	780.67	0.48962	809.66	0.489409	787.585	0.405436	476.672	0.573865	870.642	0.406027	783.673	0.364984
	781.384	0.596333	780.695	0.488734	809.685	0.491724	787.61	0.404238	476.697	0.572442	870.666	0.406644	783.697	0.361843
	781.408	0.596361	780.719	0.490306	809.709	0.49011	787.635	0.403825	476.721	0.57338	870.691	0.406556	783.722	0.362672
	781.433	0.594641	780.744	0.492044	809.734	0.488392	787.659	0.404767	476.746	0.571902	870.716	0.406214	783.746	0.363429
	781.457	0.596164	780.769	0.491949	809.759	0.487251	787.684	0.404433	476.771	0.571813	870.74	0.406742	783.771	0.363588
	781.482	0.598263	780.793	0.49123	809.783	0.488315	787.709	0.404555	476.795	0.572686	870.765	0.407649	783.796	0.362979
	781.507	0.596448	780.818	0.490695	809.808	0.488038	787.733	0.404555	476.82	0.57268	870.789	0.406918	783.82	0.362824
	781.531	0.596376	780.842	0.489449	809.832	0.488203	787.758	0.404835	476.844	0.572565	870.814	0.40627	783.845	0.362109
	781.556	0.597948	780.867	0.489079	809.857	0.48825	787.782	0.406028	476.869	0.571165	870.839	0.404838	783.87	0.362254
	781.58	0.597591	780.892	0.488661	809.882	0.488461	787.807	0.404797	476.894	0.572995	870.863	0.405328	783.894	0.362292
	781.605	0.597042	780.916	0.487969	809.906	0.487195	787.832	0.40345	476.918	0.573186	870.888	0.404865	783.919	0.3615
	781.63	0.597103	780.941	0.48852	809.931	0.486961	787.856	0.403707	476.943	0.571967	870.912	0.405761	783.943	0.362463
	781.654	0.597058	780.965	0.488947	809.955	0.486835	787.881	0.404583	476.967	0.571352	870.937	0.405086	783.968	0.364157
	781.679	0.597074	780.99	0.488999	809.98	0.487532	787.905	0.405125	476.992	0.570917	870.962	0.404111	783.993	0.363589
	781.703	0.597232	781.015	0.488782	810.005	0.489352	787.93	0.404628	477.017	0.570635	870.986	0.403786	784.017	0.362222
	781.728	0.596984	781.039	0.490243	810.029	0.487569	787.955	0.404458	477.041	0.572704	871.011	0.403744	784.042	0.361968
	781.753	0.595462	781.064	0.490608	810.054	0.488831	787.979	0.404613	477.066	0.571859	871.035	0.403901	784.066	0.363142
	781.777	0.595513	781.088	0.491793	810.078	0.488427	788.004	0.403707	477.09	0.571084	871.06	0.40487	784.091	0.362144
	781.802	0.596969	781.113	0.490861	810.103	0.489224	788.028	0.405144	477.115	0.571543	871.085	0.404284	784.116	0.362202
	781.826	0.597041	781.138	0.490856	810.128	0.487866	788.053	0.405881	477.14	0.571716	871.109	0.403045	784.14	0.361798
	781.851	0.597624	781.162	0.490999	810.152	0.487625	788.078	0.405582	477.164	0.571075	871.134	0.403872	784.165	0.362068
	781.876	0.597229	781.187	0.491361	810.177	0.488011	788.102	0.40696	477.189	0.572184	871.158	0.404707	784.189	0.362506
	781.9	0.596317	781.212	0.490972	810.202	0.48713	788.127	0.405834	477.214	0.573219	871.183	0.404401	784.214	0.361782
	781.925	0.596977	781.236	0.490512	810.226	0.488071	788.151	0.403894	477.238	0.574382	871.208	0.404972	784.239	0.360961
	781.95	0.597884	781.261	0.488994	810.251	0.489307	788.176	0.403612	477.263	0.572003	871.232	0.405102	784.263	0.362264
	781.974	0.5972	781.285	0.490518	810.275	0.488001	788.201	0.405935	477.287	0.572039	871.257	0.406825	784.288	0.362979
	781.999	0.597258	781.31	0.490741	810.3	0.488245	788.225	0.405694	477.312	0.573349	871.282	0.405855	784.312	0.363671
	782.023	0.597193	781.335	0.491565	810.324	0.486764	788.25	0.404765	477.337	0.574352	871.306	0.403742	784.337	0.362683
	782.048	0.597404	781.359	0.490824	810.349	0.487163	788.275	0.405065	477.361	0.572963	871.331	0.404972	784.362	0.361497
	782.073	0.59726	781.384	0.491024	810.374	0.488081	788.299	0.405	477.386	0.571598	871.355	0.405903	784.386	0.361153
	782.097	0.597275	781.408	0.491017	810.398	0.487075	788.324	0.404956	477.41	0.571464	871.38	0.405123	784.411	0.360889
	782.122	0.598843	781.433	0.491594	810.423	0.486809	788.348	0.405335	477.435	0.571333	871.405	0.405723	784.436	0.361119
	782.146	0.597502	781.458	0.490371	810.448	0.486786	788.373	0.404247	477.46	0.572798	871.429	0.406725	784.46	0.361493
	782.171	0.597718	781.482	0.489566	810.472	0.488439	788.398	0.40446	477.484	0.574186	871.454	0.406174	784.485	0.361175
	782.196	0.597809	781.507	0.488209	810.497	0.488832	788.422	0.406055	477.509	0.572238	871.478	0.405953	784.509	0.360515
	782.22	0.597256	781.531	0.488949	810.521	0.486416	788.447	0.406994	477.533	0.572788	871.503	0.406017	784.534	0.362836
	782.245	0.597522	781.556	0.489251	810.546	0.486547	788.471	0.405184	477.558	0.573064	871.528	0.40545	784.559	0.362588
	782.269	0.598959	781.581	0.490075	810.571	0.48825	788.496	0.404277	477.583	0.572337	871.552	0.404984	784.583	0.362589
	782.294	0.597259	781.605	0.49021	810.595	0.488216	788.521	0.405233	477.607	0.573012	871.577	0.404217	784.608	0.364031
	782.319	0.596926	781.63	0.489017	810.62	0.48832	788.545	0.404244	477.632	0.573026	871.601	0.405095	784.632	0.364064
	782.343	0.598692	781.654	0.490226	810.644	0.487666	788.57	0.403558	477.657	0.572754	871.626	0.404975	784.657	0.362701
	782.368	0.598081	781.679	0.490895	810.669	0.487975	788.594	0.404513	477.681	0.572988	871.651	0.405615	784.682	0.360906
	782.393	0.597401	781.704	0.490146	810.694	0.487436	788.619	0.404804	477.706	0.57203	871.675	0.405518	784.706	0.361203
	782.417	0.598484	781.728	0.490131	810.718	0.487951	788.644	0.405096	477.73	0.57225	871.7	0.40508	784.731	0.363425
	782.442	0.599246	781.753	0.489767	810.743	0.488109	788.668	0.404155	477.755	0.572351	871.725	0.405786	784.755	0.364014
	782.466	0.598967	781.778	0.490116	810.768	0.488973	788.693	0.404948	477.78	0.571868	871.749	0.404792	784.78	0.361471
	782.491	0.597957	781.802	0.490626	810.792	0.489114	788.717	0.404461	477.804	0.57323	871.774	0.40514	784.805	0.361638
	782.516	0.59938	781.827	0.489983	810.817	0.486737	788.742	0.402433	477.829	0.573874	871.798	0.406814	784.829	0.362715
	782.54	0.599739	781.851	0.490719	810.841	0.486977	788.767	0.402874	477.853	0.573615	871.823	0.406734	784.854	0.362909
	782.565	0.599037	781.876	0.490053	810.866	0.488796	788.791	0.403182	477.878	0.572388	871.848	0.406609	784.879	0.363427
	782.589	0.597511	781.901	0.489435	810.89	0.488531	788.816	0.402601	477.903	0.571086	871.872	0.405899	784.903	0.363182
	782.614	0.596842	781.925	0.489216	810.915	0.488181	788.841	0.40348	477.927	0.572902	871.897	0.405646	784.928	0.361672
	782.639	0.599269	781.95	0.489749	810.94	0.487689	788.865	0.404734	477.952	0.571802	871.921	0.404433	784.952	0.361959
	782.663	0.59846	781.974	0.489812	810.964	0.487644	788.89	0.404329	477.976	0.57052	871.946	0.405609	784.977	0.362781
	782.688	0.59785	781.999	0.490109	810.989	0.486393	788.914	0.404537	478.001	0.571785	871.971	0.406691	785.002	0.362241
	782.712	0.598602	782.024	0.489952	811.014	0.487769	788.939	0.405297	478.026	0.573219	871.995	0.407042	785.026	0.360629
	782.737	0.597861	782.048	0.49059	811.038	0.487601	788.964	0.406186	478.05	0.573842	872.02	0.404997	785.051	0.359761
	782.762	0.597524	782.073	0.489574	811.063	0.489003	788.988	0.405814	478.075	0.571767	872.044	0.406828	785.075	0.361449
	782.786	0.600227	782.097	0.490068	811.087	0.488411	789.013	0.405175	478.099	0.573063	872.069	0.405121	785.1	0.36187
	782.811	0.599665	782.122	0.491188	811.112	0.488683	789.037	0.404407	478.124	0.571742	872.094	0.404733	785.125	0.361427
	782.835	0.597316	782.147	0.489523	811.137	0.489927	789.062	0.403866	478.149	0.571461	872.118	0.406535	785.149	0.363004
	782.86	0.59667	782.171	0.490174	811.161	0.489621	789.087	0.40444	478.173	0.572414	872.143	0.406586	785.174	0.36342
	782.885	0.599172	782.196	0.490101	811.186	0.488254	789.111	0.405375	478.198	0.57256	872.167	0.40582	785.198	0.362946
	782.909	0.598855	782.221	0.490551	811.211	0.487816	789.136	0.406433	478.223	0.572112	872.192	0.406971	785.223	0.36277
	782.934	0.597406	782.245	0.490646	811.235	0.488906	789.16	0.405652	478.247	0.572898	872.217	0.406518	785.248	0.364077
	782.959	0.596574	782.27	0.490963	811.26	0.490469	789.185	0.405748	478.272	0.572777	872.241	0.405108	785.272	0.362115
	782.983	0.596761	782.294	0.489003	811.284	0.488796	789.21	0.405933	478.296	0.574009	872.266	0.405934	785.297	0.36145
	783.008	0.596573	782.319	0.490092	811.309	0.489198	789.234	0.406429	478.321	0.572978	872.291	0.405215	785.322	0.36082
	783.032	0.596211	782.343	0.491355	811.333	0.488642	789.259	0.406381	478.346	0.570371	872.315	0.405841	785.346	0.362252
	783.057	0.596602	782.368	0.491239	811.358	0.488272	789.284	0.406704	478.37	0.570924	872.34	0.406419	785.371	0.361245
	783.082	0.596432	782.393	0.490473	811.383	0.487471	789.308	0.405999	478.395	0.571497	872.364	0.405678	785.395	0.36049
	783.106	0.598152	782.417	0.48919	811.407	0.488056	789.333	0.405463	478.419	0.572838	872.389	0.405368	785.42	0.362163
	783.131	0.59747	782.442	0.490524	811.432	0.489322	789.357	0.406095	478.444	0.573179	872.414	0.406312	785.444	0.362642
	783.155	0.597551	782.467	0.491173	811.457	0.488236	789.382	0.404959	478.469	0.570796	872.438	0.40531	785.469	0.363188
	783.18	0.596451	782.491	0.49053	811.481	0.48685	789.407	0.405076	478.493	0.570201	872.463	0.406226	785.494	0.36356
	783.205	0.597348	782.516	0.488651	811.506	0.487107	789.431	0.405697	478.518	0.57025	872.487	0.407208	785.518	0.362674
	783.229	0.59853	782.54	0.490395	811.53	0.48694	789.456	0.405036	478.542	0.571687	872.512	0.406042	785.543	0.362796
	783.254	0.597754	782.565	0.493183	811.555	0.487827	789.48	0.405701	478.567	0.573293	872.537	0.406165	785.568	0.362577
	783.278	0.597076	782.59	0.491183	811.58	0.489016	789.505	0.405538	478.592	0.573086	872.561	0.406198	785.592	0.360628
	783.303	0.597439	782.614	0.489931	811.604	0.489403	789.53	0.406189	478.616	0.572217	872.586	0.404669	785.617	0.36068
	783.328	0.598265	782.639	0.488889	811.629	0.490103	789.554	0.405443	478.641	0.572221	872.61	0.40636	785.641	0.362187
	783.352	0.597849	782.663	0.48886	811.653	0.489998	789.579	0.406805	478.665	0.5734	872.635	0.406187	785.666	0.363011
	783.377	0.596297	782.688	0.489244	811.678	0.489122	789.603	0.405403	478.69	0.573199	872.66	0.405185	785.691	0.36272
	783.401	0.59745	782.713	0.490568	811.703	0.488573	789.628	0.40449	478.715	0.572854	872.684	0.4059	785.715	0.3639
	783.426	0.597193	782.737	0.490156	811.727	0.487598	789.653	0.404924	478.739	0.572583	872.709	0.406341	785.74	0.362544
	783.451	0.596829	782.762	0.489668	811.752	0.488932	789.677	0.405189	478.764	0.571136	872.733	0.405426	785.764	0.361255
	783.475	0.598119	782.787	0.491084	811.777	0.489567	789.702	0.404667	478.789	0.571309	872.758	0.405249	785.789	0.360762
	783.5	0.598568	782.811	0.490375	811.801	0.489062	789.726	0.405278	478.813	0.571901	872.783	0.406095	785.814	0.361787
	783.525	0.597643	782.836	0.490297	811.826	0.48726	789.751	0.403789	478.838	0.572128	872.807	0.405316	785.838	0.362181
	783.549	0.598535	782.86	0.490016	811.85	0.487819	789.776	0.404484	478.862	0.572189	872.832	0.406314	785.863	0.362915
	783.574	0.596709	782.885	0.489186	811.875	0.487085	789.8	0.406146	478.887	0.572822	872.857	0.405158	785.888	0.363531
	783.598	0.59561	782.909	0.489494	811.899	0.487837	789.825	0.406467	478.912	0.572547	872.881	0.404269	785.912	0.36374
	783.623	0.595492	782.934	0.490465	811.924	0.489712	789.85	0.407287	478.936	0.570907	872.906	0.404869	785.937	0.362647
	783.648	0.597506	782.959	0.491066	811.949	0.487858	789.874	0.405319	478.961	0.571916	872.93	0.404788	785.961	0.362755
	783.672	0.598284	782.983	0.489787	811.973	0.489281	789.899	0.40586	478.985	0.570957	872.955	0.406674	785.986	0.363273
	783.697	0.597316	783.008	0.488927	811.998	0.490167	789.923	0.406558	479.01	0.571182	872.98	0.406954	786.011	0.362101
	783.721	0.597211	783.033	0.489705	812.023	0.48885	789.948	0.405225	479.035	0.571662	873.004	0.405812	786.035	0.363009
	783.746	0.598766	783.057	0.489927	812.047	0.488394	789.973	0.404534	479.059	0.571361	873.029	0.404542	786.06	0.36243
	783.771	0.597958	783.082	0.490672	812.072	0.487176	789.997	0.403848	479.084	0.572758	873.053	0.404417	786.084	0.362351
	783.795	0.597744	783.106	0.489243	812.096	0.487815	790.022	0.404495	479.108	0.572072	873.078	0.404651	786.109	0.362302
	783.82	0.597842	783.131	0.491055	812.121	0.487249	790.046	0.404736	479.133	0.571677	873.103	0.405555	786.134	0.362377
	783.844	0.599156	783.156	0.490341	812.146	0.487676	790.071	0.404716	479.158	0.572086	873.127	0.405584	786.158	0.360481
	783.869	0.597655	783.18	0.490902	812.17	0.486615	790.096	0.405565	479.182	0.571597	873.152	0.406092	786.183	0.360626
	783.894	0.5968	783.205	0.49072	812.195	0.487724	790.12	0.405633	479.207	0.571682	873.176	0.405672	786.207	0.362834
	783.918	0.598603	783.23	0.490309	812.22	0.488529	790.145	0.404931	479.232	0.572185	873.201	0.404926	786.232	0.362685
	783.943	0.597292	783.254	0.490436	812.244	0.489946	790.169	0.407041	479.256	0.57148	873.226	0.405189	786.257	0.362327
	783.968	0.597552	783.279	0.489975	812.269	0.489682	790.194	0.407313	479.281	0.572426	873.25	0.404766	786.281	0.36111
	783.992	0.59919	783.303	0.49036	812.293	0.488343	790.219	0.404807	479.305	0.57247	873.275	0.405372	786.306	0.362892
	784.017	0.597856	783.328	0.490532	812.318	0.487448	790.243	0.405879	479.33	0.571263	873.3	0.40541	786.331	0.362744
	784.041	0.597434	783.352	0.489767	812.342	0.488471	790.268	0.405495	479.355	0.570789	873.324	0.405548	786.355	0.36236
	784.066	0.598974	783.377	0.490152	812.367	0.487833	790.292	0.40493	479.379	0.572677	873.349	0.406081	786.38	0.362382
	784.091	0.598974	783.402	0.490696	812.392	0.48708	790.317	0.404594	479.404	0.572461	873.373	0.406515	786.404	0.36343
	784.115	0.599773	783.426	0.490636	812.416	0.48884	790.342	0.403861	479.428	0.57227	873.398	0.406742	786.429	0.364947
	784.14	0.597912	783.451	0.490901	812.441	0.488688	790.366	0.405151	479.453	0.572722	873.423	0.404033	786.453	0.361681
	784.164	0.597857	783.476	0.491143	812.466	0.48661	790.391	0.406026	479.478	0.572329	873.447	0.404291	786.478	0.361177
	784.189	0.599269	783.5	0.48999	812.49	0.486855	790.416	0.406322	479.502	0.571053	873.472	0.405809	786.503	0.36207
	784.214	0.597863	783.525	0.48994	812.515	0.487794	790.44	0.406224	479.527	0.570523	873.496	0.406846	786.527	0.363419
	784.238	0.598508	783.549	0.488538	812.539	0.48732	790.465	0.404563	479.551	0.571723	873.521	0.405676	786.552	0.363546
	784.263	0.598011	783.574	0.488947	812.564	0.48678	790.489	0.405538	479.576	0.571386	873.546	0.404585	786.577	0.364676
	784.287	0.596495	783.599	0.489309	812.589	0.48848	790.514	0.40751	479.601	0.571368	873.57	0.405322	786.601	0.362989
	784.312	0.597425	783.623	0.489407	812.613	0.487963	790.539	0.406536	479.625	0.571568	873.595	0.405032	786.626	0.362576
	784.337	0.598031	783.648	0.488723	812.638	0.487636	790.563	0.406094	479.65	0.571968	873.619	0.404626	786.65	0.362032
	784.361	0.597694	783.672	0.489114	812.662	0.488108	790.588	0.406104	479.674	0.572862	873.644	0.404952	786.675	0.362598
	784.386	0.598163	783.697	0.489551	812.687	0.489013	790.612	0.406234	479.699	0.573046	873.669	0.406525	786.7	0.363213
	784.41	0.598578	783.722	0.48964	812.712	0.488947	790.637	0.405904	479.724	0.571905	873.693	0.405853	786.724	0.36348
	784.435	0.597412	783.746	0.489298	812.736	0.488947	790.662	0.405371	479.748	0.571606	873.718	0.406072	786.749	0.362665
	784.46	0.597933	783.771	0.490127	812.761	0.488159	790.686	0.404131	479.773	0.571193	873.742	0.405853	786.774	0.361581
	784.484	0.599329	783.795	0.489798	812.785	0.487791	790.711	0.406213	479.798	0.571163	873.767	0.404652	786.798	0.361779
	784.509	0.598693	783.82	0.489825	812.81	0.48889	790.735	0.405306	479.822	0.572951	873.792	0.40413	786.823	0.362101
	784.534	0.598301	783.845	0.489639	812.835	0.48913	790.76	0.403891	479.847	0.571315	873.816	0.405122	786.847	0.362956
	784.558	0.598351	783.869	0.489281	812.859	0.487686	790.785	0.406334	479.871	0.571407	873.841	0.404264	786.872	0.362599
	784.583	0.59803	783.894	0.488091	812.884	0.488611	790.809	0.404504	479.896	0.571882	873.866	0.405505	786.896	0.362842
	784.607	0.597758	783.918	0.489218	812.909	0.489051	790.834	0.405485	479.921	0.57311	873.89	0.405832	786.921	0.362203
	784.632	0.597243	783.943	0.48966	812.933	0.488615	790.859	0.405349	479.945	0.572799	873.915	0.405039	786.946	0.362283
	784.657	0.597807	783.968	0.49007	812.958	0.489316	790.883	0.40512	479.97	0.573586	873.939	0.405244	786.97	0.36292
	784.681	0.596547	783.992	0.492135	812.982	0.488155	790.908	0.405065	479.994	0.573416	873.964	0.404795	786.995	0.362083
	784.706	0.596531	784.017	0.491339	813.007	0.486784	790.932	0.404185	480.019	0.571767	873.989	0.403744	787.019	0.363363
	784.73	0.595376	784.042	0.491439	813.032	0.486906	790.957	0.404278	480.044	0.570825	874.013	0.404661	787.044	0.363214
	784.755	0.596532	784.066	0.490396	813.056	0.488706	790.982	0.405815	480.068	0.572413	874.038	0.405573	787.069	0.363177
	784.78	0.598236	784.091	0.490117	813.081	0.48926	791.006	0.406108	480.093	0.5734	874.062	0.405498	787.093	0.363541
	784.804	0.598495	784.115	0.490084	813.105	0.488183	791.031	0.405194	480.117	0.571781	874.087	0.406056	787.118	0.363148
	784.829	0.59752	784.14	0.489647	813.13	0.48803	791.055	0.403762	480.142	0.572983	874.112	0.40545	787.143	0.362893
	784.853	0.597298	784.165	0.489482	813.155	0.488551	791.08	0.403963	480.167	0.57394	874.136	0.404664	787.167	0.362744
	784.878	0.596376	784.189	0.488385	813.179	0.48838	791.105	0.404106	480.191	0.572985	874.161	0.404936	787.192	0.362775
	784.903	0.596426	784.214	0.489399	813.204	0.488466	791.129	0.404291	480.216	0.573322	874.185	0.404298	787.216	0.361827
	784.927	0.596814	784.238	0.489106	813.228	0.487337	791.154	0.405804	480.24	0.573255	874.21	0.404774	787.241	0.362816
	784.952	0.596909	784.263	0.48865	813.253	0.486976	791.178	0.406129	480.265	0.5716	874.235	0.40614	787.266	0.364258
	784.976	0.595009	784.288	0.489798	813.278	0.488652	791.203	0.405101	480.29	0.571392	874.259	0.404895	787.29	0.362677
	785.001	0.595322	784.312	0.488379	813.302	0.488699	791.228	0.404355	480.314	0.57204	874.284	0.404097	787.315	0.362274
	785.026	0.595546	784.337	0.489285	813.327	0.488727	791.252	0.4045	480.339	0.573099	874.308	0.40422	787.34	0.363177
	785.05	0.59787	784.361	0.490174	813.351	0.489757	791.277	0.406926	480.364	0.574019	874.333	0.404376	787.364	0.361496
	785.075	0.599007	784.386	0.490417	813.376	0.487895	791.301	0.406257	480.388	0.573057	874.358	0.403449	787.389	0.361649
	785.1	0.597598	784.411	0.490941	813.401	0.488416	791.326	0.404895	480.413	0.571589	874.382	0.405374	787.413	0.362855
	785.124	0.597142	784.435	0.490097	813.425	0.489446	791.351	0.404872	480.437	0.573694	874.407	0.405187	787.438	0.36313
	785.149	0.596531	784.46	0.48924	813.45	0.489212	791.375	0.405166	480.462	0.57438	874.432	0.404168	787.462	0.363419
	785.173	0.597684	784.485	0.489418	813.475	0.486681	791.4	0.40423	480.487	0.572427	874.456	0.40427	787.487	0.362601
	785.198	0.596678	784.509	0.491074	813.499	0.488544	791.425	0.404431	480.511	0.57319	874.481	0.403837	787.512	0.36279
	785.223	0.598255	784.534	0.489693	813.524	0.490405	791.449	0.404176	480.536	0.573649	874.505	0.403431	787.536	0.361882
	785.247	0.597387	784.558	0.489767	813.548	0.488109	791.474	0.4051	480.56	0.572086	874.53	0.404259	787.561	0.361626
	785.272	0.596922	784.583	0.489586	813.573	0.488218	791.498	0.405346	480.585	0.573578	874.555	0.40556	787.586	0.363695
	785.296	0.598103	784.608	0.48993	813.598	0.487619	791.523	0.405533	480.61	0.572976	874.579	0.406797	787.61	0.363752
	785.321	0.598226	784.632	0.490025	813.622	0.48872	791.548	0.404959	480.634	0.572276	874.604	0.405968	787.635	0.362428
	785.346	0.597966	784.657	0.489273	813.647	0.489358	791.572	0.404318	480.659	0.573129	874.628	0.406428	787.659	0.36169
	785.37	0.598001	784.681	0.490493	813.671	0.489996	791.597	0.403216	480.683	0.574685	874.653	0.406801	787.684	0.362363
	785.395	0.59788	784.706	0.491685	813.696	0.488848	791.621	0.404507	480.708	0.57309	874.678	0.405728	787.709	0.362658
	785.419	0.598661	784.731	0.490884	813.721	0.488344	791.646	0.405514	480.733	0.571858	874.702	0.405721	787.733	0.363397
	785.444	0.598877	784.755	0.489555	813.745	0.48897	791.671	0.406631	480.757	0.57268	874.727	0.404695	787.758	0.36324
	785.469	0.597376	784.78	0.489285	813.77	0.488351	791.695	0.406333	480.782	0.572759	874.751	0.405139	787.782	0.363845
	785.493	0.597654	784.804	0.490197	813.794	0.48972	791.72	0.405853	480.807	0.572532	874.776	0.404987	787.807	0.363582
	785.518	0.597737	784.829	0.489885	813.819	0.489002	791.744	0.40806	480.831	0.572304	874.801	0.405238	787.832	0.363691
	785.543	0.598205	784.854	0.49002	813.844	0.488838	791.769	0.407031	480.856	0.572558	874.825	0.404947	787.856	0.363644
	785.567	0.598258	784.878	0.490752	813.868	0.488512	791.794	0.407058	480.88	0.572843	874.85	0.403403	787.881	0.363976
	785.592	0.597799	784.903	0.490347	813.893	0.489603	791.818	0.405789	480.905	0.573887	874.875	0.404262	787.905	0.363296
	785.616	0.597602	784.928	0.49011	813.918	0.488279	791.843	0.40434	480.93	0.573264	874.899	0.405638	787.93	0.363755
	785.641	0.597105	784.952	0.489998	813.942	0.486995	791.867	0.404454	480.954	0.573982	874.924	0.403751	787.955	0.363158
	785.666	0.596111	784.977	0.489526	813.967	0.487261	791.892	0.405961	480.979	0.57244	874.948	0.403827	787.979	0.363293
	785.69	0.596884	785.001	0.48874	813.991	0.487937	791.917	0.405523	481.003	0.572554	874.973	0.405366	788.004	0.363888
	785.715	0.597252	785.026	0.490635	814.016	0.488384	791.941	0.405853	481.028	0.573787	874.998	0.403935	788.029	0.363562
	785.739	0.598119	785.051	0.491358	814.04	0.488977	791.966	0.406985	481.053	0.57321	875.022	0.404187	788.053	0.363699
	785.764	0.597832	785.075	0.489844	814.065	0.4873	791.991	0.405243	481.077	0.572907	875.047	0.40624	788.078	0.363074
	785.789	0.597343	785.1	0.490411	814.09	0.486394	792.015	0.405667	481.102	0.573965	875.071	0.406525	788.102	0.362269
	785.813	0.59618	785.124	0.491534	814.114	0.488599	792.04	0.405163	481.126	0.572414	875.096	0.406126	788.127	0.361222
	785.838	0.597545	785.149	0.490615	814.139	0.489435	792.064	0.404415	481.151	0.572528	875.121	0.404977	788.152	0.361594
	785.862	0.599515	785.174	0.490192	814.164	0.488862	792.089	0.406104	481.176	0.573929	875.145	0.404326	788.176	0.36446
	785.887	0.598663	785.198	0.490405	814.188	0.488541	792.114	0.405492	481.2	0.57294	875.17	0.405542	788.201	0.363423
	785.912	0.59655	785.223	0.490526	814.213	0.489403	792.138	0.40671	481.225	0.572772	875.194	0.405062	788.225	0.361796
	785.936	0.597393	785.247	0.491116	814.237	0.489913	792.163	0.406526	481.249	0.572527	875.219	0.40576	788.25	0.361025
	785.961	0.596277	785.272	0.491144	814.262	0.488046	792.187	0.405756	481.274	0.571608	875.244	0.405849	788.275	0.362816
	785.985	0.596958	785.297	0.49055	814.287	0.487266	792.212	0.404812	481.299	0.572875	875.268	0.40472	788.299	0.363923
	786.01	0.597914	785.321	0.490885	814.311	0.487296	792.237	0.405785	481.323	0.572376	875.293	0.405221	788.324	0.36339
	786.035	0.595377	785.346	0.491894	814.336	0.488172	792.261	0.404863	481.348	0.572498	875.317	0.406745	788.348	0.362726
	786.059	0.595202	785.37	0.490004	814.361	0.487829	792.286	0.404885	481.373	0.572763	875.342	0.406383	788.373	0.363326
	786.084	0.596989	785.395	0.489785	814.385	0.486684	792.31	0.406711	481.397	0.571943	875.367	0.405913	788.398	0.363829
	786.109	0.596798	785.42	0.490111	814.41	0.48712	792.335	0.40579	481.422	0.571281	875.391	0.407599	788.422	0.363845
	786.133	0.5961	785.444	0.490937	814.434	0.488734	792.36	0.405048	481.446	0.571981	875.416	0.407121	788.447	0.36332
	786.158	0.595372	785.469	0.491625	814.459	0.488779	792.384	0.40672	481.471	0.573678	875.441	0.40666	788.471	0.364534
	786.182	0.595255	785.494	0.490619	814.484	0.488706	792.409	0.407315	481.496	0.573426	875.465	0.406933	788.496	0.364563
	786.207	0.595517	785.518	0.490494	814.508	0.488551	792.434	0.405897	481.52	0.573679	875.49	0.405758	788.521	0.362966
	786.232	0.59608	785.543	0.489552	814.533	0.488418	792.458	0.405647	481.545	0.574034	875.514	0.404557	788.545	0.361776
	786.256	0.596528	785.567	0.48986	814.557	0.489437	792.483	0.406636	481.569	0.571274	875.539	0.404993	788.57	0.361638
	786.281	0.595667	785.592	0.490853	814.582	0.488554	792.507	0.406521	481.594	0.572399	875.564	0.404812	788.595	0.363156
	786.305	0.595586	785.617	0.489967	814.607	0.488383	792.532	0.406822	481.619	0.573078	875.588	0.405326	788.619	0.361637
	786.33	0.596313	785.641	0.491384	814.631	0.488214	792.557	0.4057	481.643	0.572709	875.613	0.406269	788.644	0.360542
	786.355	0.595701	785.666	0.491441	814.656	0.487983	792.581	0.406278	481.668	0.573084	875.637	0.405173	788.668	0.361126
	786.379	0.596131	785.69	0.491244	814.68	0.487414	792.606	0.407163	481.692	0.573595	875.662	0.404961	788.693	0.361725
	786.404	0.595368	785.715	0.489682	814.705	0.487485	792.63	0.405872	481.717	0.572719	875.687	0.405875	788.718	0.361558
	786.428	0.596345	785.74	0.490384	814.73	0.488005	792.655	0.405798	481.742	0.572584	875.711	0.407325	788.742	0.361409
	786.453	0.596292	785.764	0.4925	814.754	0.48795	792.68	0.40648	481.766	0.572217	875.736	0.407136	788.767	0.36189
	786.478	0.596438	785.789	0.490587	814.779	0.488409	792.704	0.407662	481.791	0.571978	875.76	0.404993	788.791	0.362405
	786.502	0.596288	785.813	0.488628	814.803	0.48711	792.729	0.408182	481.815	0.573398	875.785	0.404783	788.816	0.362914
	786.527	0.597854	785.838	0.489151	814.828	0.487751	792.753	0.406966	481.84	0.573678	875.81	0.405975	788.841	0.362292
	786.551	0.597489	785.863	0.490992	814.853	0.488977	792.778	0.406401	481.865	0.572197	875.834	0.406619	788.865	0.361736
	786.576	0.596588	785.887	0.490727	814.877	0.48858	792.803	0.40802	481.889	0.570589	875.859	0.405685	788.89	0.363115
	786.601	0.596393	785.912	0.489761	814.902	0.488377	792.827	0.407559	481.914	0.571989	875.883	0.406672	788.914	0.363437
	786.625	0.595511	785.937	0.490579	814.927	0.487217	792.852	0.407105	481.939	0.572788	875.908	0.405827	788.939	0.364052
	786.65	0.59614	785.961	0.490773	814.951	0.48906	792.876	0.407023	481.963	0.573943	875.933	0.404459	788.964	0.363193
	786.675	0.595201	785.986	0.490908	814.976	0.490329	792.901	0.407562	481.988	0.574103	875.957	0.404371	788.988	0.361978
	786.699	0.595858	786.01	0.489554	815	0.488149	792.926	0.406406	482.012	0.573493	875.982	0.404542	789.013	0.362543
	786.724	0.596972	786.035	0.489399	815.025	0.487957	792.95	0.405527	482.037	0.574524	876.007	0.404747	789.038	0.362663
	786.748	0.596506	786.059	0.490408	815.049	0.487487	792.975	0.405961	482.062	0.574229	876.031	0.405705	789.062	0.36189
	786.773	0.596987	786.084	0.490183	815.074	0.487781	793	0.405902	482.086	0.57385	876.056	0.404911	789.087	0.361569
	786.798	0.59818	786.109	0.491306	815.099	0.488933	793.024	0.407114	482.111	0.574216	876.08	0.404758	789.111	0.361042
	786.822	0.598423	786.133	0.492488	815.123	0.488341	793.049	0.406927	482.135	0.574501	876.105	0.404721	789.136	0.362574
	786.847	0.597926	786.158	0.491712	815.148	0.487059	793.073	0.407607	482.16	0.573901	876.13	0.406541	789.161	0.364083
	786.871	0.598041	786.183	0.491147	815.173	0.487935	793.098	0.408204	482.185	0.574801	876.154	0.407008	789.185	0.363076
	786.896	0.596712	786.207	0.491633	815.197	0.4887	793.123	0.407741	482.209	0.574103	876.179	0.406228	789.21	0.362791
	786.921	0.59562	786.232	0.490636	815.222	0.487027	793.147	0.405569	482.234	0.574743	876.203	0.405598	789.234	0.362279
	786.945	0.596893	786.256	0.490312	815.246	0.487998	793.172	0.406379	482.258	0.573098	876.228	0.404878	789.259	0.362783
	786.97	0.596815	786.281	0.490476	815.271	0.489472	793.196	0.406239	482.283	0.573172	876.253	0.406112	789.284	0.362127
	786.994	0.596933	786.306	0.491158	815.296	0.488126	793.221	0.40567	482.308	0.573664	876.277	0.40607	789.308	0.36271
	787.019	0.598252	786.33	0.491206	815.32	0.488565	793.246	0.407151	482.332	0.572576	876.302	0.405136	789.333	0.363437
	787.044	0.597534	786.355	0.49032	815.345	0.489088	793.27	0.406732	482.357	0.572379	876.326	0.406837	789.357	0.362252
	787.068	0.596168	786.38	0.490653	815.37	0.489781	793.295	0.407006	482.382	0.574063	876.351	0.406802	789.382	0.363455
	787.093	0.59586	786.404	0.490388	815.394	0.489743	793.319	0.407806	482.406	0.573809	876.376	0.40684	789.407	0.363519
	787.118	0.595656	786.429	0.491284	815.419	0.489749	793.344	0.407951	482.431	0.573531	876.4	0.406527	789.431	0.363474
	787.142	0.597	786.453	0.49128	815.443	0.487099	793.369	0.405587	482.455	0.57213	876.425	0.406234	789.456	0.363654
	787.167	0.596428	786.478	0.490905	815.468	0.487568	793.393	0.404201	482.48	0.573568	876.449	0.406263	789.481	0.363336
	787.191	0.596921	786.503	0.490483	815.492	0.487912	793.418	0.405158	482.505	0.572918	876.474	0.406142	789.505	0.363281
	787.216	0.597311	786.527	0.491158	815.517	0.486378	793.442	0.406536	482.529	0.571478	876.499	0.405965	789.53	0.363124
	787.241	0.596309	786.552	0.490353	815.542	0.48783	793.467	0.407892	482.554	0.571805	876.523	0.405568	789.554	0.361583
	787.265	0.597042	786.576	0.489681	815.566	0.488567	793.492	0.407488	482.578	0.573224	876.548	0.40511	789.579	0.362793
	787.29	0.59818	786.601	0.49086	815.591	0.488529	793.516	0.406994	482.603	0.573243	876.573	0.405919	789.604	0.362849
	787.314	0.595547	786.625	0.491209	815.615	0.490103	793.541	0.407485	482.628	0.573972	876.597	0.405769	789.628	0.363193
	787.339	0.596214	786.65	0.49	815.64	0.490161	793.566	0.407103	482.652	0.573194	876.622	0.405887	789.653	0.363386
	787.364	0.597052	786.675	0.49076	815.665	0.488967	793.59	0.406084	482.677	0.570823	876.646	0.405871	789.677	0.36278
	787.388	0.598994	786.699	0.49072	815.689	0.488153	793.615	0.407108	482.701	0.571568	876.671	0.404902	789.702	0.363602
	787.413	0.598378	786.724	0.48952	815.714	0.488593	793.639	0.407642	482.726	0.572784	876.696	0.404335	789.727	0.363169
	787.437	0.598988	786.749	0.49099	815.739	0.489214	793.664	0.407233	482.751	0.572173	876.72	0.40382	789.751	0.363181
	787.462	0.598427	786.773	0.490602	815.763	0.488661	793.689	0.406651	482.775	0.57338	876.745	0.404299	789.776	0.362442
	787.487	0.598622	786.798	0.489804	815.788	0.489629	793.713	0.406675	482.8	0.574577	876.769	0.405246	789.8	0.362603
	787.511	0.598909	786.822	0.489893	815.812	0.48853	793.738	0.406597	482.824	0.572271	876.794	0.405948	789.825	0.363678
	787.536	0.596538	786.847	0.490945	815.837	0.488479	793.762	0.407547	482.849	0.572562	876.819	0.405343	789.85	0.363875
	787.56	0.597134	786.872	0.490476	815.862	0.489147	793.787	0.408213	482.874	0.572378	876.843	0.405919	789.874	0.36291
	787.585	0.597995	786.896	0.489446	815.886	0.489579	793.812	0.406707	482.898	0.570823	876.868	0.405639	789.899	0.362886
	787.61	0.597239	786.921	0.491013	815.911	0.48928	793.836	0.408189	482.923	0.570965	876.892	0.404447	789.923	0.362135
	787.634	0.597501	786.946	0.49051	815.936	0.490373	793.861	0.407997	482.948	0.572677	876.917	0.402734	789.948	0.361119
	787.659	0.598135	786.97	0.489592	815.96	0.48874	793.885	0.407301	482.972	0.573418	876.942	0.403416	789.973	0.362538
	787.684	0.598537	786.995	0.48835	815.985	0.487621	793.91	0.405423	482.997	0.574137	876.966	0.405192	789.997	0.362398
	787.708	0.597415	787.019	0.49034	816.009	0.489172	793.935	0.405213	483.021	0.572512	876.991	0.405393	790.022	0.36197
	787.733	0.59857	787.044	0.49008	816.034	0.489352	793.959	0.406757	483.046	0.572583	877.016	0.404808	790.047	0.362114
	787.757	0.59847	787.068	0.489711	816.058	0.488882	793.984	0.406517	483.071	0.572357	877.04	0.405465	790.071	0.362625
	787.782	0.598389	787.093	0.490212	816.083	0.489997	794.009	0.406139	483.095	0.572976	877.065	0.40569	790.096	0.364099
	787.807	0.599052	787.118	0.490212	816.108	0.488633	794.033	0.405892	483.12	0.572787	877.089	0.4056	790.12	0.364072
	787.831	0.59786	787.142	0.489917	816.132	0.488186	794.058	0.407366	483.144	0.573823	877.114	0.404647	790.145	0.363757
	787.856	0.59871	787.167	0.488845	816.157	0.488894	794.082	0.407518	483.169	0.574621	877.139	0.405215	790.169	0.362341
	787.88	0.598222	787.192	0.490794	816.182	0.490416	794.107	0.406894	483.194	0.57444	877.163	0.404936	790.194	0.363377
	787.905	0.597675	787.216	0.489538	816.206	0.48991	794.132	0.406945	483.218	0.573431	877.188	0.405706	790.219	0.362893
	787.93	0.597509	787.241	0.48863	816.231	0.490025	794.156	0.406884	483.243	0.572757	877.212	0.405119	790.243	0.362506
	787.954	0.597487	787.265	0.488985	816.255	0.48875	794.181	0.405924	483.267	0.573878	877.237	0.40473	790.268	0.362573
	787.979	0.600079	787.29	0.489118	816.28	0.487102	794.205	0.406358	483.292	0.573217	877.262	0.406742	790.293	0.362442
	788.003	0.599922	787.315	0.49107	816.305	0.488391	794.23	0.406145	483.317	0.574117	877.286	0.406009	790.317	0.363095
	788.028	0.599355	787.339	0.490582	816.329	0.48982	794.255	0.406718	483.341	0.574208	877.311	0.404876	790.342	0.362625
	788.053	0.599468	787.364	0.490388	816.354	0.487554	794.279	0.406869	483.366	0.573564	877.335	0.406492	790.366	0.362728
	788.077	0.599802	787.388	0.489789	816.378	0.487614	794.304	0.406639	483.39	0.572564	877.36	0.405557	790.391	0.362969
	788.102	0.599172	787.413	0.490952	816.403	0.490785	794.328	0.407264	483.415	0.572371	877.385	0.405617	790.416	0.363512
	788.126	0.597585	787.438	0.490329	816.428	0.490261	794.353	0.406562	483.44	0.573745	877.409	0.405478	790.44	0.362214
	788.151	0.597358	787.462	0.489063	816.452	0.488764	794.378	0.406341	483.464	0.575285	877.434	0.404361	790.465	0.361719
	788.176	0.59762	787.487	0.490234	816.477	0.488927	794.402	0.405822	483.489	0.574816	877.458	0.405128	790.49	0.361577
	788.2	0.598541	787.511	0.490534	816.501	0.489379	794.427	0.40711	483.514	0.571418	877.483	0.40534	790.514	0.363136
	788.225	0.598738	787.536	0.49184	816.526	0.489241	794.451	0.407315	483.538	0.571391	877.508	0.403802	790.539	0.364045
	788.25	0.598659	787.561	0.491553	816.551	0.48872	794.476	0.405784	483.563	0.572508	877.532	0.402785	790.563	0.361845
	788.274	0.59912	787.585	0.490361	816.575	0.489588	794.501	0.406865	483.587	0.571156	877.557	0.404084	790.588	0.361178
	788.299	0.59881	787.61	0.490811	816.6	0.489389	794.525	0.407631	483.612	0.572146	877.582	0.403453	790.612	0.360749
	788.323	0.599227	787.635	0.489607	816.625	0.488236	794.55	0.407494	483.637	0.57289	877.606	0.403151	790.637	0.362286
	788.348	0.599525	787.659	0.488793	816.649	0.487501	794.575	0.407419	483.661	0.572437	877.631	0.404545	790.662	0.36417
	788.373	0.59755	787.684	0.489358	816.674	0.488101	794.599	0.406702	483.686	0.572601	877.655	0.406254	790.686	0.363251
	788.397	0.598422	787.708	0.48959	816.698	0.487686	794.624	0.407541	483.71	0.573025	877.68	0.405192	790.711	0.362072
	788.422	0.598139	787.733	0.489545	816.723	0.487824	794.648	0.405712	483.735	0.574021	877.705	0.405155	790.736	0.363424
	788.446	0.598865	787.758	0.489007	816.748	0.487408	794.673	0.405091	483.76	0.574806	877.729	0.405484	790.76	0.363298
	788.471	0.599303	787.782	0.489835	816.772	0.487095	794.698	0.405951	483.784	0.571038	877.754	0.404443	790.785	0.362764
	788.496	0.599004	787.807	0.49113	816.797	0.488948	794.722	0.405537	483.809	0.572114	877.778	0.404054	790.809	0.362298
	788.52	0.599907	787.831	0.489032	816.821	0.488758	794.747	0.405451	483.833	0.571072	877.803	0.404745	790.834	0.361287
	788.545	0.598254	787.856	0.489939	816.846	0.489009	794.771	0.404825	483.858	0.571129	877.828	0.405216	790.859	0.362847
	788.569	0.596857	787.881	0.491176	816.871	0.489411	794.796	0.406321	483.883	0.570886	877.852	0.405548	790.883	0.362703
	788.594	0.598816	787.905	0.490687	816.895	0.48975	794.821	0.405744	483.907	0.573145	877.877	0.406629	790.908	0.361583
	788.619	0.598573	787.93	0.489957	816.92	0.488515	794.845	0.406509	483.932	0.573291	877.901	0.406426	790.932	0.361815
	788.643	0.599486	787.955	0.489217	816.944	0.488804	794.87	0.406858	483.957	0.571859	877.926	0.405283	790.957	0.361645
	788.668	0.600303	787.979	0.489881	816.969	0.490487	794.894	0.406157	483.981	0.57197	877.951	0.403997	790.982	0.362769
	788.693	0.600083	788.004	0.490882	816.994	0.490117	794.919	0.405688	484.006	0.572304	877.975	0.405872	791.006	0.362784
	788.717	0.599165	788.028	0.491243	817.018	0.488055	794.944	0.406939	484.03	0.573799	878	0.405302	791.031	0.363049
	788.742	0.599537	788.053	0.488568	817.043	0.488817	794.968	0.405965	484.055	0.573908	878.024	0.405541	791.056	0.364073
	788.766	0.599563	788.077	0.489404	817.067	0.490042	794.993	0.40737	484.08	0.573876	878.049	0.406077	791.08	0.364125
	788.791	0.599145	788.102	0.490056	817.092	0.489602	795.017	0.405279	484.104	0.572972	878.074	0.405232	791.105	0.364122
	788.816	0.59963	788.127	0.489547	817.117	0.488583	795.042	0.406746	484.129	0.57287	878.098	0.404857	791.129	0.364902
	788.84	0.598362	788.151	0.489314	817.141	0.489228	795.067	0.406957	484.153	0.57454	878.123	0.405251	791.154	0.363687
	788.865	0.597321	788.176	0.489521	817.166	0.48908	795.091	0.406079	484.178	0.574292	878.148	0.404265	791.178	0.364242
	788.889	0.59884	788.201	0.49112	817.191	0.488403	795.116	0.405981	484.203	0.573172	878.172	0.404868	791.203	0.363307
	788.914	0.59887	788.225	0.491363	817.215	0.488691	795.141	0.406739	484.227	0.571458	878.197	0.405978	791.228	0.362951
	788.939	0.598825	788.25	0.490557	817.24	0.490224	795.165	0.405715	484.252	0.572028	878.221	0.40491	791.252	0.36471
	788.963	0.597515	788.274	0.489807	817.264	0.490116	795.19	0.405771	484.276	0.573443	878.246	0.405417	791.277	0.362764
	788.988	0.597952	788.299	0.489725	817.289	0.489143	795.214	0.406731	484.301	0.573543	878.271	0.405733	791.302	0.362218
	789.012	0.598198	788.324	0.490407	817.314	0.488245	795.239	0.406821	484.326	0.573104	878.295	0.405056	791.326	0.363363
	789.037	0.598698	788.348	0.489966	817.338	0.488197	795.264	0.406018	484.35	0.572741	878.32	0.404759	791.351	0.363373
	789.062	0.598164	788.373	0.490032	817.363	0.488884	795.288	0.406052	484.375	0.573271	878.344	0.404954	791.375	0.363127
	789.086	0.598588	788.397	0.489178	817.387	0.489492	795.313	0.406641	484.399	0.57177	878.369	0.405902	791.4	0.363848
	789.111	0.599214	788.422	0.490864	817.412	0.488561	795.337	0.406524	484.424	0.573225	878.394	0.404941	791.425	0.362174
	789.135	0.599738	788.447	0.490671	817.437	0.487995	795.362	0.406638	484.449	0.574683	878.418	0.40552	791.449	0.363219
	789.16	0.599421	788.471	0.489164	817.461	0.488419	795.387	0.406469	484.473	0.572517	878.443	0.407286	791.474	0.362702
	789.185	0.599367	788.496	0.489996	817.486	0.489432	795.411	0.406611	484.498	0.572248	878.467	0.406016	791.498	0.361825
	789.209	0.59929	788.52	0.491493	817.51	0.490685	795.436	0.405561	484.523	0.571903	878.492	0.405318	791.523	0.362164
	789.234	0.600335	788.545	0.491741	817.535	0.489169	795.46	0.405208	484.547	0.572832	878.517	0.405845	791.548	0.361076
	789.259	0.600877	788.57	0.490723	817.56	0.488186	795.485	0.4058	484.572	0.573237	878.541	0.406452	791.572	0.362917
	789.283	0.598742	788.594	0.490124	817.584	0.488417	795.51	0.40629	484.596	0.573796	878.566	0.40767	791.597	0.36388
	789.308	0.59791	788.619	0.490188	817.609	0.488534	795.534	0.407999	484.621	0.573299	878.591	0.407272	791.621	0.362953
	789.332	0.597424	788.644	0.489293	817.634	0.490024	795.559	0.408531	484.646	0.572902	878.615	0.406049	791.646	0.361406
	789.357	0.597778	788.668	0.490444	817.658	0.489379	795.584	0.406771	484.67	0.573845	878.64	0.405033	791.671	0.362764
	789.382	0.598624	788.693	0.491599	817.683	0.488125	795.608	0.40724	484.695	0.57237	878.664	0.404965	791.695	0.363783
	789.406	0.600677	788.717	0.490801	817.707	0.488397	795.633	0.406696	484.719	0.571451	878.689	0.404431	791.72	0.36427
	789.431	0.600778	788.742	0.489363	817.732	0.489933	795.657	0.407883	484.744	0.571714	878.714	0.403618	791.745	0.362728
	789.455	0.599896	788.767	0.490173	817.757	0.490639	795.682	0.408163	484.769	0.573387	878.738	0.404379	791.769	0.362811
	789.48	0.598651	788.791	0.490299	817.781	0.489978	795.707	0.409125	484.793	0.573542	878.763	0.404433	791.794	0.364133
	789.505	0.597996	788.816	0.489684	817.806	0.489494	795.731	0.407317	484.818	0.573319	878.787	0.403726	791.818	0.36325
	789.529	0.596906	788.84	0.490478	817.83	0.489335	795.756	0.40666	484.842	0.573237	878.812	0.405503	791.843	0.363056
	789.554	0.597106	788.865	0.490366	817.855	0.489947	795.78	0.406575	484.867	0.5741	878.837	0.405308	791.868	0.363112
	789.578	0.599308	788.89	0.489502	817.88	0.48927	795.805	0.405819	484.892	0.573706	878.861	0.404165	791.892	0.36426
	789.603	0.598801	788.914	0.488818	817.904	0.488938	795.83	0.406473	484.916	0.572601	878.886	0.404627	791.917	0.364433
	789.628	0.597528	788.939	0.490523	817.929	0.49062	795.854	0.407081	484.941	0.570294	878.91	0.405636	791.941	0.364544
	789.652	0.59815	788.963	0.491242	817.953	0.488675	795.879	0.40533	484.966	0.570096	878.935	0.405753	791.966	0.363783
	789.677	0.599341	788.988	0.491977	817.978	0.488835	795.903	0.405239	484.99	0.571905	878.96	0.405444	791.991	0.363299
	789.701	0.599657	789.013	0.492362	818.003	0.488524	795.928	0.405454	485.015	0.571987	878.984	0.404778	792.015	0.362405
	789.726	0.600051	789.037	0.48978	818.027	0.488824	795.953	0.406868	485.039	0.574256	879.009	0.405944	792.04	0.362911
	789.751	0.598425	789.062	0.48913	818.052	0.489701	795.977	0.406085	485.064	0.574497	879.033	0.404604	792.064	0.363979
	789.775	0.597074	789.087	0.490123	818.077	0.489873	796.002	0.405746	485.089	0.571821	879.058	0.404123	792.089	0.363658
	789.8	0.599139	789.111	0.490921	818.101	0.489655	796.026	0.407384	485.113	0.573071	879.083	0.405064	792.114	0.364462
	789.825	0.599487	789.136	0.490863	818.126	0.489925	796.051	0.406866	485.138	0.57215	879.107	0.404282	792.138	0.364041
	789.849	0.597829	789.16	0.490492	818.15	0.488641	796.076	0.405693	485.162	0.571411	879.132	0.404784	792.163	0.36493
	789.874	0.59734	789.185	0.491164	818.175	0.490124	796.1	0.405904	485.187	0.571922	879.157	0.40593	792.188	0.364225
	789.898	0.598317	789.21	0.491182	818.199	0.490284	796.125	0.407019	485.212	0.57164	879.181	0.405999	792.212	0.363398
	789.923	0.599372	789.234	0.489763	818.224	0.489441	796.15	0.407014	485.236	0.572755	879.206	0.405161	792.237	0.363551
	789.948	0.598938	789.259	0.491103	818.249	0.487782	796.174	0.406559	485.261	0.573061	879.23	0.404852	792.261	0.362583
	789.972	0.598243	789.283	0.48999	818.273	0.489366	796.199	0.406837	485.285	0.574152	879.255	0.405365	792.286	0.363489
	789.997	0.596704	789.308	0.49023	818.298	0.490181	796.223	0.406984	485.31	0.572986	879.28	0.404087	792.311	0.363361
	790.021	0.598488	789.333	0.490539	818.323	0.489225	796.248	0.40811	485.335	0.572435	879.304	0.404098	792.335	0.362342
	790.046	0.599636	789.357	0.491498	818.347	0.488183	796.273	0.407109	485.359	0.571605	879.329	0.405422	792.36	0.363041
	790.071	0.59986	789.382	0.49137	818.372	0.488929	796.297	0.405894	485.384	0.572354	879.353	0.405576	792.384	0.363601
	790.095	0.599105	789.406	0.490472	818.396	0.489624	796.322	0.406899	485.408	0.57307	879.378	0.40467	792.409	0.363398
	790.12	0.598176	789.431	0.489373	818.421	0.488121	796.346	0.407253	485.433	0.572137	879.403	0.403876	792.434	0.362336
	790.144	0.599286	789.456	0.489658	818.446	0.48828	796.371	0.408005	485.458	0.574186	879.427	0.40336	792.458	0.363202
	790.169	0.599271	789.48	0.489377	818.47	0.488782	796.396	0.408039	485.482	0.573425	879.452	0.404047	792.483	0.362757
	790.194	0.597522	789.505	0.490842	818.495	0.489554	796.42	0.408232	485.507	0.574406	879.476	0.404731	792.507	0.361899
	790.218	0.59774	789.529	0.49068	818.519	0.488	796.445	0.407428	485.532	0.574756	879.501	0.405115	792.532	0.362329
	790.243	0.598822	789.554	0.490838	818.544	0.490804	796.469	0.407521	485.556	0.572826	879.526	0.404908	792.557	0.363036
	790.268	0.598807	789.579	0.491721	818.569	0.490171	796.494	0.406973	485.581	0.571732	879.55	0.404491	792.581	0.361419
	790.292	0.600717	789.603	0.49192	818.593	0.48877	796.519	0.406635	485.605	0.572181	879.575	0.406437	792.606	0.362623
	790.317	0.599958	789.628	0.489263	818.618	0.489289	796.543	0.406886	485.63	0.573331	879.599	0.405211	792.63	0.362865
	790.341	0.598854	789.653	0.490382	818.643	0.489435	796.568	0.408635	485.655	0.573515	879.624	0.40457	792.655	0.362323
	790.366	0.601039	789.677	0.491341	818.667	0.489053	796.592	0.4083	485.679	0.572934	879.649	0.405139	792.68	0.362723
	790.391	0.600094	789.702	0.493016	818.692	0.488815	796.617	0.4067	485.704	0.572536	879.673	0.405716	792.704	0.363754
	790.415	0.599807	789.726	0.493734	818.716	0.488562	796.642	0.406658	485.728	0.572551	879.698	0.405258	792.729	0.362992
	790.44	0.599336	789.751	0.492231	818.741	0.488835	796.666	0.406633	485.753	0.572255	879.723	0.405357	792.754	0.362551
	790.464	0.600029	789.775	0.49255	818.765	0.487455	796.691	0.405863	485.778	0.57411	879.747	0.405117	792.778	0.363506
	790.489	0.599165	789.8	0.492065	818.79	0.488758	796.716	0.405454	485.802	0.574687	879.772	0.404847	792.803	0.363487
	790.514	0.59922	789.825	0.490685	818.815	0.491383	796.74	0.405471	485.827	0.573975	879.796	0.404503	792.827	0.364107
	790.538	0.599786	789.849	0.490196	818.839	0.490512	796.765	0.405526	485.851	0.573267	879.821	0.404539	792.852	0.363009
	790.563	0.600115	789.874	0.491798	818.864	0.489025	796.789	0.407181	485.876	0.572813	879.846	0.405197	792.877	0.363903
	790.587	0.599255	789.899	0.49135	818.889	0.489833	796.814	0.407444	485.901	0.573594	879.87	0.406457	792.901	0.36258
	790.612	0.600356	789.923	0.492385	818.913	0.49031	796.839	0.406816	485.925	0.572972	879.895	0.405172	792.926	0.362113
	790.637	0.600448	789.948	0.490088	818.938	0.489122	796.863	0.406132	485.95	0.570831	879.919	0.406217	792.95	0.364678
	790.661	0.602351	789.972	0.490867	818.962	0.488163	796.888	0.406316	485.974	0.573072	879.944	0.405486	792.975	0.362917
	790.686	0.600602	789.997	0.490847	818.987	0.487993	796.912	0.407085	485.999	0.57259	879.969	0.405152	793	0.361744
	790.71	0.601389	790.022	0.491662	819.012	0.488242	796.937	0.406672	486.024	0.574643	879.993	0.404858	793.024	0.362295
	790.735	0.601433	790.046	0.489611	819.036	0.488948	796.962	0.406925	486.048	0.575321	880.018	0.404934	793.049	0.36416
	790.76	0.600319	790.071	0.489754	819.061	0.489276	796.986	0.407027	486.073	0.574014	880.042	0.406056	793.073	0.364428
	790.784	0.599804	790.096	0.490105	819.086	0.488499	797.011	0.4081	486.098	0.572708	880.067	0.40654	793.098	0.361473
	790.809	0.600204	790.12	0.490891	819.11	0.488301	797.035	0.406002	486.122	0.572886	880.092	0.405461	793.123	0.361406
	790.834	0.599163	790.145	0.490682	819.135	0.48992	797.06	0.406284	486.147	0.57286	880.116	0.405291	793.147	0.362552
	790.858	0.600679	790.169	0.490391	819.159	0.491131	797.085	0.407031	486.171	0.572493	880.141	0.40542	793.172	0.363538
	790.883	0.600442	790.194	0.491445	819.184	0.488963	797.109	0.407343	486.196	0.572175	880.166	0.404643	793.197	0.363295
	790.907	0.601073	790.218	0.491437	819.208	0.489662	797.134	0.407693	486.221	0.572348	880.19	0.404974	793.221	0.36258
	790.932	0.600146	790.243	0.489547	819.233	0.489576	797.159	0.406168	486.245	0.575724	880.215	0.402662	793.246	0.362577
	790.957	0.598959	790.268	0.490843	819.258	0.488242	797.183	0.40716	486.27	0.57521	880.239	0.404392	793.27	0.361491
	790.981	0.598396	790.292	0.489455	819.282	0.488833	797.208	0.409088	486.294	0.573369	880.264	0.404885	793.295	0.361562
	791.006	0.599514	790.317	0.491368	819.307	0.488636	797.232	0.409322	486.319	0.573649	880.289	0.405938	793.319	0.36326
	791.03	0.598382	790.342	0.49215	819.332	0.489752	797.257	0.409928	486.344	0.573629	880.313	0.405641	793.344	0.363249
	791.055	0.599569	790.366	0.490769	819.356	0.49118	797.282	0.408038	486.368	0.572833	880.338	0.403726	793.369	0.362425
	791.08	0.6011	790.391	0.490434	819.381	0.489055	797.306	0.407778	486.393	0.57304	880.362	0.402583	793.393	0.362015
	791.104	0.600255	790.415	0.490308	819.405	0.488352	797.331	0.408137	486.417	0.574749	880.387	0.403826	793.418	0.362942
	791.129	0.600409	790.44	0.489995	819.43	0.489533	797.355	0.408401	486.442	0.57348	880.412	0.405528	793.443	0.363015
	791.153	0.600382	790.465	0.492578	819.455	0.489406	797.38	0.408435	486.467	0.570738	880.436	0.404475	793.467	0.363494
	791.178	0.600364	790.489	0.494014	819.479	0.489679	797.405	0.408484	486.491	0.571298	880.461	0.404783	793.492	0.362416
	791.203	0.600919	790.514	0.491963	819.504	0.489743	797.429	0.406911	486.516	0.572252	880.485	0.405953	793.516	0.362713
	791.227	0.600425	790.538	0.489233	819.528	0.490944	797.454	0.408477	486.541	0.571922	880.51	0.405873	793.541	0.363428
	791.252	0.600718	790.563	0.490992	819.553	0.491276	797.478	0.409771	486.565	0.572027	880.535	0.405837	793.566	0.362761
	791.276	0.600744	790.588	0.490518	819.578	0.4916	797.503	0.408978	486.59	0.573276	880.559	0.404657	793.59	0.362532
	791.301	0.600066	790.612	0.490551	819.602	0.492273	797.528	0.407998	486.614	0.572695	880.584	0.404689	793.615	0.361136
	791.326	0.600587	790.637	0.491923	819.627	0.489966	797.552	0.407279	486.639	0.573834	880.608	0.404457	793.639	0.363052
	791.35	0.600157	790.662	0.492019	819.652	0.488235	797.577	0.406441	486.664	0.573957	880.633	0.405792	793.664	0.363488
	791.375	0.600044	790.686	0.492325	819.676	0.488455	797.601	0.406947	486.688	0.57436	880.658	0.405949	793.689	0.362744
	791.4	0.60201	790.711	0.49199	819.701	0.48876	797.626	0.407784	486.713	0.574302	880.682	0.405907	793.713	0.362201
	791.424	0.602358	790.735	0.491156	819.725	0.490005	797.651	0.407127	486.737	0.572759	880.707	0.405546	793.738	0.361795
	791.449	0.601337	790.76	0.491181	819.75	0.489624	797.675	0.406487	486.762	0.573338	880.732	0.406161	793.763	0.36281
	791.473	0.601441	790.784	0.489738	819.774	0.489778	797.7	0.407141	486.787	0.572981	880.756	0.405424	793.787	0.363652
	791.498	0.60117	790.809	0.489716	819.799	0.490102	797.725	0.409992	486.811	0.574573	880.781	0.406503	793.812	0.363549
	791.523	0.600457	790.834	0.492038	819.824	0.490383	797.749	0.408857	486.836	0.574112	880.805	0.40602	793.836	0.362359
	791.547	0.599628	790.858	0.491746	819.848	0.490538	797.774	0.407051	486.86	0.572896	880.83	0.405412	793.861	0.362057
	791.572	0.601131	790.883	0.491014	819.873	0.48941	797.798	0.407744	486.885	0.572953	880.855	0.404912	793.886	0.360687
	791.596	0.60044	790.908	0.492194	819.898	0.490374	797.823	0.407238	486.91	0.573242	880.879	0.405067	793.91	0.36175
	791.621	0.599065	790.932	0.491808	819.922	0.490839	797.848	0.408325	486.934	0.573049	880.904	0.40398	793.935	0.362082
	791.646	0.598785	790.957	0.49161	819.947	0.490449	797.872	0.407754	486.959	0.57288	880.928	0.404687	793.959	0.363811
	791.67	0.598943	790.981	0.491123	819.971	0.487966	797.897	0.407067	486.983	0.573614	880.953	0.405066	793.984	0.363411
	791.695	0.599821	791.006	0.490665	819.996	0.487348	797.921	0.406299	487.008	0.573379	880.978	0.404554	794.009	0.362853
	791.719	0.599578	791.031	0.489909	820.021	0.488045	797.946	0.406135	487.033	0.574218	881.002	0.405648	794.033	0.361125
	791.744	0.599757	791.055	0.492101	820.045	0.490262	797.971	0.405896	487.057	0.573066	881.027	0.405942	794.058	0.361344
	791.769	0.600363	791.08	0.491421	820.07	0.490331	797.995	0.406477	487.082	0.57141	881.051	0.405657	794.082	0.36084
	791.793	0.60009	791.104	0.491769	820.094	0.488703	798.02	0.408662	487.107	0.570942	881.076	0.404547	794.107	0.362006
	791.818	0.600594	791.129	0.492112	820.119	0.489177	798.044	0.407503	487.131	0.571184	881.101	0.404137	794.132	0.36361
	791.842	0.600828	791.154	0.492469	820.144	0.489336	798.069	0.40664	487.156	0.571812	881.125	0.403875	794.156	0.362708
	791.867	0.601224	791.178	0.492224	820.168	0.489012	798.094	0.406501	487.18	0.573637	881.15	0.405251	794.181	0.362389
	791.892	0.600477	791.203	0.491396	820.193	0.489741	798.118	0.40776	487.205	0.573414	881.174	0.405595	794.206	0.363057
	791.916	0.60135	791.227	0.49153	820.217	0.488778	798.143	0.406356	487.23	0.572414	881.199	0.405589	794.23	0.362633
	791.941	0.600861	791.252	0.491257	820.242	0.490404	798.167	0.406577	487.254	0.57306	881.224	0.404712	794.255	0.363223
	791.966	0.601654	791.277	0.491782	820.267	0.48965	798.192	0.406538	487.279	0.573714	881.248	0.403156	794.279	0.363799
	791.99	0.600237	791.301	0.490742	820.291	0.489681	798.217	0.40757	487.303	0.573477	881.273	0.404644	794.304	0.362952
	792.015	0.598444	791.326	0.490645	820.316	0.489717	798.241	0.407305	487.328	0.572622	881.298	0.404637	794.328	0.363355
	792.039	0.599747	791.351	0.49125	820.341	0.489006	798.266	0.405962	487.353	0.571283	881.322	0.40336	794.353	0.363614
	792.064	0.600636	791.375	0.492097	820.365	0.491016	798.291	0.405466	487.377	0.572056	881.347	0.402623	794.378	0.362566
	792.089	0.600469	791.4	0.490852	820.39	0.490151	798.315	0.406163	487.402	0.572903	881.371	0.405127	794.402	0.362016
	792.113	0.60077	791.424	0.491279	820.414	0.488626	798.34	0.405406	487.426	0.572677	881.396	0.407209	794.427	0.361072
	792.138	0.59965	791.449	0.49153	820.439	0.490192	798.364	0.406149	487.451	0.573868	881.421	0.406395	794.452	0.361818
	792.162	0.600433	791.474	0.491523	820.464	0.490258	798.389	0.406017	487.476	0.574155	881.445	0.404674	794.476	0.362313
	792.187	0.601445	791.498	0.491391	820.488	0.489371	798.414	0.403898	487.5	0.573581	881.47	0.404231	794.501	0.363154
	792.212	0.601087	791.523	0.493035	820.513	0.489279	798.438	0.404885	487.525	0.572247	881.494	0.403697	794.525	0.364184
	792.236	0.602263	791.547	0.49181	820.537	0.489324	798.463	0.405365	487.549	0.57126	881.519	0.403093	794.55	0.363304
	792.261	0.601048	791.572	0.489863	820.562	0.488898	798.487	0.40437	487.574	0.573629	881.544	0.403403	794.575	0.36341
	792.285	0.599339	791.597	0.49086	820.587	0.489383	798.512	0.406085	487.599	0.574281	881.568	0.404495	794.599	0.362406
	792.31	0.599701	791.621	0.492036	820.611	0.489264	798.537	0.406307	487.623	0.573979	881.593	0.405483	794.624	0.361655
	792.335	0.599547	791.646	0.490629	820.636	0.489838	798.561	0.40886	487.648	0.573154	881.617	0.405052	794.648	0.361152
	792.359	0.599799	791.67	0.490399	820.66	0.489224	798.586	0.406526	487.673	0.57278	881.642	0.404101	794.673	0.362478
	792.384	0.600876	791.695	0.490439	820.685	0.488585	798.61	0.406391	487.697	0.572649	881.667	0.40381	794.698	0.363025
	792.409	0.59853	791.72	0.491246	820.71	0.48872	798.635	0.407695	487.722	0.573257	881.691	0.404835	794.722	0.362552
	792.433	0.598922	791.744	0.490579	820.734	0.490916	798.66	0.406594	487.746	0.573384	881.716	0.404363	794.747	0.363376
	792.458	0.600818	791.769	0.491203	820.759	0.489937	798.684	0.406184	487.771	0.573924	881.741	0.405077	794.771	0.364029
	792.482	0.599937	791.793	0.491336	820.784	0.489578	798.709	0.406834	487.796	0.572826	881.765	0.406305	794.796	0.362735
	792.507	0.600779	791.818	0.48969	820.808	0.489432	798.734	0.407887	487.82	0.572337	881.79	0.40569	794.821	0.361429
	792.532	0.600254	791.843	0.488989	820.833	0.489308	798.758	0.406614	487.845	0.573055	881.814	0.404154	794.845	0.362727
	792.556	0.601711	791.867	0.491301	820.857	0.490332	798.783	0.406998	487.869	0.573737	881.839	0.403559	794.87	0.363363
	792.581	0.601567	791.892	0.49187	820.882	0.489078	798.807	0.407698	487.894	0.574825	881.864	0.404665	794.894	0.363674
	792.605	0.601719	791.917	0.490788	820.907	0.4887	798.832	0.407733	487.919	0.573344	881.888	0.405455	794.919	0.36158
	792.63	0.599755	791.941	0.491455	820.931	0.487483	798.857	0.408593	487.943	0.574712	881.913	0.40396	794.944	0.361989
	792.655	0.600113	791.966	0.49227	820.956	0.488006	798.881	0.408266	487.968	0.573127	881.937	0.406244	794.968	0.362568
	792.679	0.600493	791.99	0.490348	820.98	0.488857	798.906	0.40749	487.992	0.57376	881.962	0.406514	794.993	0.362918
	792.704	0.60014	792.015	0.490275	821.005	0.48916	798.93	0.406649	488.017	0.574166	881.987	0.40585	795.018	0.36271
	792.728	0.600955	792.04	0.490905	821.03	0.490172	798.955	0.407481	488.042	0.574119	882.011	0.405066	795.042	0.361611
	792.753	0.600617	792.064	0.491948	821.054	0.489187	798.98	0.408043	488.066	0.573483	882.036	0.404413	795.067	0.361422
	792.778	0.600674	792.089	0.490598	821.079	0.489431	799.004	0.406984	488.091	0.572212	882.06	0.403485	795.091	0.362771
	792.802	0.600959	792.113	0.491153	821.103	0.489386	799.029	0.407458	488.116	0.572826	882.085	0.40354	795.116	0.363727
	792.827	0.599531	792.138	0.492271	821.128	0.489034	799.053	0.406032	488.14	0.57371	882.11	0.404395	795.141	0.363729
	792.851	0.599574	792.163	0.490415	821.153	0.487856	799.078	0.40724	488.165	0.573218	882.134	0.406267	795.165	0.362473
	792.876	0.600322	792.187	0.491986	821.177	0.487984	799.103	0.408271	488.189	0.573382	882.159	0.406117	795.19	0.36304
	792.901	0.601941	792.212	0.491314	821.202	0.487978	799.127	0.408675	488.214	0.572833	882.183	0.40578	795.215	0.361733
	792.925	0.602174	792.236	0.490956	821.226	0.489782	799.152	0.407145	488.239	0.5731	882.208	0.404409	795.239	0.362549
	792.95	0.600565	792.261	0.492239	821.251	0.489652	799.176	0.407177	488.263	0.573948	882.233	0.405013	795.264	0.362267
	792.975	0.599326	792.286	0.490543	821.276	0.489804	799.201	0.408028	488.288	0.574437	882.257	0.405672	795.288	0.360657
	792.999	0.599277	792.31	0.490139	821.3	0.489478	799.226	0.408674	488.312	0.573804	882.282	0.406279	795.313	0.360651
	793.024	0.600657	792.335	0.490051	821.325	0.489366	799.25	0.408495	488.337	0.573104	882.307	0.40539	795.337	0.361345
	793.048	0.601429	792.36	0.489849	821.35	0.490811	799.275	0.40821	488.362	0.57263	882.331	0.405372	795.362	0.363636
	793.073	0.600214	792.384	0.490003	821.374	0.490625	799.3	0.40816	488.386	0.573121	882.356	0.405734	795.387	0.363151
	793.098	0.60056	792.409	0.490271	821.399	0.490255	799.324	0.406362	488.411	0.574826	882.38	0.405825	795.411	0.363438
	793.122	0.599909	792.433	0.490417	821.423	0.488213	799.349	0.406738	488.435	0.574896	882.405	0.403908	795.436	0.36306
	793.147	0.60076	792.458	0.491642	821.448	0.486986	799.373	0.406938	488.46	0.573423	882.43	0.403384	795.461	0.362248
	793.171	0.600057	792.483	0.492209	821.473	0.48716	799.398	0.409114	488.485	0.573502	882.454	0.403278	795.485	0.362349
	793.196	0.59963	792.507	0.491898	821.497	0.488681	799.423	0.410033	488.509	0.57381	882.479	0.404527	795.51	0.362611
	793.221	0.60091	792.532	0.491272	821.522	0.489259	799.447	0.407859	488.534	0.57285	882.503	0.404601	795.534	0.363348
	793.245	0.599469	792.556	0.490217	821.546	0.489115	799.472	0.406648	488.558	0.572581	882.528	0.403863	795.559	0.362221
	793.27	0.601836	792.581	0.490558	821.571	0.488967	799.496	0.407036	488.583	0.571403	882.553	0.403753	795.584	0.362714
	793.294	0.60086	792.606	0.49139	821.596	0.489313	799.521	0.407503	488.608	0.572725	882.577	0.404965	795.608	0.363114
	793.319	0.600745	792.63	0.49242	821.62	0.489477	799.546	0.407803	488.632	0.572622	882.602	0.405898	795.633	0.362206
	793.344	0.59996	792.655	0.491086	821.645	0.489845	799.57	0.408094	488.657	0.572685	882.626	0.406528	795.657	0.361529
	793.368	0.598031	792.679	0.490462	821.669	0.488712	799.595	0.407481	488.682	0.57312	882.651	0.405487	795.682	0.362639
	793.393	0.597649	792.704	0.490719	821.694	0.488705	799.619	0.406618	488.706	0.572769	882.676	0.405835	795.707	0.363214
	793.417	0.599389	792.729	0.491904	821.719	0.489643	799.644	0.40698	488.731	0.573221	882.7	0.406457	795.731	0.362983
	793.442	0.598641	792.753	0.490831	821.743	0.490142	799.669	0.406384	488.755	0.572972	882.725	0.40563	795.756	0.362067
	793.467	0.599628	792.778	0.490426	821.768	0.489992	799.693	0.40616	488.78	0.573238	882.749	0.404861	795.78	0.361245
	793.491	0.599653	792.803	0.490345	821.793	0.48967	799.718	0.406456	488.805	0.572743	882.774	0.40524	795.805	0.362264
	793.516	0.598245	792.827	0.49088	821.817	0.4886	799.742	0.407582	488.829	0.573006	882.799	0.405174	795.83	0.361919
	793.541	0.599451	792.852	0.491149	821.842	0.490077	799.767	0.408216	488.854	0.573866	882.823	0.405043	795.854	0.363339
	793.565	0.59987	792.876	0.491443	821.866	0.491033	799.792	0.407529	488.878	0.573391	882.848	0.40681	795.879	0.363219
	793.59	0.600897	792.901	0.491381	821.891	0.490227	799.816	0.406888	488.903	0.573256	882.873	0.405965	795.904	0.361832
	793.614	0.600647	792.926	0.491065	821.915	0.489277	799.841	0.407257	488.928	0.573216	882.897	0.403964	795.928	0.361942
	793.639	0.600009	792.95	0.490193	821.94	0.49032	799.866	0.406853	488.952	0.573489	882.922	0.404591	795.953	0.363378
	793.664	0.600237	792.975	0.490447	821.965	0.490202	799.89	0.407406	488.977	0.572937	882.946	0.404582	795.977	0.363249
	793.688	0.60107	792.999	0.490468	821.989	0.488885	799.915	0.406903	489.001	0.572109	882.971	0.404644	796.002	0.361538
	793.713	0.599666	793.024	0.490667	822.014	0.489941	799.939	0.40776	489.026	0.573141	882.996	0.404603	796.027	0.362727
	793.737	0.599981	793.049	0.491175	822.039	0.489402	799.964	0.407051	489.051	0.571813	883.02	0.40399	796.051	0.362692
	793.762	0.600178	793.073	0.491396	822.063	0.488621	799.989	0.407542	489.075	0.571256	883.045	0.403571	796.076	0.363333
	793.787	0.600255	793.098	0.491255	822.088	0.489307	800.013	0.407688	489.1	0.57359	883.069	0.404222	796.1	0.362916
	793.811	0.60068	793.122	0.490667	822.112	0.489106	800.038	0.406895	489.124	0.573653	883.094	0.405893	796.125	0.363173
	793.836	0.599159	793.147	0.491701	822.137	0.491189	800.062	0.405688	489.149	0.574382	883.119	0.406601	796.15	0.362644
	793.86	0.600047	793.172	0.491837	822.162	0.489889	800.087	0.407283	489.174	0.57475	883.143	0.405394	796.174	0.362223
	793.885	0.599906	793.196	0.491642	822.186	0.490141	800.112	0.407727	489.198	0.573019	883.168	0.404231	796.199	0.3627
	793.91	0.598688	793.221	0.490625	822.211	0.490866	800.136	0.406516	489.223	0.574248	883.192	0.405429	796.223	0.363046
	793.934	0.599814	793.245	0.490118	822.236	0.489305	800.161	0.407243	489.248	0.574407	883.217	0.405443	796.248	0.363221
	793.959	0.601877	793.27	0.490931	822.26	0.487158	800.185	0.406663	489.272	0.573527	883.242	0.404006	796.273	0.363184
	793.984	0.601962	793.295	0.490875	822.285	0.48861	800.21	0.405711	489.297	0.57381	883.266	0.404439	796.297	0.362453
	794.008	0.600042	793.319	0.4934	822.309	0.488427	800.235	0.407021	489.321	0.573885	883.291	0.402649	796.322	0.363422
	794.033	0.59856	793.344	0.492479	822.334	0.488489	800.259	0.40701	489.346	0.573833	883.316	0.403265	796.346	0.362322
	794.057	0.600888	793.369	0.491952	822.359	0.487213	800.284	0.406528	489.371	0.572563	883.34	0.404312	796.371	0.364104
	794.082	0.600922	793.393	0.491529	822.383	0.48776	800.309	0.406462	489.395	0.571758	883.365	0.404465	796.396	0.363057
	794.107	0.599524	793.418	0.491075	822.408	0.488728	800.333	0.405121	489.42	0.573649	883.389	0.404502	796.42	0.36064
	794.131	0.599698	793.442	0.49269	822.432	0.489425	800.358	0.406051	489.444	0.575304	883.414	0.402902	796.445	0.360936
	794.156	0.601639	793.467	0.491263	822.457	0.489353	800.382	0.406202	489.469	0.57442	883.439	0.401781	796.47	0.360676
	794.18	0.601038	793.492	0.490614	822.482	0.488599	800.407	0.406908	489.494	0.574015	883.463	0.401497	796.494	0.360985
	794.205	0.600076	793.516	0.490255	822.506	0.489285	800.432	0.407098	489.518	0.571999	883.488	0.402169	796.519	0.360733
	794.23	0.600737	793.541	0.489756	822.531	0.489529	800.456	0.407236	489.543	0.572976	883.512	0.404393	796.543	0.361299
	794.254	0.601042	793.565	0.492008	822.555	0.488466	800.481	0.406591	489.567	0.572998	883.537	0.406742	796.568	0.361928
	794.279	0.600688	793.59	0.492171	822.58	0.488997	800.505	0.406389	489.592	0.571662	883.562	0.406846	796.593	0.361591
	794.303	0.601955	793.615	0.490176	822.605	0.489485	800.53	0.406895	489.617	0.57229	883.586	0.405501	796.617	0.363026
	794.328	0.600717	793.639	0.491134	822.629	0.490226	800.555	0.407751	489.641	0.571863	883.611	0.404757	796.642	0.362913
	794.353	0.600051	793.664	0.490363	822.654	0.489932	800.579	0.406922	489.666	0.573086	883.635	0.404689	796.666	0.363914
	794.377	0.600696	793.688	0.491304	822.678	0.488576	800.604	0.406999	489.691	0.573838	883.66	0.406097	796.691	0.362938
	794.402	0.60062	793.713	0.490365	822.703	0.488824	800.628	0.408531	489.715	0.573867	883.685	0.40535	796.716	0.362771
	794.426	0.599294	793.738	0.491871	822.728	0.489468	800.653	0.408112	489.74	0.57502	883.709	0.40412	796.74	0.362599
	794.451	0.6003	793.762	0.493253	822.752	0.489052	800.678	0.406857	489.764	0.574986	883.734	0.404012	796.765	0.362927
	794.476	0.60172	793.787	0.491349	822.777	0.490039	800.702	0.407056	489.789	0.572826	883.758	0.404352	796.789	0.363277
	794.5	0.600673	793.812	0.490038	822.802	0.490554	800.727	0.408928	489.814	0.572704	883.783	0.404783	796.814	0.362372
	794.525	0.600037	793.836	0.490674	822.826	0.488639	800.751	0.407606	489.838	0.572259	883.808	0.404226	796.839	0.362995
	794.55	0.601873	793.861	0.491942	822.851	0.489172	800.776	0.408466	489.863	0.57407	883.832	0.4034	796.863	0.363077
	794.574	0.601101	793.885	0.492136	822.875	0.489934	800.801	0.407564	489.887	0.575121	883.857	0.403976	796.888	0.364176
	794.599	0.601333	793.91	0.492487	822.9	0.489923	800.825	0.406463	489.912	0.573507	883.882	0.405179	796.913	0.363099
	794.623	0.600913	793.934	0.493194	822.924	0.489999	800.85	0.406232	489.937	0.574334	883.906	0.406673	796.937	0.362503
	794.648	0.600521	793.959	0.49278	822.949	0.490379	800.875	0.407671	489.961	0.575957	883.931	0.405049	796.962	0.362694
	794.673	0.600168	793.984	0.49174	822.974	0.489937	800.899	0.407608	489.986	0.574567	883.955	0.404194	796.986	0.362724
	794.697	0.600598	794.008	0.492131	822.998	0.49122	800.924	0.40614	490.01	0.575156	883.98	0.404425	797.011	0.36174
	794.722	0.60033	794.033	0.490996	823.023	0.49103	800.948	0.407321	490.035	0.575024	884.005	0.404294	797.036	0.362082
	794.746	0.59975	794.058	0.489407	823.048	0.490737	800.973	0.407048	490.06	0.573574	884.029	0.404736	797.06	0.362868
	794.771	0.598651	794.082	0.491339	823.072	0.489536	800.998	0.407055	490.084	0.572178	884.054	0.405554	797.085	0.362764
	794.796	0.598364	794.107	0.492655	823.097	0.489518	801.022	0.40745	490.109	0.570941	884.078	0.405197	797.109	0.36292
	794.82	0.59938	794.131	0.489796	823.121	0.4904	801.047	0.40965	490.133	0.572747	884.103	0.406023	797.134	0.362866
	794.845	0.599141	794.156	0.489386	823.146	0.490662	801.071	0.409029	490.158	0.574227	884.128	0.405186	797.159	0.362705
	794.869	0.598752	794.181	0.490489	823.171	0.489688	801.096	0.408814	490.183	0.574278	884.152	0.403812	797.183	0.362729
	794.894	0.599198	794.205	0.490845	823.195	0.488236	801.121	0.408312	490.207	0.573096	884.177	0.404794	797.208	0.364477
	794.919	0.599686	794.23	0.491316	823.22	0.488105	801.145	0.407631	490.232	0.572591	884.201	0.403774	797.232	0.362611
	794.943	0.60029	794.254	0.492005	823.244	0.488285	801.17	0.407792	490.257	0.574354	884.226	0.403555	797.257	0.362864
	794.968	0.601522	794.279	0.491494	823.269	0.489405	801.194	0.406944	490.281	0.573287	884.251	0.403759	797.282	0.363471
	794.992	0.601385	794.304	0.491393	823.294	0.490851	801.219	0.4069	490.306	0.572831	884.275	0.404433	797.306	0.362982
	795.017	0.601612	794.328	0.490779	823.318	0.490635	801.244	0.407236	490.33	0.572836	884.3	0.404508	797.331	0.361799
	795.042	0.601406	794.353	0.492273	823.343	0.490088	801.268	0.408932	490.355	0.573202	884.324	0.404913	797.356	0.362042
	795.066	0.601193	794.378	0.493036	823.367	0.489635	801.293	0.407746	490.38	0.574248	884.349	0.404496	797.38	0.362432
	795.091	0.600726	794.402	0.491138	823.392	0.490431	801.317	0.40731	490.404	0.57359	884.374	0.404673	797.405	0.363335
	795.116	0.600913	794.427	0.490709	823.417	0.491898	801.342	0.407632	490.429	0.572429	884.398	0.406214	797.429	0.363195
	795.14	0.600378	794.451	0.492337	823.441	0.489814	801.367	0.407407	490.453	0.571662	884.423	0.40467	797.454	0.362384
	795.165	0.600095	794.476	0.491748	823.466	0.488586	801.391	0.407903	490.478	0.572441	884.448	0.403431	797.479	0.361241
	795.189	0.599184	794.5	0.491057	823.49	0.487848	801.416	0.408205	490.503	0.57354	884.472	0.404575	797.503	0.360755
	795.214	0.60053	794.525	0.490847	823.515	0.488325	801.441	0.407367	490.527	0.574293	884.497	0.403987	797.528	0.36059
	795.239	0.600115	794.55	0.490395	823.54	0.490142	801.465	0.407845	490.552	0.572118	884.521	0.402636	797.552	0.362251
	795.263	0.600776	794.574	0.489876	823.564	0.489727	801.49	0.408229	490.576	0.571792	884.546	0.403499	797.577	0.363217
	795.288	0.599161	794.599	0.49007	823.589	0.490483	801.514	0.406975	490.601	0.573901	884.571	0.404411	797.602	0.362972
	795.312	0.59925	794.624	0.491972	823.614	0.488315	801.539	0.406628	490.626	0.574929	884.595	0.402846	797.626	0.364173
	795.337	0.600527	794.648	0.490822	823.638	0.488382	801.564	0.406793	490.65	0.576247	884.62	0.403461	797.651	0.362651
	795.362	0.600474	794.673	0.490041	823.663	0.49001	801.588	0.40704	490.675	0.573112	884.644	0.404447	797.675	0.362078
	795.386	0.6005	794.697	0.489313	823.687	0.490946	801.613	0.408321	490.699	0.572297	884.669	0.404649	797.7	0.363164
	795.411	0.598895	794.722	0.490113	823.712	0.490187	801.637	0.408256	490.724	0.573647	884.694	0.405132	797.725	0.363745
	795.435	0.599783	794.747	0.490738	823.737	0.49072	801.662	0.407353	490.749	0.574783	884.718	0.404588	797.749	0.362352
	795.46	0.599002	794.771	0.491909	823.761	0.490209	801.687	0.406656	490.773	0.576188	884.743	0.403914	797.774	0.361397
	795.485	0.599488	794.796	0.492238	823.786	0.49079	801.711	0.406778	490.798	0.574115	884.767	0.403193	797.798	0.361533
	795.509	0.601246	794.821	0.491435	823.811	0.490661	801.736	0.408218	490.823	0.572037	884.792	0.402646	797.823	0.362253
	795.534	0.599994	794.845	0.491563	823.835	0.4908	801.76	0.406983	490.847	0.571357	884.817	0.402669	797.848	0.362048
	795.559	0.598576	794.87	0.491781	823.86	0.490863	801.785	0.407089	490.872	0.57294	884.841	0.401135	797.872	0.362378
	795.583	0.599234	794.894	0.491631	823.884	0.489556	801.81	0.408054	490.896	0.571769	884.866	0.402382	797.897	0.362762
	795.608	0.598771	794.919	0.492009	823.909	0.488833	801.834	0.407822	490.921	0.573186	884.891	0.403267	797.922	0.363715
	795.632	0.597955	794.943	0.491703	823.933	0.487457	801.859	0.407509	490.946	0.572785	884.915	0.403244	797.946	0.36346
	795.657	0.600053	794.968	0.491928	823.958	0.488086	801.884	0.406377	490.97	0.572865	884.94	0.40288	797.971	0.363756
	795.682	0.600465	794.993	0.491557	823.983	0.488217	801.908	0.407484	490.995	0.571331	884.964	0.404587	797.995	0.363439
	795.706	0.60062	795.017	0.49121	824.007	0.489099	801.933	0.40782	491.019	0.57148	884.989	0.406174	798.02	0.363206
	795.731	0.600184	795.042	0.491889	824.032	0.489602	801.957	0.409245	491.044	0.572324	885.014	0.404995	798.044	0.363188
	795.755	0.601769	795.067	0.491229	824.057	0.48848	801.982	0.40875	491.069	0.572705	885.038	0.406011	798.069	0.36371
	795.78	0.601121	795.091	0.491115	824.081	0.489326	802.007	0.40672	491.093	0.573041	885.063	0.406217	798.094	0.364087
	795.805	0.600676	795.116	0.491924	824.106	0.489656	802.031	0.407104	491.118	0.573214	885.087	0.406922	798.118	0.36339
	795.829	0.601158	795.14	0.491077	824.13	0.487992	802.056	0.406832	491.142	0.57397	885.112	0.404243	798.143	0.361931
	795.854	0.599867	795.165	0.491651	824.155	0.488349	802.08	0.406187	491.167	0.573456	885.137	0.40477	798.168	0.362262
	795.878	0.59778	795.19	0.493002	824.18	0.489955	802.105	0.404534	491.192	0.57356	885.161	0.404307	798.192	0.363081
	795.903	0.598083	795.214	0.492684	824.204	0.490032	802.13	0.405743	491.216	0.572959	885.186	0.405493	798.217	0.362555
	795.928	0.599498	795.239	0.492719	824.229	0.489144	802.154	0.406697	491.241	0.573639	885.21	0.406039	798.241	0.362805
	795.952	0.600796	795.263	0.491859	824.253	0.48823	802.179	0.406803	491.266	0.572025	885.235	0.404679	798.266	0.363064
	795.977	0.600131	795.288	0.490475	824.278	0.48804	802.203	0.406444	491.29	0.571656	885.26	0.404886	798.291	0.361783
	796.001	0.598519	795.313	0.491225	824.303	0.488522	802.228	0.406619	491.315	0.573206	885.284	0.405287	798.315	0.361001
	796.026	0.599809	795.337	0.491815	824.327	0.488568	802.253	0.405863	491.339	0.574029	885.309	0.404809	798.34	0.362305
	796.051	0.601826	795.362	0.491714	824.352	0.489106	802.277	0.405117	491.364	0.573177	885.333	0.405143	798.365	0.362836
	796.075	0.602063	795.386	0.491515	824.376	0.488668	802.302	0.405607	491.389	0.572038	885.358	0.406223	798.389	0.362518
	796.1	0.601878	795.411	0.491	824.401	0.489201	802.326	0.40557	491.413	0.573184	885.383	0.405629	798.414	0.362994
	796.125	0.601717	795.436	0.492432	824.426	0.488875	802.351	0.404921	491.438	0.574271	885.407	0.405053	798.438	0.362731
	796.149	0.601605	795.46	0.491219	824.45	0.488604	802.376	0.405951	491.462	0.573677	885.432	0.404968	798.463	0.362572
	796.174	0.600322	795.485	0.491476	824.475	0.488218	802.4	0.406295	491.487	0.573966	885.457	0.403062	798.487	0.363038
	796.198	0.600482	795.51	0.490964	824.5	0.490018	802.425	0.406835	491.512	0.574963	885.481	0.40442	798.512	0.361825
	796.223	0.600355	795.534	0.489784	824.524	0.489132	802.45	0.406719	491.536	0.572548	885.506	0.404726	798.537	0.361805
	796.248	0.59985	795.559	0.491874	824.549	0.488411	802.474	0.407788	491.561	0.57293	885.53	0.404978	798.561	0.362882
	796.272	0.600994	795.583	0.493144	824.573	0.490559	802.499	0.406138	491.585	0.574209	885.555	0.404447	798.586	0.361808
	796.297	0.602123	795.608	0.491746	824.598	0.487487	802.523	0.40647	491.61	0.57424	885.58	0.404689	798.611	0.362132
	796.321	0.601604	795.633	0.490725	824.623	0.488293	802.548	0.405868	491.635	0.572789	885.604	0.405174	798.635	0.363639
	796.346	0.601016	795.657	0.489925	824.647	0.487085	802.573	0.406672	491.659	0.572335	885.629	0.40407	798.66	0.362189
	796.371	0.600234	795.682	0.49045	824.672	0.486919	802.597	0.407231	491.684	0.57282	885.653	0.403572	798.684	0.361649
	796.395	0.601512	795.706	0.490294	824.696	0.488419	802.622	0.406293	491.708	0.572332	885.678	0.404136	798.709	0.36303
	796.42	0.600882	795.731	0.49038	824.721	0.488217	802.646	0.404741	491.733	0.572001	885.703	0.404539	798.734	0.362204
	796.444	0.599495	795.756	0.491636	824.746	0.487719	802.671	0.406015	491.758	0.573256	885.727	0.404481	798.758	0.363638
	796.469	0.598657	795.78	0.492486	824.77	0.488542	802.696	0.407698	491.782	0.573747	885.752	0.403854	798.783	0.363978
	796.494	0.599939	795.805	0.492021	824.795	0.489083	802.72	0.406063	491.807	0.5744	885.776	0.404298	798.807	0.362295
	796.518	0.600444	795.829	0.491466	824.819	0.4881	802.745	0.406854	491.832	0.572514	885.801	0.403718	798.832	0.362028
	796.543	0.599307	795.854	0.491956	824.844	0.489218	802.769	0.406027	491.856	0.572816	885.826	0.401562	798.857	0.361451
	796.567	0.601038	795.879	0.491175	824.869	0.489656	802.794	0.40643	491.881	0.572807	885.85	0.403859	798.881	0.362314
	796.592	0.601319	795.903	0.491287	824.893	0.49016	802.819	0.405812	491.905	0.572906	885.875	0.403916	798.906	0.362603
	796.617	0.600066	795.928	0.49078	824.918	0.48988	802.843	0.406498	491.93	0.571351	885.899	0.403228	798.931	0.362278
	796.641	0.600679	795.952	0.491073	824.942	0.489658	802.868	0.405977	491.955	0.571908	885.924	0.404946	798.955	0.362831
	796.666	0.599843	795.977	0.491221	824.967	0.488969	802.892	0.405034	491.979	0.573068	885.949	0.405753	798.98	0.361927
	796.691	0.599754	796.002	0.491251	824.992	0.489258	802.917	0.406224	492.004	0.572526	885.973	0.403899	799.004	0.36191
	796.715	0.600558	796.026	0.49042	825.016	0.489897	802.942	0.407134	492.028	0.572983	885.998	0.404786	799.029	0.363213
	796.74	0.600529	796.051	0.491685	825.041	0.487732	802.966	0.407452	492.053	0.571834	886.023	0.404277	799.053	0.363245
	796.764	0.600267	796.076	0.491973	825.066	0.488896	802.991	0.407361	492.078	0.570979	886.047	0.40298	799.078	0.36115
	796.789	0.601902	796.1	0.492827	825.09	0.490471	803.016	0.407746	492.102	0.573026	886.072	0.403909	799.103	0.361288
	796.814	0.600856	796.125	0.492262	825.115	0.489659	803.04	0.406363	492.127	0.572689	886.096	0.405066	799.127	0.361643
	796.838	0.600091	796.149	0.490658	825.139	0.489459	803.065	0.405891	492.151	0.571924	886.121	0.403483	799.152	0.36176
	796.863	0.603019	796.174	0.489191	825.164	0.489108	803.089	0.405743	492.176	0.57252	886.146	0.405112	799.177	0.362632
	796.887	0.601437	796.199	0.488149	825.189	0.489399	803.114	0.406331	492.201	0.571835	886.17	0.405433	799.201	0.363433
	796.912	0.601664	796.223	0.490583	825.213	0.489849	803.139	0.406078	492.225	0.571115	886.195	0.404593	799.226	0.363412
	796.937	0.601999	796.248	0.491297	825.238	0.489351	803.163	0.406977	492.25	0.572113	886.219	0.403777	799.25	0.362436
	796.961	0.600903	796.272	0.491784	825.262	0.488574	803.188	0.407312	492.275	0.573189	886.244	0.403972	799.275	0.361815
	796.986	0.600344	796.297	0.489421	825.287	0.48873	803.212	0.407202	492.299	0.574298	886.269	0.40407	799.3	0.361873
	797.01	0.601227	796.322	0.489634	825.312	0.488228	803.237	0.40664	492.324	0.574065	886.293	0.40384	799.324	0.362537
	797.035	0.601365	796.346	0.491256	825.336	0.488979	803.262	0.407543	492.348	0.573363	886.318	0.405384	799.349	0.362589
	797.06	0.60054	796.371	0.491459	825.361	0.488754	803.286	0.408124	492.373	0.573023	886.342	0.40579	799.373	0.361477
	797.084	0.599575	796.395	0.492151	825.385	0.489382	803.311	0.406865	492.398	0.571831	886.367	0.404588	799.398	0.361013
	797.109	0.599786	796.42	0.491181	825.41	0.490772	803.335	0.407073	492.422	0.572775	886.392	0.403673	799.423	0.360275
	797.134	0.602127	796.445	0.491056	825.435	0.49106	803.36	0.406424	492.447	0.573311	886.416	0.405153	799.447	0.359978
	797.158	0.601466	796.469	0.491699	825.459	0.489122	803.385	0.405377	492.471	0.572802	886.441	0.404813	799.472	0.359683
	797.183	0.600476	796.494	0.490863	825.484	0.489399	803.409	0.406758	492.496	0.573698	886.466	0.405209	799.496	0.361536
	797.207	0.601828	796.519	0.491612	825.509	0.489973	803.434	0.406821	492.521	0.572969	886.49	0.405136	799.521	0.360713
	797.232	0.602434	796.543	0.490796	825.533	0.490334	803.459	0.407015	492.545	0.571722	886.515	0.403558	799.546	0.36215
	797.257	0.602108	796.568	0.490066	825.558	0.49069	803.483	0.406351	492.57	0.573194	886.539	0.404063	799.57	0.36057
	797.281	0.601749	796.592	0.49026	825.582	0.48983	803.508	0.406983	492.594	0.572719	886.564	0.405139	799.595	0.36098
	797.306	0.600505	796.617	0.491939	825.607	0.489795	803.532	0.407576	492.619	0.573657	886.589	0.405154	799.62	0.361299
	797.33	0.600312	796.642	0.493509	825.632	0.49016	803.557	0.406112	492.644	0.573048	886.613	0.404494	799.644	0.362016
	797.355	0.600874	796.666	0.493484	825.656	0.490151	803.582	0.405215	492.668	0.571747	886.638	0.405142	799.669	0.361851
	797.38	0.600977	796.691	0.492605	825.681	0.490083	803.606	0.405793	492.693	0.572187	886.662	0.40485	799.693	0.361943
	797.404	0.601561	796.715	0.492978	825.705	0.489858	803.631	0.405915	492.717	0.574564	886.687	0.404604	799.718	0.363071
	797.429	0.60074	796.74	0.492559	825.73	0.489111	803.655	0.405698	492.742	0.573356	886.712	0.404101	799.743	0.362476
	797.453	0.600716	796.765	0.492498	825.755	0.489211	803.68	0.404753	492.767	0.572995	886.736	0.404204	799.767	0.360861
	797.478	0.601422	796.789	0.489581	825.779	0.491274	803.705	0.404387	492.791	0.57354	886.761	0.40463	799.792	0.361664
	797.503	0.602085	796.814	0.490079	825.804	0.489742	803.729	0.4061	492.816	0.572477	886.785	0.405858	799.816	0.361455
	797.527	0.601338	796.838	0.490174	825.828	0.488742	803.754	0.405966	492.841	0.572278	886.81	0.40517	799.841	0.362322
	797.552	0.601318	796.863	0.491509	825.853	0.490191	803.778	0.406137	492.865	0.571442	886.835	0.403982	799.866	0.363254
	797.576	0.602318	796.888	0.493252	825.878	0.489715	803.803	0.407911	492.89	0.572096	886.859	0.403158	799.89	0.362762
	797.601	0.600761	796.912	0.491529	825.902	0.490652	803.828	0.406821	492.914	0.572824	886.884	0.403469	799.915	0.361779
	797.626	0.600475	796.937	0.490793	825.927	0.491012	803.852	0.404617	492.939	0.573107	886.908	0.40469	799.939	0.362685
	797.65	0.600213	796.962	0.491825	825.952	0.490435	803.877	0.406601	492.964	0.574501	886.933	0.405409	799.964	0.363501
	797.675	0.600689	796.986	0.490934	825.976	0.490146	803.901	0.407049	492.988	0.573685	886.958	0.404753	799.989	0.363619
	797.7	0.600538	797.011	0.492056	826.001	0.490096	803.926	0.406428	493.013	0.573125	886.982	0.40602	800.013	0.363229
	797.724	0.599899	797.035	0.4921	826.025	0.489601	803.951	0.405954	493.037	0.573646	887.007	0.405264	800.038	0.362498
	797.749	0.600682	797.06	0.492112	826.05	0.488799	803.975	0.406508	493.062	0.572598	887.032	0.40494	800.062	0.362179
	797.773	0.601439	797.085	0.49123	826.074	0.489829	804	0.406536	493.087	0.573781	887.056	0.403861	800.087	0.362964
	797.798	0.601478	797.109	0.491497	826.099	0.488348	804.025	0.405373	493.111	0.573312	887.081	0.404889	800.112	0.363046
	797.823	0.601118	797.134	0.491448	826.124	0.489032	804.049	0.405693	493.136	0.572225	887.105	0.404456	800.136	0.362569
	797.847	0.599311	797.158	0.492219	826.148	0.489551	804.074	0.406278	493.16	0.572943	887.13	0.404207	800.161	0.362771
	797.872	0.600334	797.183	0.492182	826.173	0.489889	804.098	0.407055	493.185	0.572303	887.155	0.404793	800.186	0.361622
	797.896	0.602675	797.208	0.491122	826.198	0.489093	804.123	0.405337	493.21	0.573318	887.179	0.405145	800.21	0.362289
	797.921	0.601979	797.232	0.491503	826.222	0.488549	804.148	0.406712	493.234	0.572213	887.204	0.403899	800.235	0.363178
	797.946	0.60127	797.257	0.489925	826.247	0.486358	804.172	0.407013	493.259	0.57174	887.228	0.404767	800.259	0.36328
	797.97	0.601065	797.281	0.489956	826.271	0.489167	804.197	0.406222	493.283	0.572911	887.253	0.40486	800.284	0.363786
	797.995	0.600619	797.306	0.489842	826.296	0.491713	804.221	0.40662	493.308	0.572588	887.278	0.405037	800.309	0.3643
	798.019	0.599086	797.331	0.490993	826.321	0.490087	804.246	0.406025	493.333	0.572459	887.302	0.405221	800.333	0.363596
	798.044	0.599839	797.355	0.49024	826.345	0.489266	804.271	0.405764	493.357	0.572715	887.327	0.40546	800.358	0.362478
	798.069	0.600629	797.38	0.490845	826.37	0.489849	804.295	0.406027	493.382	0.574248	887.351	0.40293	800.382	0.361126
	798.093	0.599866	797.404	0.491437	826.394	0.490752	804.32	0.406272	493.407	0.574167	887.376	0.402641	800.407	0.361091
	798.118	0.600917	797.429	0.491147	826.419	0.490543	804.344	0.40638	493.431	0.574124	887.401	0.403673	800.432	0.361959
	798.142	0.601451	797.454	0.4901	826.444	0.489515	804.369	0.40732	493.456	0.572645	887.425	0.40307	800.456	0.362174
	798.167	0.602715	797.478	0.488892	826.468	0.49122	804.394	0.406701	493.48	0.571514	887.45	0.403084	800.481	0.361921
	798.192	0.601	797.503	0.491123	826.493	0.489797	804.418	0.40665	493.505	0.57179	887.474	0.404841	800.505	0.362593
	798.216	0.600801	797.528	0.491643	826.518	0.490447	804.443	0.405693	493.53	0.572579	887.499	0.405165	800.53	0.363046
	798.241	0.600559	797.552	0.489569	826.542	0.487506	804.467	0.406663	493.554	0.573333	887.524	0.405976	800.555	0.363425
	798.266	0.601299	797.577	0.490002	826.567	0.487976	804.492	0.406179	493.579	0.574858	887.548	0.405805	800.579	0.363742
	798.29	0.601923	797.601	0.490422	826.591	0.489819	804.517	0.406241	493.603	0.575063	887.573	0.404948	800.604	0.361544
	798.315	0.600873	797.626	0.490508	826.616	0.488985	804.541	0.404091	493.628	0.574851	887.598	0.405387	800.629	0.363424
	798.339	0.599892	797.65	0.490687	826.64	0.489077	804.566	0.403656	493.653	0.573578	887.622	0.405652	800.653	0.363501
	798.364	0.60224	797.675	0.491001	826.665	0.489044	804.591	0.405404	493.677	0.57232	887.647	0.406265	800.678	0.364035
	798.389	0.602771	797.7	0.491106	826.69	0.49028	804.615	0.407074	493.702	0.572237	887.671	0.404494	800.702	0.363926
	798.413	0.601986	797.724	0.491808	826.714	0.488841	804.64	0.406661	493.726	0.572699	887.696	0.403066	800.727	0.361335
	798.438	0.600477	797.749	0.492436	826.739	0.488838	804.664	0.406356	493.751	0.572936	887.721	0.403601	800.752	0.36054
	798.462	0.600679	797.774	0.492605	826.764	0.48899	804.689	0.406579	493.776	0.574715	887.745	0.404322	800.776	0.3621
	798.487	0.602321	797.798	0.492744	826.788	0.48757	804.714	0.408003	493.8	0.57425	887.77	0.405686	800.801	0.363192
	798.512	0.601015	797.823	0.491459	826.813	0.488236	804.738	0.407494	493.825	0.572609	887.794	0.40549	800.825	0.363053
	798.536	0.601334	797.847	0.490497	826.837	0.489238	804.763	0.40676	493.85	0.573355	887.819	0.404304	800.85	0.363246
	798.561	0.5998	797.872	0.491408	826.862	0.487718	804.787	0.405997	493.874	0.572963	887.844	0.403915	800.875	0.361902
	798.585	0.598088	797.897	0.490487	826.887	0.486904	804.812	0.407177	493.899	0.571473	887.868	0.406124	800.899	0.361622
	798.61	0.599714	797.921	0.489262	826.911	0.488937	804.837	0.406529	493.923	0.570896	887.893	0.404237	800.924	0.362435
	798.635	0.601333	797.946	0.49048	826.936	0.489097	804.861	0.405253	493.948	0.57208	887.917	0.403175	800.948	0.362352
	798.659	0.602304	797.971	0.491801	826.961	0.488213	804.886	0.406254	493.973	0.575149	887.942	0.403786	800.973	0.361151
	798.684	0.601487	797.995	0.490887	826.985	0.4883	804.91	0.407811	493.997	0.572627	887.967	0.40385	800.998	0.36402
	798.709	0.600587	798.02	0.491081	827.01	0.488761	804.935	0.406671	494.022	0.571421	887.991	0.403803	801.022	0.364142
	798.733	0.602443	798.044	0.491948	827.034	0.488538	804.96	0.405319	494.046	0.572135	888.016	0.404579	801.047	0.363695
	798.758	0.601864	798.069	0.491203	827.059	0.489231	804.984	0.404876	494.071	0.573616	888.041	0.404588	801.072	0.362411
	798.782	0.601074	798.093	0.491294	827.083	0.489403	805.009	0.406123	494.096	0.57296	888.065	0.403655	801.096	0.363114
	798.807	0.601421	798.118	0.491305	827.108	0.488711	805.034	0.404525	494.12	0.572654	888.09	0.404529	801.121	0.364132
	798.832	0.601599	798.143	0.491192	827.133	0.488837	805.058	0.40488	494.145	0.572497	888.114	0.40514	801.145	0.362546
	798.856	0.601193	798.167	0.488989	827.157	0.488657	805.083	0.40644	494.169	0.572533	888.139	0.40558	801.17	0.362623
	798.881	0.601012	798.192	0.490599	827.182	0.489155	805.107	0.406793	494.194	0.573491	888.164	0.405702	801.194	0.363451
	798.905	0.601202	798.217	0.492404	827.207	0.490197	805.132	0.407365	494.219	0.571946	888.188	0.404337	801.219	0.364319
	798.93	0.601632	798.241	0.492554	827.231	0.487755	805.157	0.406086	494.243	0.57209	888.213	0.403745	801.244	0.362218
	798.955	0.600768	798.266	0.490813	827.256	0.488018	805.181	0.404887	494.268	0.572915	888.237	0.404697	801.268	0.361718
	798.979	0.601354	798.29	0.492448	827.28	0.490486	805.206	0.40425	494.292	0.573631	888.262	0.40263	801.293	0.363474
	799.004	0.602759	798.315	0.491741	827.305	0.49119	805.23	0.4047	494.317	0.57242	888.287	0.402431	801.318	0.363787
	799.028	0.601447	798.34	0.490031	827.33	0.490239	805.255	0.406064	494.342	0.571762	888.311	0.402256	801.342	0.361955
	799.053	0.601653	798.364	0.491171	827.354	0.489263	805.28	0.406448	494.366	0.572778	888.336	0.403722	801.367	0.362654
	799.078	0.60138	798.389	0.489966	827.379	0.488157	805.304	0.404692	494.391	0.574098	888.36	0.404743	801.391	0.362859
	799.102	0.602234	798.413	0.491803	827.403	0.487935	805.329	0.404735	494.416	0.574728	888.385	0.404199	801.416	0.362912
	799.127	0.601252	798.438	0.492049	827.428	0.488753	805.353	0.405849	494.44	0.574619	888.41	0.403852	801.441	0.363023
	799.151	0.601604	798.463	0.491677	827.453	0.488291	805.378	0.405006	494.465	0.573655	888.434	0.403588	801.465	0.363771
	799.176	0.602157	798.487	0.491468	827.477	0.488813	805.403	0.404484	494.489	0.574736	888.459	0.403804	801.49	0.36406
	799.201	0.602814	798.512	0.491707	827.502	0.489454	805.427	0.403999	494.514	0.573885	888.483	0.404125	801.514	0.364645
	799.225	0.603116	798.537	0.492471	827.527	0.489627	805.452	0.405883	494.539	0.5718	888.508	0.403488	801.539	0.362728
	799.25	0.602397	798.561	0.491473	827.551	0.48983	805.476	0.406468	494.563	0.572827	888.533	0.404603	801.564	0.36376
	799.275	0.602018	798.586	0.49066	827.576	0.489558	805.501	0.406941	494.588	0.573014	888.557	0.405143	801.588	0.36406
	799.299	0.601512	798.61	0.491592	827.6	0.489185	805.526	0.406793	494.612	0.572407	888.582	0.404177	801.613	0.362539
	799.324	0.600415	798.635	0.491441	827.625	0.4885	805.55	0.407537	494.637	0.572526	888.607	0.404724	801.638	0.362919
	799.348	0.600658	798.659	0.491178	827.649	0.488245	805.575	0.405443	494.662	0.572899	888.631	0.404137	801.662	0.363082
	799.373	0.600893	798.684	0.491567	827.674	0.488944	805.6	0.404361	494.686	0.573213	888.656	0.404579	801.687	0.361717
	799.398	0.602012	798.709	0.491757	827.699	0.488686	805.624	0.403553	494.711	0.572522	888.68	0.403858	801.711	0.361164
	799.422	0.601288	798.733	0.491242	827.723	0.489721	805.649	0.405041	494.735	0.573739	888.705	0.403604	801.736	0.361861
	799.447	0.601045	798.758	0.49139	827.748	0.489815	805.673	0.406511	494.76	0.573691	888.73	0.403823	801.761	0.361144
	799.471	0.601142	798.783	0.492116	827.773	0.489528	805.698	0.405414	494.785	0.573431	888.754	0.403475	801.785	0.361363
	799.496	0.602233	798.807	0.492747	827.797	0.487336	805.723	0.405838	494.809	0.572489	888.779	0.402899	801.81	0.361813
	799.521	0.601906	798.832	0.492667	827.822	0.488159	805.747	0.40698	494.834	0.572122	888.803	0.403605	801.834	0.362009
	799.545	0.60166	798.856	0.491294	827.846	0.489028	805.772	0.406767	494.858	0.57298	888.828	0.40281	801.859	0.362169
	799.57	0.602044	798.881	0.49182	827.871	0.488848	805.796	0.406668	494.883	0.572273	888.853	0.403217	801.884	0.363526
	799.594	0.601776	798.906	0.491263	827.896	0.488674	805.821	0.406697	494.908	0.572418	888.877	0.40456	801.908	0.363665
	799.619	0.602087	798.93	0.491857	827.92	0.487949	805.846	0.405455	494.932	0.573152	888.902	0.405737	801.933	0.363289
	799.644	0.600811	798.955	0.491712	827.945	0.488785	805.87	0.404297	494.957	0.572669	888.926	0.406649	801.957	0.363582
	799.668	0.600472	798.979	0.491396	827.969	0.488546	805.895	0.404812	494.982	0.574363	888.951	0.405545	801.982	0.363159
	799.693	0.600231	799.004	0.491591	827.994	0.488141	805.919	0.405558	495.006	0.573042	888.976	0.404303	802.007	0.36224
	799.717	0.59906	799.029	0.490337	828.019	0.486719	805.944	0.404847	495.031	0.572167	889	0.404651	802.031	0.362501
	799.742	0.599299	799.053	0.490565	828.043	0.487777	805.969	0.405172	495.055	0.571813	889.025	0.403361	802.056	0.362964
	799.767	0.601831	799.078	0.491232	828.068	0.488108	805.993	0.403844	495.08	0.572807	889.049	0.403131	802.081	0.36168
	799.791	0.601874	799.102	0.491684	828.092	0.487143	806.018	0.405019	495.105	0.572441	889.074	0.40535	802.105	0.361082
	799.816	0.601628	799.127	0.491528	828.117	0.489456	806.042	0.405806	495.129	0.572109	889.099	0.404765	802.13	0.361579
	799.841	0.602627	799.152	0.489741	828.142	0.488465	806.067	0.406865	495.154	0.572342	889.123	0.40524	802.154	0.362995
	799.865	0.603402	799.176	0.490969	828.166	0.487366	806.092	0.405315	495.178	0.573295	889.148	0.405171	802.179	0.362071
	799.89	0.602606	799.201	0.491844	828.191	0.488191	806.116	0.405397	495.203	0.573465	889.173	0.405804	802.203	0.360844
	799.914	0.601437	799.226	0.491473	828.216	0.489734	806.141	0.405761	495.228	0.572648	889.197	0.406024	802.228	0.362
	799.939	0.600149	799.25	0.492292	828.24	0.489095	806.166	0.406531	495.252	0.573052	889.222	0.405119	802.253	0.361828
	799.964	0.602667	799.275	0.491566	828.265	0.488228	806.19	0.405291	495.277	0.57396	889.246	0.404561	802.277	0.361864
	799.988	0.603175	799.299	0.491002	828.289	0.48928	806.215	0.405019	495.301	0.572821	889.271	0.403997	802.302	0.360611
	800.013	0.602258	799.324	0.491811	828.314	0.48852	806.239	0.405995	495.326	0.573498	889.296	0.403586	802.327	0.361077
	800.037	0.601992	799.349	0.491063	828.339	0.489364	806.264	0.406605	495.351	0.573186	889.32	0.404473	802.351	0.361134
	800.062	0.600981	799.373	0.489555	828.363	0.490253	806.289	0.407586	495.375	0.572313	889.345	0.403588	802.376	0.363179
	800.087	0.601694	799.398	0.490515	828.388	0.48879	806.313	0.407991	495.4	0.572745	889.369	0.403356	802.4	0.36193
	800.111	0.601046	799.422	0.492002	828.412	0.487841	806.338	0.407452	495.425	0.574107	889.394	0.403989	802.425	0.360631
	800.136	0.600793	799.447	0.49141	828.437	0.488725	806.362	0.405585	495.449	0.574634	889.419	0.403547	802.45	0.361575
	800.16	0.602507	799.472	0.490486	828.462	0.488868	806.387	0.406369	495.474	0.57461	889.443	0.404349	802.474	0.362396
	800.185	0.601922	799.496	0.490735	828.486	0.489173	806.412	0.407574	495.498	0.572589	889.468	0.405184	802.499	0.362395
	800.21	0.601555	799.521	0.491772	828.511	0.488055	806.436	0.405722	495.523	0.571559	889.492	0.40742	802.523	0.362432
	800.234	0.602592	799.545	0.490822	828.535	0.487172	806.461	0.406217	495.548	0.573896	889.517	0.406957	802.548	0.36335
	800.259	0.602634	799.57	0.490706	828.56	0.488418	806.485	0.405203	495.572	0.57343	889.542	0.40545	802.573	0.363029
	800.284	0.601225	799.595	0.491332	828.585	0.487812	806.51	0.405109	495.597	0.572909	889.566	0.405278	802.597	0.362059
	800.308	0.600098	799.619	0.490789	828.609	0.48757	806.535	0.405775	495.621	0.57376	889.591	0.405479	802.622	0.362112
	800.333	0.600348	799.644	0.493489	828.634	0.488542	806.559	0.404808	495.646	0.572737	889.615	0.404499	802.646	0.362953
	800.357	0.600837	799.668	0.491183	828.659	0.488763	806.584	0.404656	495.671	0.572814	889.64	0.403932	802.671	0.363375
	800.382	0.600909	799.693	0.490951	828.683	0.488987	806.609	0.407029	495.695	0.573107	889.665	0.404163	802.696	0.363108
	800.407	0.602743	799.718	0.493147	828.708	0.489475	806.633	0.406158	495.72	0.572638	889.689	0.405339	802.72	0.363186
	800.431	0.60241	799.742	0.492124	828.732	0.488795	806.658	0.405794	495.744	0.571564	889.714	0.404261	802.745	0.362846
	800.456	0.602527	799.767	0.491907	828.757	0.489581	806.682	0.405409	495.769	0.572591	889.739	0.403935	802.769	0.362587
	800.48	0.600999	799.792	0.492611	828.782	0.488408	806.707	0.406738	495.794	0.573975	889.763	0.404809	802.794	0.361822
	800.505	0.601885	799.816	0.491086	828.806	0.488306	806.732	0.405565	495.818	0.573318	889.788	0.405595	802.819	0.361386
	800.53	0.602673	799.841	0.490769	828.831	0.489261	806.756	0.405083	495.843	0.5729	889.812	0.403877	802.843	0.361558
	800.554	0.601096	799.865	0.491595	828.855	0.488799	806.781	0.404867	495.867	0.572489	889.837	0.404923	802.868	0.361906
	800.579	0.602441	799.89	0.492082	828.88	0.488889	806.805	0.405865	495.892	0.573827	889.862	0.405873	802.893	0.363314
	800.603	0.602308	799.915	0.492766	828.905	0.488806	806.83	0.405538	495.917	0.573531	889.886	0.405609	802.917	0.36357
	800.628	0.60122	799.939	0.492196	828.929	0.488914	806.855	0.405628	495.941	0.572048	889.911	0.405068	802.942	0.363276
	800.653	0.601506	799.964	0.492227	828.954	0.487808	806.879	0.404502	495.966	0.573117	889.935	0.404867	802.966	0.362788
	800.677	0.602661	799.988	0.492069	828.978	0.488857	806.904	0.403637	495.991	0.574486	889.96	0.403907	802.991	0.362497
	800.702	0.60172	800.013	0.493251	829.003	0.488639	806.928	0.403641	496.015	0.572568	889.985	0.406492	803.016	0.362144
	800.726	0.601316	800.038	0.492134	829.028	0.488528	806.953	0.404284	496.04	0.572817	890.009	0.405992	803.04	0.363004
	800.751	0.599409	800.062	0.492359	829.052	0.488814	806.978	0.405573	496.064	0.572127	890.034	0.404567	803.065	0.36478
	800.776	0.60136	800.087	0.491537	829.077	0.488229	807.002	0.405284	496.089	0.572497	890.058	0.405116	803.09	0.364259
	800.8	0.601908	800.111	0.491568	829.101	0.489213	807.027	0.404889	496.114	0.573461	890.083	0.405017	803.114	0.364379
	800.825	0.600289	800.136	0.491912	829.126	0.488739	807.051	0.406353	496.138	0.573204	890.108	0.404965	803.139	0.364269
	800.85	0.600434	800.161	0.491316	829.151	0.488506	807.076	0.407783	496.163	0.573253	890.132	0.405707	803.163	0.363347
	800.874	0.602082	800.185	0.491216	829.175	0.488572	807.101	0.406931	496.187	0.57225	890.157	0.405849	803.188	0.363255
	800.899	0.60103	800.21	0.49186	829.2	0.489435	807.125	0.407268	496.212	0.572515	890.182	0.405106	803.212	0.363811
	800.923	0.600252	800.235	0.491649	829.225	0.488865	807.15	0.407192	496.237	0.574239	890.206	0.403816	803.237	0.36412
	800.948	0.600577	800.259	0.491322	829.249	0.488557	807.175	0.408375	496.261	0.573596	890.231	0.404749	803.262	0.362883
	800.973	0.602146	800.284	0.49184	829.274	0.489926	807.199	0.407787	496.286	0.571603	890.255	0.403677	803.286	0.362109
	800.997	0.600207	800.308	0.492775	829.298	0.489523	807.224	0.406301	496.31	0.572876	890.28	0.404826	803.311	0.361483
	801.022	0.599918	800.333	0.490685	829.323	0.488808	807.248	0.407731	496.335	0.5743	890.305	0.404633	803.336	0.361682
	801.046	0.601223	800.358	0.491654	829.348	0.487433	807.273	0.407379	496.36	0.572051	890.329	0.403746	803.36	0.363951
	801.071	0.601149	800.382	0.490706	829.372	0.488916	807.298	0.406854	496.384	0.572721	890.354	0.404452	803.385	0.363759
	801.096	0.599442	800.407	0.491081	829.397	0.489686	807.322	0.406486	496.409	0.572961	890.378	0.404931	803.409	0.363572
	801.12	0.602239	800.431	0.491297	829.421	0.489213	807.347	0.406552	496.433	0.574674	890.403	0.405687	803.434	0.361967
	801.145	0.602351	800.456	0.490819	829.446	0.488321	807.371	0.408312	496.458	0.573785	890.428	0.405664	803.459	0.362256
	801.169	0.600707	800.481	0.491052	829.471	0.488964	807.396	0.407077	496.483	0.571939	890.452	0.405697	803.483	0.361382
	801.194	0.600659	800.505	0.491498	829.495	0.489866	807.421	0.406534	496.507	0.571464	890.477	0.404609	803.508	0.360827
	801.219	0.600856	800.53	0.491286	829.52	0.489663	807.445	0.406877	496.532	0.572709	890.501	0.40379	803.532	0.361095
	801.243	0.601615	800.554	0.490513	829.544	0.488539	807.47	0.406724	496.557	0.572743	890.526	0.402061	803.557	0.362344
	801.268	0.601209	800.579	0.490313	829.569	0.487808	807.494	0.40576	496.581	0.572631	890.551	0.402972	803.582	0.363502
	801.292	0.601575	800.604	0.490567	829.594	0.489893	807.519	0.406107	496.606	0.572246	890.575	0.405253	803.606	0.362846
	801.317	0.601527	800.628	0.490868	829.618	0.490334	807.544	0.406218	496.63	0.572801	890.6	0.405691	803.631	0.362101
	801.342	0.602404	800.653	0.491872	829.643	0.489612	807.568	0.404465	496.655	0.571771	890.624	0.405411	803.655	0.362257
	801.366	0.601354	800.678	0.492392	829.668	0.488257	807.593	0.403586	496.68	0.573837	890.649	0.404764	803.68	0.36187
	801.391	0.601445	800.702	0.491334	829.692	0.489107	807.617	0.404954	496.704	0.574275	890.674	0.406298	803.705	0.362227
	801.416	0.602604	800.727	0.491492	829.717	0.488506	807.642	0.406484	496.729	0.570424	890.698	0.404995	803.729	0.362329
	801.44	0.601223	800.751	0.491629	829.741	0.488353	807.667	0.405696	496.753	0.572704	890.723	0.405223	803.754	0.364174
	801.465	0.600678	800.776	0.490062	829.766	0.490171	807.691	0.406484	496.778	0.574261	890.748	0.404246	803.779	0.36364
	801.489	0.602176	800.801	0.490953	829.79	0.489842	807.716	0.405594	496.803	0.572265	890.772	0.404908	803.803	0.362366
	801.514	0.601717	800.825	0.492587	829.815	0.489708	807.741	0.403971	496.827	0.571775	890.797	0.405995	803.828	0.362435
	801.539	0.601543	800.85	0.492855	829.84	0.488206	807.765	0.406337	496.852	0.57163	890.821	0.406468	803.852	0.363694
	801.563	0.600327	800.874	0.492331	829.864	0.487889	807.79	0.406961	496.876	0.570382	890.846	0.406478	803.877	0.363365
	801.588	0.600095	800.899	0.492108	829.889	0.488656	807.814	0.405819	496.901	0.571928	890.871	0.405319	803.902	0.362134
	801.612	0.600915	800.924	0.493406	829.914	0.489637	807.839	0.405538	496.926	0.573101	890.895	0.404539	803.926	0.363115
	801.637	0.602022	800.948	0.492269	829.938	0.489748	807.864	0.404944	496.95	0.572639	890.92	0.405176	803.951	0.36237
	801.662	0.602634	800.973	0.490981	829.963	0.489212	807.888	0.404752	496.975	0.573378	890.944	0.405239	803.975	0.363492
	801.686	0.601901	800.997	0.490585	829.987	0.488722	807.913	0.405687	497	0.572119	890.969	0.406014	804	0.364034
	801.711	0.601262	801.022	0.490231	830.012	0.488613	807.937	0.405498	497.024	0.572961	890.994	0.405035	804.025	0.362802
	801.735	0.60167	801.047	0.49092	830.037	0.489269	807.962	0.404623	497.049	0.572095	891.018	0.404464	804.049	0.3621
	801.76	0.600501	801.071	0.493255	830.061	0.488197	807.987	0.404912	497.073	0.5736	891.043	0.404504	804.074	0.361616
	801.785	0.600849	801.096	0.493317	830.086	0.487999	808.011	0.404499	497.098	0.575191	891.067	0.403157	804.098	0.363038
	801.809	0.600801	801.12	0.492346	830.111	0.487603	808.036	0.40537	497.123	0.574439	891.092	0.403729	804.123	0.362945
	801.834	0.601064	801.145	0.492603	830.135	0.488783	808.06	0.405156	497.147	0.573615	891.117	0.405448	804.148	0.362208
	801.859	0.600832	801.17	0.491571	830.16	0.489289	808.085	0.404008	497.172	0.571436	891.141	0.405197	804.172	0.362548
	801.883	0.603039	801.194	0.489645	830.184	0.489374	808.11	0.402147	497.196	0.572123	891.166	0.404462	804.197	0.363051
	801.908	0.601716	801.219	0.490506	830.209	0.487927	808.134	0.403033	497.221	0.573118	891.19	0.405614	804.221	0.363826
	801.932	0.599232	801.244	0.492326	830.234	0.489729	808.159	0.404915	497.246	0.573461	891.215	0.404909	804.246	0.363259
	801.957	0.600795	801.268	0.490979	830.258	0.4897	808.184	0.405828	497.27	0.572933	891.24	0.404077	804.271	0.36322
	801.982	0.601979	801.293	0.491478	830.283	0.488668	808.208	0.405542	497.295	0.571966	891.264	0.405435	804.295	0.36324
	802.006	0.602269	801.317	0.491085	830.307	0.486417	808.233	0.405616	497.319	0.571739	891.289	0.404952	804.32	0.362516
	802.031	0.602478	801.342	0.490537	830.332	0.489085	808.257	0.407104	497.344	0.571865	891.314	0.404773	804.345	0.361841
	802.055	0.601742	801.366	0.490411	830.357	0.488877	808.282	0.406392	497.369	0.573868	891.338	0.404589	804.369	0.362932
	802.08	0.600666	801.391	0.492012	830.381	0.489005	808.307	0.405259	497.393	0.572157	891.363	0.402013	804.394	0.365123
	802.105	0.599811	801.416	0.491324	830.406	0.490255	808.331	0.405292	497.418	0.572067	891.387	0.40234	804.418	0.365081
	802.129	0.600956	801.44	0.490882	830.43	0.489088	808.356	0.405995	497.442	0.573884	891.412	0.404532	804.443	0.363626
	802.154	0.602491	801.465	0.489889	830.455	0.488645	808.38	0.405764	497.467	0.573696	891.437	0.40513	804.468	0.36267
	802.178	0.602286	801.49	0.490237	830.48	0.489362	808.405	0.405172	497.492	0.57274	891.461	0.405264	804.492	0.363722
	802.203	0.601079	801.514	0.492646	830.504	0.489797	808.43	0.406445	497.516	0.572892	891.486	0.40489	804.517	0.364147
	802.228	0.602902	801.539	0.491469	830.529	0.489726	808.454	0.40497	497.541	0.571453	891.51	0.404153	804.541	0.362637
	802.252	0.601835	801.563	0.49126	830.553	0.4889	808.479	0.405121	497.566	0.571722	891.535	0.404339	804.566	0.362857
	802.277	0.601207	801.588	0.490814	830.578	0.488863	808.503	0.40592	497.59	0.572666	891.56	0.402446	804.591	0.361937
	802.301	0.601075	801.613	0.490761	830.603	0.489687	808.528	0.406336	497.615	0.572513	891.584	0.403796	804.615	0.361905
	802.326	0.599251	801.637	0.49049	830.627	0.489693	808.553	0.406477	497.639	0.572732	891.609	0.404445	804.64	0.362637
	802.351	0.599695	801.662	0.490761	830.652	0.489871	808.577	0.40729	497.664	0.572708	891.633	0.403357	804.664	0.361843
	802.375	0.600023	801.687	0.490468	830.677	0.489502	808.602	0.406947	497.689	0.571009	891.658	0.404048	804.689	0.362412
	802.4	0.601952	801.711	0.490761	830.701	0.490069	808.626	0.404773	497.713	0.570155	891.683	0.404776	804.714	0.365107
	802.425	0.601931	801.736	0.491262	830.726	0.489096	808.651	0.404675	497.738	0.5713	891.707	0.403519	804.738	0.364925
	802.449	0.601011	801.76	0.491252	830.75	0.489129	808.676	0.405046	497.762	0.571007	891.732	0.403582	804.763	0.363575
	802.474	0.602414	801.785	0.491187	830.775	0.487497	808.7	0.404997	497.787	0.572083	891.757	0.40502	804.788	0.363441
	802.498	0.60313	801.809	0.490439	830.799	0.488034	808.725	0.405542	497.812	0.572882	891.781	0.404653	804.812	0.363826
	802.523	0.603279	801.834	0.492509	830.824	0.488424	808.75	0.406399	497.836	0.572079	891.806	0.402938	804.837	0.361787
	802.548	0.602894	801.859	0.491608	830.849	0.487917	808.774	0.406902	497.861	0.571459	891.83	0.404664	804.861	0.363147
	802.572	0.600198	801.883	0.490981	830.873	0.488339	808.799	0.406261	497.885	0.571734	891.855	0.404063	804.886	0.363855
	802.597	0.599552	801.908	0.490135	830.898	0.488788	808.823	0.40444	497.91	0.570463	891.88	0.403787	804.91	0.362977
	802.621	0.601377	801.933	0.489908	830.923	0.490201	808.848	0.404727	497.935	0.569677	891.904	0.404873	804.935	0.362857
	802.646	0.602072	801.957	0.489883	830.947	0.490079	808.873	0.404561	497.959	0.57065	891.929	0.404363	804.96	0.362625
	802.671	0.603887	801.982	0.490328	830.972	0.488659	808.897	0.405037	497.984	0.570696	891.953	0.402987	804.984	0.36333
	802.695	0.602375	802.006	0.490759	830.996	0.487561	808.922	0.404183	498.008	0.571846	891.978	0.403871	805.009	0.361665
	802.72	0.601524	802.031	0.491655	831.021	0.489091	808.946	0.403789	498.033	0.570967	892.003	0.404466	805.034	0.362794
	802.744	0.599688	802.056	0.492488	831.046	0.489382	808.971	0.405541	498.058	0.571907	892.027	0.40375	805.058	0.363872
	802.769	0.599876	802.08	0.492894	831.07	0.487864	808.996	0.405901	498.082	0.572951	892.052	0.403721	805.083	0.364502
	802.794	0.603151	802.105	0.49041	831.095	0.488544	809.02	0.404903	498.107	0.572652	892.076	0.404018	805.107	0.363581
	802.818	0.602276	802.129	0.490351	831.119	0.490283	809.045	0.404931	498.132	0.572791	892.101	0.401919	805.132	0.362132
	802.843	0.600654	802.154	0.489722	831.144	0.490349	809.069	0.405473	498.156	0.572887	892.126	0.402317	805.157	0.362641
	802.867	0.601041	802.179	0.490296	831.169	0.489198	809.094	0.407133	498.181	0.572272	892.15	0.403235	805.181	0.363306
	802.892	0.602843	802.203	0.491411	831.193	0.488216	809.119	0.405566	498.205	0.573055	892.175	0.403225	805.206	0.362896
	802.917	0.602084	802.228	0.492299	831.218	0.489862	809.143	0.406222	498.23	0.573057	892.199	0.403356	805.231	0.362307
	802.941	0.600593	802.253	0.491518	831.242	0.489204	809.168	0.406691	498.255	0.572293	892.224	0.403038	805.255	0.362409
	802.966	0.600931	802.277	0.491606	831.267	0.488909	809.192	0.40503	498.279	0.572335	892.249	0.402288	805.28	0.363366
	802.991	0.601394	802.302	0.491945	831.292	0.488903	809.217	0.406195	498.304	0.574265	892.273	0.403264	805.304	0.363563
	803.015	0.601041	802.326	0.492473	831.316	0.490144	809.242	0.40639	498.328	0.572663	892.298	0.403622	805.329	0.364899
	803.04	0.603355	802.351	0.491685	831.341	0.48958	809.266	0.406106	498.353	0.572273	892.323	0.403127	805.354	0.365171
	803.064	0.602335	802.375	0.490558	831.365	0.488625	809.291	0.405999	498.378	0.572621	892.347	0.402284	805.378	0.363771
	803.089	0.601517	802.4	0.489597	831.39	0.489258	809.316	0.406092	498.402	0.574496	892.372	0.404456	805.403	0.362844
	803.114	0.601305	802.425	0.491315	831.415	0.487711	809.34	0.405254	498.427	0.573835	892.396	0.404801	805.427	0.363152
	803.138	0.601277	802.449	0.491129	831.439	0.487302	809.365	0.404791	498.451	0.573213	892.421	0.403391	805.452	0.362299
	803.163	0.601677	802.474	0.491768	831.464	0.489496	809.389	0.405762	498.476	0.571839	892.446	0.404002	805.477	0.361646
	803.187	0.602387	802.499	0.491635	831.489	0.488874	809.414	0.405874	498.501	0.573073	892.47	0.403252	805.501	0.362761
	803.212	0.603361	802.523	0.491922	831.513	0.487766	809.439	0.404481	498.525	0.572751	892.495	0.403295	805.526	0.362476
	803.237	0.602828	802.548	0.491424	831.538	0.488829	809.463	0.405961	498.55	0.573007	892.519	0.403247	805.55	0.362173
	803.261	0.60131	802.572	0.490649	831.562	0.488185	809.488	0.405815	498.575	0.571688	892.544	0.404157	805.575	0.362734
	803.286	0.599436	802.597	0.492748	831.587	0.488083	809.512	0.40541	498.599	0.571697	892.569	0.404673	805.6	0.362782
	803.31	0.600041	802.622	0.492908	831.612	0.487855	809.537	0.405108	498.624	0.571753	892.593	0.405312	805.624	0.363195
	803.335	0.602904	802.646	0.491595	831.636	0.488439	809.562	0.405373	498.648	0.571322	892.618	0.405496	805.649	0.363463
	803.36	0.602803	802.671	0.490704	831.661	0.487986	809.586	0.405617	498.673	0.571852	892.642	0.405029	805.673	0.365177
	803.384	0.600318	802.696	0.49098	831.686	0.488519	809.611	0.405507	498.698	0.573197	892.667	0.405354	805.698	0.364453
	803.409	0.600301	802.72	0.491725	831.71	0.487814	809.635	0.406636	498.722	0.572329	892.692	0.404908	805.723	0.363881
	803.433	0.599913	802.745	0.492631	831.735	0.487845	809.66	0.405877	498.747	0.572239	892.716	0.403976	805.747	0.362112
	803.458	0.600607	802.769	0.492787	831.759	0.488339	809.685	0.406568	498.771	0.571169	892.741	0.403982	805.772	0.36344
	803.483	0.601516	802.794	0.493011	831.784	0.489069	809.709	0.406229	498.796	0.572241	892.765	0.403127	805.797	0.363475
	803.507	0.602645	802.818	0.491977	831.808	0.488226	809.734	0.405362	498.821	0.570832	892.79	0.403318	805.821	0.361432
	803.532	0.601471	802.843	0.492057	831.833	0.48823	809.759	0.406136	498.845	0.57179	892.815	0.404017	805.846	0.36083
	803.557	0.601671	802.868	0.491146	831.858	0.48838	809.783	0.406262	498.87	0.572371	892.839	0.403917	805.87	0.362809
	803.581	0.60226	802.892	0.490279	831.882	0.488122	809.808	0.406292	498.894	0.571231	892.864	0.40391	805.895	0.363146
	803.606	0.602339	802.917	0.493064	831.907	0.489566	809.832	0.40594	498.919	0.571463	892.889	0.403824	805.919	0.362801
	803.63	0.60301	802.942	0.491792	831.932	0.489931	809.857	0.405339	498.944	0.570543	892.913	0.40355	805.944	0.361458
	803.655	0.603274	802.966	0.491839	831.956	0.489121	809.882	0.406385	498.968	0.570575	892.938	0.402635	805.969	0.361605
	803.68	0.603031	802.991	0.490621	831.981	0.488267	809.906	0.407793	498.993	0.572315	892.962	0.403698	805.993	0.362647
	803.704	0.602234	803.015	0.49232	832.005	0.489107	809.931	0.406761	499.017	0.572397	892.987	0.404229	806.018	0.362236
	803.729	0.6017	803.04	0.493395	832.03	0.489108	809.955	0.406963	499.042	0.571317	893.012	0.402875	806.043	0.360711
	803.753	0.601897	803.065	0.492012	832.055	0.490529	809.98	0.407053	499.067	0.571491	893.036	0.404433	806.067	0.36174
	803.778	0.603302	803.089	0.490884	832.079	0.491889	810.005	0.407326	499.091	0.571083	893.061	0.404572	806.092	0.360647
	803.803	0.602939	803.114	0.493529	832.104	0.49073	810.029	0.40754	499.116	0.571866	893.085	0.403502	806.116	0.361297
	803.827	0.601621	803.138	0.494584	832.128	0.490304	810.054	0.405619	499.141	0.573268	893.11	0.403914	806.141	0.363097
	803.852	0.600834	803.163	0.494163	832.153	0.488349	810.078	0.405719	499.165	0.571817	893.135	0.405055	806.166	0.362376
	803.876	0.601735	803.188	0.492932	832.178	0.488463	810.103	0.405404	499.19	0.571605	893.159	0.405018	806.19	0.361568
	803.901	0.601956	803.212	0.492954	832.202	0.490377	810.128	0.406216	499.214	0.572751	893.184	0.406186	806.215	0.359546
	803.926	0.602059	803.237	0.493246	832.227	0.488667	810.152	0.406471	499.239	0.572912	893.208	0.404716	806.24	0.360671
	803.95	0.601486	803.261	0.492438	832.251	0.489352	810.177	0.407192	499.264	0.57286	893.233	0.402998	806.264	0.362412
	803.975	0.601788	803.286	0.490671	832.276	0.489588	810.201	0.408219	499.288	0.572208	893.258	0.403661	806.289	0.362287
	804	0.602217	803.311	0.489522	832.301	0.489025	810.226	0.406859	499.313	0.573519	893.282	0.403598	806.313	0.361858
	804.024	0.603243	803.335	0.490938	832.325	0.489702	810.251	0.406841	499.337	0.573275	893.307	0.40272	806.338	0.3617
	804.049	0.601591	803.36	0.491172	832.35	0.489052	810.275	0.40649	499.362	0.572182	893.332	0.403271	806.362	0.361145
	804.073	0.601777	803.385	0.490801	832.375	0.490158	810.3	0.405439	499.387	0.570971	893.356	0.404015	806.387	0.362373
	804.098	0.602401	803.409	0.49075	832.399	0.490727	810.325	0.406201	499.411	0.571025	893.381	0.404496	806.412	0.361459
	804.123	0.602883	803.434	0.491782	832.424	0.490551	810.349	0.406631	499.436	0.572053	893.405	0.403509	806.436	0.360426
	804.147	0.600995	803.458	0.492343	832.448	0.490377	810.374	0.405473	499.46	0.572175	893.43	0.403458	806.461	0.361409
	804.172	0.600929	803.483	0.490972	832.473	0.490401	810.398	0.406385	499.485	0.5709	893.455	0.401936	806.486	0.361138
	804.196	0.60251	803.508	0.492014	832.498	0.489884	810.423	0.405933	499.51	0.570931	893.479	0.403101	806.51	0.362391
	804.221	0.601937	803.532	0.49231	832.522	0.488608	810.448	0.407219	499.534	0.571508	893.504	0.402916	806.535	0.361324
	804.246	0.602791	803.557	0.492361	832.547	0.489003	810.472	0.405811	499.559	0.572479	893.528	0.403072	806.559	0.362486
	804.27	0.604394	803.581	0.490043	832.571	0.488849	810.497	0.402889	499.583	0.572617	893.553	0.40456	806.584	0.362972
	804.295	0.604036	803.606	0.489883	832.596	0.489375	810.521	0.405109	499.608	0.571238	893.578	0.40226	806.609	0.362473
	804.319	0.601825	803.631	0.492589	832.621	0.489903	810.546	0.40604	499.633	0.571735	893.602	0.403466	806.633	0.361716
	804.344	0.602776	803.655	0.493361	832.645	0.490122	810.571	0.405732	499.657	0.571769	893.627	0.402931	806.658	0.362241
	804.369	0.6012	803.68	0.493166	832.67	0.489435	810.595	0.40503	499.682	0.572077	893.651	0.402742	806.682	0.363145
	804.393	0.599962	803.704	0.492869	832.694	0.490036	810.62	0.405572	499.707	0.571347	893.676	0.40294	806.707	0.362852
	804.418	0.599917	803.729	0.493104	832.719	0.490476	810.644	0.405779	499.731	0.570308	893.701	0.403842	806.732	0.362404
	804.442	0.599312	803.754	0.491886	832.744	0.489137	810.669	0.40647	499.756	0.571162	893.725	0.404205	806.756	0.362324
	804.467	0.59937	803.778	0.491743	832.768	0.489634	810.694	0.406885	499.78	0.571596	893.75	0.403716	806.781	0.363545
	804.492	0.60236	803.803	0.491252	832.793	0.490799	810.718	0.4069	499.805	0.572341	893.774	0.402872	806.806	0.363318
	804.516	0.602561	803.827	0.491749	832.817	0.491377	810.743	0.405374	499.83	0.571862	893.799	0.402709	806.83	0.362584
	804.541	0.601319	803.852	0.492986	832.842	0.490165	810.767	0.404052	499.854	0.571685	893.824	0.402338	806.855	0.361763
	804.566	0.602339	803.877	0.492365	832.867	0.48973	810.792	0.407118	499.879	0.571406	893.848	0.403253	806.879	0.360839
	804.59	0.603023	803.901	0.492744	832.891	0.489477	810.817	0.406802	499.903	0.571557	893.873	0.403557	806.904	0.362598
	804.615	0.602783	803.926	0.492595	832.916	0.490244	810.841	0.405799	499.928	0.571273	893.898	0.403323	806.928	0.363199
	804.639	0.601541	803.951	0.49073	832.941	0.490483	810.866	0.405175	499.953	0.571466	893.922	0.403142	806.953	0.362468
	804.664	0.602995	803.975	0.49146	832.965	0.489384	810.891	0.40519	499.977	0.571432	893.947	0.402925	806.978	0.362466
	804.689	0.601951	804	0.492255	832.99	0.488263	810.915	0.40524	500.002	0.571865	893.971	0.403595	807.002	0.36332
	804.713	0.603123	804.024	0.492088	833.014	0.48848	810.94	0.405841	500.026	0.573291	893.996	0.403631	807.027	0.362229
	804.738	0.603663	804.049	0.491382	833.039	0.487897	810.964	0.404503	500.051	0.573055	894.021	0.40326	807.052	0.361711
	804.762	0.599795	804.074	0.492051	833.064	0.488223	810.989	0.405061	500.076	0.569846	894.045	0.403407	807.076	0.365125
	804.787	0.599854	804.098	0.493097	833.088	0.489329	811.014	0.405808	500.1	0.569479	894.07	0.404266	807.101	0.363903
	804.812	0.602357	804.123	0.493914	833.113	0.488917	811.038	0.407258	500.125	0.571696	894.094	0.404013	807.125	0.36297
	804.836	0.60309	804.147	0.494023	833.137	0.4882	811.063	0.407673	500.15	0.571674	894.119	0.403859	807.15	0.36245
	804.861	0.601586	804.172	0.493648	833.162	0.488537	811.087	0.406316	500.174	0.571389	894.144	0.404959	807.175	0.362249
	804.885	0.601582	804.197	0.491622	833.187	0.488693	811.112	0.405935	500.199	0.572537	894.168	0.404991	807.199	0.361836
	804.91	0.601353	804.221	0.490678	833.211	0.489302	811.137	0.405954	500.223	0.57318	894.193	0.405279	807.224	0.362231
	804.935	0.600279	804.246	0.49193	833.236	0.488406	811.161	0.404958	500.248	0.573607	894.217	0.40516	807.248	0.362935
	804.959	0.601143	804.27	0.490874	833.26	0.488089	811.186	0.406939	500.273	0.572853	894.242	0.405417	807.273	0.361945
	804.984	0.602329	804.295	0.491556	833.285	0.48884	811.21	0.406772	500.297	0.57155	894.267	0.4042	807.298	0.362827
	805.008	0.602991	804.32	0.492719	833.31	0.489459	811.235	0.40687	500.322	0.571795	894.291	0.402736	807.322	0.363135
	805.033	0.601885	804.344	0.491234	833.334	0.487797	811.26	0.40671	500.346	0.570993	894.316	0.403831	807.347	0.362213
	805.058	0.60166	804.369	0.491578	833.359	0.487661	811.284	0.407861	500.371	0.571855	894.34	0.403384	807.371	0.361366
	805.082	0.60097	804.394	0.492929	833.384	0.489418	811.309	0.406636	500.396	0.570896	894.365	0.402319	807.396	0.362949
	805.107	0.601321	804.418	0.490734	833.408	0.48898	811.334	0.405664	500.42	0.57183	894.39	0.403274	807.421	0.361987
	805.132	0.601636	804.443	0.490994	833.433	0.490038	811.358	0.405841	500.445	0.572123	894.414	0.404512	807.445	0.36186
	805.156	0.601476	804.467	0.491966	833.457	0.490389	811.383	0.40551	500.469	0.572561	894.439	0.404492	807.47	0.361125
	805.181	0.602093	804.492	0.491788	833.482	0.489278	811.407	0.40606	500.494	0.571614	894.464	0.405131	807.495	0.362185
	805.205	0.60162	804.516	0.492993	833.507	0.487799	811.432	0.407705	500.519	0.571149	894.488	0.404143	807.519	0.36288
	805.23	0.603119	804.541	0.49087	833.531	0.487326	811.457	0.407833	500.543	0.571709	894.513	0.403461	807.544	0.362994
	805.255	0.603154	804.566	0.490343	833.556	0.487495	811.481	0.40787	500.568	0.571792	894.537	0.403456	807.568	0.362099
	805.279	0.603747	804.59	0.492327	833.58	0.48951	811.506	0.407234	500.592	0.573209	894.562	0.403142	807.593	0.362644
	805.304	0.602772	804.615	0.492694	833.605	0.489192	811.53	0.405643	500.617	0.572618	894.587	0.404216	807.618	0.363794
	805.328	0.601915	804.64	0.492114	833.63	0.489728	811.555	0.406724	500.642	0.571011	894.611	0.404194	807.642	0.363157
	805.353	0.601881	804.664	0.489719	833.654	0.49014	811.58	0.406272	500.666	0.572518	894.636	0.403624	807.667	0.362746
	805.378	0.602202	804.689	0.490918	833.679	0.490852	811.604	0.406044	500.691	0.570789	894.66	0.403243	807.691	0.363724
	805.402	0.602039	804.713	0.492065	833.703	0.490059	811.629	0.407721	500.716	0.5704	894.685	0.402767	807.716	0.36289
	805.427	0.599514	804.738	0.492718	833.728	0.490005	811.653	0.407546	500.74	0.571653	894.71	0.402777	807.741	0.362473
	805.451	0.59986	804.763	0.492139	833.753	0.489399	811.678	0.406537	500.765	0.572251	894.734	0.40344	807.765	0.363257
	805.476	0.602605	804.787	0.492027	833.777	0.489704	811.703	0.407902	500.789	0.571616	894.759	0.403183	807.79	0.362061
	805.501	0.603408	804.812	0.490335	833.802	0.489237	811.727	0.408239	500.814	0.57111	894.783	0.40372	807.814	0.360761
	805.525	0.602813	804.837	0.49059	833.827	0.4894	811.752	0.407889	500.839	0.572942	894.808	0.403361	807.839	0.361078
	805.55	0.601297	804.861	0.490919	833.851	0.490437	811.776	0.407622	500.863	0.572084	894.833	0.40229	807.864	0.361512
	805.575	0.602155	804.886	0.49098	833.876	0.489139	811.801	0.407796	500.888	0.571653	894.857	0.402688	807.888	0.36103
	805.599	0.600612	804.91	0.493608	833.9	0.489814	811.826	0.407729	500.912	0.570002	894.882	0.403645	807.913	0.362338
	805.624	0.601906	804.935	0.493752	833.925	0.489279	811.85	0.407655	500.937	0.570951	894.907	0.403574	807.938	0.362488
	805.648	0.602013	804.96	0.492957	833.949	0.488206	811.875	0.407639	500.962	0.572711	894.931	0.402688	807.962	0.361174
	805.673	0.602079	804.984	0.492749	833.974	0.488805	811.9	0.406475	500.986	0.571712	894.956	0.40262	807.987	0.361774
	805.698	0.602174	805.009	0.494233	833.999	0.48924	811.924	0.407033	501.011	0.570408	894.98	0.402779	808.011	0.362108
	805.722	0.600832	805.033	0.495488	834.023	0.487546	811.949	0.406801	501.035	0.571176	895.005	0.402448	808.036	0.36183
	805.747	0.599851	805.058	0.49313	834.048	0.48837	811.973	0.405956	501.06	0.571706	895.03	0.403508	808.061	0.361887
	805.771	0.600504	805.083	0.491431	834.073	0.487331	811.998	0.406324	501.085	0.571009	895.054	0.403045	808.085	0.362225
	805.796	0.601412	805.107	0.491719	834.097	0.490061	812.023	0.405622	501.109	0.572033	895.079	0.404407	808.11	0.36262
	805.821	0.602503	805.132	0.491871	834.122	0.489488	812.047	0.40619	501.134	0.571953	895.103	0.404366	808.134	0.361297
	805.845	0.60091	805.156	0.490864	834.146	0.487598	812.072	0.40602	501.159	0.571481	895.128	0.403871	808.159	0.361738
	805.87	0.600253	805.181	0.491797	834.171	0.486861	812.096	0.406819	501.183	0.571229	895.153	0.403661	808.184	0.362594
	805.894	0.600994	805.206	0.492905	834.196	0.488923	812.121	0.40576	501.208	0.572762	895.177	0.403803	808.208	0.362487
	805.919	0.600287	805.23	0.493208	834.22	0.489365	812.146	0.405856	501.232	0.57149	895.202	0.404725	808.233	0.362773
	805.944	0.599647	805.255	0.491704	834.245	0.489006	812.17	0.408348	501.257	0.570784	895.226	0.404728	808.257	0.360957
	805.968	0.599417	805.279	0.491807	834.269	0.489496	812.195	0.406544	501.282	0.571434	895.251	0.404974	808.282	0.361333
	805.993	0.601138	805.304	0.492466	834.294	0.488902	812.219	0.405017	501.306	0.571885	895.276	0.403442	808.307	0.36141
	806.017	0.601413	805.329	0.492226	834.319	0.487875	812.244	0.40482	501.331	0.571172	895.3	0.404199	808.331	0.36065
	806.042	0.600445	805.353	0.492656	834.343	0.488088	812.269	0.40548	501.355	0.572071	895.325	0.402901	808.356	0.360963
	806.067	0.599779	805.378	0.492266	834.368	0.489294	812.293	0.405724	501.38	0.572323	895.349	0.401584	808.38	0.362287
	806.091	0.600389	805.403	0.491131	834.393	0.488831	812.318	0.405133	501.405	0.571848	895.374	0.402475	808.405	0.361718
	806.116	0.601052	805.427	0.491879	834.417	0.487993	812.342	0.406656	501.429	0.571385	895.399	0.403822	808.43	0.362225
	806.141	0.602196	805.452	0.492967	834.442	0.488447	812.367	0.407566	501.454	0.571704	895.423	0.405284	808.454	0.363079
	806.165	0.60297	805.476	0.492461	834.466	0.489037	812.392	0.406167	501.478	0.570671	895.448	0.403599	808.479	0.362939
	806.19	0.603099	805.501	0.492902	834.491	0.488029	812.416	0.406519	501.503	0.570984	895.473	0.403973	808.504	0.362908
	806.214	0.601538	805.525	0.493931	834.515	0.489027	812.441	0.40687	501.528	0.57246	895.497	0.404735	808.528	0.36125
	806.239	0.600234	805.55	0.492761	834.54	0.488024	812.466	0.406137	501.552	0.571867	895.522	0.403979	808.553	0.360923
	806.264	0.599775	805.575	0.490225	834.565	0.48698	812.49	0.406457	501.577	0.571962	895.546	0.405486	808.577	0.361134
	806.288	0.600403	805.599	0.490032	834.589	0.488422	812.515	0.407578	501.601	0.571611	895.571	0.403344	808.602	0.36107
	806.313	0.601973	805.624	0.491051	834.614	0.489236	812.539	0.405984	501.626	0.569427	895.596	0.403831	808.627	0.360519
	806.337	0.601617	805.649	0.490096	834.639	0.489397	812.564	0.407727	501.651	0.569714	895.62	0.404774	808.651	0.361166
	806.362	0.60179	805.673	0.490794	834.663	0.488308	812.589	0.407571	501.675	0.571193	895.645	0.405306	808.676	0.362817
	806.387	0.6014	805.698	0.492183	834.688	0.487701	812.613	0.407006	501.7	0.569072	895.669	0.40609	808.7	0.362722
	806.411	0.600158	805.722	0.492918	834.712	0.48827	812.638	0.407715	501.725	0.570743	895.694	0.403003	808.725	0.358999
	806.436	0.600207	805.747	0.491518	834.737	0.489432	812.662	0.407305	501.749	0.571513	895.719	0.402906	808.75	0.361056
	806.46	0.601781	805.772	0.493106	834.762	0.489333	812.687	0.407337	501.774	0.570994	895.743	0.403858	808.774	0.360981
	806.485	0.601762	805.796	0.493639	834.786	0.488965	812.712	0.407021	501.798	0.570644	895.768	0.4029	808.799	0.359221
	806.51	0.602902	805.821	0.492692	834.811	0.489447	812.736	0.405568	501.823	0.570345	895.792	0.401792	808.823	0.360303
	806.534	0.602629	805.846	0.492194	834.836	0.490096	812.761	0.406799	501.848	0.569851	895.817	0.401616	808.848	0.362581
	806.559	0.599793	805.87	0.491517	834.86	0.489694	812.785	0.406729	501.872	0.570231	895.842	0.403693	808.873	0.362459
	806.583	0.600207	805.895	0.492608	834.885	0.488572	812.81	0.406532	501.897	0.5717	895.866	0.405357	808.897	0.361572
	806.608	0.600072	805.919	0.492429	834.909	0.489792	812.835	0.406953	501.921	0.571548	895.891	0.406069	808.922	0.362034
	806.633	0.602114	805.944	0.492462	834.934	0.488684	812.859	0.406786	501.946	0.571504	895.915	0.404923	808.947	0.364243
	806.657	0.602434	805.968	0.4927	834.958	0.488119	812.884	0.406877	501.971	0.57252	895.94	0.403625	808.971	0.36315
	806.682	0.601338	805.993	0.491784	834.983	0.489018	812.909	0.408429	501.995	0.570659	895.965	0.403851	808.996	0.361528
	806.707	0.602115	806.018	0.49301	835.008	0.489632	812.933	0.409059	502.02	0.568702	895.989	0.404548	809.02	0.360863
	806.731	0.602722	806.042	0.492203	835.032	0.490565	812.958	0.406221	502.044	0.57039	896.014	0.404719	809.045	0.360448
	806.756	0.600522	806.067	0.493585	835.057	0.490053	812.982	0.406393	502.069	0.572458	896.039	0.403595	809.069	0.361523
	806.78	0.60149	806.091	0.493188	835.082	0.488905	813.007	0.407476	502.094	0.571001	896.063	0.402858	809.094	0.363446
	806.805	0.602455	806.116	0.492251	835.106	0.489631	813.032	0.407036	502.118	0.57081	896.088	0.402171	809.119	0.363113
	806.83	0.601685	806.141	0.491949	835.131	0.487202	813.056	0.407503	502.143	0.571446	896.112	0.40199	809.143	0.362956
	806.854	0.602286	806.165	0.49188	835.155	0.487513	813.081	0.407035	502.167	0.570578	896.137	0.402524	809.168	0.36185
	806.879	0.603364	806.19	0.492173	835.18	0.489181	813.105	0.406706	502.192	0.572429	896.162	0.402638	809.193	0.363306
	806.903	0.60269	806.215	0.492485	835.205	0.487518	813.13	0.407454	502.217	0.573257	896.186	0.402516	809.217	0.363596
	806.928	0.603326	806.239	0.492614	835.229	0.487332	813.155	0.407334	502.241	0.572813	896.211	0.402074	809.242	0.362854
	806.953	0.602836	806.264	0.491999	835.254	0.489334	813.179	0.406066	502.266	0.571417	896.235	0.40331	809.266	0.362394
	806.977	0.602157	806.288	0.491752	835.278	0.490212	813.204	0.405222	502.291	0.572269	896.26	0.404567	809.291	0.362544
	807.002	0.602072	806.313	0.491298	835.303	0.490298	813.228	0.407773	502.315	0.571724	896.285	0.403993	809.316	0.362782
	807.026	0.603029	806.338	0.491301	835.328	0.490691	813.253	0.407167	502.34	0.569462	896.309	0.40415	809.34	0.363843
	807.051	0.603225	806.362	0.492023	835.352	0.488554	813.278	0.408283	502.364	0.571048	896.334	0.404127	809.365	0.363282
	807.076	0.60271	806.387	0.491144	835.377	0.488122	813.302	0.407875	502.389	0.57177	896.358	0.404534	809.389	0.362332
	807.1	0.601667	806.412	0.491946	835.402	0.489792	813.327	0.407117	502.414	0.573098	896.383	0.40524	809.414	0.36286
	807.125	0.601712	806.436	0.492445	835.426	0.490871	813.351	0.406912	502.438	0.570628	896.408	0.404519	809.439	0.361037
	807.15	0.601599	806.461	0.491631	835.451	0.489588	813.376	0.40779	502.463	0.569271	896.432	0.403628	809.463	0.359999
	807.174	0.602031	806.485	0.491753	835.475	0.48827	813.401	0.407237	502.487	0.570845	896.457	0.403095	809.488	0.362421
	807.199	0.600102	806.51	0.489446	835.5	0.489193	813.425	0.407461	502.512	0.571139	896.482	0.403867	809.513	0.362159
	807.223	0.59986	806.534	0.490363	835.524	0.488599	813.45	0.407267	502.537	0.570521	896.506	0.405093	809.537	0.361385
	807.248	0.601307	806.559	0.492778	835.549	0.487659	813.475	0.406476	502.561	0.57235	896.531	0.402751	809.562	0.362044
	807.273	0.602282	806.584	0.490437	835.574	0.487948	813.499	0.407487	502.586	0.573549	896.555	0.402079	809.586	0.362774
	807.297	0.603258	806.608	0.489517	835.598	0.48844	813.524	0.407347	502.61	0.572092	896.58	0.403049	809.611	0.362852
	807.322	0.602215	806.633	0.490484	835.623	0.490807	813.548	0.406261	502.635	0.570805	896.605	0.404983	809.635	0.360926
	807.346	0.600624	806.658	0.491714	835.648	0.488816	813.573	0.405998	502.66	0.571197	896.629	0.404696	809.66	0.361912
	807.371	0.602207	806.682	0.491912	835.672	0.488742	813.598	0.406613	502.684	0.572863	896.654	0.405334	809.685	0.361655
	807.396	0.603601	806.707	0.492573	835.697	0.488549	813.622	0.407235	502.709	0.57076	896.678	0.40542	809.709	0.363199
	807.42	0.602934	806.731	0.491697	835.721	0.487722	813.647	0.406842	502.734	0.570115	896.703	0.406068	809.734	0.363484
	807.445	0.600922	806.756	0.489432	835.746	0.489659	813.671	0.406529	502.758	0.571951	896.728	0.403873	809.759	0.362512
	807.469	0.601657	806.781	0.49207	835.771	0.488863	813.696	0.407553	502.783	0.572075	896.752	0.405189	809.783	0.361405
	807.494	0.603896	806.805	0.492518	835.795	0.488637	813.721	0.406169	502.807	0.571835	896.777	0.404953	809.808	0.361254
	807.519	0.604134	806.83	0.492769	835.82	0.488987	813.745	0.406517	502.832	0.571923	896.801	0.404255	809.832	0.361321
	807.543	0.603494	806.854	0.492851	835.844	0.490463	813.77	0.406433	502.857	0.571544	896.826	0.405125	809.857	0.363552
	807.568	0.602649	806.879	0.491895	835.869	0.488506	813.794	0.40655	502.881	0.572118	896.851	0.405311	809.882	0.361885
	807.592	0.600571	806.904	0.492623	835.894	0.490001	813.819	0.406495	502.906	0.571231	896.875	0.403547	809.906	0.361686
	807.617	0.600462	806.928	0.492215	835.918	0.489145	813.844	0.406625	502.93	0.569118	896.9	0.403008	809.931	0.361903
	807.642	0.603282	806.953	0.49033	835.943	0.488314	813.868	0.405448	502.955	0.569918	896.924	0.403784	809.956	0.362299
	807.666	0.603585	806.977	0.490986	835.967	0.48858	813.893	0.404747	502.98	0.571192	896.949	0.403052	809.98	0.362137
	807.691	0.602828	807.002	0.492138	835.992	0.486645	813.917	0.405342	503.004	0.571921	896.974	0.402183	810.005	0.363381
	807.716	0.602432	807.027	0.491602	836.017	0.487299	813.942	0.405954	503.029	0.572253	896.998	0.40323	810.029	0.363358
	807.74	0.601645	807.051	0.490759	836.041	0.488269	813.967	0.405889	503.053	0.570653	897.023	0.402848	810.054	0.362893
	807.765	0.60074	807.076	0.490529	836.066	0.488881	813.991	0.407128	503.078	0.570816	897.048	0.40356	810.078	0.363188
	807.789	0.601861	807.101	0.491039	836.091	0.488775	814.016	0.408264	503.103	0.570784	897.072	0.404664	810.103	0.363634
	807.814	0.601757	807.125	0.490694	836.115	0.488842	814.041	0.406567	503.127	0.571942	897.097	0.403686	810.128	0.364108
	807.839	0.600926	807.15	0.490698	836.14	0.489291	814.065	0.405428	503.152	0.570947	897.121	0.404936	810.152	0.364791
	807.863	0.601403	807.174	0.491175	836.164	0.489131	814.09	0.4047	503.176	0.570804	897.146	0.405365	810.177	0.364241
	807.888	0.601641	807.199	0.492138	836.189	0.489247	814.114	0.404498	503.201	0.571198	897.171	0.403281	810.202	0.362125
	807.912	0.601974	807.224	0.4915	836.214	0.488216	814.139	0.405506	503.226	0.570945	897.195	0.402465	810.226	0.362141
	807.937	0.60326	807.248	0.491032	836.238	0.487968	814.164	0.405768	503.25	0.571995	897.22	0.404795	810.251	0.361523
	807.962	0.604015	807.273	0.49061	836.263	0.487309	814.188	0.406304	503.275	0.571216	897.244	0.405013	810.275	0.36037
	807.986	0.602753	807.297	0.491347	836.287	0.488626	814.213	0.406365	503.3	0.572121	897.269	0.404816	810.3	0.359963
	808.011	0.603415	807.322	0.490641	836.312	0.489742	814.237	0.405548	503.324	0.570554	897.294	0.404503	810.325	0.359521
	808.035	0.60322	807.347	0.490487	836.337	0.489358	814.262	0.403584	503.349	0.571638	897.318	0.40375	810.349	0.360414
	808.06	0.60189	807.371	0.490104	836.361	0.489322	814.287	0.404841	503.373	0.573002	897.343	0.404141	810.374	0.360336
	808.085	0.602906	807.396	0.491948	836.386	0.489272	814.311	0.40622	503.398	0.57314	897.367	0.404777	810.398	0.36189
	808.109	0.602118	807.42	0.492423	836.41	0.488776	814.336	0.405502	503.423	0.57127	897.392	0.404535	810.423	0.361567
	808.134	0.600834	807.445	0.490884	836.435	0.488362	814.36	0.405384	503.447	0.571289	897.417	0.404227	810.448	0.363037
	808.158	0.601216	807.47	0.49167	836.46	0.48958	814.385	0.405808	503.472	0.570557	897.441	0.403353	810.472	0.364355
	808.183	0.602725	807.494	0.49237	836.484	0.489286	814.41	0.404879	503.496	0.569932	897.466	0.403231	810.497	0.364795
	808.208	0.601487	807.519	0.490107	836.509	0.488901	814.434	0.404982	503.521	0.570359	897.49	0.404715	810.521	0.363421
	808.232	0.599629	807.543	0.49029	836.534	0.488563	814.459	0.404375	503.546	0.570454	897.515	0.404737	810.546	0.362978
	808.257	0.59979	807.568	0.492049	836.558	0.48824	814.484	0.405416	503.57	0.572079	897.54	0.404392	810.571	0.361578
	808.282	0.600267	807.593	0.491351	836.583	0.488037	814.508	0.406967	503.595	0.572363	897.564	0.405028	810.595	0.361243
	808.306	0.601573	807.617	0.490598	836.607	0.487894	814.533	0.407661	503.619	0.570941	897.589	0.405251	810.62	0.36234
	808.331	0.603115	807.642	0.490713	836.632	0.489003	814.557	0.4068	503.644	0.572399	897.614	0.403703	810.644	0.361662
	808.355	0.60205	807.667	0.492029	836.657	0.488382	814.582	0.405901	503.669	0.57285	897.638	0.404616	810.669	0.361832
	808.38	0.602019	807.691	0.492647	836.681	0.487518	814.607	0.406045	503.693	0.571937	897.663	0.405136	810.694	0.361702
	808.405	0.601604	807.716	0.491614	836.706	0.487909	814.631	0.406523	503.718	0.57101	897.687	0.403897	810.718	0.361784
	808.429	0.600917	807.74	0.490787	836.73	0.488681	814.656	0.405508	503.742	0.570515	897.712	0.405215	810.743	0.364023
	808.454	0.601639	807.765	0.49113	836.755	0.488791	814.68	0.404737	503.767	0.572113	897.737	0.404519	810.768	0.363218
	808.478	0.601545	807.79	0.490289	836.78	0.489132	814.705	0.403934	503.792	0.571541	897.761	0.404736	810.792	0.361216
	808.503	0.601321	807.814	0.491347	836.804	0.48873	814.73	0.405826	503.816	0.570876	897.786	0.403634	810.817	0.362453
	808.528	0.601622	807.839	0.491232	836.829	0.48801	814.754	0.406204	503.841	0.571515	897.81	0.402473	810.841	0.36199
	808.552	0.603087	807.863	0.490821	836.853	0.488891	814.779	0.407021	503.866	0.571502	897.835	0.403521	810.866	0.362889
	808.577	0.603672	807.888	0.490526	836.878	0.489391	814.803	0.406877	503.89	0.57037	897.86	0.403435	810.891	0.361746
	808.601	0.602483	807.913	0.490185	836.903	0.488825	814.828	0.407932	503.915	0.571669	897.884	0.402626	810.915	0.361635
	808.626	0.602358	807.937	0.4917	836.927	0.48984	814.853	0.406338	503.939	0.572957	897.909	0.402285	810.94	0.361791
	808.651	0.602359	807.962	0.492158	836.952	0.489498	814.877	0.406431	503.964	0.572403	897.933	0.403348	810.965	0.362244
	808.675	0.602907	807.986	0.491851	836.976	0.488939	814.902	0.406419	503.989	0.572561	897.958	0.403689	810.989	0.362138
	808.7	0.602443	808.011	0.491605	837.001	0.488847	814.926	0.405974	504.013	0.571783	897.983	0.404048	811.014	0.361001
	808.725	0.600902	808.036	0.491594	837.026	0.490038	814.951	0.406586	504.038	0.569965	898.007	0.404382	811.038	0.362262
	808.749	0.602075	808.06	0.491114	837.05	0.490925	814.976	0.40724	504.062	0.571137	898.032	0.403413	811.063	0.36258
	808.774	0.604008	808.085	0.4911	837.075	0.489641	815	0.406805	504.087	0.570804	898.057	0.404501	811.087	0.362782
	808.798	0.603604	808.11	0.490678	837.1	0.48837	815.025	0.406776	504.112	0.569391	898.081	0.404362	811.112	0.362189
	808.823	0.600777	808.134	0.489992	837.124	0.487796	815.05	0.406565	504.136	0.570388	898.106	0.404635	811.137	0.362312
	808.848	0.601209	808.159	0.491009	837.149	0.488542	815.074	0.405967	504.161	0.571486	898.13	0.402644	811.161	0.362858
	808.872	0.603299	808.183	0.490988	837.173	0.487571	815.099	0.406408	504.185	0.571514	898.155	0.404312	811.186	0.36192
	808.897	0.603175	808.208	0.490328	837.198	0.488445	815.123	0.406257	504.21	0.570988	898.18	0.40427	811.211	0.362716
	808.921	0.603144	808.233	0.489954	837.223	0.487901	815.148	0.408122	504.235	0.569385	898.204	0.403259	811.235	0.363606
	808.946	0.601053	808.257	0.490525	837.247	0.489378	815.173	0.407263	504.259	0.570336	898.229	0.404121	811.26	0.36291
	808.971	0.60117	808.282	0.491777	837.272	0.490596	815.197	0.406714	504.284	0.570291	898.253	0.405932	811.284	0.362153
	808.995	0.601809	808.306	0.491899	837.296	0.490609	815.222	0.4075	504.309	0.570675	898.278	0.404954	811.309	0.362541
	809.02	0.602633	808.331	0.49227	837.321	0.489202	815.246	0.406305	504.333	0.570605	898.303	0.404101	811.334	0.361938
	809.044	0.601233	808.356	0.49326	837.346	0.488491	815.271	0.405946	504.358	0.571249	898.327	0.404408	811.358	0.361591
	809.069	0.601953	808.38	0.493508	837.37	0.489435	815.296	0.406279	504.382	0.571918	898.352	0.404064	811.383	0.362719
	809.094	0.601215	808.405	0.493424	837.395	0.48909	815.32	0.406037	504.407	0.571177	898.376	0.403231	811.407	0.36344
	809.118	0.600041	808.429	0.492873	837.419	0.48861	815.345	0.407026	504.432	0.572467	898.401	0.401486	811.432	0.363117
	809.143	0.600901	808.454	0.491724	837.444	0.488745	815.369	0.408132	504.456	0.571997	898.426	0.40456	811.457	0.362365
	809.167	0.601981	808.479	0.490325	837.469	0.488275	815.394	0.407263	504.481	0.570044	898.45	0.405097	811.481	0.361839
	809.192	0.60065	808.503	0.491205	837.493	0.489521	815.419	0.405988	504.505	0.570579	898.475	0.405575	811.506	0.36316
	809.217	0.6001	808.528	0.490356	837.518	0.489897	815.443	0.406695	504.53	0.571835	898.499	0.40507	811.53	0.363768
	809.241	0.60211	808.553	0.491709	837.543	0.489362	815.468	0.408779	504.555	0.572015	898.524	0.404116	811.555	0.3629
	809.266	0.60218	808.577	0.490646	837.567	0.488461	815.492	0.407842	504.579	0.572173	898.549	0.405043	811.58	0.363237
	809.291	0.600683	808.602	0.489618	837.592	0.489525	815.517	0.407415	504.604	0.57102	898.573	0.405702	811.604	0.363379
	809.315	0.599958	808.626	0.489133	837.616	0.490838	815.542	0.406885	504.628	0.5691	898.598	0.405368	811.629	0.362878
	809.34	0.601178	808.651	0.490136	837.641	0.489393	815.566	0.408071	504.653	0.571718	898.623	0.403741	811.654	0.362474
	809.364	0.601064	808.676	0.491243	837.665	0.488712	815.591	0.408371	504.678	0.570708	898.647	0.402847	811.678	0.362207
	809.389	0.60227	808.7	0.491282	837.69	0.490369	815.616	0.407452	504.702	0.571211	898.672	0.40457	811.703	0.363014
	809.414	0.602761	808.725	0.491288	837.715	0.490299	815.64	0.40713	504.727	0.569876	898.696	0.405583	811.727	0.363538
	809.438	0.603148	808.749	0.490931	837.739	0.487974	815.665	0.407118	504.751	0.571422	898.721	0.404259	811.752	0.363708
	809.463	0.603356	808.774	0.491499	837.764	0.488883	815.689	0.407201	504.776	0.571086	898.746	0.404119	811.777	0.361512
	809.487	0.602634	808.799	0.491804	837.789	0.489721	815.714	0.406496	504.801	0.571348	898.77	0.404585	811.801	0.362689
	809.512	0.601822	808.823	0.490102	837.813	0.48911	815.739	0.407002	504.825	0.569836	898.795	0.405546	811.826	0.362728
	809.537	0.601772	808.848	0.490593	837.838	0.488761	815.763	0.407939	504.85	0.571565	898.819	0.405066	811.85	0.363058
	809.561	0.601342	808.872	0.490882	837.862	0.48881	815.788	0.407997	504.875	0.571867	898.844	0.403997	811.875	0.363498
	809.586	0.600655	808.897	0.492446	837.887	0.489412	815.812	0.40856	504.899	0.571518	898.869	0.403724	811.9	0.362623
	809.61	0.600563	808.922	0.492681	837.912	0.489234	815.837	0.406305	504.924	0.57013	898.893	0.403163	811.924	0.363664
	809.635	0.600644	808.946	0.490628	837.936	0.490089	815.862	0.404931	504.948	0.570228	898.918	0.403476	811.949	0.362598
	809.66	0.600588	808.971	0.490002	837.961	0.488748	815.886	0.405397	504.973	0.570186	898.942	0.404209	811.973	0.36209
	809.684	0.601053	808.995	0.489831	837.986	0.488925	815.911	0.407877	504.998	0.570819	898.967	0.402639	811.998	0.362419
	809.709	0.603129	809.02	0.489439	838.01	0.489459	815.935	0.407229	505.022	0.572038	898.992	0.403512	812.023	0.362557
	809.733	0.603742	809.045	0.490533	838.035	0.488604	815.96	0.406643			899.016	0.403851	812.047	0.36212
	809.758	0.603113	809.069	0.492236	838.059	0.488507	815.985	0.406811			899.041	0.402859	812.072	0.361928
	809.783	0.602259	809.094	0.492856	838.084	0.487184	816.009	0.406536			899.065	0.403601	812.096	0.362968
	809.807	0.601712	809.119	0.492978	838.109	0.488041	816.034	0.405737			899.09	0.403608	812.121	0.363123
	809.832	0.602731	809.143	0.494215	838.133	0.489817	816.059	0.407142			899.115	0.402659	812.146	0.362411
	809.857	0.601677	809.168	0.494003	838.158	0.489941	816.083	0.406064			899.139	0.402794	812.17	0.361915
	809.881	0.601514	809.192	0.493133	838.182	0.488795	816.108	0.405833			899.164	0.403303	812.195	0.362309
	809.906	0.601851	809.217	0.492896	838.207	0.488729	816.132	0.407344			899.189	0.403139	812.22	0.36312
	809.93	0.603624	809.241	0.491587	838.231	0.490021	816.157	0.406273			899.213	0.403563	812.244	0.362647
	809.955	0.603068	809.266	0.492605	838.256	0.488991	816.182	0.405905			899.238	0.402536	812.269	0.362405
	809.98	0.600481	809.291	0.492967	838.281	0.488715	816.206	0.405303			899.262	0.403894	812.293	0.363023
	810.004	0.600703	809.315	0.491124	838.305	0.488854	816.231	0.406092			899.287	0.403719	812.318	0.362743
	810.029	0.601749	809.34	0.490874	838.33	0.489006	816.255	0.405999			899.312	0.403212	812.343	0.363026
	810.053	0.602453	809.365	0.490493	838.355	0.487391	816.28	0.40546			899.336	0.401895	812.367	0.362858
	810.078	0.600861	809.389	0.490816	838.379	0.4872	816.305	0.405281			899.361	0.402716	812.392	0.361731
	810.103	0.601762	809.414	0.490463	838.404	0.488348	816.329	0.406281			899.385	0.40302	812.416	0.363254
	810.127	0.602259	809.438	0.490917	838.428	0.487231	816.354	0.406154			899.41	0.401865	812.441	0.362238
	810.152	0.602696	809.463	0.491973	838.453	0.487966	816.378	0.405284			899.435	0.401615	812.466	0.361231
	810.176	0.602566	809.488	0.491822	838.478	0.488507	816.403	0.405759			899.459	0.402058	812.49	0.361838
	810.201	0.600832	809.512	0.492088	838.502	0.487297	816.428	0.405812			899.484	0.40206	812.515	0.362932
	810.226	0.600576	809.537	0.492907	838.527	0.488313	816.452	0.407151			899.508	0.402257	812.539	0.363427
	810.25	0.600554	809.562	0.492734	838.552	0.487974	816.477	0.406453			899.533	0.40443	812.564	0.36365
	810.275	0.601655	809.586	0.492374	838.576	0.489353	816.501	0.40496			899.558	0.403069	812.589	0.362941
	810.3	0.601081	809.611	0.492749	838.601	0.489749	816.526	0.406067			899.582	0.402434	812.613	0.360692
	810.324	0.600714	809.635	0.494498	838.625	0.489406	816.551	0.405928			899.607	0.403233	812.638	0.361454
	810.349	0.600138	809.66	0.493591	838.65	0.48986	816.575	0.407564			899.632	0.403908	812.663	0.362556
	810.373	0.599525	809.684	0.492105	838.674	0.489884	816.6	0.407713			899.656	0.403533	812.687	0.362768
	810.398	0.602814	809.709	0.491283	838.699	0.488652	816.625	0.405665			899.681	0.404953	812.712	0.362804
	810.423	0.602247	809.734	0.491883	838.724	0.489238	816.649	0.404797			899.705	0.404514	812.736	0.363969
	810.447	0.601369	809.758	0.492413	838.748	0.490922	816.674	0.405174			899.73	0.403828	812.761	0.363264
	810.472	0.600864	809.783	0.492392	838.773	0.490259	816.698	0.407439			899.755	0.405337	812.785	0.363123
	810.496	0.602277	809.808	0.491671	838.798	0.489696	816.723	0.406042			899.779	0.405389	812.81	0.363354
	810.521	0.603123	809.832	0.492501	838.822	0.488975	816.748	0.406068			899.804	0.404454	812.835	0.361716
	810.546	0.601727	809.857	0.490653	838.847	0.487966	816.772	0.406774			899.828	0.404189	812.859	0.363495
	810.57	0.600943	809.881	0.490675	838.871	0.488067	816.797	0.407002			899.853	0.404214	812.884	0.363175
	810.595	0.60011	809.906	0.490221	838.896	0.489156	816.821	0.407295			899.878	0.405204	812.909	0.361454
	810.619	0.599303	809.931	0.491921	838.921	0.488178	816.846	0.407199			899.902	0.405021	812.933	0.361229
	810.644	0.599166	809.955	0.491771	838.945	0.488674	816.871	0.406369					812.958	0.361206
	810.669	0.600252	809.98	0.492398	838.97	0.489172	816.895	0.406331					812.982	0.362224
	810.693	0.60096	810.004	0.491599	838.994	0.488621	816.92	0.406469					813.007	0.361425
	810.718	0.600742	810.029	0.491514	839.019	0.487547	816.944	0.406264					813.032	0.362082
	810.742	0.600271	810.054	0.491328	839.044	0.489337	816.969	0.406974					813.056	0.362055
	810.767	0.600355	810.078	0.491479	839.068	0.490674	816.994	0.406467					813.081	0.363078
	810.792	0.600901	810.103	0.492714	839.093	0.490137	817.018	0.405045					813.106	0.360739
	810.816	0.600495	810.128	0.491666	839.117	0.488471	817.043	0.40602					813.13	0.36121
	810.841	0.600358	810.152	0.492003	839.142	0.488965	817.067	0.405587					813.155	0.361758
	810.866	0.60078	810.177	0.490155	839.167	0.489152	817.092	0.405544					813.179	0.362064
	810.89	0.601901	810.201	0.490864	839.191	0.489139	817.117	0.405365					813.204	0.362632
	810.915	0.601021	810.226	0.493629	839.216	0.48881	817.141	0.407047					813.229	0.362622
	810.939	0.598407	810.25	0.492387	839.24	0.488844	817.166	0.407464					813.253	0.363259
	810.964	0.599163	810.275	0.491083	839.265	0.487567	817.191	0.406179					813.278	0.363534
	810.989	0.599885	810.3	0.492634	839.29	0.489279	817.215	0.40535					813.302	0.363041
	811.013	0.598697	810.324	0.492771	839.314	0.488806	817.24	0.405666					813.327	0.362136
	811.038	0.599283	810.349	0.492162	839.339	0.488566	817.264	0.405912					813.352	0.36289
	811.062	0.601193	810.374	0.492564	839.364	0.48861	817.289	0.4069					813.376	0.362988
	811.087	0.600818	810.398	0.492336	839.388	0.488328	817.314	0.407059					813.401	0.361931
	811.112	0.600704	810.423	0.491342	839.413	0.488149	817.338	0.406796					813.425	0.362247
	811.136	0.600528	810.447	0.491378	839.437	0.48712	817.363	0.405905					813.45	0.362953
	811.161	0.599133	810.472	0.488992	839.462	0.487924	817.387	0.404977					813.475	0.363001
	811.185	0.6006	810.497	0.491518	839.487	0.488766	817.412	0.405987					813.499	0.361793
	811.21	0.602058	810.521	0.492515	839.511	0.488546	817.437	0.405087					813.524	0.362416
	811.235	0.602429	810.546	0.491952	839.536	0.488072	817.461	0.405304					813.548	0.362655
	811.259	0.60127	810.57	0.491267	839.561	0.487394	817.486	0.404327					813.573	0.363649
	811.284	0.601059	810.595	0.490577	839.585	0.487787	817.51	0.406756					813.598	0.362422
	811.308	0.601595	810.62	0.491572	839.61	0.487375	817.535	0.408051					813.622	0.361913
	811.333	0.600522	810.644	0.492182	839.634	0.488013	817.56	0.40536					813.647	0.361506
	811.358	0.600425	810.669	0.491545	839.659	0.487694	817.584	0.403706					813.672	0.362437
	811.382	0.599588	810.693	0.490893	839.683	0.487049	817.609	0.405404					813.696	0.362384
	811.407	0.599279	810.718	0.491236	839.708	0.488035	817.634	0.407437					813.721	0.361442
	811.432	0.601373	810.743	0.492626	839.733	0.488478	817.658	0.407809					813.745	0.36125
	811.456	0.601917	810.767	0.492631	839.757	0.488478	817.683	0.406516					813.77	0.36254
	811.481	0.600334	810.792	0.491157	839.782	0.488081	817.707	0.406947					813.794	0.361919
	811.505	0.60068	810.817	0.491568	839.807	0.486874	817.732	0.406573					813.819	0.362553
	811.53	0.600251	810.841	0.491394	839.831	0.48741	817.757	0.407546					813.844	0.362392
	811.555	0.600347	810.866	0.490041	839.856	0.489822	817.781	0.405786					813.868	0.362556
	811.579	0.600689	810.89	0.490272	839.88	0.490829	817.806	0.407628					813.893	0.363881
	811.604	0.601506	810.915	0.491589	839.905	0.490117	817.83	0.406594					813.918	0.363921
	811.628	0.601133	810.94	0.492981	839.93	0.488383	817.855	0.405656					813.942	0.363365
	811.653	0.599965	810.964	0.491625	839.954	0.48838	817.88	0.407531					813.967	0.361875
	811.678	0.600614	810.989	0.49208	839.979	0.487355	817.904	0.407117					813.991	0.361641
	811.702	0.601719	811.013	0.491496	840.003	0.487758	817.929	0.406381					814.016	0.362695
	811.727	0.603342	811.038	0.491523	840.028	0.489454	817.953	0.406902					814.041	0.363094
	811.751	0.601998	811.063	0.491579	840.053	0.490914	817.978	0.407302					814.065	0.36246
	811.776	0.601493	811.087	0.491852	840.077	0.489521	818.003	0.408075					814.09	0.361084
	811.801	0.600345	811.112	0.492131	840.102	0.488572	818.027	0.406977					814.114	0.360743
	811.825	0.601023	811.136	0.490998	840.126	0.488305	818.052	0.406396					814.139	0.361045
	811.85	0.601348	811.161	0.49094	840.151	0.488711	818.076	0.406215					814.164	0.362038
	811.875	0.600656	811.186	0.490743	840.176	0.489453	818.101	0.406374					814.188	0.363181
	811.899	0.600805	811.21	0.491709	840.2	0.488879	818.126	0.407474					814.213	0.361273
	811.924	0.601659	811.235	0.491612	840.225	0.488961	818.15	0.407131					814.237	0.36143
	811.948	0.602583	811.26	0.49198	840.25	0.488657	818.175	0.406041					814.262	0.36202
	811.973	0.603492	811.284	0.490769	840.274	0.489331	818.2	0.408071					814.287	0.362434
	811.998	0.602931	811.309	0.491469	840.299	0.489872	818.224	0.405904					814.311	0.361468
	812.022	0.601874	811.333	0.492007	840.323	0.489116	818.249	0.405761					814.336	0.36149
	812.047	0.602037	811.358	0.491413	840.348	0.488966	818.273	0.40667					814.361	0.361488
	812.071	0.60273	811.383	0.490935	840.373	0.4897	818.298	0.406837					814.385	0.362018
	812.096	0.602668	811.407	0.492107	840.397	0.490005	818.323	0.406109					814.41	0.36291
	812.121	0.601502	811.432	0.492764	840.422	0.488248	818.347	0.405135					814.434	0.362364
	812.145	0.599899	811.456	0.492614	840.446	0.487316	818.372	0.404205					814.459	0.361928
	812.17	0.599741	811.481	0.492363	840.471	0.488739	818.396	0.404329					814.484	0.361538
	812.194	0.601805	811.506	0.492576	840.496	0.488387	818.421	0.404478					814.508	0.362011
	812.219	0.601501	811.53	0.492707	840.52	0.487369	818.446	0.405951					814.533	0.361825
	812.244	0.601229	811.555	0.4929	840.545	0.488287	818.47	0.406126					814.557	0.362527
	812.268	0.602285	811.579	0.491282	840.569	0.488177	818.495	0.404397					814.582	0.361903
	812.293	0.601846	811.604	0.490517	840.594	0.48949	818.519	0.403004					814.607	0.361274
	812.317	0.600849	811.629	0.492228	840.619	0.487918	818.544	0.403529					814.631	0.362086
	812.342	0.601782	811.653	0.49266	840.643	0.487543	818.569	0.405178					814.656	0.362318
	812.367	0.600625	811.678	0.490612	840.668	0.487463	818.593	0.405086					814.681	0.361205
	812.391	0.601662	811.702	0.490875	840.692	0.487904	818.618	0.404914					814.705	0.361266
	812.416	0.603191	811.727	0.490226	840.717	0.488842	818.642	0.406563					814.73	0.361723
	812.441	0.601545	811.752	0.49077	840.742	0.490874	818.667	0.406975					814.754	0.362509
	812.465	0.600553	811.776	0.488837	840.766	0.489874	818.692	0.406208					814.779	0.362158
	812.49	0.600889	811.801	0.489681	840.791	0.489492	818.716	0.405093					814.803	0.361869
	812.514	0.600928	811.826	0.490681	840.816	0.489897	818.741	0.406679					814.828	0.362355
	812.539	0.600173	811.85	0.491341	840.84	0.489198	818.766	0.407093					814.853	0.362515
	812.564	0.600746	811.875	0.490208	840.865	0.488947	818.79	0.406385					814.877	0.360828
	812.588	0.601319	811.899	0.490872	840.889	0.487206	818.815	0.40705					814.902	0.36131
	812.613	0.600292	811.924	0.49107	840.914	0.488859	818.839	0.408127					814.927	0.361966
	812.637	0.600099	811.949	0.491326	840.939	0.490834	818.864	0.406275					814.951	0.362094
	812.662	0.601749	811.973	0.490809	840.963	0.488959	818.889	0.404177					814.976	0.362047
	812.687	0.599263	811.998	0.490025	840.988	0.48741	818.913	0.403829					815	0.36186
	812.711	0.600689	812.022	0.490453	841.012	0.489188	818.938	0.40539					815.025	0.36185
	812.736	0.601242	812.047	0.491452	841.037	0.490028	818.962	0.405599					815.05	0.361324
	812.76	0.599961	812.072	0.491732	841.062	0.488291	818.987	0.404889					815.074	0.361545
	812.785	0.599938	812.096	0.492106	841.086	0.48789	819.012	0.403976					815.099	0.361613
	812.81	0.599685	812.121	0.492661	841.111	0.489186	819.036	0.404457					815.123	0.362794
	812.834	0.599827	812.145	0.492925	841.135	0.489129	819.061	0.404905					815.148	0.363162
	812.859	0.600322	812.17	0.491815	841.16	0.488378	819.085	0.405867					815.173	0.362553
	812.883	0.601592	812.195	0.491504	841.185	0.488137	819.11	0.404843					815.197	0.362106
	812.908	0.600851	812.219	0.491309	841.209	0.489179	819.135	0.404697					815.222	0.361001
	812.933	0.601372	812.244	0.490559	841.234	0.489994	819.159	0.405187					815.246	0.36164
	812.957	0.600728	812.269	0.49105	841.259	0.490689	819.184	0.405107					815.271	0.359573
	812.982	0.60132	812.293	0.492312	841.283	0.490024	819.208	0.407194					815.296	0.360285
	813.007	0.602008	812.318	0.492056	841.308	0.488276	819.233	0.406594					815.32	0.361811
	813.031	0.601694	812.342	0.491147	841.332	0.488773	819.258	0.406777					815.345	0.360954
	813.056	0.600973	812.367	0.491024	841.357	0.488822	819.282	0.40511					815.37	0.360696
	813.08	0.601959	812.391	0.493131	841.381	0.489554	819.307	0.405554					815.394	0.362317
	813.105	0.601818	812.416	0.49095	841.406	0.490315	819.332	0.405346					815.419	0.362671
	813.13	0.600785	812.441	0.491329	841.431	0.48855	819.356	0.404051					815.443	0.362226
	813.154	0.601343	812.465	0.491502	841.455	0.488098	819.381	0.404001					815.468	0.361547
	813.179	0.601885	812.49	0.491845	841.48	0.488195	819.405	0.403998					815.493	0.360622
	813.203	0.601686	812.515	0.491346	841.505	0.487562	819.43	0.406164					815.517	0.362001
	813.228	0.60146	812.539	0.489558	841.529	0.488703	819.455	0.40514					815.542	0.360852
	813.253	0.60126	812.564	0.489654	841.554	0.488657	819.479	0.404998					815.566	0.36103
	813.277	0.601098	812.588	0.489853	841.578	0.487633	819.504	0.404528					815.591	0.359894
	813.302	0.600718	812.613	0.490673	841.603	0.489001	819.528	0.405165					815.616	0.359783
	813.326	0.601422	812.638	0.491341	841.628	0.488156	819.553	0.406124					815.64	0.361173
	813.351	0.603146	812.662	0.489993	841.652	0.48819	819.578	0.405649					815.665	0.360574
	813.376	0.601306	812.687	0.490107	841.677	0.488098	819.602	0.405903					815.689	0.360941
	813.4	0.600503	812.712	0.491	841.702	0.48753	819.627	0.406024					815.714	0.36096
	813.425	0.600077	812.736	0.490657	841.726	0.48836	819.651	0.406997					815.739	0.361611
	813.45	0.601063	812.761	0.491883	841.751	0.489175	819.676	0.406209					815.763	0.362473
	813.474	0.601911	812.785	0.491898	841.775	0.488723	819.701	0.40474					815.788	0.361396
	813.499	0.601261	812.81	0.489367	841.8	0.488419	819.725	0.40544					815.812	0.361561
	813.523	0.600946	812.835	0.489665	841.824	0.489603	819.75	0.405955					815.837	0.361644
	813.548	0.600856	812.859	0.490186	841.849	0.488269	819.775	0.406223					815.862	0.362371
	813.573	0.601181	812.884	0.490344	841.874	0.48795	819.799	0.40648					815.886	0.361559
	813.597	0.600755	812.908	0.49075	841.898	0.489732	819.824	0.407153					815.911	0.361059
	813.622	0.600934	812.933	0.491011	841.923	0.490041	819.848	0.405926					815.936	0.361419
	813.646	0.601518	812.958	0.491584	841.948	0.488027	819.873	0.404841					815.96	0.363211
	813.671	0.60208	812.982	0.491126	841.972	0.48868	819.898	0.404589					815.985	0.36141
	813.696	0.601646	813.007	0.491878	841.997	0.489331	819.922	0.405589					816.009	0.361431
	813.72	0.601737	813.031	0.489426	842.021	0.490681	819.947	0.406807					816.034	0.36219
	813.745	0.601833	813.056	0.487711	842.046	0.490604	819.971	0.406716					816.059	0.362694
	813.769	0.602621	813.081	0.490399	842.071	0.489328	819.996	0.407354					816.083	0.362233
	813.794	0.601215	813.105	0.491619	842.095	0.488729	820.021	0.407824					816.108	0.361797
	813.819	0.60233	813.13	0.490497	842.12	0.489099	820.045	0.406773					816.132	0.36205
	813.843	0.600292	813.154	0.492787	842.144	0.490317	820.07	0.40525					816.157	0.362016
	813.868	0.601325	813.179	0.492846	842.169	0.49035	820.094	0.406226					816.182	0.361325
	813.892	0.60269	813.204	0.491933	842.194	0.489939	820.119	0.406738					816.206	0.361498
	813.917	0.601238	813.228	0.491818	842.218	0.489239	820.144	0.4057					816.231	0.361181
	813.942	0.599937	813.253	0.491501	842.243	0.489755	820.168	0.407157					816.255	0.361563
	813.966	0.600162	813.278	0.491264	842.268	0.490571	820.193	0.407353					816.28	0.361067
	813.991	0.599568	813.302	0.491282	842.292	0.490363	820.217	0.405853					816.305	0.361144
	814.016	0.598989	813.327	0.490405	842.317	0.490741	820.242	0.405304					816.329	0.361347
	814.04	0.601195	813.351	0.49307	842.341	0.490552	820.267	0.406234					816.354	0.361637
	814.065	0.601931	813.376	0.492056	842.366	0.490216	820.291	0.406523					816.379	0.361874
	814.089	0.602313	813.4	0.491751	842.39	0.489903	820.316	0.406039					816.403	0.362464
	814.114	0.601435	813.425	0.490539	842.415	0.489435	820.341	0.407659					816.428	0.36193
	814.139	0.600455	813.45	0.491121	842.44	0.490442	820.365	0.407061					816.452	0.361516
	814.163	0.60111	813.474	0.491364	842.464	0.488382	820.39	0.407483					816.477	0.362261
	814.188	0.601839	813.499	0.491272	842.489	0.48685	820.414	0.405574					816.502	0.360619
	814.212	0.600134	813.524	0.491734	842.514	0.487199	820.439	0.406493					816.526	0.360257
	814.237	0.599958	813.548	0.492655	842.538	0.48742	820.464	0.406216					816.551	0.361686
	814.262	0.600729	813.573	0.491587	842.563	0.488255	820.488	0.406128					816.575	0.362757
	814.286	0.600137	813.597	0.48927	842.587	0.48748	820.513	0.406838					816.6	0.362478
	814.311	0.601988	813.622	0.489707	842.612	0.489069	820.537	0.405677					816.625	0.360039
	814.335	0.602496	813.647	0.490241	842.637	0.490287	820.562	0.406344					816.649	0.362134
	814.36	0.601936	813.671	0.489995	842.661	0.487316	820.587	0.407926					816.674	0.363175
	814.385	0.602065	813.696	0.490328	842.686	0.487521	820.611	0.405844					816.698	0.36316
	814.409	0.60133	813.72	0.490296	842.71	0.488837	820.636	0.40641					816.723	0.362841
	814.434	0.601939	813.745	0.490133	842.735	0.489545	820.66	0.406008					816.748	0.362694
	814.458	0.601417	813.77	0.490711	842.76	0.489119	820.685	0.407444					816.772	0.361603
	814.483	0.600655	813.794	0.490957	842.784	0.48889	820.71	0.407914					816.797	0.361437
	814.508	0.601492	813.819	0.490547	842.809	0.487717	820.734	0.406927					816.822	0.361684
	814.532	0.60095	813.843	0.492314	842.833	0.489284	820.759	0.405272					816.846	0.36139
	814.557	0.60088	813.868	0.492697	842.858	0.489925	820.783	0.404793					816.871	0.361744
	814.582	0.601886	813.893	0.489901	842.883	0.489221	820.808	0.405855					816.895	0.362222
	814.606	0.600727	813.917	0.490378	842.907	0.489334	820.833	0.405196					816.92	0.362359
	814.631	0.601672	813.942	0.490577	842.932	0.488741	820.857	0.404238					816.944	0.362256
	814.655	0.602295	813.966	0.490707	842.957	0.487388	820.882	0.404601					816.969	0.362279
	814.68	0.603008	813.991	0.491331	842.981	0.487674	820.907	0.404877					816.994	0.362015
	814.705	0.60086	814.016	0.490163	843.006	0.487605	820.931	0.405808					817.018	0.362625
	814.729	0.599875	814.04	0.491111	843.03	0.488588	820.956	0.407196					817.043	0.362667
	814.754	0.600178	814.065	0.491349	843.055	0.489195	820.98	0.40623					817.068	0.361994
	814.778	0.601299	814.09	0.490551	843.08	0.49142	821.005	0.406939					817.092	0.36307
	814.803	0.599663	814.114	0.491196	843.104	0.490931	821.03	0.406326					817.117	0.362249
	814.828	0.60019	814.139	0.491865	843.129	0.489018	821.054	0.406396					817.141	0.363284
	814.852	0.599461	814.163	0.492007	843.153	0.48861	821.079	0.404645					817.166	0.361955
	814.877	0.600235	814.188	0.492133	843.178	0.48949	821.103	0.404805					817.191	0.362148
	814.901	0.600733	814.213	0.491143	843.203	0.489253	821.128	0.405334					817.215	0.36292
	814.926	0.600738	814.237	0.491388	843.227	0.487345	821.153	0.405783					817.24	0.361942
	814.951	0.600621	814.262	0.489228	843.252	0.487419	821.177	0.405665					817.264	0.361307
	814.975	0.600214	814.287	0.489218	843.277	0.488471	821.202	0.405097					817.289	0.363418
	815	0.600218	814.311	0.490097	843.301	0.488454	821.226	0.406051					817.314	0.363358
	815.025	0.601108	814.336	0.491223	843.326	0.488063	821.251	0.405167					817.338	0.362961
	815.049	0.601708	814.36	0.491296	843.35	0.488752	821.276	0.405577					817.363	0.362349
	815.074	0.60126	814.385	0.493087	843.375	0.489721	821.3	0.406857					817.388	0.362418
	815.098	0.598736	814.409	0.492228	843.399	0.488143	821.325	0.407541					817.412	0.361844
	815.123	0.599825	814.434	0.491235	843.424	0.487766	821.35	0.406913					817.437	0.362652
	815.148	0.600141	814.459	0.492573	843.449	0.485601	821.374	0.406166					817.461	0.362088
	815.172	0.599318	814.483	0.492194	843.473	0.487214	821.399	0.406652					817.486	0.362853
	815.197	0.599947	814.508	0.492989	843.498	0.489755	821.423	0.405496					817.51	0.363398
	815.221	0.600134	814.533	0.493159	843.523	0.488488	821.448	0.404516					817.535	0.361151
	815.246	0.599742	814.557	0.491201	843.547	0.488352	821.473	0.40528					817.56	0.361972
	815.271	0.599643	814.582	0.490432	843.572	0.487154	821.497	0.406527					817.584	0.361442
	815.295	0.600483	814.606	0.491788	843.596	0.487881	821.522	0.406772					817.609	0.361785
	815.32	0.601032	814.631	0.491789	843.621	0.486316	821.546	0.40601					817.634	0.362368
	815.344	0.601055	814.656	0.491854	843.646	0.486563	821.571	0.405134					817.658	0.363076
	815.369	0.600358	814.68	0.490032	843.67	0.48972	821.596	0.405728					817.683	0.362671
	815.394	0.601141	814.705	0.490687	843.695	0.48979	821.62	0.405998					817.707	0.363008
	815.418	0.599709	814.729	0.491142	843.719	0.488352	821.645	0.406384					817.732	0.364375
	815.443	0.598171	814.754	0.491499	843.744	0.488117	821.669	0.405933					817.757	0.362421
	815.467	0.601195	814.779	0.491872	843.769	0.487901	821.694	0.405833					817.781	0.361046
	815.492	0.601522	814.803	0.492888	843.793	0.488537	821.719	0.403906					817.806	0.360299
	815.517	0.600883	814.828	0.490599	843.818	0.487848	821.743	0.404091					817.831	0.360564
	815.541	0.601378	814.852	0.49042	843.842	0.487736	821.768	0.406587					817.855	0.362284
	815.566	0.601295	814.877	0.491596	843.867	0.488461	821.792	0.405448					817.88	0.363584
	815.591	0.602015	814.902	0.49105	843.892	0.488391	821.817	0.407244					817.904	0.361836
	815.615	0.601524	814.926	0.492582	843.916	0.488312	821.842	0.406194					817.929	0.36036
	815.64	0.601454	814.951	0.492784	843.941	0.487785	821.866	0.406905					817.953	0.360639
	815.664	0.601477	814.976	0.491907	843.966	0.488229	821.891	0.40697					817.978	0.361937
	815.689	0.600395	815	0.49094	843.99	0.487161	821.916	0.405339					818.003	0.362215
	815.714	0.60058	815.025	0.491338	844.015	0.486131	821.94	0.406182					818.027	0.361213
	815.738	0.599499	815.049	0.491473	844.039	0.488161	821.965	0.406083					818.052	0.361046
	815.763	0.600432	815.074	0.492316	844.064	0.486759	821.989	0.405622					818.077	0.361526
	815.787	0.599648	815.099	0.490612	844.089	0.487479	822.014	0.405475					818.101	0.361558
	815.812	0.600714	815.123	0.490881	844.113	0.487335	822.039	0.4047					818.126	0.360527
	815.837	0.599607	815.148	0.49299	844.138	0.487262	822.063	0.404875					818.15	0.360404
	815.861	0.60021	815.172	0.49314	844.162	0.489287	822.088	0.405691					818.175	0.362326
	815.886	0.599413	815.197	0.492898	844.187	0.488598	822.112	0.404902					818.2	0.360972
	815.91	0.600129	815.222	0.492567	844.212	0.487757	822.137	0.405101					818.224	0.361667
	815.935	0.601157	815.246	0.491839	844.236	0.488348	822.162	0.405742					818.249	0.361249
	815.96	0.601603	815.271	0.491699	844.261	0.487589	822.186	0.405082					818.273	0.361622
	815.984	0.602447	815.295	0.491778	844.285	0.487269	822.211	0.405809					818.298	0.361145
	816.009	0.601146	815.32	0.490706	844.31	0.4869	822.235	0.406097					818.323	0.361958
	816.033	0.60083	815.345	0.491959	844.335	0.487913	822.26	0.405161					818.347	0.361163
	816.058	0.600943	815.369	0.491492	844.359	0.488905	822.285	0.406951					818.372	0.360527
	816.083	0.600681	815.394	0.490618	844.384	0.488378	822.309	0.406037					818.396	0.359825
	816.107	0.601701	815.418	0.491435	844.409	0.486552	822.334	0.405432					818.421	0.361105
	816.132	0.600241	815.443	0.491117	844.433	0.486841	822.358	0.40658					818.446	0.360333
	816.157	0.600804	815.468	0.491129	844.458	0.488023	822.383	0.404463					818.47	0.359876
	816.181	0.601539	815.492	0.491504	844.482	0.488445	822.408	0.404786					818.495	0.360958
	816.206	0.600883	815.517	0.49155	844.507	0.487954	822.432	0.405583					818.519	0.361755
	816.23	0.597617	815.542	0.490702	844.532	0.489352	822.457	0.407121					818.544	0.362041
	816.255	0.599535	815.566	0.490189	844.556	0.489405	822.482	0.405591					818.569	0.361254
	816.28	0.601042	815.591	0.490353	844.581	0.488905	822.506	0.4067					818.593	0.361483
	816.304	0.59999	815.615	0.489403	844.605	0.488949	822.531	0.406207					818.618	0.360779
	816.329	0.601055	815.64	0.490891	844.63	0.490336	822.555	0.404784					818.643	0.361106
	816.353	0.601017	815.665	0.491106	844.655	0.489788	822.58	0.404425					818.667	0.360002
	816.378	0.599752	815.689	0.490026	844.679	0.488995	822.605	0.405703					818.692	0.359735
	816.403	0.600634	815.714	0.490147	844.704	0.488316	822.629	0.404443					818.716	0.360789
	816.427	0.599537	815.738	0.491771	844.728	0.487825	822.654	0.404313					818.741	0.360504
	816.452	0.599895	815.763	0.489533	844.753	0.488351	822.678	0.404887					818.766	0.360745
	816.476	0.601096	815.788	0.490505	844.778	0.487334	822.703	0.404577					818.79	0.360173
	816.501	0.599865	815.812	0.490839	844.802	0.488078	822.728	0.404411					818.815	0.361096
	816.526	0.600574	815.837	0.49049	844.827	0.486687	822.752	0.404638					818.839	0.361751
	816.55	0.602155	815.861	0.492435	844.851	0.487686	822.777	0.405952					818.864	0.36232
	816.575	0.601506	815.886	0.491487	844.876	0.488688	822.801	0.40709					818.889	0.361105
	816.599	0.599827	815.911	0.490947	844.901	0.487602	822.826	0.405758					818.913	0.360943
	816.624	0.599965	815.935	0.492822	844.925	0.48672	822.851	0.403801					818.938	0.36132
	816.649	0.60096	815.96	0.494055	844.95	0.486823	822.875	0.405334					818.962	0.361864
	816.673	0.599646	815.985	0.492407	844.975	0.487649	822.9	0.406015					818.987	0.361575
	816.698	0.598841	816.009	0.492472	844.999	0.487809	822.925	0.405428					819.012	0.360313
	816.723	0.600294	816.034	0.491316	845.024	0.488194	822.949	0.405941					819.036	0.361575
	816.747	0.60148	816.058	0.4903	845.048	0.488508	822.974	0.40459					819.061	0.361116
	816.772	0.601742	816.083	0.489452	845.073	0.490979	822.998	0.405145					819.086	0.36095
	816.796	0.601218	816.108	0.490655	845.098	0.491478	823.023	0.40351					819.11	0.360403
	816.821	0.601683	816.132	0.492338	845.122	0.489396	823.048	0.404488					819.135	0.359008
	816.846	0.601487	816.157	0.492866	845.147	0.48941	823.072	0.405794					819.159	0.359338
	816.87	0.60111	816.181	0.491708	845.171	0.48923	823.097	0.40564					819.184	0.359783
	816.895	0.598814	816.206	0.491612	845.196	0.489379	823.121	0.404296					819.209	0.360591
	816.919	0.600909	816.231	0.490612	845.221	0.488756	823.146	0.405091					819.233	0.361085
	816.944	0.600168	816.255	0.48987	845.245	0.488066	823.171	0.406344					819.258	0.360241
	816.969	0.600435	816.28	0.492066	845.27	0.488438	823.195	0.406346					819.282	0.360291
	816.993	0.600792	816.304	0.493678	845.294	0.488285	823.22	0.405538					819.307	0.360481
	817.018	0.60151	816.329	0.493365	845.319	0.488617	823.244	0.404256					819.332	0.359437
	817.042	0.600574	816.354	0.491394	845.344	0.488767	823.269	0.405204					819.356	0.360658
	817.067	0.60252	816.378	0.491383	845.368	0.487659	823.294	0.40564					819.381	0.359793
	817.092	0.602151	816.403	0.490911	845.393	0.488852	823.318	0.406086					819.405	0.360414
	817.116	0.600755	816.428	0.490263	845.418	0.487432	823.343	0.404391					819.43	0.359161
	817.141	0.598824	816.452	0.490019	845.442	0.48779	823.367	0.405656					819.455	0.359349
	817.166	0.599014	816.477	0.490099	845.467	0.4893	823.392	0.405619					819.479	0.358514
	817.19	0.599035	816.501	0.491377	845.491	0.488085	823.417	0.405191					819.504	0.359628
	817.215	0.600945	816.526	0.492111	845.516	0.488044	823.441	0.405261					819.529	0.359418
	817.239	0.602194	816.551	0.491442	845.54	0.490285	823.466	0.403136					819.553	0.359748
	817.264	0.600568	816.575	0.491035	845.565	0.490088	823.491	0.405246					819.578	0.360739
	817.289	0.600745	816.6	0.493041	845.59	0.489966	823.515	0.405917					819.602	0.361147
	817.313	0.601622	816.624	0.49271	845.614	0.490002	823.54	0.406548					819.627	0.361185
	817.338	0.601429	816.649	0.489752	845.639	0.489307	823.564	0.405921					819.652	0.361372
	817.362	0.600185	816.674	0.490307	845.664	0.489686	823.589	0.405111					819.676	0.360124
	817.387	0.599245	816.698	0.490922	845.688	0.489899	823.614	0.405111					819.701	0.36013
	817.412	0.600242	816.723	0.490685	845.713	0.489317	823.638	0.404184					819.725	0.361213
	817.436	0.600318	816.747	0.489518	845.737	0.489469	823.663	0.404101					819.75	0.362685
	817.461	0.600002	816.772	0.490696	845.762	0.490216	823.687	0.404234					819.775	0.362928
	817.485	0.599762	816.797	0.490026	845.787	0.489511	823.712	0.406719					819.799	0.361665
	817.51	0.600587	816.821	0.489438	845.811	0.48942	823.737	0.40554					819.824	0.361351
	817.535	0.600866	816.846	0.4904	845.836	0.489543	823.761	0.404628					819.848	0.360973
	817.559	0.601335	816.87	0.492048	845.86	0.488903	823.786	0.405341					819.873	0.360679
	817.584	0.602516	816.895	0.490553	845.885	0.489216	823.81	0.405296					819.898	0.361823
	817.608	0.599455	816.92	0.490592	845.91	0.489962	823.835	0.406077					819.922	0.361306
	817.633	0.5985	816.944	0.489946	845.934	0.490267	823.86	0.406781					819.947	0.359933
	817.658	0.59968	816.969	0.489637	845.959	0.489627	823.884	0.406242					819.971	0.361283
	817.682	0.599646	816.994	0.49096	845.984	0.487764	823.909	0.404032					819.996	0.360845
	817.707	0.600022	817.018	0.492071	846.008	0.488222	823.933	0.40447					820.021	0.360872
	817.732	0.599499	817.043	0.492513	846.033	0.488404	823.958	0.406902					820.045	0.361496
	817.756	0.600041	817.067	0.490969	846.057	0.488069	823.983	0.40706					820.07	0.360284
	817.781	0.602517	817.092	0.491062	846.082	0.489261	824.007	0.406565					820.095	0.359911
	817.805	0.601012	817.116	0.490635	846.106	0.490286	824.032	0.405247					820.119	0.361627
	817.83	0.600229	817.141	0.48992	846.131	0.487798	824.057	0.404732					820.144	0.361765
	817.855	0.599844	817.166	0.489699	846.156	0.487027	824.081	0.405491					820.168	0.360901
	817.879	0.599469	817.19	0.489923	846.18	0.487767	824.106	0.405398					820.193	0.360898
	817.904	0.599138	817.215	0.491109	846.205	0.488983	824.13	0.405124					820.218	0.360898
	817.928	0.600428	817.24	0.490853	846.23	0.49023	824.155	0.404301					820.242	0.359385
	817.953	0.60301	817.264	0.490438	846.254	0.488744	824.18	0.405576					820.267	0.360327
	817.978	0.602233	817.289	0.490325	846.279	0.488266	824.204	0.405627					820.291	0.360569
	818.002	0.600588	817.313	0.491062	846.303	0.48828	824.229	0.405055					820.316	0.362208
	818.027	0.599128	817.338	0.491581	846.328	0.488407	824.253	0.404656					820.341	0.361402
	818.051	0.600359	817.363	0.490679	846.353	0.487754	824.278	0.405139					820.365	0.361044
	818.076	0.60096	817.387	0.489218	846.377	0.488128	824.303	0.404477					820.39	0.360692
	818.101	0.599736	817.412	0.490749	846.402	0.48821	824.327	0.404709					820.414	0.360853
	818.125	0.598925	817.437	0.491802	846.427	0.488929	824.352	0.404745					820.439	0.360598
	818.15	0.598559	817.461	0.490913	846.451	0.488912	824.376	0.403615					820.464	0.361292
	818.174	0.600747	817.486	0.48994	846.476	0.488343	824.401	0.404982					820.488	0.361095
	818.199	0.601852	817.51	0.490956	846.5	0.487707	824.426	0.404948					820.513	0.362148
	818.224	0.600514	817.535	0.490867	846.525	0.487846	824.45	0.405935					820.538	0.361336
	818.248	0.599414	817.559	0.491076	846.549	0.488319	824.475	0.405204					820.562	0.360232
	818.273	0.600198	817.584	0.491364	846.574	0.48852	824.5	0.406434					820.587	0.360218
	818.298	0.599879	817.609	0.490008	846.599	0.488123	824.524	0.407653					820.611	0.361333
	818.322	0.598873	817.633	0.491599	846.623	0.489059	824.549	0.407039					820.636	0.360436
	818.347	0.599512	817.658	0.492051	846.648	0.489072	824.573	0.405136					820.66	0.359983
	818.371	0.600314	817.683	0.490982	846.673	0.488072	824.598	0.403359					820.685	0.361319
	818.396	0.600216	817.707	0.492037	846.697	0.489151	824.623	0.40326					820.71	0.360558
	818.421	0.60142	817.732	0.491621	846.722	0.489323	824.647	0.404246					820.734	0.359819
	818.445	0.601443	817.756	0.4909	846.746	0.489202	824.672	0.406696					820.759	0.359901
	818.47	0.600586	817.781	0.492775	846.771	0.489372	824.696	0.406808					820.784	0.359372
	818.494	0.600727	817.806	0.489931	846.796	0.489034	824.721	0.405817					820.808	0.360926
	818.519	0.601369	817.83	0.490028	846.82	0.489341	824.746	0.404258					820.833	0.362626
	818.544	0.600964	817.855	0.49107	846.845	0.488235	824.77	0.404316					820.857	0.361531
	818.568	0.600966	817.879	0.491834	846.869	0.489006	824.795	0.404893					820.882	0.360715
	818.593	0.598734	817.904	0.493256	846.894	0.488354	824.819	0.404595					820.907	0.359978
	818.617	0.598733	817.929	0.491899	846.919	0.48853	824.844	0.405328					820.931	0.360429
	818.642	0.598799	817.953	0.491278	846.943	0.490764	824.869	0.404445					820.956	0.360815
	818.667	0.599511	817.978	0.49198	846.968	0.490643	824.893	0.403562					820.981	0.361126
	818.691	0.599439	818.003	0.49176	846.992	0.490432	824.918	0.404448
	818.716	0.601092	818.027	0.490631	847.017	0.490327	824.942	0.404181
	818.741	0.599875	818.052	0.490039	847.042	0.488429	824.967	0.404327
	818.765	0.600728	818.076	0.490308	847.066	0.488389	824.992	0.404473
	818.79	0.601515	818.101	0.490336	847.091	0.489391	825.016	0.404772
	818.814	0.59977	818.125	0.489452	847.115	0.490016	825.041	0.405161
	818.839	0.600902	818.15	0.489906	847.14	0.490127	825.066	0.406688
	818.864	0.600333	818.175	0.489571	847.165	0.487947	825.09	0.406191
	818.888	0.599808	818.199	0.489386	847.189	0.488563	825.115	0.403653
	818.913	0.599233	818.224	0.490304	847.214	0.48884	825.139	0.404167
	818.937	0.598507	818.249	0.489991	847.239	0.487538	825.164	0.404529
	818.962	0.599634	818.273	0.490637	847.263	0.487225	825.189	0.406474
	818.987	0.599799	818.298	0.489727	847.288	0.487451	825.213	0.40543
	819.011	0.598383	818.322	0.489521	847.312	0.488935	825.238	0.404755
	819.036	0.59957	818.347	0.489854	847.337	0.488601	825.262	0.405123
	819.06	0.60003	818.372	0.490281	847.362	0.488354	825.287	0.406182
	819.085	0.600564	818.396	0.490891	847.386	0.489131	825.312	0.406496
	819.11	0.600986	818.421	0.48924	847.411	0.489861	825.336	0.406622
	819.134	0.599537	818.445	0.490696	847.435	0.489928	825.361	0.405312
	819.159	0.599704	818.47	0.492118	847.46	0.489349	825.385	0.403989
	819.183	0.600822	818.495	0.491619	847.485	0.488229	825.41	0.404049
	819.208	0.601375	818.519	0.49149	847.509	0.4888	825.435	0.405601
	819.233	0.599972	818.544	0.490354	847.534	0.488382	825.459	0.405839
	819.257	0.5992	818.568	0.490031	847.558	0.487619	825.484	0.406889
	819.282	0.6007	818.593	0.490377	847.583	0.489292	825.508	0.406614
	819.307	0.600723	818.618	0.49068	847.608	0.488279	825.533	0.405527
	819.331	0.601422	818.642	0.490259	847.632	0.487964	825.558	0.404701
	819.356	0.600925	818.667	0.492372	847.657	0.488522	825.582	0.405781
	819.38	0.60223	818.692	0.494075	847.682	0.489166	825.607	0.406597
	819.405	0.601894	818.716	0.492558	847.706	0.488117	825.632	0.405678
	819.43	0.600708	818.741	0.49103	847.731	0.487678	825.656	0.404715
	819.454	0.600293	818.765	0.490533	847.755	0.487672	825.681	0.405321
	819.479	0.600132	818.79	0.492047	847.78	0.489434	825.705	0.404762
	819.503	0.600637	818.815	0.492237	847.805	0.488816	825.73	0.404285
	819.528	0.601488	818.839	0.492149	847.829	0.487875	825.755	0.403466
	819.553	0.600704	818.864	0.491464	847.854	0.487824	825.779	0.404388
	819.577	0.601437	818.888	0.489919	847.878	0.490768	825.804	0.404927
	819.602	0.600853	818.913	0.489845	847.903	0.490013	825.828	0.405389
	819.626	0.599383	818.938	0.490445	847.928	0.487097	825.853	0.404957
	819.651	0.60007	818.962	0.490779	847.952	0.487153	825.878	0.404832
	819.676	0.601027	818.987	0.491757	847.977	0.489191	825.902	0.405002
	819.7	0.602461	819.011	0.492384	848.001	0.48883	825.927	0.405038
	819.725	0.601983	819.036	0.493409	848.026	0.48813	825.951	0.403881
	819.749	0.601978	819.061	0.49279	848.051	0.490811	825.976	0.40282
	819.774	0.600576	819.085	0.491731	848.075	0.490871	826.001	0.405136
	819.799	0.600945	819.11	0.491471	848.1	0.488564	826.025	0.404778
	819.823	0.601068	819.135	0.49068	848.125	0.488318	826.05	0.403477
	819.848	0.601954	819.159	0.489988	848.149	0.48831	826.075	0.404051
	819.873	0.602674	819.184	0.491674	848.174	0.487735	826.099	0.40441
	819.897	0.601535	819.208	0.491598	848.198	0.489659	826.124	0.404495
	819.922	0.60155	819.233	0.49214	848.223	0.491196	826.148	0.404405
	819.946	0.600485	819.258	0.491697	848.248	0.490935	826.173	0.405882
	819.971	0.600837	819.282	0.491025	848.272	0.489955	826.198	0.406023
	819.996	0.602187	819.307	0.491293	848.297	0.489345	826.222	0.405743
	820.02	0.601344	819.331	0.489903	848.321	0.488011	826.247	0.405214
	820.045	0.601447	819.356	0.491482	848.346	0.487243	826.271	0.40551
	820.069	0.600864	819.381	0.49074	848.371	0.489037	826.296	0.405938
	820.094	0.602785	819.405	0.490069	848.395	0.489919	826.321	0.404657
	820.119	0.602534	819.43	0.490066	848.42	0.488284	826.345	0.405274
	820.143	0.601773	819.454	0.490636	848.444	0.487354	826.37	0.405159
	820.168	0.599386	819.479	0.490219	848.469	0.487671	826.394	0.404268
	820.192	0.601331	819.504	0.489733	848.494	0.487302	826.419	0.404194
	820.217	0.602379	819.528	0.491637	848.518	0.488595	826.444	0.404606
	820.242	0.60152	819.553	0.491766	848.543	0.490522	826.468	0.405035
	820.266	0.602013	819.577	0.490474	848.567	0.489	826.493	0.404147
	820.291	0.601001	819.602	0.490692	848.592	0.489268	826.517	0.404389
	820.316	0.601856	819.627	0.491599	848.617	0.489283	826.542	0.405276
	820.34	0.600329	819.651	0.490696	848.641	0.489807	826.567	0.404411
	820.365	0.599459	819.676	0.488912	848.666	0.489558	826.591	0.404068
	820.389	0.599545	819.701	0.49011	848.691	0.489462	826.616	0.405291
	820.414	0.59997	819.725	0.492522	848.715	0.487525	826.641	0.405689
	820.439	0.601159	819.75	0.49014	848.74	0.488435	826.665	0.404437
	820.463	0.600656	819.774	0.492325	848.764	0.488451	826.69	0.406713
	820.488	0.600912	819.799	0.491871	848.789	0.488842	826.714	0.406546
	820.512	0.600979	819.824	0.490546	848.814	0.487176	826.739	0.406075
	820.537	0.600626	819.848	0.49228	848.838	0.488699	826.764	0.404157
	820.562	0.600321	819.873	0.492501	848.863	0.489218	826.788	0.404067
	820.586	0.601459	819.897	0.491703	848.887	0.488124	826.813	0.405755
	820.611	0.600577	819.922	0.490411	848.912	0.488172	826.837	0.405484
	820.635	0.601308	819.947	0.488936	848.937	0.487932	826.862	0.40413
	820.66	0.601684	819.971	0.48981	848.961	0.487824	826.887	0.403342
	820.685	0.60058	819.996	0.489932	848.986	0.489472	826.911	0.403695
	820.709	0.601521	820.02	0.490896	849.01	0.490337	826.936	0.403907
	820.734	0.601456	820.045	0.491354	849.035	0.489276	826.96	0.404976
	820.758	0.601421	820.07	0.492125	849.06	0.488349	826.985	0.404478
	820.783	0.599855	820.094	0.49215	849.084	0.488346	827.01	0.404505
	820.808	0.599461	820.119	0.49147	849.109	0.489454	827.034	0.404242
	820.832	0.600222	820.144	0.491221	849.134	0.489904	827.059	0.404043
	820.857	0.601081	820.168	0.491336	849.158	0.488036	827.083	0.40331
	820.882	0.599823	820.193	0.490931	849.183	0.488992	827.108	0.404924
	820.906	0.597849	820.217	0.489377	849.207	0.488914	827.133	0.405066
	820.931	0.598259	820.242	0.491019	849.232	0.489739	827.157	0.403244
	820.955	0.600664	820.266	0.490202	849.256	0.488968	827.182	0.403509
	820.98	0.600214	820.291	0.490456	849.281	0.487233	827.207	0.405443
	821.005	0.598883	820.316	0.491475	849.306	0.487811	827.231	0.404627
	821.029	0.599479	820.34	0.492101	849.33	0.487786	827.256	0.404679
	821.054	0.600497	820.365	0.490754	849.355	0.48889	827.28	0.404387
	821.078	0.600694	820.39	0.491225	849.38	0.487652	827.305	0.403215
	821.103	0.599753	820.414	0.489814	849.404	0.48802	827.33	0.404759
	821.128	0.598273	820.439	0.488625	849.429	0.489032	827.354	0.403783
	821.152	0.59906	820.463	0.489744	849.453	0.489592	827.379	0.404083
	821.177	0.599369	820.488	0.490674	849.478	0.48847	827.403	0.404643
	821.201	0.60089	820.513	0.48959	849.503	0.488004	827.428	0.403341
	821.226	0.599384	820.537	0.489427	849.527	0.48962	827.453	0.402854
	821.251	0.599131	820.562	0.490262	849.552	0.489834	827.477	0.403449
	821.275	0.599927	820.587	0.491038	849.577	0.489165	827.502	0.403868
	821.3	0.599127	820.611	0.489763	849.601	0.490797	827.526	0.403686
	821.324	0.59999	820.636	0.490198	849.626	0.490677	827.551	0.404558
	821.349	0.60216	820.66	0.490277	849.65	0.490253	827.576	0.404261
	821.374	0.599946	820.685	0.48999	849.675	0.488273	827.6	0.405089
	821.398	0.597687	820.71	0.491438	849.699	0.488153	827.625	0.404115
	821.423	0.599463	820.734	0.49082	849.724	0.48926	827.65	0.404405
	821.448	0.599386	820.759	0.491757	849.749	0.489268	827.674	0.405033
	821.472	0.598142	820.783	0.491199	849.773	0.487564	827.699	0.404247
	821.497	0.598745	820.808	0.48954	849.798	0.487857	827.723	0.404059
	821.521	0.599901	820.832	0.490135	849.823	0.487065	827.748	0.404224
	821.546	0.599159	820.857	0.491565	849.847	0.488197	827.773	0.405235
	821.571	0.599506	820.882	0.490845	849.872	0.488947	827.797	0.406211
	821.595	0.601397	820.906	0.491507	849.896	0.488459	827.822	0.40565
	821.62	0.598283	820.931	0.491753	849.921	0.488787	827.846	0.404937
	821.644	0.597909	820.956	0.490423	849.946	0.489609	827.871	0.404175
	821.669	0.598862	820.98	0.490505	849.97	0.488313	827.896	0.404165
	821.694	0.600103	821.005	0.49029	849.995	0.487889	827.92	0.404533
	821.718	0.600188	821.029	0.490139	850.019	0.488812	827.945	0.403589
	821.743	0.59967	821.054	0.488812	850.044	0.487617	827.969	0.404057
	821.767	0.598059	821.079	0.489837	850.069	0.486834	827.994	0.402992
	821.792	0.598766	821.103	0.489798	850.093	0.48808	828.019	0.403203
	821.817	0.599069	821.128	0.490294	850.118	0.486763	828.043	0.405158
	821.841	0.599732	821.153	0.490582	850.143	0.487361	828.068	0.404947
	821.866	0.599298	821.177	0.489883	850.167	0.488956	828.092	0.404522
	821.891	0.600626	821.202	0.490569	850.192	0.488903	828.117	0.405293
	821.915	0.601087	821.226	0.49097	850.216	0.488052	828.142	0.406518
	821.94	0.600825	821.251	0.489254	850.241	0.489353	828.166	0.405208
	821.964	0.600252	821.275	0.489233	850.265	0.489481	828.191	0.404555
	821.989	0.600684	821.3	0.48904	850.29	0.488136	828.216	0.404408
	822.014	0.599257	821.325	0.489597	850.315	0.486518	828.24	0.404267
	822.038	0.599167	821.349	0.490679	850.339	0.486738	828.265	0.40456
	822.063	0.599198	821.374	0.490734	850.364	0.487818	828.289	0.404006
	822.087	0.598844	821.399	0.491221	850.389	0.489374	828.314	0.404017
	822.112	0.599742	821.423	0.490121	850.413	0.487425	828.339	0.403688
	822.137	0.600052	821.448	0.489363	850.438	0.487198	828.363	0.404702
	822.161	0.598637	821.472	0.488828	850.462	0.486571	828.388	0.404743
	822.186	0.599272	821.497	0.489813	850.487	0.486536	828.412	0.403966
	822.21	0.599916	821.522	0.490211	850.512	0.487449	828.437	0.404016
	822.235	0.600495	821.546	0.490618	850.536	0.488172	828.462	0.40472
	822.26	0.600321	821.571	0.490881	850.561	0.488726	828.486	0.405375
	822.284	0.600275	821.595	0.490955	850.585	0.488789	828.511	0.404442
	822.309	0.600931	821.62	0.491288	850.61	0.48738	828.535	0.405234
	822.333	0.599867	821.645	0.490473	850.635	0.488189	828.56	0.406067
	822.358	0.59948	821.669	0.491153	850.659	0.488563	828.585	0.405724
	822.383	0.599815	821.694	0.491238	850.684	0.488252	828.609	0.404257
	822.407	0.600478	821.718	0.491008	850.708	0.488786	828.634	0.404624
	822.432	0.600343	821.743	0.49108	850.733	0.487142	828.658	0.405728
	822.457	0.598836	821.768	0.49125	850.758	0.486805	828.683	0.404898
	822.481	0.598346	821.792	0.490401	850.782	0.487108	828.708	0.404967
	822.506	0.598605	821.817	0.490927	850.807	0.486856	828.732	0.404916
	822.53	0.599469	821.841	0.490364	850.832	0.489824	828.757	0.403437
	822.555	0.600411	821.866	0.490427	850.856	0.489301	828.782	0.405486
	822.58	0.599695	821.891	0.490536	850.881	0.487793	828.806	0.405155
	822.604	0.599872	821.915	0.491566	850.905	0.488011	828.831	0.404563
	822.629	0.600281	821.94	0.491201	850.93	0.488796	828.855	0.404293
	822.653	0.599885	821.965	0.490146	850.955	0.48721	828.88	0.403651
	822.678	0.600848	821.989	0.488846	850.979	0.487824	828.905	0.403782
	822.703	0.599821	822.014	0.490781	851.004	0.49005	828.929	0.405825
	822.727	0.600316	822.038	0.491235	851.028	0.489335	828.954	0.406264
	822.752	0.600974	822.063	0.490965	851.053	0.487807	828.978	0.405136
	822.776	0.600889	822.088	0.491726	851.078	0.489829	829.003	0.404798
	822.801	0.60057	822.112	0.492561	851.102	0.489185	829.028	0.404089
	822.826	0.5993	822.137	0.493705	851.127	0.48773	829.052	0.403966
	822.85	0.599135	822.162	0.493422	851.152	0.488026	829.077	0.403823
	822.875	0.600229	822.186	0.491547	851.176	0.488511	829.101	0.404391
	822.899	0.600161	822.211	0.490252	851.201	0.488361	829.126	0.405415
	822.924	0.600354	822.235	0.491642	851.225	0.488734	829.151	0.406089
	822.949	0.60108	822.26	0.490976	851.25	0.487952	829.175	0.405182
	822.973	0.600937	822.284	0.490918	851.274	0.487175	829.2	0.404514
	822.998	0.600472	822.309	0.491557	851.299	0.487776	829.225	0.405599
	823.023	0.600394	822.334	0.49094	851.324	0.487909	829.249	0.404224
	823.047	0.600328	822.358	0.490236	851.348	0.489026	829.274	0.404532
	823.072	0.600621	822.383	0.490619	851.373	0.488114	829.298	0.403839
	823.096	0.599045	822.408	0.49196	851.398	0.487885	829.323	0.405247
	823.121	0.598269	822.432	0.491388	851.422	0.489713	829.348	0.405391
	823.146	0.598599	822.457	0.490891	851.447	0.490726	829.372	0.405471
	823.17	0.599891	822.481	0.491224	851.471	0.48955	829.397	0.40532
	823.195	0.598375	822.506	0.491181	851.496	0.490508	829.421	0.405631
	823.219	0.600562	822.531	0.49012	851.521	0.491765	829.446	0.404642
	823.244	0.600784	822.555	0.489236	851.545	0.489251	829.471	0.402908
	823.269	0.598976	822.58	0.489664	851.57	0.487994	829.495	0.404696
	823.293	0.598875	822.604	0.490383	851.594	0.488576	829.52	0.40407
	823.318	0.598901	822.629	0.490028	851.619	0.490075	829.544	0.403814
	823.342	0.599767	822.654	0.4908	851.644	0.489475	829.569	0.404011
	823.367	0.597894	822.678	0.488786	851.668	0.487889	829.594	0.404635
	823.392	0.598336	822.703	0.490059	851.693	0.48743	829.618	0.405142
	823.416	0.598461	822.727	0.488674	851.717	0.486626	829.643	0.405936
	823.441	0.597653	822.752	0.48922	851.742	0.488889	829.667	0.405669
	823.466	0.599018	822.777	0.488854	851.767	0.489491	829.692	0.404996
	823.49	0.599393	822.801	0.487647	851.791	0.488342	829.717	0.404426
	823.515	0.599673	822.826	0.488741	851.816	0.486908	829.741	0.405996
	823.539	0.599708	822.851	0.48951	851.841	0.487666	829.766	0.406703
	823.564	0.600006	822.875	0.489037	851.865	0.489643	829.791	0.4046
	823.589	0.599627	822.9	0.488203	851.89	0.489243	829.815	0.40337
	823.613	0.598633	822.924	0.488698	851.914	0.487766	829.84	0.403752
	823.638	0.598969	822.949	0.489496	851.939	0.488405	829.864	0.403663
	823.662	0.598948	822.974	0.489431	851.964	0.488372	829.889	0.403538
	823.687	0.597782	822.998	0.488885	851.988	0.488139	829.914	0.403441
	823.712	0.598732	823.023	0.489006	852.013	0.488958	829.938	0.403841
	823.736	0.598331	823.047	0.490001	852.037	0.489559	829.963	0.404536
	823.761	0.599871	823.072	0.490219	852.062	0.488677	829.987	0.403902
	823.785	0.599296	823.097	0.490196	852.087	0.4893	830.012	0.404985
	823.81	0.598271	823.121	0.489821	852.111	0.489259	830.037	0.405415
	823.835	0.597972	823.146	0.489365	852.136	0.488383	830.061	0.405987
	823.859	0.597641	823.17	0.489902	852.16	0.488816	830.086	0.405725
	823.884	0.598697	823.195	0.490647	852.185	0.488411	830.11	0.404616
	823.908	0.598615	823.22	0.490836	852.21	0.488247	830.135	0.403726
	823.933	0.5988	823.244	0.489642	852.234	0.488696	830.16	0.40289
	823.958	0.597893	823.269	0.488677	852.259	0.487018	830.184	0.402709
	823.982	0.597826	823.293	0.490575	852.284	0.486274	830.209	0.403584
	824.007	0.597122	823.318	0.49035	852.308	0.4891	830.233	0.40316
	824.032	0.597865	823.343	0.488988	852.333	0.489208	830.258	0.402639
	824.056	0.599941	823.367	0.48974	852.357	0.490647	830.283	0.40319
	824.081	0.599937	823.392	0.489169	852.382	0.489832	830.307	0.403818
	824.105	0.599803	823.417	0.48816	852.407	0.487701	830.332	0.406136
	824.13	0.599475	823.441	0.489213	852.431	0.489937	830.357	0.403894
	824.155	0.598675	823.466	0.489479	852.456	0.488946	830.381	0.402971
	824.179	0.599064	823.49	0.489087	852.48	0.487203	830.406	0.403107
	824.204	0.598676	823.515	0.489589	852.505	0.487722	830.43	0.403698
	824.228	0.598078	823.54	0.4901	852.53	0.487784	830.455	0.402464
	824.253	0.599095	823.564	0.488972	852.554	0.488602	830.48	0.403946
	824.278	0.59951	823.589	0.489543	852.579	0.487572	830.504	0.404041
	824.302	0.59762	823.613	0.488523	852.603	0.487674	830.529	0.403615
	824.327	0.599686	823.638	0.489174	852.628	0.48838	830.553	0.404445
	824.351	0.6006	823.663	0.490644	852.653	0.489253	830.578	0.402853
	824.376	0.598684	823.687	0.489858	852.677	0.489027	830.603	0.404555
	824.401	0.599732	823.712	0.488893	852.702	0.487624	830.627	0.40534
	824.425	0.601745	823.736	0.488383	852.726	0.487655	830.652	0.405162
	824.45	0.599274	823.761	0.490057	852.751	0.488853	830.676	0.404486
	824.474	0.600401	823.786	0.490051	852.776	0.488664	830.701	0.404671
	824.499	0.59996	823.81	0.489453	852.8	0.488966	830.726	0.404583
	824.524	0.60024	823.835	0.490999	852.825	0.48896	830.75	0.404112
	824.548	0.600997	823.86	0.490738	852.85	0.488352	830.775	0.404724
	824.573	0.601401	823.884	0.491945	852.874	0.487865	830.8	0.403985
	824.598	0.600379	823.909	0.490553	852.899	0.48914	830.824	0.403899
	824.622	0.597288	823.933	0.490207	852.923	0.489665	830.849	0.402364
	824.647	0.59989	823.958	0.488932	852.948	0.489534	830.873	0.403047
	824.671	0.601105	823.982	0.488514	852.973	0.490421	830.898	0.403631
	824.696	0.599302	824.007	0.491436	852.997	0.490266	830.923	0.40445
	824.721	0.599676	824.032	0.491321	853.022	0.488493	830.947	0.404127
	824.745	0.600633	824.056	0.490839	853.046	0.488774	830.972	0.403602
	824.77	0.598917	824.081	0.490103	853.071	0.488473	830.996	0.403011
	824.794	0.599679	824.106	0.490261	853.096	0.487896	831.021	0.40278
	824.819	0.599611	824.13	0.487947	853.12	0.48822	831.046	0.403262
	824.844	0.599656	824.155	0.489257	853.145	0.489208	831.07	0.404498
	824.868	0.598849	824.179	0.490107	853.169	0.490151	831.095	0.40402
	824.893	0.599423	824.204	0.490859	853.194	0.489072	831.119	0.403394
	824.917	0.598986	824.229	0.490106	853.219	0.488192	831.144	0.403902
	824.942	0.599437	824.253	0.488947	853.243	0.489221	831.169	0.403744
	824.967	0.599373	824.278	0.490878	853.268	0.489971	831.193	0.403341
	824.991	0.600063	824.303	0.490395	853.293	0.489028	831.218	0.402639
	825.016	0.601727	824.327	0.490091	853.317	0.487812	831.242	0.403749
	825.041	0.600042	824.352	0.490693	853.342	0.487175	831.267	0.403878
	825.065	0.599217	824.376	0.4909	853.366	0.487661	831.292	0.404716
	825.09	0.597903	824.401	0.490336	853.391	0.488679	831.316	0.404311
	825.114	0.59716	824.426	0.490167	853.415	0.488257	831.341	0.404655
	825.139	0.597951	824.45	0.49039	853.44	0.488937	831.366	0.404877
	825.164	0.598441	824.475	0.490606	853.465	0.489298	831.39	0.405844
	825.188	0.599788	824.499	0.490976	853.489	0.489514	831.415	0.406
	825.213	0.599346	824.524	0.490984	853.514	0.490011	831.439	0.404324
	825.237	0.599653	824.549	0.4902	853.539	0.489923	831.464	0.402625
	825.262	0.598225	824.573	0.489884	853.563	0.489064	831.489	0.403325
	825.287	0.595785	824.598	0.492144	853.588	0.488497	831.513	0.404306
	825.311	0.599735	824.622	0.489662	853.612	0.487873	831.538	0.402955
	825.336	0.600196	824.647	0.489638	853.637	0.488675	831.562	0.40327
	825.36	0.598929	824.672	0.489908	853.662	0.488949	831.587	0.404653
	825.385	0.598417	824.696	0.489536	853.686	0.488278	831.612	0.404749
	825.41	0.600794	824.721	0.488881	853.711	0.488399	831.636	0.405006
	825.434	0.600501	824.745	0.487844	853.735	0.489311	831.661	0.403453
	825.459	0.599672	824.77	0.488687	853.76	0.488804	831.685	0.403641
	825.483	0.599567	824.795	0.488348	853.785	0.487942	831.71	0.403073
	825.508	0.599537	824.819	0.48999	853.809	0.487964	831.735	0.402837
	825.533	0.598911	824.844	0.490933	853.834	0.48874	831.759	0.402658
	825.557	0.60094	824.869	0.489203	853.859	0.489068	831.784	0.40428
	825.582	0.59897	824.893	0.488145	853.883	0.488775	831.808	0.404504
	825.607	0.597452	824.918	0.487401	853.908	0.48802	831.833	0.404354
	825.631	0.598293	824.942	0.489907	853.932	0.48927	831.858	0.403924
	825.656	0.597304	824.967	0.489565	853.957	0.487898	831.882	0.402546
	825.68	0.597757	824.991	0.490343	853.981	0.48642	831.907	0.402859
	825.705	0.601261	825.016	0.490082	854.006	0.487173	831.932	0.402279
	825.73	0.601072	825.041	0.489378	854.031	0.487771	831.956	0.403085
	825.754	0.600279	825.065	0.488999	854.055	0.48812	831.981	0.403748
	825.779	0.600839	825.09	0.490417	854.08	0.489138	832.005	0.403282
	825.803	0.600894	825.115	0.489516	854.105	0.488349	832.03	0.403053
	825.828	0.600298	825.139	0.489157	854.129	0.489186	832.055	0.403982
	825.853	0.599488	825.164	0.489341	854.154	0.488623	832.079	0.403824
	825.877	0.601273	825.188	0.48921	854.178	0.487571	832.104	0.404444
	825.902	0.6002	825.213	0.489317	854.203	0.487606	832.128	0.403283
	825.926	0.599895	825.238	0.490329	854.228	0.489215	832.153	0.402154
	825.951	0.600055	825.262	0.489133	854.252	0.488072	832.178	0.403548
	825.976	0.599127	825.287	0.489805	854.277	0.488742	832.202	0.404066
	826	0.60019	825.311	0.489419	854.302	0.488871	832.227	0.403025
	826.025	0.598969	825.336	0.488311	854.326	0.4873	832.251	0.403079
	826.049	0.599264	825.361	0.490005	854.351	0.488315	832.276	0.40279
	826.074	0.600517	825.385	0.490055	854.375	0.487932	832.301	0.4025
	826.099	0.599638	825.41	0.490399	854.4	0.488339	832.325	0.403145
	826.123	0.59967	825.434	0.490694	854.424	0.488473	832.35	0.40323
	826.148	0.599826	825.459	0.489615	854.449	0.489119	832.375	0.404323
	826.173	0.599597	825.484	0.489913	854.474	0.489237	832.399	0.404063
	826.197	0.60131	825.508	0.490219	854.498	0.490059	832.424	0.404101
	826.222	0.601391	825.533	0.490523	854.523	0.489553	832.448	0.404354
	826.246	0.600016	825.558	0.488909	854.548	0.489776	832.473	0.405187
	826.271	0.601577	825.582	0.488679	854.572	0.488882	832.498	0.403618
	826.296	0.599531	825.607	0.489213	854.597	0.488885	832.522	0.403068
	826.32	0.599677	825.631	0.488709	854.621	0.488789	832.547	0.403858
	826.345	0.599692	825.656	0.489119	854.646	0.488868	832.571	0.404221
	826.369	0.600245	825.681	0.491412	854.671	0.488454	832.596	0.403373
	826.394	0.599043	825.705	0.49061	854.695	0.489479	832.621	0.40401
	826.419	0.599606	825.73	0.489768	854.72	0.491922	832.645	0.405498
	826.443	0.600019	825.754	0.490886	854.744	0.490837	832.67	0.404435
	826.468	0.599432	825.779	0.489671	854.769	0.48851	832.694	0.403139
	826.492	0.599445	825.804	0.489313	854.794	0.487375	832.719	0.404428
	826.517	0.597735	825.828	0.490065	854.818	0.4881	832.744	0.404725
	826.542	0.599304	825.853	0.489611	854.843	0.488001	832.768	0.404952
	826.566	0.600306	825.878	0.489619	854.867	0.487122	832.793	0.405048
	826.591	0.60028	825.902	0.490289	854.892	0.487482	832.817	0.40362
	826.616	0.599723	825.927	0.490648	854.917	0.487826	832.842	0.403395
	826.64	0.598223	825.951	0.491676	854.941	0.488347	832.867	0.402849
	826.665	0.599086	825.976	0.490997	854.966	0.487505	832.891	0.40375
	826.689	0.59945	826	0.491838	854.99	0.488628	832.916	0.404397
	826.714	0.600638	826.025	0.49183	855.015	0.487981	832.941	0.403639
	826.739	0.600993	826.05	0.490273	855.04	0.488863	832.965	0.403108
	826.763	0.599909	826.074	0.490578	855.064	0.488376	832.99	0.404683
	826.788	0.599448	826.099	0.491679	855.089	0.488779	833.014	0.403563
	826.812	0.599475	826.124	0.491238	855.114	0.488305	833.039	0.40451
	826.837	0.600795	826.148	0.490762	855.138	0.489181	833.064	0.404408
	826.862	0.599903	826.173	0.490806	855.163	0.488565	833.088	0.404593
	826.886	0.599081	826.197	0.491224	855.187	0.487748	833.113	0.40334
	826.911	0.600198	826.222	0.491797	855.212	0.487106	833.137	0.402055
	826.935	0.600305	826.247	0.490825	855.237	0.488957	833.162	0.40403
	826.96	0.600933	826.271	0.490176	855.261	0.487774	833.187	0.404167
	826.985	0.601527	826.296	0.490106	855.286	0.487855	833.211	0.402779
	827.009	0.6007	826.32	0.489015	855.31	0.488593	833.236	0.404001
	827.034	0.598421	826.345	0.490627	855.335	0.487565	833.26	0.405206
	827.058	0.599283	826.37	0.489042	855.36	0.487018	833.285	0.403955
	827.083	0.598302	826.394	0.490124	855.384	0.487668	833.31	0.404373
	827.108	0.598102	826.419	0.490276	855.409	0.487966	833.334	0.404458
	827.132	0.598681	826.443	0.491804	855.433	0.487667	833.359	0.404046
	827.157	0.599534	826.468	0.491944	855.458	0.487825	833.383	0.402442
	827.182	0.599649	826.493	0.490918	855.483	0.488724	833.408	0.402009
	827.206	0.598877	826.517	0.490944	855.507	0.488145	833.433	0.403227
	827.231	0.599402	826.542	0.490829	855.532	0.488196	833.457	0.404291
	827.255	0.600457	826.567	0.491079	855.557	0.488806	833.482	0.403994
	827.28	0.59943	826.591	0.49083	855.581	0.488636	833.507	0.40399
	827.305	0.59922	826.616	0.489878	855.606	0.487673	833.531	0.40397
	827.329	0.597804	826.64	0.490591	855.63	0.486609	833.556	0.40294
	827.354	0.599452	826.665	0.490183	855.655	0.48754	833.58	0.404049
	827.378	0.600058	826.69	0.488212	855.68	0.486667	833.605	0.404521
	827.403	0.597965	826.714	0.489339	855.704	0.488135	833.63	0.403769
	827.428	0.597585	826.739	0.490468	855.729	0.488821	833.654	0.403671
	827.452	0.599109	826.763	0.489774	855.753	0.488949	833.679	0.4034
	827.477	0.600135	826.788	0.490112	855.778	0.488936	833.703	0.40371
	827.501	0.600925	826.813	0.489389	855.803	0.487439	833.728	0.401809
	827.526	0.600585	826.837	0.490649	855.827	0.487821	833.753	0.403379
	827.551	0.59863	826.862	0.492578	855.852	0.488367	833.777	0.404589
	827.575	0.598867	826.886	0.492324	855.876	0.489135	833.802	0.404465
	827.6	0.597511	826.911	0.491479	855.901	0.48877	833.826	0.403946
	827.624	0.600163	826.936	0.490768	855.926	0.488243	833.851	0.403119
	827.649	0.600017	826.96	0.490369	855.95	0.489482	833.876	0.405047
	827.674	0.599461	826.985	0.491688	855.975	0.487704	833.9	0.404375
	827.698	0.600762	827.01	0.49118	856	0.487705	833.925	0.403178
	827.723	0.600855	827.034	0.490155	856.024	0.488032	833.95	0.403151
	827.748	0.600165	827.059	0.489797	856.049	0.487695	833.974	0.403389
	827.772	0.598572	827.083	0.490333	856.073	0.487073	833.999	0.403562
	827.797	0.598213	827.108	0.48919	856.098	0.487022	834.023	0.404203
	827.821	0.598512	827.133	0.488416	856.122	0.488046	834.048	0.405511
	827.846	0.599863	827.157	0.489914	856.147	0.487242	834.073	0.403561
	827.871	0.600039	827.182	0.487902	856.172	0.487848	834.097	0.401179
	827.895	0.600264	827.206	0.488911	856.196	0.487173	834.122	0.402606
	827.92	0.600682	827.231	0.489719	856.221	0.487978	834.146	0.40321
	827.944	0.601753	827.256	0.489045	856.246	0.489047	834.171	0.403565
	827.969	0.601492	827.28	0.489677	856.27	0.49019	834.196	0.402782
	827.994	0.600018	827.305	0.489107	856.295	0.488048	834.22	0.402666
	828.018	0.599011	827.329	0.489329	856.319	0.488885	834.245	0.40376
	828.043	0.599673	827.354	0.489252	856.344	0.489195	834.269	0.402984
	828.067	0.599698	827.379	0.488701	856.369	0.487886	834.294	0.402284
	828.092	0.599679	827.403	0.489527	856.393	0.487862	834.319	0.403542
	828.117	0.598226	827.428	0.488777	856.418	0.486741	834.343	0.403562
	828.141	0.598648	827.452	0.488474	856.442	0.488439	834.368	0.402839
	828.166	0.601514	827.477	0.489069	856.467	0.487367	834.392	0.404092
	828.191	0.601918	827.502	0.490264	856.492	0.486505	834.417	0.403349
	828.215	0.599936	827.526	0.488425	856.516	0.489016	834.442	0.404392
	828.24	0.600797	827.551	0.489082	856.541	0.490194	834.466	0.403211
	828.264	0.601448	827.576	0.490233	856.566	0.489874	834.491	0.403233
	828.289	0.598767	827.6	0.490735	856.59	0.487656	834.516	0.403722
	828.314	0.599977	827.625	0.490938	856.615	0.487376	834.54	0.403655
	828.338	0.600125	827.649	0.490353	856.639	0.488121	834.565	0.40527
	828.363	0.599412	827.674	0.48935	856.664	0.488763	834.589	0.404841
	828.387	0.600699	827.699	0.488187	856.689	0.489092	834.614	0.40373
	828.412	0.600207	827.723	0.488679	856.713	0.487723	834.639	0.402338
	828.437	0.601301	827.748	0.486607	856.738	0.487681	834.663	0.402425
	828.461	0.601054	827.772	0.487655	856.762	0.488579	834.688	0.403002
	828.486	0.60069	827.797	0.490233	856.787	0.489233	834.712	0.401474
	828.51	0.598443	827.822	0.491433	856.812	0.488544	834.737	0.401499
	828.535	0.600277	827.846	0.490418	856.836	0.48949	834.762	0.402581
	828.56	0.60101	827.871	0.489936	856.861	0.49165	834.786	0.402642
	828.584	0.599888	827.895	0.491025	856.885	0.48975	834.811	0.401482
	828.609	0.600864	827.92	0.490606	856.91	0.488883	834.835	0.402198
	828.633	0.600954	827.945	0.489802	856.935	0.488619	834.86	0.403444
	828.658	0.600758	827.969	0.490685	856.959	0.487946	834.885	0.402608
	828.683	0.601682	827.994	0.49163	856.984	0.487533	834.909	0.402112
	828.707	0.600406	828.019	0.489383	857.009	0.487991	834.934	0.402822
	828.732	0.600196	828.043	0.489939	857.033	0.487568	834.958	0.404395
	828.757	0.598785	828.068	0.490448	857.058	0.487831	834.983	0.404787
	828.781	0.599991	828.092	0.489994	857.082	0.488961	835.008	0.404328
	828.806	0.600086	828.117	0.489856	857.107	0.488654	835.032	0.404376
	828.83	0.598507	828.141	0.489446	857.131	0.488525	835.057	0.403735
	828.855	0.597963	828.166	0.490343	857.156	0.488427	835.082	0.404354
	828.88	0.59651	828.191	0.490007	857.181	0.488075	835.106	0.403395
	828.904	0.598567	828.215	0.488318	857.205	0.486881	835.131	0.403116
	828.929	0.600822	828.24	0.48944	857.23	0.488177	835.155	0.403433
	828.953	0.599191	828.265	0.48877	857.255	0.489514	835.18	0.402238
	828.978	0.597968	828.289	0.488465	857.279	0.489848	835.205	0.402643
	829.003	0.598204	828.314	0.48879	857.304	0.488966	835.229	0.403092
	829.027	0.599975	828.338	0.489236	857.328	0.488384	835.254	0.403089
	829.052	0.598728	828.363	0.490149	857.353	0.487719	835.278	0.402233
	829.076	0.599083	828.388	0.490275	857.378	0.487175	835.303	0.403194
	829.101	0.599611	828.412	0.490386	857.402	0.48816	835.328	0.404155
	829.126	0.599172	828.437	0.490677	857.427	0.486539	835.352	0.404042
	829.15	0.599401	828.461	0.490061	857.452	0.486267	835.377	0.404886
	829.175	0.599605	828.486	0.491054	857.476	0.486925	835.401	0.403589
	829.199	0.599533	828.511	0.490436	857.501	0.487631	835.426	0.402207
	829.224	0.599992	828.535	0.489294	857.525	0.487358	835.451	0.401348
	829.249	0.599823	828.56	0.48942	857.55	0.489396	835.475	0.402254
	829.273	0.599314	828.585	0.488873	857.574	0.490247	835.5	0.403497
	829.298	0.598556	828.609	0.488704	857.599	0.488694	835.525	0.404971
	829.323	0.599875	828.634	0.491166	857.624	0.488753	835.549	0.405107
	829.347	0.599131	828.658	0.491182	857.648	0.49007	835.574	0.40343
	829.372	0.598695	828.683	0.49101	857.673	0.488649	835.598	0.403059
	829.396	0.600875	828.707	0.490285	857.697	0.487927	835.623	0.403079
	829.421	0.600353	828.732	0.48973	857.722	0.487384	835.648	0.403865
	829.446	0.597976	828.757	0.488967	857.747	0.486613	835.672	0.404362
	829.47	0.598061	828.781	0.487595	857.771	0.486919	835.697	0.405331
	829.495	0.600056	828.806	0.489622	857.796	0.487663	835.721	0.403816
	829.519	0.60133	828.831	0.490833	857.821	0.488871	835.746	0.403129
	829.544	0.599272	828.855	0.491169	857.845	0.48942	835.771	0.403919
	829.569	0.601072	828.88	0.490769	857.87	0.489379	835.795	0.404004
	829.593	0.600386	828.904	0.492334	857.894	0.488562	835.82	0.402948
	829.618	0.599941	828.929	0.49237	857.919	0.487789	835.844	0.403708
	829.642	0.600168	828.954	0.490938	857.944	0.487525	835.869	0.404245
	829.667	0.600109	828.978	0.488834	857.968	0.487604	835.894	0.40345
	829.692	0.599346	829.003	0.48894	857.993	0.487619	835.918	0.404676
	829.716	0.599549	829.028	0.489404	858.018	0.487961	835.943	0.404331
	829.741	0.599035	829.052	0.489759	858.042	0.487742	835.967	0.404317
	829.765	0.599308	829.077	0.48932	858.067	0.486579	835.992	0.402446
	829.79	0.599673	829.101	0.489141	858.091	0.487443	836.017	0.401614
	829.815	0.600806	829.126	0.489028	858.116	0.487991	836.041	0.402933
	829.839	0.600358	829.15	0.488355	858.14	0.486882	836.066	0.402174
[truncated: 848 more rows]

## Sheet: Panel i
mouse:	1		2		3		4			1	-2.08983e-16	0.621174
OxLight-ctr	Time (s)	Dem (AOut-2)	Time (s)	Dem (AOut-2)	Time (s)	Dem (AOut-2)	Time (s)	Dem (AOut-2)		2	-2.08983e-16	-1.30822
	838.012	1.2903	852.014	0.588529	178.012	0.324298	179.021	0.688742		3	1.39322e-16	0.907368
	838.037	1.2901	852.039	0.588645	178.037	0.325101	179.046	0.689112		4	-6.96611e-17	3.34525
	838.061	1.28798	852.063	0.589756	178.061	0.325624	179.07	0.689159		all OxL-ctr	-8.70763e-17	0.891393	-0.933878	3	0.419
	838.086	1.28724	852.088	0.589229	178.086	0.324854	179.095	0.687974
	838.11	1.28526	852.113	0.589368	178.111	0.323871	179.12	0.687408
	838.135	1.28622	852.137	0.589563	178.135	0.324745	179.144	0.687985
	838.16	1.28664	852.162	0.588715	178.16	0.324826	179.169	0.688857
	838.184	1.28639	852.186	0.587103	178.184	0.324329	179.193	0.688502
	838.209	1.28755	852.211	0.589138	178.209	0.324814	179.218	0.687779
	838.233	1.2871	852.236	0.58889	178.234	0.326509	179.243	0.686001
	838.258	1.28461	852.26	0.588092	178.258	0.326384	179.267	0.686956
	838.283	1.28407	852.285	0.590013	178.283	0.323656	179.292	0.687422
	838.307	1.2843	852.309	0.589175	178.308	0.32444	179.316	0.688977
	838.332	1.28371	852.334	0.589105	178.332	0.325255	179.341	0.688618
	838.356	1.28405	852.359	0.59017	178.357	0.325517	179.366	0.689562
	838.381	1.28413	852.383	0.589636	178.381	0.325765	179.39	0.689968
	838.406	1.28282	852.408	0.588223	178.406	0.326245	179.415	0.688152
	838.43	1.28273	852.432	0.589778	178.431	0.326145	179.44	0.687888
	838.455	1.2838	852.457	0.59054	178.455	0.325111	179.464	0.688967
	838.48	1.28475	852.482	0.58972	178.48	0.324581	179.489	0.688139
	838.504	1.28412	852.506	0.59183	178.504	0.32497	179.513	0.688334
	838.529	1.28473	852.531	0.591414	178.529	0.326972	179.538	0.687984
	838.553	1.28312	852.556	0.588236	178.554	0.326147	179.563	0.688403
	838.578	1.28423	852.58	0.587765	178.578	0.324342	179.587	0.689917
	838.603	1.28499	852.605	0.589023	178.603	0.323634	179.612	0.688695
	838.627	1.28217	852.629	0.588647	178.627	0.325253	179.636	0.689065
	838.652	1.28209	852.654	0.588587	178.652	0.326749	179.661	0.68969
	838.676	1.28435	852.679	0.587461	178.677	0.326186	179.686	0.688955
	838.701	1.2836	852.703	0.588365	178.701	0.325693	179.71	0.689172
	838.726	1.28286	852.728	0.588488	178.726	0.326686	179.735	0.687183
	838.75	1.28467	852.752	0.589469	178.751	0.325636	179.759	0.687138
	838.775	1.28357	852.777	0.590327	178.775	0.325215	179.784	0.686992
	838.799	1.28345	852.802	0.591056	178.8	0.324118	179.809	0.686777
	838.824	1.28427	852.826	0.589959	178.824	0.325806	179.833	0.688049
	838.849	1.28524	852.851	0.588287	178.849	0.326678	179.858	0.688514
	838.873	1.28496	852.875	0.589869	178.874	0.327076	179.882	0.68916
	838.898	1.28444	852.9	0.591259	178.898	0.325324	179.907	0.69036
	838.923	1.28518	852.925	0.591548	178.923	0.326522	179.932	0.690526
	838.947	1.28485	852.949	0.590903	178.947	0.325454	179.956	0.690632
	838.972	1.2851	852.974	0.590273	178.972	0.324893	179.981	0.689752
	838.996	1.28579	852.998	0.591476	178.997	0.325117	180.006	0.687632
	839.021	1.2861	853.023	0.591973	179.021	0.325362	180.03	0.688658
	839.046	1.28534	853.048	0.591415	179.046	0.325444	180.055	0.691152
	839.07	1.28539	853.072	0.590251	179.07	0.324104	180.079	0.689308
	839.095	1.28519	853.097	0.591168	179.095	0.324198	180.104	0.688091
	839.119	1.28649	853.122	0.592038	179.12	0.326054	180.129	0.688468
	839.144	1.28694	853.146	0.591958	179.144	0.327601	180.153	0.689679
	839.169	1.28672	853.171	0.592465	179.169	0.32664	180.178	0.688451
	839.193	1.28515	853.195	0.591626	179.193	0.325596	180.202	0.688535
	839.218	1.28607	853.22	0.591386	179.218	0.326362	180.227	0.689377
	839.242	1.28687	853.245	0.590776	179.243	0.324999	180.252	0.68927
	839.267	1.28567	853.269	0.590952	179.267	0.324839	180.276	0.690547
	839.292	1.28586	853.294	0.591731	179.292	0.32721	180.301	0.689407
	839.316	1.28748	853.318	0.592069	179.317	0.325978	180.325	0.688469
	839.341	1.28867	853.343	0.590421	179.341	0.325452	180.35	0.688563
	839.365	1.28846	853.368	0.590899	179.366	0.326577	180.375	0.688869
	839.39	1.28623	853.392	0.591735	179.39	0.325849	180.399	0.689182
	839.415	1.28747	853.417	0.592014	179.415	0.324906	180.424	0.688179
	839.439	1.28752	853.441	0.593453	179.44	0.325235	180.448	0.687717
	839.464	1.28776	853.466	0.593368	179.464	0.32399	180.473	0.687896
	839.489	1.28605	853.491	0.592795	179.489	0.324905	180.498	0.687936
	839.513	1.28597	853.515	0.592873	179.513	0.3269	180.522	0.688961
	839.538	1.28808	853.54	0.591463	179.538	0.326183	180.547	0.689557
	839.562	1.28655	853.565	0.59157	179.563	0.324575	180.572	0.689215
	839.587	1.28718	853.589	0.592707	179.587	0.325009	180.596	0.689704
	839.612	1.2882	853.614	0.59126	179.612	0.324531	180.621	0.689072
	839.636	1.28834	853.638	0.590109	179.636	0.324822	180.645	0.688525
	839.661	1.2878	853.663	0.589749	179.661	0.325061	180.67	0.689139
	839.685	1.28689	853.688	0.592056	179.686	0.324406	180.695	0.689645
	839.71	1.28548	853.712	0.593825	179.71	0.325762	180.719	0.690076
	839.735	1.28655	853.737	0.591572	179.735	0.324931	180.744	0.690111
	839.759	1.28803	853.761	0.590133	179.759	0.324762	180.768	0.689589
	839.784	1.28873	853.786	0.591191	179.784	0.325999	180.793	0.688938
	839.808	1.28892	853.811	0.5921	179.809	0.326585	180.818	0.687692
	839.833	1.28841	853.835	0.592401	179.833	0.325351	180.842	0.688748
	839.858	1.28907	853.86	0.590607	179.858	0.325747	180.867	0.688007
	839.882	1.28899	853.884	0.592433	179.883	0.325321	180.891	0.689493
	839.907	1.28853	853.909	0.592685	179.907	0.325656	180.916	0.689476
	839.931	1.28912	853.934	0.592744	179.932	0.325846	180.941	0.687846
	839.956	1.28953	853.958	0.592583	179.956	0.326266	180.965	0.687277
	839.981	1.29028	853.983	0.592845	179.981	0.32621	180.99	0.68796
	840.005	1.29122	854.007	0.5905	180.006	0.326343	181.015	0.688837
	840.03	1.28927	854.032	0.590576	180.03	0.326511	181.039	0.689536
	840.055	1.28923	854.057	0.590334	180.055	0.325338	181.064	0.688416
	840.079	1.28773	854.081	0.589989	180.079	0.324021	181.088	0.689804
	840.104	1.28767	854.106	0.590434	180.104	0.325296	181.113	0.690263
	840.128	1.28897	854.131	0.589945	180.129	0.324578	181.138	0.692334
	840.153	1.28982	854.155	0.589547	180.153	0.325081	181.162	0.692391
	840.178	1.29061	854.18	0.591564	180.178	0.325495	181.187	0.690291
	840.202	1.28994	854.204	0.590654	180.202	0.325277	181.211	0.689611
	840.227	1.2895	854.229	0.590056	180.227	0.325837	181.236	0.690259
	840.251	1.2887	854.254	0.590435	180.252	0.326114	181.261	0.690918
	840.276	1.28722	854.278	0.58987	180.276	0.324968	181.285	0.690888
	840.301	1.28649	854.303	0.5906	180.301	0.325997	181.31	0.688653
	840.325	1.28472	854.327	0.59094	180.326	0.325696	181.334	0.688759
	840.35	1.28306	854.352	0.589617	180.35	0.323672	181.359	0.688964
	840.374	1.28089	854.377	0.589378	180.375	0.3245	181.384	0.69034
	840.399	1.28209	854.401	0.58963	180.399	0.324826	181.408	0.691168
	840.424	1.28282	854.426	0.589613	180.424	0.325641	181.433	0.690387
	840.448	1.28234	854.45	0.588849	180.449	0.326346	181.457	0.689835
	840.473	1.28284	854.475	0.5908	180.473	0.325136	181.482	0.689243
	840.498	1.28367	854.5	0.5908	180.498	0.324492	181.507	0.68847
	840.522	1.28406	854.524	0.589123	180.522	0.325236	181.531	0.688945
	840.547	1.28465	854.549	0.592025	180.547	0.324457	181.556	0.690265
	840.571	1.28233	854.573	0.592133	180.572	0.324895	181.581	0.689277
	840.596	1.28227	854.598	0.591054	180.596	0.325885	181.605	0.688698
	840.621	1.28072	854.623	0.588799	180.621	0.326031	181.63	0.690652
	840.645	1.28019	854.647	0.58917	180.645	0.326243	181.654	0.6905
	840.67	1.28322	854.672	0.590912	180.67	0.326391	181.679	0.687611
	840.694	1.28555	854.697	0.590654	180.695	0.326546	181.704	0.687883
	840.719	1.2861	854.721	0.58867	180.719	0.326228	181.728	0.689567
	840.744	1.28671	854.746	0.589054	180.744	0.326067	181.753	0.690329
	840.768	1.28775	854.77	0.589303	180.768	0.325827	181.777	0.690656
	840.793	1.28493	854.795	0.590374	180.793	0.325888	181.802	0.690435
	840.817	1.28513	854.82	0.591131	180.818	0.325874	181.827	0.690243
	840.842	1.28475	854.844	0.592119	180.842	0.32532	181.851	0.691476
	840.867	1.2845	854.869	0.591177	180.867	0.325751	181.876	0.690014
	840.891	1.28347	854.893	0.590252	180.892	0.325981	181.9	0.691758
	840.916	1.28416	854.918	0.591613	180.916	0.325367	181.925	0.691655
	840.94	1.28325	854.943	0.592419	180.941	0.324836	181.95	0.69044
	840.965	1.28267	854.967	0.591693	180.965	0.324969	181.974	0.689914
	840.99	1.28177	854.992	0.59186	180.99	0.324918	181.999	0.690742
	841.014	1.28198	855.016	0.591171	181.015	0.326667	182.024	0.688993
	841.039	1.28188	855.041	0.590659	181.039	0.325434	182.048	0.688975
	841.064	1.28298	855.066	0.591063	181.064	0.325847	182.073	0.690214
	841.088	1.28489	855.09	0.590261	181.088	0.324895	182.097	0.689664
	841.113	1.28537	855.115	0.590937	181.113	0.324269	182.122	0.688942
	841.137	1.28452	855.14	0.591755	181.138	0.326199	182.147	0.689437
	841.162	1.28623	855.164	0.592121	181.162	0.32457	182.171	0.689604
	841.187	1.28456	855.189	0.592284	181.187	0.324555	182.196	0.689411
	841.211	1.28556	855.213	0.593183	181.211	0.324705	182.22	0.688622
	841.236	1.28645	855.238	0.593916	181.236	0.325597	182.245	0.689739
	841.26	1.28449	855.263	0.592962	181.261	0.324984	182.27	0.690022
	841.285	1.28653	855.287	0.591181	181.285	0.324002	182.294	0.689153
	841.31	1.28795	855.312	0.591105	181.31	0.326209	182.319	0.68902
	841.334	1.28632	855.336	0.592901	181.334	0.326297	182.343	0.688606
	841.359	1.28641	855.361	0.592426	181.359	0.326146	182.368	0.688769
	841.383	1.28724	855.386	0.59432	181.384	0.326846	182.393	0.68907
	841.408	1.2859	855.41	0.593139	181.408	0.326417	182.417	0.68969
	841.433	1.28606	855.435	0.593332	181.433	0.32575	182.442	0.689567
	841.457	1.28622	855.459	0.592022	181.458	0.324627	182.466	0.690945
	841.482	1.28525	855.484	0.591282	181.482	0.325877	182.491	0.68958
	841.506	1.28679	855.509	0.591063	181.507	0.325391	182.516	0.689551
	841.531	1.28664	855.533	0.591642	181.531	0.324988	182.54	0.689952
	841.556	1.28384	855.558	0.591581	181.556	0.324285	182.565	0.689838
	841.58	1.2833	855.582	0.591888	181.581	0.324746	182.59	0.690276
	841.605	1.28465	855.607	0.592606	181.605	0.323936	182.614	0.690367
	841.63	1.28553	855.632	0.594122	181.63	0.325773	182.639	0.690256
	841.654	1.28699	855.656	0.593792	181.654	0.32729	182.663	0.690966
	841.679	1.28792	855.681	0.594027	181.679	0.325307	182.688	0.690732
	841.703	1.28827	855.706	0.592105	181.704	0.324442	182.713	0.688817
	841.728	1.28544	855.73	0.592995	181.728	0.324039	182.737	0.691382
	841.753	1.28706	855.755	0.591693	181.753	0.324725	182.762	0.693348
	841.777	1.28698	855.779	0.590625	181.777	0.324967	182.786	0.691562
	841.802	1.28533	855.804	0.591169	181.802	0.324481	182.811	0.690467
	841.826	1.28501	855.829	0.591503	181.827	0.324691	182.836	0.690775
	841.851	1.28336	855.853	0.590751	181.851	0.325288	182.86	0.690145
	841.876	1.28181	855.878	0.589955	181.876	0.326321	182.885	0.689531
	841.9	1.28349	855.902	0.591519	181.901	0.325529	182.909	0.68992
	841.925	1.28277	855.927	0.59027	181.925	0.325069	182.934	0.690499
	841.949	1.28062	855.952	0.58904	181.95	0.325464	182.959	0.690085
	841.974	1.27991	855.976	0.588523	181.974	0.325054	182.983	0.690334
	841.999	1.28088	856.001	0.588503	181.999	0.324234	183.008	0.688032
	842.023	1.27963	856.025	0.589695	182.024	0.324377	183.032	0.688801
	842.048	1.28021	856.05	0.589497	182.048	0.324957	183.057	0.689309
	842.073	1.28006	856.075	0.588828	182.073	0.32478	183.082	0.688083
	842.097	1.27814	856.099	0.588576	182.097	0.325723	183.106	0.688439
	842.122	1.279	856.124	0.589008	182.122	0.326591	183.131	0.689322
	842.146	1.27717	856.149	0.590551	182.147	0.324819	183.156	0.689422
	842.171	1.2765	856.173	0.589441	182.171	0.325777	183.18	0.688876
	842.196	1.27799	856.198	0.588989	182.196	0.324883	183.205	0.688053
	842.22	1.27599	856.222	0.590307	182.22	0.324098	183.229	0.687638
	842.245	1.27342	856.247	0.589545	182.245	0.325042	183.254	0.689779
	842.269	1.2734	856.272	0.589225	182.27	0.324482	183.279	0.691732
	842.294	1.27501	856.296	0.589288	182.294	0.323258	183.303	0.689065
	842.319	1.27613	856.321	0.588677	182.319	0.324039	183.328	0.687941
	842.343	1.27726	856.345	0.588397	182.343	0.326559	183.352	0.687984
	842.368	1.27669	856.37	0.58937	182.368	0.325598	183.377	0.688428
	842.392	1.27927	856.395	0.589717	182.393	0.324941	183.402	0.688376
	842.417	1.28054	856.419	0.588511	182.417	0.325236	183.426	0.689172
	842.442	1.27789	856.444	0.589621	182.442	0.325144	183.451	0.689075
	842.466	1.27742	856.468	0.590287	182.467	0.325631	183.475	0.689116
	842.491	1.27602	856.493	0.589514	182.491	0.324756	183.5	0.688624
	842.515	1.27752	856.518	0.589564	182.516	0.324422	183.525	0.687326
	842.54	1.27869	856.542	0.590245	182.54	0.325065	183.549	0.688234
	842.565	1.27803	856.567	0.58958	182.565	0.323542	183.574	0.689043
	842.589	1.27702	856.591	0.589519	182.59	0.325717	183.599	0.68959
	842.614	1.27586	856.616	0.589786	182.614	0.326822	183.623	0.689006
	842.639	1.27751	856.641	0.590556	182.639	0.325248	183.648	0.687856
	842.663	1.2761	856.665	0.589582	182.663	0.324336	183.672	0.688396
	842.688	1.27652	856.69	0.589706	182.688	0.326018	183.697	0.689745
	842.712	1.27603	856.715	0.589631	182.713	0.323539	183.722	0.688879
	842.737	1.27479	856.739	0.589831	182.737	0.323435	183.746	0.689744
	842.762	1.27471	856.764	0.589016	182.762	0.325057	183.771	0.690322
	842.786	1.27438	856.788	0.589907	182.786	0.325082	183.795	0.690794
	842.811	1.27507	856.813	0.590141	182.811	0.325235	183.82	0.689848
	842.835	1.27704	856.838	0.590604	182.836	0.325078	183.845	0.688219
	842.86	1.27662	856.862	0.591665	182.86	0.326784	183.869	0.689111
	842.885	1.27665	856.887	0.590427	182.885	0.326253	183.894	0.689339
	842.909	1.2775	856.911	0.591099	182.909	0.325813	183.918	0.689844
	842.934	1.27684	856.936	0.59222	182.934	0.32454	183.943	0.690772
	842.958	1.27668	856.961	0.590653	182.959	0.324955	183.968	0.689651
	842.983	1.2752	856.985	0.590053	182.983	0.325452	183.992	0.689786
	843.008	1.27552	857.01	0.591374	183.008	0.324118	184.017	0.688603
	843.032	1.27693	857.034	0.589679	183.033	0.32546	184.041	0.688451
	843.057	1.27754	857.059	0.589197	183.057	0.326728	184.066	0.687696
	843.081	1.27919	857.084	0.591491	183.082	0.325257	184.091	0.687821
	843.106	1.27825	857.108	0.590579	183.106	0.323986	184.115	0.688373
	843.131	1.27747	857.133	0.590332	183.131	0.324399	184.14	0.688551
	843.155	1.27848	857.157	0.589897	183.156	0.32425	184.165	0.689978
	843.18	1.27853	857.182	0.589019	183.18	0.324632	184.189	0.68968
	843.205	1.27783	857.207	0.589119	183.205	0.324774	184.214	0.689053
	843.229	1.2786	857.231	0.589219	183.229	0.325155	184.238	0.690529
	843.254	1.27877	857.256	0.589353	183.254	0.325733	184.263	0.690213
	843.278	1.27991	857.281	0.589798	183.279	0.325988	184.288	0.689753
	843.303	1.28198	857.305	0.589836	183.303	0.326945	184.312	0.690267
	843.328	1.28196	857.33	0.589456	183.328	0.325482	184.337	0.690965
	843.352	1.28027	857.354	0.58941	183.352	0.324314	184.361	0.688996
	843.377	1.27906	857.379	0.589926	183.377	0.325005	184.386	0.690373
	843.401	1.27874	857.404	0.589719	183.402	0.325801	184.411	0.689575
	843.426	1.27844	857.428	0.591344	183.426	0.32682	184.435	0.690331
	843.451	1.28022	857.453	0.590414	183.451	0.324577	184.46	0.690652
	843.475	1.28046	857.477	0.589667	183.476	0.323757	184.484	0.691334
	843.5	1.28119	857.502	0.58836	183.5	0.324791	184.509	0.690231
	843.524	1.28354	857.527	0.589542	183.525	0.326035	184.534	0.688936
	843.549	1.28322	857.551	0.591831	183.549	0.32549	184.558	0.689344
	843.574	1.28341	857.576	0.592391	183.574	0.323812	184.583	0.689559
	843.598	1.28374	857.6	0.591087	183.599	0.324732	184.607	0.688835
	843.623	1.28158	857.625	0.590491	183.623	0.325778	184.632	0.68894
	843.648	1.28158	857.65	0.590726	183.648	0.324579	184.657	0.689612
	843.672	1.28352	857.674	0.590876	183.672	0.324834	184.681	0.688698
	843.697	1.2835	857.699	0.589706	183.697	0.326502	184.706	0.690224
	843.721	1.28186	857.724	0.590221	183.722	0.325733	184.731	0.690525
	843.746	1.28153	857.748	0.59044	183.746	0.323695	184.755	0.68913
	843.771	1.28277	857.773	0.590055	183.771	0.323571	184.78	0.69049
	843.795	1.28376	857.797	0.590611	183.795	0.324202	184.804	0.690738
	843.82	1.28248	857.822	0.590517	183.82	0.323745	184.829	0.68967
	843.844	1.28244	857.847	0.590985	183.845	0.324205	184.854	0.691365
	843.869	1.28129	857.871	0.590508	183.869	0.326229	184.878	0.689997
	843.894	1.28206	857.896	0.590189	183.894	0.32677	184.903	0.690539
	843.918	1.28321	857.92	0.589155	183.918	0.326405	184.927	0.689175
	843.943	1.28248	857.945	0.589213	183.943	0.324521	184.952	0.690179
	843.967	1.28137	857.97	0.590613	183.968	0.324004	184.977	0.689948
	843.992	1.28175	857.994	0.587966	183.992	0.324298	185.001	0.689782
	844.017	1.28278	858.019	0.589421	184.017	0.325601	185.026	0.690366
	844.041	1.28189	858.043	0.590187	184.042	0.326235	185.05	0.69118
	844.066	1.28245	858.068	0.589357	184.066	0.325783	185.075	0.6907
	844.09	1.28278	858.093	0.590405	184.091	0.325657	185.1	0.690542
	844.115	1.28282	858.117	0.589289	184.115	0.325162	185.124	0.689623
	844.14	1.28399	858.142	0.590227	184.14	0.324448	185.149	0.689955
	844.164	1.28473	858.166	0.59275	184.165	0.325173	185.174	0.68971
	844.189	1.28324	858.191	0.592572	184.189	0.325992	185.198	0.689171
	844.214	1.28231	858.216	0.58991	184.214	0.324614	185.223	0.689447
	844.238	1.28324	858.24	0.590805	184.238	0.325225	185.247	0.689928
	844.263	1.28104	858.265	0.591453	184.263	0.32482	185.272	0.68737
	844.287	1.28279	858.29	0.590058	184.288	0.322772	185.297	0.686603
	844.312	1.28451	858.314	0.589309	184.312	0.323846	185.321	0.688119
	844.337	1.2832	858.339	0.589299	184.337	0.324964	185.346	0.691293
	844.361	1.28124	858.363	0.590228	184.361	0.324486	185.37	0.69053
	844.386	1.28257	858.388	0.589202	184.386	0.324454	185.395	0.68783
	844.41	1.28094	858.413	0.588514	184.411	0.325596	185.42	0.688675
	844.435	1.28153	858.437	0.589953	184.435	0.32561	185.444	0.690652
	844.46	1.28188	858.462	0.590484	184.46	0.325804	185.469	0.689914
	844.484	1.28299	858.486	0.590351	184.485	0.326103	185.493	0.691225
	844.509	1.28698	858.511	0.5901	184.509	0.327432	185.518	0.690758
	844.533	1.28519	858.536	0.588923	184.534	0.324994	185.543	0.689199
	844.558	1.2856	858.56	0.589297	184.558	0.323535	185.567	0.688839
	844.583	1.28586	858.585	0.591226	184.583	0.325534	185.592	0.689028
	844.607	1.28391	858.609	0.590958	184.608	0.324717	185.616	0.689464
	844.632	1.28403	858.634	0.591417	184.632	0.324724	185.641	0.688601
	844.656	1.2831	858.659	0.591144	184.657	0.325041	185.666	0.68985
	844.681	1.28402	858.683	0.588401	184.681	0.322959	185.69	0.689606
	844.706	1.28596	858.708	0.588388	184.706	0.325435	185.715	0.688606
	844.73	1.28627	858.732	0.588547	184.731	0.325184	185.74	0.689659
	844.755	1.28495	858.757	0.587185	184.755	0.324216	185.764	0.69005
	844.78	1.28435	858.782	0.588398	184.78	0.325033	185.789	0.690806
	844.804	1.28479	858.806	0.58936	184.804	0.326193	185.813	0.690415
	844.829	1.28543	858.831	0.589085	184.829	0.325404	185.838	0.689972
	844.853	1.28598	858.856	0.588099	184.854	0.326204	185.863	0.690395
	844.878	1.28449	858.88	0.589318	184.878	0.326508	185.887	0.690039
	844.903	1.28481	858.905	0.589395	184.903	0.324948	185.912	0.690844
	844.927	1.28549	858.929	0.587311	184.927	0.32345	185.936	0.691951
	844.952	1.28606	858.954	0.587816	184.952	0.32393	185.961	0.691313
	844.976	1.28493	858.979	0.58878	184.977	0.324629	185.986	0.689987
	845.001	1.2853	859.003	0.588504	185.001	0.325584	186.01	0.689929
	845.026	1.28688	859.028	0.589286	185.026	0.325826	186.035	0.691277
	845.05	1.28329	859.052	0.589473	185.051	0.325362	186.059	0.69246
	845.075	1.28276	859.077	0.589576	185.075	0.322995	186.084	0.691002
	845.099	1.28477	859.102	0.589932	185.1	0.324418	186.109	0.689662
	845.124	1.28453	859.126	0.589944	185.124	0.325083	186.133	0.690074
	845.149	1.28301	859.151	0.589724	185.149	0.324201	186.158	0.691158
	845.173	1.28628	859.175	0.58884	185.174	0.323881	186.182	0.689518
	845.198	1.28672	859.2	0.58973	185.198	0.324939	186.207	0.690052
	845.223	1.28676	859.225	0.590039	185.223	0.325975	186.232	0.689858
	845.247	1.28477	859.249	0.58863	185.247	0.325292	186.256	0.689929
	845.272	1.28582	859.274	0.589557	185.272	0.323594	186.281	0.689639
	845.296	1.28672	859.299	0.58783	185.297	0.322452	186.306	0.689412
	845.321	1.28662	859.323	0.587827	185.321	0.324057	186.33	0.688265
	845.346	1.28476	859.348	0.587649	185.346	0.324796	186.355	0.690543
	845.37	1.28516	859.372	0.588038	185.37	0.326531	186.379	0.691451
	845.395	1.28492	859.397	0.590048	185.395	0.32569	186.404	0.690051
	845.419	1.28531	859.422	0.589366	185.42	0.325494	186.429	0.689555
	845.444	1.2864	859.446	0.589409	185.444	0.323911	186.453	0.690218
	845.469	1.28555	859.471	0.588935	185.469	0.324114	186.478	0.688656
	845.493	1.28547	859.495	0.589157	185.493	0.325026	186.502	0.689625
	845.518	1.28501	859.52	0.58945	185.518	0.326193	186.527	0.691601
	845.542	1.28431	859.545	0.588503	185.543	0.326265	186.552	0.6913
	845.567	1.28348	859.569	0.589632	185.567	0.326779	186.576	0.690128
	845.592	1.28358	859.594	0.591573	185.592	0.326675	186.601	0.690227
	845.616	1.28264	859.618	0.590581	185.617	0.324588	186.625	0.690075
	845.641	1.28108	859.643	0.587867	185.641	0.324561	186.65	0.688702
	845.665	1.28263	859.668	0.58888	185.666	0.325497	186.675	0.687621
	845.69	1.28163	859.692	0.590302	185.69	0.325275	186.699	0.689281
	845.715	1.27949	859.717	0.590421	185.715	0.324999	186.724	0.68923
	845.739	1.28055	859.741	0.590949	185.74	0.32543	186.749	0.688783
	845.764	1.28033	859.766	0.591323	185.764	0.326841	186.773	0.690231
	845.789	1.28151	859.791	0.589695	185.789	0.32649	186.798	0.689237
	845.813	1.28382	859.815	0.590718	185.813	0.326228	186.822	0.690549
	845.838	1.28378	859.84	0.590339	185.838	0.325504	186.847	0.690697
	845.862	1.28311	859.865	0.590131	185.863	0.326187	186.872	0.692072
	845.887	1.28204	859.889	0.589162	185.887	0.326488	186.896	0.691254
	845.912	1.28158	859.914	0.587978	185.912	0.325292	186.921	0.691522
	845.936	1.28154	859.938	0.589339	185.936	0.325383	186.945	0.690772
	845.961	1.28282	859.963	0.588811	185.961	0.324744	186.97	0.690768
	845.985	1.28212	859.988	0.588063	185.986	0.324886	186.995	0.690268
	846.01	1.28106	860.012	0.588863	186.01	0.324838	187.019	0.690204
	846.035	1.28085	860.037	0.589284	186.035	0.325515	187.044	0.689594
	846.059	1.28053	860.061	0.588557	186.06	0.326654	187.068	0.688941
	846.084	1.28344	860.086	0.58911	186.084	0.32566	187.093	0.687931
	846.108	1.28356	860.111	0.588616	186.109	0.324941	187.118	0.688735
	846.133	1.28204	860.135	0.589645	186.133	0.324658	187.142	0.689382
	846.158	1.28252	860.16	0.589993	186.158	0.325099	187.167	0.688548
	846.182	1.28191	860.184	0.589869	186.183	0.32518	187.191	0.688509
	846.207	1.28379	860.209	0.589375	186.207	0.32533	187.216	0.688701
	846.231	1.28421	860.234	0.58959	186.232	0.325075	187.241	0.68906
	846.256	1.28249	860.258	0.58955	186.256	0.325653	187.265	0.68904
	846.281	1.28161	860.283	0.589961	186.281	0.326109	187.29	0.690222
	846.305	1.28179	860.307	0.588709	186.306	0.325389	187.315	0.690109
	846.33	1.28352	860.332	0.589023	186.33	0.324841	187.339	0.689095
	846.355	1.28443	860.357	0.588947	186.355	0.326363	187.364	0.689789
	846.379	1.28588	860.381	0.588993	186.379	0.326248	187.388	0.690497
	846.404	1.28688	860.406	0.587371	186.404	0.325583	187.413	0.689593
	846.428	1.28445	860.431	0.588436	186.429	0.324661	187.438	0.689136
	846.453	1.28285	860.455	0.588965	186.453	0.325705	187.462	0.688736
	846.478	1.28361	860.48	0.589653	186.478	0.324951	187.487	0.68889
	846.502	1.28435	860.504	0.589054	186.502	0.324429	187.511	0.689501
	846.527	1.28491	860.529	0.590159	186.527	0.325361	187.536	0.690076
	846.551	1.2855	860.554	0.589264	186.552	0.326441	187.561	0.688901
	846.576	1.28482	860.578	0.588825	186.576	0.325795	187.585	0.690495
	846.601	1.28393	860.603	0.589434	186.601	0.324905	187.61	0.68985
	846.625	1.28483	860.627	0.59078	186.626	0.325744	187.634	0.691281
	846.65	1.28594	860.652	0.592039	186.65	0.325003	187.659	0.691327
	846.674	1.28504	860.677	0.591343	186.675	0.325336	187.684	0.690099
	846.699	1.28379	860.701	0.589055	186.699	0.324841	187.708	0.689592
	846.724	1.28547	860.726	0.589296	186.724	0.323204	187.733	0.689883
	846.748	1.28778	860.75	0.591514	186.749	0.324868	187.757	0.690807
	846.773	1.28625	860.775	0.590001	186.773	0.326441	187.782	0.690946
	846.798	1.2832	860.8	0.588774	186.798	0.32656	187.807	0.690934
	846.822	1.28535	860.824	0.589882	186.822	0.32555	187.831	0.689465
	846.847	1.2861	860.849	0.589589	186.847	0.324695	187.856	0.689929
	846.871	1.28549	860.874	0.588608	186.872	0.325543	187.881	0.690631
	846.896	1.28486	860.898	0.588664	186.896	0.325546	187.905	0.691226
	846.921	1.28755	860.923	0.589615	186.921	0.325187	187.93	0.690597
	846.945	1.28802	860.947	0.590605	186.945	0.326457	187.954	0.69039
	846.97	1.28784	860.972	0.590654	186.97	0.326816	187.979	0.690026
	846.994	1.28796	860.997	0.590702	186.995	0.325877	188.004	0.690987
	847.019	1.28805	861.021	0.590765	187.019	0.323952	188.028	0.692106
	847.044	1.28824	861.046	0.59093	187.044	0.32396	188.053	0.691362
	847.068	1.28815	861.07	0.59016	187.068	0.325002	188.077	0.691758
	847.093	1.2884	861.095	0.590309	187.093	0.323174	188.102	0.690766
	847.117	1.28699	861.12	0.592188	187.118	0.323294	188.127	0.690082
	847.142	1.28871	861.144	0.592341	187.142	0.325137	188.151	0.691494
	847.167	1.28765	861.169	0.591396	187.167	0.325419	188.176	0.690609
	847.191	1.28599	861.193	0.591108	187.192	0.325688	188.2	0.690126
	847.216	1.28627	861.218	0.591353	187.216	0.325717	188.225	0.689774
	847.24	1.28713	861.243	0.591225	187.241	0.32542	188.25	0.689318
	847.265	1.28634	861.267	0.593251	187.265	0.325522	188.274	0.689616
	847.29	1.28413	861.292	0.592115	187.29	0.325254	188.299	0.691046
	847.314	1.285	861.316	0.591999	187.315	0.324616	188.324	0.692015
	847.339	1.28716	861.341	0.592732	187.339	0.323902	188.348	0.689315
	847.364	1.28611	861.366	0.591095	187.364	0.324632	188.373	0.687797
	847.388	1.28639	861.39	0.590733	187.388	0.324765	188.397	0.688972
	847.413	1.28604	861.415	0.589372	187.413	0.324012	188.422	0.690114
	847.437	1.2862	861.44	0.590579	187.438	0.325558	188.447	0.690055
	847.462	1.28615	861.464	0.59063	187.462	0.32482	188.471	0.689489
	847.487	1.28545	861.489	0.589654	187.487	0.323811	188.496	0.689911
	847.511	1.2857	861.513	0.590113	187.511	0.323161	188.52	0.691199
	847.536	1.28509	861.538	0.590113	187.536	0.324244	188.545	0.691055
	847.56	1.28452	861.563	0.589807	187.561	0.324649	188.57	0.690752
	847.585	1.28555	861.587	0.589843	187.585	0.324386	188.594	0.690795
	847.61	1.28597	861.612	0.589696	187.61	0.325119	188.619	0.691636
	847.634	1.28464	861.636	0.589943	187.635	0.324365	188.643	0.69031
	847.659	1.28309	861.661	0.590569	187.659	0.324901	188.668	0.689798
	847.683	1.28416	861.686	0.590365	187.684	0.325304	188.693	0.690398
	847.708	1.28332	861.71	0.589682	187.708	0.324762	188.717	0.690485
	847.733	1.2823	861.735	0.589425	187.733	0.324541	188.742	0.690684
	847.757	1.2839	861.759	0.590225	187.758	0.324597	188.766	0.690974
	847.782	1.28531	861.784	0.589568	187.782	0.324297	188.791	0.688673
	847.807	1.28531	861.809	0.591436	187.807	0.324693	188.816	0.688631
	847.831	1.28382	861.833	0.591138	187.831	0.325793	188.84	0.689221
	847.856	1.28327	861.858	0.588448	187.856	0.324829	188.865	0.690506
	847.88	1.2854	861.882	0.589678	187.881	0.325	188.89	0.69171
	847.905	1.2852	861.907	0.590922	187.905	0.324804	188.914	0.689388
	847.93	1.28267	861.932	0.589147	187.93	0.324024	188.939	0.691293
	847.954	1.28529	861.956	0.588191	187.954	0.324373	188.963	0.69115
	847.979	1.28702	861.981	0.588752	187.979	0.324973	188.988	0.690524
	848.003	1.28642	862.006	0.589114	188.004	0.326138	189.013	0.691495
	848.028	1.28685	862.03	0.589898	188.028	0.326589	189.037	0.690343
	848.053	1.28735	862.055	0.590378	188.053	0.325481	189.062	0.689871
	848.077	1.28606	862.079	0.589589	188.077	0.324053	189.086	0.692196
	848.102	1.28602	862.104	0.588912	188.102	0.324808	189.111	0.691716
	848.126	1.28627	862.129	0.590153	188.127	0.324816	189.136	0.689607
	848.151	1.28666	862.153	0.588732	188.151	0.324621	189.16	0.68897
	848.176	1.28722	862.178	0.589288	188.176	0.325376	189.185	0.689121
	848.2	1.28792	862.202	0.590871	188.201	0.326468	189.209	0.689382
	848.225	1.28723	862.227	0.589316	188.225	0.327143	189.234	0.69032
	848.249	1.28819	862.252	0.589357	188.25	0.325163	189.259	0.6919
	848.274	1.28775	862.276	0.589706	188.274	0.32481	189.283	0.692301
	848.299	1.28701	862.301	0.589745	188.299	0.324949	189.308	0.692668
	848.323	1.2867	862.325	0.59	188.324	0.326805	189.333	0.692488
	848.348	1.28708	862.35	0.59091	188.348	0.325762	189.357	0.690888
	848.373	1.28847	862.375	0.590209	188.373	0.325784	189.382	0.690508
	848.397	1.28934	862.399	0.590486	188.397	0.326681	189.406	0.689845
	848.422	1.28912	862.424	0.589951	188.422	0.325188	189.431	0.690548
	848.446	1.28969	862.449	0.590624	188.447	0.325104	189.456	0.690024
	848.471	1.28988	862.473	0.59159	188.471	0.325111	189.48	0.690518
	848.496	1.28952	862.498	0.591368	188.496	0.325313	189.505	0.689735
	848.52	1.28927	862.522	0.589049	188.52	0.326749	189.529	0.689798
	848.545	1.29008	862.547	0.588843	188.545	0.324529	189.554	0.689893
	848.569	1.28874	862.572	0.589381	188.57	0.324481	189.579	0.690141
	848.594	1.28729	862.596	0.590085	188.594	0.325266	189.603	0.691691
	848.619	1.28787	862.621	0.589843	188.619	0.324919	189.628	0.691752
	848.643	1.28793	862.645	0.588417	188.643	0.326365	189.652	0.691467
	848.668	1.28756	862.67	0.590115	188.668	0.326581	189.677	0.689736
	848.692	1.28593	862.695	0.590517	188.693	0.324814	189.702	0.691491
	848.717	1.28743	862.719	0.589814	188.717	0.325454	189.726	0.691495
	848.742	1.28852	862.744	0.5898	188.742	0.324939	189.751	0.690903
	848.766	1.28682	862.768	0.589993	188.767	0.325692	189.775	0.691631
	848.791	1.28608	862.793	0.590106	188.791	0.326987	189.8	0.691487
	848.815	1.28685	862.818	0.591105	188.816	0.325633	189.825	0.690699
	848.84	1.28863	862.842	0.591127	188.84	0.324166	189.849	0.688386
	848.865	1.28785	862.867	0.590846	188.865	0.323039	189.874	0.68826
	848.889	1.28673	862.891	0.590257	188.89	0.324768	189.899	0.688133
	848.914	1.28785	862.916	0.591037	188.914	0.325586	189.923	0.690151
	848.939	1.28732	862.941	0.590688	188.939	0.324421	189.948	0.689813
	848.963	1.28543	862.965	0.588967	188.963	0.324567	189.972	0.69176
	848.988	1.28487	862.99	0.591118	188.988	0.324782	189.997	0.691734
	849.012	1.28413	863.015	0.590098	189.013	0.324919	190.022	0.691158
	849.037	1.28305	863.039	0.589818	189.037	0.32547	190.046	0.691459
	849.062	1.2832	863.064	0.591978	189.062	0.32502	190.071	0.690313
	849.086	1.28131	863.088	0.590976	189.086	0.324853	190.095	0.690558
	849.111	1.28178	863.113	0.589281	189.111	0.324842	190.12	0.690324
	849.135	1.28098	863.138	0.59035	189.136	0.326152	190.145	0.691091
	849.16	1.28077	863.162	0.592696	189.16	0.326162	190.169	0.691428
	849.185	1.27958	863.187	0.589739	189.185	0.326002	190.194	0.691779
	849.209	1.27898	863.211	0.589321	189.21	0.327694	190.218	0.692099
	849.234	1.28053	863.236	0.590419	189.234	0.326142	190.243	0.691498
	849.258	1.28032	863.261	0.590921	189.259	0.324763	190.268	0.691309
	849.283	1.27957	863.285	0.590601	189.283	0.324848	190.292	0.692698
	849.308	1.28115	863.31	0.590145	189.308	0.325621	190.317	0.690055
	849.332	1.28119	863.334	0.589837	189.333	0.324942	190.341	0.691335
	849.357	1.28093	863.359	0.591638	189.357	0.324516	190.366	0.69245
	849.382	1.28008	863.384	0.591242	189.382	0.325636	190.391	0.693158
	849.406	1.28022	863.408	0.589742	189.406	0.324081	190.415	0.691435
	849.431	1.27902	863.433	0.589901	189.431	0.322668	190.44	0.691825
	849.455	1.27922	863.457	0.590936	189.456	0.324706	190.465	0.692588
	849.48	1.27979	863.482	0.588619	189.48	0.327647	190.489	0.691502
	849.505	1.28073	863.507	0.589074	189.505	0.325294	190.514	0.691296
	849.529	1.28063	863.531	0.589056	189.529	0.324067	190.538	0.690462
	849.554	1.27995	863.556	0.589055	189.554	0.324177	190.563	0.690881
	849.578	1.2809	863.581	0.589479	189.579	0.32393	190.588	0.693214
	849.603	1.28106	863.605	0.585647	189.603	0.324394	190.612	0.691757
	849.628	1.28031	863.63	0.586259	189.628	0.326025	190.637	0.690575
	849.652	1.28021	863.654	0.591124	189.652	0.324912	190.661	0.691027
	849.677	1.28024	863.679	0.590824	189.677	0.324339	190.686	0.691143
	849.701	1.28098	863.704	0.590355	189.702	0.325639	190.711	0.691877
	849.726	1.28156	863.728	0.590857	189.726	0.326072	190.735	0.691048
	849.751	1.28116	863.753	0.589511	189.751	0.326954	190.76	0.692454
	849.775	1.28304	863.777	0.589547	189.776	0.324968	190.784	0.692079
	849.8	1.28276	863.802	0.588891	189.8	0.324908	190.809	0.691399
	849.824	1.28338	863.827	0.58874	189.825	0.327445	190.834	0.692517
	849.849	1.28407	863.851	0.590061	189.849	0.327895	190.858	0.693848
	849.874	1.28311	863.876	0.590881	189.874	0.326545	190.883	0.692441
	849.898	1.2851	863.9	0.590096	189.899	0.325327	190.908	0.694454
	849.923	1.2841	863.925	0.588554	189.923	0.325779	190.932	0.693847
	849.948	1.28443	863.95	0.589833	189.948	0.326378	190.957	0.694217
	849.972	1.28449	863.974	0.589558	189.972	0.325596	190.981	0.693831
	849.997	1.28242	863.999	0.589519	189.997	0.325359	191.006	0.692921
	850.021	1.28376	864.024	0.58997	190.022	0.326958	191.031	0.692906
	850.046	1.28592	864.048	0.590471	190.046	0.325576	191.055	0.692477
	850.071	1.28556	864.073	0.591158	190.071	0.325475	191.08	0.691425
	850.095	1.28498	864.097	0.591907	190.095	0.32563	191.104	0.691524
	850.12	1.28443	864.122	0.590872	190.12	0.324537	191.129	0.691407
	850.144	1.28451	864.147	0.591445	190.145	0.323559	191.154	0.689727
	850.169	1.28468	864.171	0.591404	190.169	0.325466	191.178	0.689393
	850.194	1.28431	864.196	0.589623	190.194	0.325207	191.203	0.690053
	850.218	1.28242	864.22	0.588356	190.219	0.323194	191.227	0.6904
	850.243	1.28323	864.245	0.591289	190.243	0.323121	191.252	0.691342
	850.267	1.28508	864.27	0.590717	190.268	0.324921	191.277	0.690068
	850.292	1.28438	864.294	0.589891	190.292	0.32423	191.301	0.691845
	850.317	1.2832	864.319	0.591338	190.317	0.32428	191.326	0.693012
	850.341	1.28304	864.343	0.591501	190.342	0.323651	191.35	0.690929
	850.366	1.28271	864.368	0.590824	190.366	0.323784	191.375	0.69065
	850.39	1.28343	864.393	0.590643	190.391	0.325842	191.4	0.691789
	850.415	1.28454	864.417	0.591424	190.415	0.32572	191.424	0.692172
	850.44	1.28289	864.442	0.589232	190.44	0.325269	191.449	0.690642
	850.464	1.28378	864.466	0.587649	190.465	0.324815	191.474	0.689818
	850.489	1.28588	864.491	0.590093	190.489	0.325035	191.498	0.690585
	850.514	1.28712	864.516	0.590012	190.514	0.325348	191.523	0.690189
	850.538	1.28643	864.54	0.590375	190.538	0.323751	191.547	0.69201
	850.563	1.28584	864.565	0.589676	190.563	0.323264	191.572	0.690735
	850.587	1.28538	864.59	0.589679	190.588	0.325533	191.597	0.688519
	850.612	1.28633	864.614	0.589493	190.612	0.325161	191.621	0.688546
	850.637	1.28685	864.639	0.589433	190.637	0.325541	191.646	0.688636
	850.661	1.28777	864.663	0.589733	190.661	0.327146	191.67	0.690456
	850.686	1.28595	864.688	0.591365	190.686	0.327353	191.695	0.690996
	850.71	1.28538	864.713	0.591793	190.711	0.325806	191.72	0.691338
	850.735	1.28472	864.737	0.589505	190.735	0.324976	191.744	0.690649
	850.76	1.28458	864.762	0.589894	190.76	0.323886	191.769	0.691191
	850.784	1.28414	864.786	0.589541	190.785	0.324256	191.793	0.690177
	850.809	1.28465	864.811	0.591048	190.809	0.325799	191.818	0.69044
	850.833	1.28586	864.836	0.590462	190.834	0.323529	191.843	0.691509
	850.858	1.28676	864.86	0.591234	190.858	0.323473	191.867	0.691064
	850.883	1.28436	864.885	0.591371	190.883	0.324686	191.892	0.690242
	850.907	1.28347	864.909	0.589993	190.908	0.324084	191.916	0.69024
	850.932	1.28428	864.934	0.59024	190.932	0.322769	191.941	0.690233
	850.957	1.28324	864.959	0.589887	190.957	0.323595	191.966	0.688724
	850.981	1.28229	864.983	0.589624	190.981	0.323657	191.99	0.689573
	851.006	1.28054	865.008	0.589787	191.006	0.324344	192.015	0.690683
	851.03	1.28186	865.032	0.589951	191.031	0.325529	192.04	0.691331
	851.055	1.28378	865.057	0.591254	191.055	0.325179	192.064	0.691646
	851.08	1.28504	865.082	0.590193	191.08	0.325869	192.089	0.692654
	851.104	1.28747	865.106	0.589575	191.104	0.324627	192.113	0.691805
	851.129	1.28613	865.131	0.590454	191.129	0.32577	192.138	0.69151
	851.153	1.28569	865.156	0.58968	191.154	0.328115	192.163	0.691524
	851.178	1.28704	865.18	0.588998	191.178	0.326161	192.187	0.692105
	851.203	1.28766	865.205	0.589666	191.203	0.324743	192.212	0.691155
	851.227	1.28684	865.229	0.590793	191.227	0.325394	192.236	0.690481
	851.252	1.28637	865.254	0.591028	191.252	0.325573	192.261	0.690922
	851.276	1.2861	865.279	0.591155	191.277	0.325827	192.286	0.689694
	851.301	1.28731	865.303	0.591275	191.301	0.323266	192.31	0.689402
	851.326	1.28884	865.328	0.59038	191.326	0.322815	192.335	0.689712
	851.35	1.2887	865.352	0.590458	191.351	0.32533	192.359	0.689895
	851.375	1.28683	865.377	0.590732	191.375	0.325031	192.384	0.689313
	851.399	1.28603	865.402	0.590516	191.4	0.325435	192.409	0.68904
	851.424	1.28427	865.426	0.589484	191.424	0.324914	192.433	0.688895
	851.449	1.28422	865.451	0.59045	191.449	0.323805	192.458	0.688775
	851.473	1.28468	865.475	0.590794	191.474	0.323822	192.483	0.689691
	851.498	1.28824	865.5	0.590759	191.498	0.324859	192.507	0.690227
	851.523	1.28658	865.525	0.591635	191.523	0.32493	192.532	0.689241
	851.547	1.28464	865.549	0.590635	191.547	0.324988	192.556	0.688504
	851.572	1.28436	865.574	0.590726	191.572	0.326309	192.581	0.688275
	851.596	1.2844	865.599	0.588251	191.597	0.326046	192.606	0.690813
	851.621	1.28429	865.623	0.58854	191.621	0.325152	192.63	0.690764
	851.646	1.28541	865.648	0.590411	191.646	0.325306	192.655	0.689681
	851.67	1.28669	865.672	0.59119	191.67	0.324513	192.679	0.688332
	851.695	1.28617	865.697	0.591277	191.695	0.322996	192.704	0.689851
	851.719	1.28585	865.722	0.592252	191.72	0.325306	192.729	0.690408
	851.744	1.28658	865.746	0.590506	191.744	0.325448	192.753	0.69115
	851.769	1.28615	865.771	0.590079	191.769	0.323398	192.778	0.688405
	851.793	1.28564	865.795	0.589615	191.794	0.325069	192.802	0.687692
	851.818	1.28585	865.82	0.590577	191.818	0.324375	192.827	0.690059
	851.842	1.28775	865.845	0.588048	191.843	0.324567	192.852	0.688829
	851.867	1.28624	865.869	0.588709	191.867	0.324734	192.876	0.6894
	851.892	1.2853	865.894	0.590871	191.892	0.324016	192.901	0.690017
	851.916	1.28529	865.918	0.590861	191.917	0.325091	192.925	0.690203
	851.941	1.28554	865.943	0.591345	191.941	0.326125	192.95	0.68944
	851.965	1.28483	865.968	0.590033	191.966	0.325871	192.975	0.689033
	851.99	1.28443	865.992	0.589766	191.99	0.325673	192.999	0.689857
	852.015	1.28386	866.017	0.590979	192.015	0.325275	193.024	0.690439
	852.039	1.28287	866.041	0.589839	192.04	0.324845	193.049	0.691111
	852.064	1.28312	866.066	0.592428	192.064	0.324903	193.073	0.689679
	852.089	1.28297	866.091	0.592336	192.089	0.325128	193.098	0.689368
	852.113	1.2839	866.115	0.590917	192.113	0.325802	193.122	0.69049
	852.138	1.28606	866.14	0.590654	192.138	0.32501	193.147	0.69163
	852.162	1.28475	866.165	0.590856	192.163	0.324734	193.172	0.689404
	852.187	1.28526	866.189	0.591011	192.187	0.325102	193.196	0.689469
	852.212	1.28585	866.214	0.589498	192.212	0.325668	193.221	0.689968
	852.236	1.28587	866.238	0.589142	192.236	0.326151	193.245	0.691038
	852.261	1.28379	866.263	0.590164	192.261	0.325845	193.27	0.690443
	852.285	1.28326	866.288	0.590168	192.286	0.325105	193.295	0.690555
	852.31	1.28581	866.312	0.590762	192.31	0.326522	193.319	0.691021
	852.335	1.28657	866.337	0.590589	192.335	0.324734	193.344	0.690652
	852.359	1.28353	866.361	0.590253	192.36	0.323267	193.368	0.690347
	852.384	1.2822	866.386	0.588909	192.384	0.32262	193.393	0.690302
	852.408	1.28548	866.411	0.589717	192.409	0.323379	193.418	0.692102
	852.433	1.28451	866.435	0.589835	192.433	0.325457	193.442	0.692341
	852.458	1.28212	866.46	0.59136	192.458	0.326074	193.467	0.693455
	852.482	1.28401	866.484	0.591024	192.483	0.32411	193.491	0.693074
	852.507	1.28382	866.509	0.589796	192.507	0.323017	193.516	0.691215
	852.532	1.28223	866.534	0.591424	192.532	0.325483	193.541	0.691375
	852.556	1.28366	866.558	0.591234	192.556	0.325776	193.565	0.690432
	852.581	1.28416	866.583	0.589429	192.581	0.326601	193.59	0.690687
	852.605	1.28372	866.607	0.589185	192.606	0.325827	193.615	0.690894
	852.63	1.28447	866.632	0.590076	192.63	0.325059	193.639	0.691694
	852.655	1.28754	866.657	0.589879	192.655	0.326417	193.664	0.69124
	852.679	1.28817	866.681	0.589515	192.679	0.326107	193.688	0.691395
	852.704	1.2862	866.706	0.590053	192.704	0.323257	193.713	0.691536
	852.728	1.28642	866.731	0.590736	192.729	0.324649	193.738	0.690017
	852.753	1.2873	866.755	0.592168	192.753	0.323585	193.762	0.690234
	852.778	1.28719	866.78	0.590792	192.778	0.32464	193.787	0.689515
	852.802	1.28589	866.804	0.590059	192.802	0.325373	193.811	0.689871
	852.827	1.28775	866.829	0.591599	192.827	0.326263	193.836	0.690387
	852.851	1.28824	866.854	0.588992	192.852	0.325461	193.861	0.691303
	852.876	1.28571	866.878	0.58995	192.876	0.325363	193.885	0.691309
	852.901	1.28377	866.903	0.591504	192.901	0.324608	193.91	0.690703
	852.925	1.28459	866.927	0.589552	192.926	0.324647	193.934	0.690963
	852.95	1.28603	866.952	0.588778	192.95	0.32569	193.959	0.691706
	852.974	1.28649	866.977	0.589974	192.975	0.324911	193.984	0.690065
	852.999	1.28823	867.001	0.590577	192.999	0.325379	194.008	0.6894
	853.024	1.28812	867.026	0.591568	193.024	0.32755	194.033	0.690687
	853.048	1.28573	867.05	0.590978	193.049	0.327213	194.058	0.689731
	853.073	1.28651	867.075	0.5911	193.073	0.326631	194.082	0.68994
	853.098	1.28927	867.1	0.591699	193.098	0.324589	194.107	0.690832
	853.122	1.28933	867.124	0.592244	193.122	0.323853	194.131	0.691454
	853.147	1.28961	867.149	0.592362	193.147	0.32487	194.156	0.690236
	853.171	1.28888	867.174	0.591426	193.172	0.325628	194.181	0.69027
	853.196	1.28962	867.198	0.590265	193.196	0.326127	194.205	0.691604
	853.221	1.28772	867.223	0.590236	193.221	0.325423	194.23	0.694411
	853.245	1.28849	867.247	0.589053	193.245	0.324769	194.254	0.693277
	853.27	1.28909	867.272	0.589693	193.27	0.324424	194.279	0.692714
	853.294	1.28998	867.297	0.592016	193.295	0.324995	194.304	0.692347
	853.319	1.28891	867.321	0.591805	193.319	0.326541	194.328	0.694067
	853.344	1.28748	867.346	0.590925	193.344	0.325979	194.353	0.691441
	853.368	1.2867	867.37	0.589816	193.369	0.324766	194.377	0.690715
	853.393	1.28809	867.395	0.591135	193.393	0.325167	194.402	0.692516
	853.417	1.28707	867.42	0.590237	193.418	0.325837	194.427	0.690844
	853.442	1.28862	867.444	0.589816	193.442	0.325275	194.451	0.690139
	853.467	1.28909	867.469	0.58998	193.467	0.324154	194.476	0.690724
	853.491	1.28834	867.493	0.590056	193.492	0.324072	194.5	0.691218
	853.516	1.28875	867.518	0.591017	193.516	0.324971	194.525	0.690938
	853.54	1.28903	867.543	0.591293	193.541	0.323073	194.55	0.691452
	853.565	1.28968	867.567	0.590155	193.565	0.323554	194.574	0.691892
	853.59	1.28897	867.592	0.590062	193.59	0.324046	194.599	0.690531
	853.614	1.28883	867.616	0.590537	193.615	0.325026	194.624	0.691479
	853.639	1.29022	867.641	0.592633	193.639	0.324185	194.648	0.691795
	853.664	1.29006	867.666	0.593628	193.664	0.325305	194.673	0.691586
	853.688	1.28868	867.69	0.59219	193.688	0.32757	194.697	0.693117
	853.713	1.28973	867.715	0.59152	193.713	0.327923	194.722	0.692285
	853.737	1.28958	867.74	0.589328	193.738	0.326343	194.747	0.691815
	853.762	1.28883	867.764	0.588555	193.762	0.324222	194.771	0.691578
	853.787	1.28711	867.789	0.589827	193.787	0.325343	194.796	0.692273
	853.811	1.28949	867.813	0.591671	193.811	0.324003	194.82	0.691869
	853.836	1.28878	867.838	0.592574	193.836	0.323438	194.845	0.691749
	853.86	1.28813	867.863	0.592027	193.861	0.324893	194.87	0.691607
	853.885	1.28825	867.887	0.591805	193.885	0.324741	194.894	0.690431
	853.91	1.28863	867.912	0.590924	193.91	0.324158	194.919	0.689929
	853.934	1.28719	867.936	0.590487	193.935	0.325991	194.943	0.690058
	853.959	1.28769	867.961	0.590391	193.959	0.325039	194.968	0.690879
	853.983	1.28795	867.986	0.58975	193.984	0.32524	194.993	0.691694
	854.008	1.28836	868.01	0.59083	194.008	0.325776	195.017	0.690555
	854.033	1.28663	868.035	0.59063	194.033	0.325704	195.042	0.689969
	854.057	1.28703	868.059	0.590736	194.058	0.32544	195.066	0.690463
	854.082	1.28883	868.084	0.590655	194.082	0.326463	195.091	0.691783
	854.107	1.29112	868.109	0.591489	194.107	0.327241	195.116	0.692235
	854.131	1.29238	868.133	0.59004	194.131	0.326558	195.14	0.691142
	854.156	1.29093	868.158	0.589222	194.156	0.326439	195.165	0.690115
	854.18	1.29046	868.182	0.590157	194.181	0.324365	195.19	0.689748
	854.205	1.28821	868.207	0.590347	194.205	0.32385	195.214	0.691804
	854.23	1.28842	868.232	0.590728	194.23	0.324936	195.239	0.690679
	854.254	1.28965	868.256	0.591586	194.254	0.324177	195.263	0.690403
	854.279	1.29145	868.281	0.590873	194.279	0.323574	195.288	0.690666
	854.303	1.29011	868.306	0.591129	194.304	0.3236	195.313	0.690847
	854.328	1.28729	868.33	0.589355	194.328	0.325357	195.337	0.690975
	854.353	1.28607	868.355	0.589453	194.353	0.327327	195.362	0.690605
	854.377	1.28944	868.379	0.590569	194.377	0.326278	195.386	0.690747
	854.402	1.29058	868.404	0.590458	194.402	0.325427	195.411	0.6907
	854.426	1.28959	868.429	0.590911	194.427	0.32296	195.436	0.688992
	854.451	1.28705	868.453	0.590038	194.451	0.324743	195.46	0.689197
	854.476	1.28621	868.478	0.589961	194.476	0.325666	195.485	0.68921
	854.5	1.28525	868.502	0.590309	194.501	0.324704	195.509	0.688356
	854.525	1.28771	868.527	0.591822	194.525	0.325744	195.534	0.68968
	854.549	1.2886	868.552	0.591556	194.55	0.324598	195.559	0.689403
	854.574	1.28736	868.576	0.590066	194.574	0.325818	195.583	0.689945
	854.599	1.28915	868.601	0.590315	194.599	0.324901	195.608	0.690714
	854.623	1.28877	868.625	0.590515	194.624	0.324244	195.633	0.69071
	854.648	1.28775	868.65	0.590585	194.648	0.323571	195.657	0.690856
	854.673	1.28848	868.675	0.591127	194.673	0.322988	195.682	0.689934
	854.697	1.28723	868.699	0.591728	194.697	0.324288	195.706	0.691148
	854.722	1.28712	868.724	0.591617	194.722	0.324953	195.731	0.690579
[truncated: 458 more rows]
