# Supplementary material for: A genetically encoded sensor for in vivo imaging of orexin neuropeptides
Source: Nat Methods. 2022 Feb 10;19(2):231–41. doi: 10.1038/s41592-021-01390-2 (PMC8831244; doi:10.1038/s41592-021-01390-2)
Supplement: Source Data Fig. 5 — Source data from the tracking of orexin dynamics across sleep–wake cycles. [file 41592_2021_1390_MOESM9_ESM.xlsx]

## Sheet: Panel B_nontreated_DFF
t	DFF
48.0017	0.687556
48.0033	0.689074
48.005	0.686919
48.0067	0.687131
48.0083	0.688545
48.01	0.688288
48.0117	0.686907
48.0133	0.684739
48.015	0.687158
48.0167	0.688821
48.0183	0.689818
48.02	0.690634
48.0217	0.690428
48.0233	0.690883
48.025	0.692188
48.0267	0.693289
48.0283	0.693896
48.03	0.695871
48.0317	0.697058
48.0333	0.696507
48.035	0.695362
48.0367	0.696823
48.0383	0.695957
48.04	0.697026
48.0417	0.699798
48.0433	0.698691
48.045	0.699403
48.0467	0.70187
48.0483	0.70349
48.05	0.70401
48.0517	0.705159
48.0533	0.705749
48.055	0.705314
48.0567	0.705725
48.0583	0.706417
48.06	0.705282
48.0617	0.705495
48.0633	0.706714
48.065	0.707381
48.0667	0.708462
48.0683	0.708247
48.07	0.708506
48.0717	0.709427
48.0733	0.708872
48.075	0.707139
48.0767	0.706138
48.0783	0.706293
48.08	0.706131
48.0817	0.704297
48.0833	0.70441
48.085	0.705648
48.0867	0.707392
48.0883	0.706077
48.09	0.70345
48.0917	0.704153
48.0933	0.703598
48.095	0.703667
48.0967	0.703414
48.0983	0.701451
48.1	0.697149
48.1017	0.693458
48.1033	0.693323
48.105	0.692224
48.1067	0.69169
48.1083	0.692316
48.11	0.691419
48.1117	0.692063
48.1133	0.68985
48.115	0.68842
48.1167	0.687561
48.1183	0.687225
48.12	0.687255
48.1217	0.687249
48.1233	0.687399
48.125	0.688477
48.1267	0.687616
48.1283	0.685574
48.13	0.686411
48.1317	0.687356
48.1333	0.687472
48.135	0.687292
48.1367	0.686769
48.1383	0.688408
48.14	0.689582
48.1417	0.69027
48.1433	0.691828
48.145	0.691628
48.1467	0.690974
48.1483	0.692104
48.15	0.693915
48.1517	0.694144
48.1533	0.69562
48.155	0.694264
48.1567	0.694116
48.1583	0.693151
48.16	0.691645
48.1617	0.692657
48.1633	0.691047
48.165	0.690533
48.1667	0.687957
48.1683	0.688553
48.17	0.687682
48.1717	0.687476
48.1733	0.687244
48.175	0.68871
48.1767	0.69083
48.1783	0.688938
48.18	0.68759
48.1817	0.687253
48.1833	0.68893
48.185	0.688825
48.1867	0.689847
48.1883	0.688965
48.19	0.689801
48.1917	0.691862
48.1933	0.692015
48.195	0.690724
48.1967	0.689237
48.1983	0.688586
48.2	0.691317
48.2017	0.690477
48.2033	0.690616
48.205	0.692779
48.2067	0.694032
48.2083	0.6947
48.21	0.694188
48.2117	0.695137
48.2133	0.695671
48.215	0.695495
48.2167	0.694375
48.2183	0.695214
48.22	0.695878
48.2217	0.696282
48.2233	0.696318
48.225	0.696449
48.2267	0.695678
48.2283	0.695102
48.23	0.695212
48.2317	0.692897
48.2333	0.693768
48.235	0.693699
48.2367	0.693357
48.2383	0.692305
48.24	0.691729
48.2417	0.691811
48.2433	0.691443
48.245	0.691003
48.2467	0.691004
48.2483	0.693441
48.25	0.693562
48.2517	0.690424
48.2533	0.689243
48.255	0.68826
48.2567	0.687736
48.2583	0.688294
48.26	0.686777
48.2617	0.687133
48.2633	0.687477
48.265	0.688469
48.2667	0.687068
48.2683	0.684829
48.27	0.683593
48.2717	0.682675
48.2733	0.684133
48.275	0.684403
48.2767	0.683522
48.2783	0.683691
48.28	0.684632
48.2817	0.684065
48.2833	0.682703
48.285	0.683791
48.2867	0.685388
48.2883	0.682586
48.29	0.6834
48.2917	0.682532
48.2933	0.682451
48.295	0.68206
48.2967	0.681342
48.2983	0.681618
48.3	0.680987
48.3017	0.681181
48.3033	0.679658
48.305	0.679412
48.3067	0.679497
48.3083	0.680611
48.31	0.67985
48.3117	0.679054
48.3133	0.679119
48.315	0.678752
48.3167	0.677606
48.3183	0.676257
48.32	0.677671
48.3217	0.67839
48.3233	0.679343
48.325	0.680922
48.3267	0.680948
48.3283	0.680546
48.33	0.681027
48.3317	0.6812
48.3333	0.684195
48.335	0.684633
48.3367	0.684321
48.3383	0.683099
48.34	0.684723
48.3417	0.685785
48.3433	0.687342
48.345	0.688012
48.3467	0.689476
48.3483	0.689825
48.35	0.690899
48.3517	0.694413
48.3533	0.696642
48.355	0.696425
48.3567	0.696137
48.3583	0.695135
48.36	0.696394
48.3617	0.696994
48.3633	0.696271
48.365	0.697028
48.3667	0.697584
48.3683	0.698577
48.37	0.699985
48.3717	0.699214
48.3733	0.699524
48.375	0.699466
48.3767	0.698849
48.3783	0.699226
48.38	0.700966
48.3817	0.699051
48.3833	0.700566
48.385	0.702476
48.3867	0.704143
48.3883	0.703595
48.39	0.7016
48.3917	0.699768
48.3933	0.700653
48.395	0.699478
48.3967	0.69966
48.3983	0.700303
48.4	0.699447
48.4017	0.699909
48.4033	0.697905
48.405	0.698853
48.4067	0.699811
48.4083	0.699814
48.41	0.699721
48.4117	0.700962
48.4133	0.701218
48.415	0.703549
48.4167	0.702771
48.4183	0.705008
48.42	0.702914
48.4217	0.703254
48.4233	0.703328
48.425	0.704143
48.4267	0.702823
48.4283	0.700486
48.43	0.702333
48.4317	0.703125
48.4333	0.702168
48.435	0.699577
48.4367	0.70032
48.4383	0.698995
48.44	0.699732
48.4417	0.699192
48.4433	0.699323
48.445	0.697834
48.4467	0.69685
48.4483	0.696819
48.45	0.698313
48.4517	0.697424
48.4533	0.697188
48.455	0.698275
48.4567	0.69543
48.4583	0.695182
48.46	0.695341
48.4617	0.695339
48.4633	0.694872
48.465	0.695427
48.4667	0.696438
48.4683	0.697086
48.47	0.695631
48.4717	0.693555
48.4733	0.69349
48.475	0.695722
48.4767	0.694163
48.4783	0.695629
48.48	0.695448
48.4817	0.695261
48.4833	0.695204
48.485	0.694995
48.4867	0.695026
48.4883	0.695691
48.49	0.6962
48.4917	0.694787
48.4933	0.694578
48.495	0.696335
48.4967	0.696397
48.4983	0.694725
48.5	0.693544
48.5017	0.693759
48.5033	0.697207
48.505	0.698705
48.5067	0.698779
48.5083	0.699201
48.51	0.698552
48.5117	0.69769
48.5133	0.696372
48.515	0.696657
48.5167	0.69751
48.5183	0.697847
48.52	0.69992
48.5217	0.698959
48.5233	0.698409
48.525	0.698124
48.5267	0.698593
48.5283	0.698918
48.53	0.698478
48.5317	0.695974
48.5333	0.696094
48.535	0.696128
48.5367	0.694196
48.5383	0.692342
48.54	0.692166
48.5417	0.691598
48.5433	0.691057
48.545	0.689284
48.5467	0.69013
48.5483	0.689827
48.55	0.688019
48.5517	0.687568
48.5533	0.686357
48.555	0.68623
48.5567	0.685814
48.5583	0.685232
48.56	0.685443
48.5617	0.685311
48.5633	0.683915
48.565	0.682601
48.5667	0.681286
48.5683	0.680996
48.57	0.681135
48.5717	0.680442
48.5733	0.679107
48.575	0.677914
48.5767	0.677699
48.5783	0.678305
48.58	0.679918
48.5817	0.681255
48.5833	0.681372
48.585	0.680708
48.5867	0.681961
48.5883	0.681736
48.59	0.683864
48.5917	0.681318
48.5933	0.682419
48.595	0.68017
48.5967	0.679796
48.5983	0.679576
48.6	0.678678
48.6017	0.67945
48.6033	0.679813
48.605	0.676788
48.6067	0.676678
48.6083	0.677576
48.61	0.678333
48.6117	0.67631
48.6133	0.674836
48.615	0.673321
48.6167	0.672629
48.6183	0.673702
48.62	0.674384
48.6217	0.673318
48.6233	0.673581
48.625	0.674195
48.6267	0.673427
48.6283	0.675814
48.63	0.676519
48.6317	0.676585
48.6333	0.679143
48.635	0.677459
48.6367	0.67645
48.6383	0.674579
48.64	0.676527
48.6417	0.678006
48.6433	0.679434
48.645	0.678636
48.6467	0.6782
48.6483	0.678424
48.65	0.678844
48.6517	0.678713
48.6533	0.678056
48.655	0.678299
48.6567	0.676795
48.6583	0.67616
48.66	0.675318
48.6617	0.675997
48.6633	0.675432
48.665	0.674872
48.6667	0.674221
48.6683	0.673947
48.67	0.673531
48.6717	0.676102
48.6733	0.677652
48.675	0.676736
48.6767	0.675587
48.6783	0.677493
48.68	0.678555
48.6817	0.676401
48.6833	0.675307
48.685	0.675387
48.6867	0.674585
48.6883	0.674735
48.69	0.676578
48.6917	0.676949
48.6933	0.677664
48.695	0.677691
48.6967	0.678809
48.6983	0.680188
48.7	0.680849
48.7017	0.679687
48.7033	0.680395
48.705	0.680763
48.7067	0.680354
48.7083	0.680199
48.71	0.681096
48.7117	0.679929
48.7133	0.680441
48.715	0.680579
48.7167	0.679849
48.7183	0.678797
48.72	0.678458
48.7217	0.67893
48.7233	0.680917
48.725	0.680225
48.7267	0.680662
48.7283	0.681154
48.73	0.680055
48.7317	0.68007
48.7333	0.680715
48.735	0.682392
48.7367	0.681508
48.7383	0.680417
48.74	0.680695
48.7417	0.681871
48.7433	0.682399
48.745	0.682302
48.7467	0.681636
48.7483	0.682025
48.75	0.683316
48.7517	0.683827
48.7533	0.682474
48.755	0.681569
48.7567	0.683349
48.7583	0.682892
48.76	0.683027
48.7617	0.682609
48.7633	0.683643
48.765	0.682901
48.7667	0.68321
48.7683	0.683248
48.77	0.684938
48.7717	0.685344
48.7733	0.686089
48.775	0.685524
48.7767	0.68529
48.7783	0.684633
48.78	0.683215
48.7817	0.681887
48.7833	0.683965
48.785	0.683927
48.7867	0.683848
48.7883	0.683806
48.79	0.684868
48.7917	0.685274
48.7933	0.683974
48.795	0.684387
48.7967	0.685024
48.7983	0.684814
48.8	0.686193
48.8017	0.685918
48.8033	0.685802
48.805	0.684942
48.8067	0.686298
48.8083	0.686612
48.81	0.686379
48.8117	0.686412
48.8133	0.686803
48.815	0.688186
48.8167	0.688872
48.8183	0.689524
48.82	0.691063
48.8217	0.689991
48.8233	0.689813
48.825	0.688566
48.8267	0.686738
48.8283	0.685579
48.83	0.68545
48.8317	0.685001
48.8333	0.684956
48.835	0.684462
48.8367	0.682682
48.8383	0.681004
48.84	0.681756
48.8417	0.679671
48.8433	0.682158
48.845	0.680847
48.8467	0.681274
48.8483	0.682302
48.85	0.682055
48.8517	0.682883
48.8533	0.682262
48.855	0.679865
48.8567	0.68137
48.8583	0.681681
48.86	0.680809
48.8617	0.680796
48.8633	0.6815
48.865	0.681075
48.8667	0.683142
48.8683	0.684577
48.87	0.684614
48.8717	0.682801
48.8733	0.682766
48.875	0.681759
48.8767	0.681768
48.8783	0.682751
48.88	0.68279
48.8817	0.681673
48.8833	0.681875
48.885	0.680114
48.8867	0.68067
48.8883	0.681812
48.89	0.682281
48.8917	0.681087
48.8933	0.679516
48.895	0.679211
48.8967	0.678154
48.8983	0.680771
48.9	0.679899
48.9017	0.68016
48.9033	0.682155
48.905	0.680893
48.9067	0.68237
48.9083	0.68314
48.91	0.682288
48.9117	0.68422
48.9133	0.684527
48.915	0.684028
48.9167	0.683089
48.9183	0.682587
48.92	0.683562
48.9217	0.681437
48.9233	0.679682
48.925	0.678606
48.9267	0.679326
48.9283	0.680108
48.93	0.677227
48.9317	0.676884
48.9333	0.676601
48.935	0.677226
48.9367	0.676327
48.9383	0.677827
48.94	0.676175
48.9417	0.676454
48.9433	0.675891
48.945	0.674994
48.9467	0.674462
48.9483	0.675193
48.95	0.674784
48.9517	0.674906
48.9533	0.674247
48.955	0.673571
48.9567	0.673229
48.9583	0.672415
48.96	0.672087
48.9617	0.67177
48.9633	0.671729
48.965	0.672961
48.9667	0.672167
48.9683	0.670967
48.97	0.671663
48.9717	0.673057
48.9733	0.673941
48.975	0.673633
48.9767	0.672361
48.9783	0.669592
48.98	0.670958
48.9817	0.670779
48.9833	0.672128
48.985	0.671082
48.9867	0.670609
48.9883	0.670894
48.99	0.673452
48.9917	0.671502
48.9933	0.668157
48.995	0.667497
48.9967	0.666036
48.9983	0.665603
49	0.663243
49.0017	0.662158
49.0033	0.660733
49.005	0.66187
49.0067	0.663362
49.0083	0.661761
49.01	0.661513
49.0117	0.661825
49.0133	0.662837
49.015	0.661727
49.0167	0.662031
49.0183	0.66192
49.02	0.660512
49.0217	0.658502
49.0233	0.658708
49.025	0.658846
49.0267	0.660578
49.0283	0.659526
49.03	0.659075
49.0317	0.661538
49.0333	0.662763
49.035	0.660333
49.0367	0.659342
49.0383	0.660674
49.04	0.659638
49.0417	0.658009
49.0433	0.658297
49.045	0.65876
49.0467	0.658585
49.0483	0.659794
49.05	0.659407
49.0517	0.659099
49.0533	0.659209
49.055	0.65942
49.0567	0.658964
49.0583	0.65791
49.06	0.657429
49.0617	0.659298
49.0633	0.659917
49.065	0.660896
49.0667	0.661507
49.0683	0.661172
49.07	0.661006
49.0717	0.660405
49.0733	0.661632
49.075	0.661287
49.0767	0.662061
49.0783	0.66287
49.08	0.662528
49.0817	0.662443
49.0833	0.662001
49.085	0.662055
49.0867	0.662118
49.0883	0.66276
49.09	0.664194
49.0917	0.662936
49.0933	0.663324
49.095	0.663427
49.0967	0.662921
49.0983	0.662423
49.1	0.6618
49.1017	0.662066
49.1033	0.661127
49.105	0.660741
49.1067	0.661959
49.1083	0.661835
49.11	0.661652
49.1117	0.66123
49.1133	0.66023
49.115	0.658987
49.1167	0.659425
49.1183	0.65762
49.12	0.65739
49.1217	0.657885
49.1233	0.658458
49.125	0.657594
49.1267	0.658186
49.1283	0.657323
49.13	0.656771
49.1317	0.655266
49.1333	0.654479
49.135	0.651894
49.1367	0.652455
49.1383	0.651455
49.14	0.65145
49.1417	0.651469
49.1433	0.65098
49.145	0.651987
49.1467	0.651201
49.1483	0.65055
49.15	0.647325
49.1517	0.648097
49.1533	0.647721
49.155	0.647353
49.1567	0.648
49.1583	0.647862
49.16	0.647679
49.1617	0.647153
49.1633	0.645151
49.165	0.645273
49.1667	0.644987
49.1683	0.647094
49.17	0.646497
49.1717	0.645646
49.1733	0.647911
49.175	0.649335
49.1767	0.647963
49.1783	0.647885
49.18	0.647125
49.1817	0.649145
49.1833	0.649399
49.185	0.649789
49.1867	0.651369
49.1883	0.652047
49.19	0.650927
49.1917	0.649779
49.1933	0.647992
49.195	0.64714
49.1967	0.648543
49.1983	0.648124
49.2	0.647252
49.2017	0.647581
49.2033	0.648899
49.205	0.650573
49.2067	0.650586
49.2083	0.650937
49.21	0.650195
49.2117	0.651241
49.2133	0.649174
49.215	0.650188
49.2167	0.648705
49.2183	0.64754
49.22	0.649075
49.2217	0.647682
49.2233	0.64735
49.225	0.648275
49.2267	0.646672
49.2283	0.648221
49.23	0.649677
49.2317	0.648799
49.2333	0.648629
49.235	0.645257
49.2367	0.644899
49.2383	0.64432
49.24	0.644681
49.2417	0.643638
49.2433	0.644926
49.245	0.645624
49.2467	0.645481
49.2483	0.646243
49.25	0.647601
49.2517	0.650894
49.2533	0.650535
49.255	0.652318
49.2567	0.6514
49.2583	0.649357
49.26	0.649848
49.2617	0.650405
49.2633	0.650845
49.265	0.651188
49.2667	0.653691
49.2683	0.653466
49.27	0.652582
49.2717	0.652492
49.2733	0.6522
49.275	0.65009
49.2767	0.648943
49.2783	0.646342
49.28	0.646974
49.2817	0.647796
49.2833	0.646502
49.285	0.645975
49.2867	0.648412
49.2883	0.648879
49.29	0.648584
49.2917	0.651169
49.2933	0.652596
49.295	0.652171
49.2967	0.653362
49.2983	0.653963
49.3	0.651691
49.3017	0.652175
49.3033	0.650079
49.305	0.649265
49.3067	0.648261
49.3083	0.649348
49.31	0.649308
49.3117	0.649507
49.3133	0.648734
49.315	0.646373
49.3167	0.644666
49.3183	0.645228
49.32	0.646615
49.3217	0.646598
49.3233	0.647294
49.325	0.648289
49.3267	0.647572
49.3283	0.647929
49.33	0.648126
49.3317	0.647892
49.3333	0.649328
49.335	0.649694
49.3367	0.647335
49.3383	0.647419
49.34	0.646005
49.3417	0.646363
49.3433	0.646338
49.345	0.646193
49.3467	0.645383
49.3483	0.645903
49.35	0.646544
49.3517	0.64508
49.3533	0.641921
49.355	0.641096
49.3567	0.641042
49.3583	0.641408
49.36	0.641994
49.3617	0.641545
49.3633	0.640811
49.365	0.641227
49.3667	0.642521
49.3683	0.642657
49.37	0.644487
49.3717	0.643592
49.3733	0.64208
49.375	0.642061
49.3767	0.642072
49.3783	0.643199
49.38	0.643365
49.3817	0.64309
49.3833	0.642871
49.385	0.644218
49.3867	0.644233
49.3883	0.645347
49.39	0.646615
49.3917	0.645969
49.3933	0.646058
49.395	0.645824
49.3967	0.646013
49.3983	0.646244
49.4	0.649627
49.4017	0.650959
49.4033	0.650213
49.405	0.650701
49.4067	0.650349
49.4083	0.651959
49.41	0.649812
49.4117	0.64993
49.4133	0.650721
49.415	0.651391
49.4167	0.652006
49.4183	0.652924
49.42	0.651306
49.4217	0.651412
49.4233	0.651825
49.425	0.650433
49.4267	0.650121
49.4283	0.649367
49.43	0.649663
49.4317	0.650258
49.4333	0.649131
49.435	0.647657
49.4367	0.648044
49.4383	0.647215
49.44	0.647679
49.4417	0.64784
49.4433	0.64945
49.445	0.652875
49.4467	0.652677
49.4483	0.652091
49.45	0.654952
49.4517	0.654787
49.4533	0.654868
49.455	0.653733
49.4567	0.652016
49.4583	0.652248
49.46	0.653566
49.4617	0.655857
49.4633	0.65685
49.465	0.658143
49.4667	0.657561
49.4683	0.658155
49.47	0.65878
49.4717	0.659705
49.4733	0.660842
49.475	0.660777
49.4767	0.659881
49.4783	0.660749
49.48	0.660283
49.4817	0.659764
49.4833	0.659303
49.485	0.65825
49.4867	0.660456
49.4883	0.661058
49.49	0.661653
49.4917	0.663821
49.4933	0.662926
49.495	0.662161
49.4967	0.663709
49.4983	0.66486
49.5	0.666124
49.5017	0.665183
49.5033	0.663983
49.505	0.668122
49.5067	0.66872
49.5083	0.669745
49.51	0.670574
49.5117	0.669616
49.5133	0.668612
49.515	0.668374
49.5167	0.667988
49.5183	0.666406
49.52	0.667108
49.5217	0.666215
49.5233	0.666085
49.525	0.666952
49.5267	0.667986
49.5283	0.669801
49.53	0.670228
49.5317	0.67174
49.5333	0.671185
49.535	0.671833
49.5367	0.671504
49.5383	0.6714
49.54	0.671813
49.5417	0.671207
49.5433	0.669512
49.545	0.668729
49.5467	0.668904
49.5483	0.66963
49.55	0.667672
49.5517	0.669348
49.5533	0.669194
49.555	0.669723
49.5567	0.671744
49.5583	0.67256
49.56	0.67407
49.5617	0.675581
49.5633	0.675413
49.565	0.67621
49.5667	0.677355
49.5683	0.678273
49.57	0.676842
49.5717	0.677606
49.5733	0.679
49.575	0.679465
49.5767	0.679421
49.5783	0.67959
49.58	0.680893
49.5817	0.681874
49.5833	0.683535
49.585	0.683274
49.5867	0.68354
49.5883	0.6859
49.59	0.686874
49.5917	0.689747
49.5933	0.68929
49.595	0.68985
49.5967	0.689514
49.5983	0.690576
49.6	0.691853
49.6017	0.693884
49.6033	0.695496
49.605	0.698709
49.6067	0.69936
49.6083	0.69896
49.61	0.69789
49.6117	0.697237
49.6133	0.69774
49.615	0.697472
49.6167	0.698513
49.6183	0.697479
49.62	0.697462
49.6217	0.695779
49.6233	0.696847
49.625	0.697353
49.6267	0.696596
49.6283	0.696838
49.63	0.696569
49.6317	0.694279
49.6333	0.696356
49.635	0.696728
49.6367	0.695334
49.6383	0.695999
49.64	0.694901
49.6417	0.694299
49.6433	0.693823
49.645	0.695657
49.6467	0.69508
49.6483	0.696092
49.65	0.696563
49.6517	0.696186
49.6533	0.695353
49.655	0.694748
49.6567	0.693352
49.6583	0.691321
49.66	0.690658
49.6617	0.69225
49.6633	0.693059
49.665	0.692488
49.6667	0.69325
49.6683	0.692697
49.67	0.692527
49.6717	0.694072
49.6733	0.696298
49.675	0.696595
49.6767	0.697387
49.6783	0.695673
49.68	0.698396
49.6817	0.698886
49.6833	0.699162
49.685	0.699232
49.6867	0.702439
49.6883	0.702087
49.69	0.703007
49.6917	0.70215
49.6933	0.703239
49.695	0.703753
49.6967	0.703588
49.6983	0.705743
49.7	0.705635
49.7017	0.703826
49.7033	0.703952
49.705	0.70371
49.7067	0.704151
49.7083	0.705867
49.71	0.705453
49.7117	0.704471
49.7133	0.703577
49.715	0.704137
49.7167	0.703997
49.7183	0.704444
49.72	0.703589
49.7217	0.705256
49.7233	0.704326
49.725	0.704983
49.7267	0.704605
49.7283	0.705311
49.73	0.705226
49.7317	0.706423
49.7333	0.70638
49.735	0.707122
49.7367	0.707894
49.7383	0.707557
49.74	0.708566
49.7417	0.707282
49.7433	0.705207
49.745	0.708076
49.7467	0.709465
49.7483	0.707902
49.75	0.708397
49.7517	0.708553
49.7533	0.70805
49.755	0.708206
49.7567	0.705387
49.7583	0.704731
49.76	0.705205
49.7617	0.704135
49.7633	0.704058
49.765	0.704624
49.7667	0.705904
49.7683	0.70695
49.77	0.707539
49.7717	0.707069
49.7733	0.709413
49.775	0.70864
49.7767	0.708402
49.7783	0.708662
49.78	0.706796
49.7817	0.707258
49.7833	0.706054
49.785	0.705621
49.7867	0.704052
49.7883	0.703854
49.79	0.703938
49.7917	0.703775
49.7933	0.704073
49.795	0.704219
49.7967	0.705213
49.7983	0.704928
49.8	0.704542
49.8017	0.706531
49.8033	0.706454
49.805	0.706556
49.8067	0.708962
49.8083	0.709838
49.81	0.710174
49.8117	0.707404
49.8133	0.706803
49.815	0.708267
49.8167	0.707049
49.8183	0.707059
49.82	0.706899
49.8217	0.706857
49.8233	0.705374
49.825	0.705343
49.8267	0.704647
49.8283	0.704392
49.83	0.706089
49.8317	0.703508
49.8333	0.702603
49.835	0.701624
49.8367	0.699006
49.8383	0.698453
49.84	0.697887
49.8417	0.696397
49.8433	0.695147
49.845	0.694984
49.8467	0.693072
49.8483	0.693641
49.85	0.692966
49.8517	0.692868
49.8533	0.692218
49.855	0.690892
49.8567	0.689095
49.8583	0.69001
49.86	0.69067
49.8617	0.690174
49.8633	0.689887
49.865	0.689204
49.8667	0.690753
49.8683	0.69104
49.87	0.691112
49.8717	0.690616
49.8733	0.691865
49.875	0.692415
49.8767	0.693022
49.8783	0.695153
49.88	0.694766
49.8817	0.694265
49.8833	0.696745
49.885	0.694106
49.8867	0.694531
49.8883	0.696728
49.89	0.697773
49.8917	0.698003
49.8933	0.698416
49.895	0.698585
49.8967	0.697526
49.8983	0.698789
49.9	0.698055
49.9017	0.696812
49.9033	0.695698
49.905	0.69667
49.9067	0.697969
49.9083	0.700015
49.91	0.701604
49.9117	0.701732
49.9133	0.701028
49.915	0.699115
49.9167	0.698764
49.9183	0.698512
49.92	0.698713
49.9217	0.699253
49.9233	0.697192
49.925	0.69691
49.9267	0.697743
49.9283	0.698539
49.93	0.700501
49.9317	0.699782
49.9333	0.699537
49.935	0.699476
49.9367	0.699992
49.9383	0.697832
49.94	0.699738
49.9417	0.697892
49.9433	0.700833
49.945	0.700782
49.9467	0.700723
49.9483	0.699539
49.95	0.698451
49.9517	0.699058
49.9533	0.699155
49.955	0.699665
49.9567	0.699708
49.9583	0.699208
49.96	0.700099
49.9617	0.702168
49.9633	0.702661
49.965	0.702525
49.9667	0.701964
49.9683	0.702202
49.97	0.701938
49.9717	0.703384
49.9733	0.702991
49.975	0.703669
49.9767	0.703995
49.9783	0.70522
49.98	0.704714
49.9817	0.705478
49.9833	0.706005
49.985	0.707728
49.9867	0.707654
49.9883	0.709563
49.99	0.71029
49.9917	0.709833
49.9933	0.711336
49.995	0.712051
49.9967	0.710086
49.9983	0.707964
50	0.707674
50.0017	0.705968
50.0033	0.70406
50.005	0.70285
50.0067	0.702791
50.0083	0.703365
50.01	0.70315
50.0117	0.703531
50.0133	0.705022
50.015	0.7057
50.0167	0.705548
50.0183	0.704078
50.02	0.7024
50.0217	0.701012
50.0233	0.701491
50.025	0.701971
50.0267	0.703115
50.0283	0.70301
50.03	0.701583
50.0317	0.701852
50.0333	0.70239
50.035	0.70254
50.0367	0.703212
50.0383	0.703504
50.04	0.704247
50.0417	0.704079
50.0433	0.704808
50.045	0.705489
50.0467	0.70701
50.0483	0.706063
50.05	0.706803
50.0517	0.705526
50.0533	0.704736
50.055	0.70512
50.0567	0.706133
50.0583	0.70473
50.06	0.703096
50.0617	0.703234
50.0633	0.705662
50.065	0.704837
50.0667	0.703445
50.0683	0.703946
50.07	0.705168
50.0717	0.706574
50.0733	0.708959
50.075	0.711075
50.0767	0.710171
50.0783	0.710892
50.08	0.710098
50.0817	0.710468
50.0833	0.713572
50.085	0.714814
50.0867	0.714393
50.0883	0.716529
50.09	0.716788
50.0917	0.716619
50.0933	0.717382
50.095	0.717526
50.0967	0.718615
50.0983	0.720404
50.1	0.720117
50.1017	0.720554
50.1033	0.721538
50.105	0.721407
50.1067	0.723694
50.1083	0.72374
50.11	0.724758
50.1117	0.725401
50.1133	0.725922
50.115	0.727467
50.1167	0.727813
50.1183	0.728962
50.12	0.727823
50.1217	0.727567
50.1233	0.727288
50.125	0.72591
50.1267	0.724104
50.1283	0.724095
50.13	0.722615
50.1317	0.724195
50.1333	0.725
50.135	0.724235
50.1367	0.725987
50.1383	0.724245
50.14	0.72356
50.1417	0.722665
50.1433	0.723055
50.145	0.72385
50.1467	0.724195
50.1483	0.72396
50.15	0.723356
50.1517	0.723155
50.1533	0.722685
50.155	0.721978
50.1567	0.722386
50.1583	0.722558
50.16	0.722012
50.1617	0.72102
50.1633	0.720484
50.165	0.721096
50.1667	0.723406
50.1683	0.724233
50.17	0.723919
50.1717	0.724489
50.1733	0.72432
50.175	0.726023
50.1767	0.725169
50.1783	0.724525
50.18	0.724344
50.1817	0.723959
50.1833	0.72356
50.185	0.723518
50.1867	0.7223
50.1883	0.72122
50.19	0.721929
50.1917	0.720057
50.1933	0.719599
50.195	0.717873
50.1967	0.719191
50.1983	0.72012
50.2	0.718327
50.2017	0.717772
50.2033	0.716143
50.205	0.716939
50.2067	0.715069
50.2083	0.714406
50.21	0.713073
50.2117	0.713208
50.2133	0.711316
50.215	0.711128
50.2167	0.712119
50.2183	0.711377
50.22	0.710543
50.2217	0.710783
50.2233	0.710378
50.225	0.709703
50.2267	0.709445
50.2283	0.707635
50.23	0.70582
50.2317	0.706188
50.2333	0.705205
50.235	0.704994
50.2367	0.702622
50.2383	0.70189
50.24	0.701773
50.2417	0.701259
50.2433	0.700364
50.245	0.701371
50.2467	0.702255
50.2483	0.700621
50.25	0.70283
50.2517	0.702447
50.2533	0.702921
50.255	0.702693
50.2567	0.702626
50.2583	0.703358
50.26	0.702249
50.2617	0.70162
50.2633	0.700521
50.265	0.699405
50.2667	0.698086
50.2683	0.698337
50.27	0.697968
50.2717	0.699
50.2733	0.699561
50.275	0.699571
50.2767	0.698376
50.2783	0.697384
50.28	0.696791
50.2817	0.695696
50.2833	0.696721
50.285	0.69824
50.2867	0.698625
50.2883	0.69783
50.29	0.698014
50.2917	0.697411
50.2933	0.697864
50.295	0.695689
50.2967	0.694308
50.2983	0.693148
50.3	0.694619
50.3017	0.693712
50.3033	0.693862
50.305	0.693655
50.3067	0.693684
50.3083	0.694118
50.31	0.693802
50.3117	0.692672
50.3133	0.692342
50.315	0.691719
50.3167	0.691824
50.3183	0.692626
50.32	0.691625
50.3217	0.691762
50.3233	0.691037
50.325	0.688746
50.3267	0.686009
50.3283	0.685807
50.33	0.685541
50.3317	0.684617
50.3333	0.682851
50.335	0.680419
50.3367	0.679711
50.3383	0.679751
50.34	0.678755
50.3417	0.678953
50.3433	0.677791
50.345	0.677627
50.3467	0.676912
50.3483	0.676441
50.35	0.67749
50.3517	0.676861
50.3533	0.676131
50.355	0.675291
50.3567	0.674048
50.3583	0.673263
50.36	0.674351
50.3617	0.672713
50.3633	0.671635
50.365	0.673213
50.3667	0.673073
50.3683	0.673908
50.37	0.673137
50.3717	0.6736
50.3733	0.674482
50.375	0.676265
50.3767	0.677764
50.3783	0.678727
50.38	0.678162
50.3817	0.677497
50.3833	0.676837
50.385	0.676363
50.3867	0.677457
50.3883	0.676442
50.39	0.676381
50.3917	0.675704
50.3933	0.677151
50.395	0.676453
50.3967	0.676038
50.3983	0.676033
50.4	0.676436
50.4017	0.676514
50.4033	0.675144
50.405	0.676051
50.4067	0.676398
50.4083	0.676935
50.41	0.676755
50.4117	0.675162
50.4133	0.675659
50.415	0.676166
50.4167	0.676515
50.4183	0.673921
50.42	0.673648
50.4217	0.674636
50.4233	0.672637
50.425	0.671802
50.4267	0.670526
50.4283	0.670491
50.43	0.670706
50.4317	0.669886
50.4333	0.669418
50.435	0.669634
50.4367	0.670399
50.4383	0.672381
50.44	0.672664
50.4417	0.672605
50.4433	0.673096
50.445	0.674572
50.4467	0.674049
50.4483	0.672079
50.45	0.67131
50.4517	0.672991
50.4533	0.673238
50.455	0.673502
50.4567	0.673854
50.4583	0.675364
50.46	0.676798
50.4617	0.679107
50.4633	0.677427
50.465	0.676713
50.4667	0.676254
50.4683	0.676161
50.47	0.67702
50.4717	0.67869
50.4733	0.678807
50.475	0.678334
50.4767	0.67938
50.4783	0.679202
50.48	0.679203
50.4817	0.681168
50.4833	0.680182
50.485	0.680272
50.4867	0.678658
50.4883	0.677585
50.49	0.677399
50.4917	0.676924
50.4933	0.676995
50.495	0.675883
50.4967	0.674824
50.4983	0.672837
50.5	0.674719
50.5017	0.67372
50.5033	0.675515
50.505	0.673745
50.5067	0.674872
50.5083	0.677393
50.51	0.677949
50.5117	0.677983
50.5133	0.678545
50.515	0.678799
50.5167	0.679638
50.5183	0.679153
50.52	0.678227
50.5217	0.677997
50.5233	0.677311
50.525	0.678227
50.5267	0.677067
50.5283	0.67743
50.53	0.679519
50.5317	0.680695
50.5333	0.68261
50.535	0.680966
50.5367	0.679127
50.5383	0.679857
50.54	0.680882
50.5417	0.681631
50.5433	0.681735
50.545	0.680193
50.5467	0.682278
50.5483	0.682087
50.55	0.681644
50.5517	0.680384
50.5533	0.681581
50.555	0.681211
50.5567	0.683384
50.5583	0.68332
50.56	0.682855
50.5617	0.684718
50.5633	0.686416
50.565	0.686585
50.5667	0.685831
50.5683	0.685642
50.57	0.68612
50.5717	0.685344
50.5733	0.683622
50.575	0.683571
50.5767	0.68539
50.5783	0.686641
50.58	0.687143
50.5817	0.68657
50.5833	0.687843
50.585	0.687521
50.5867	0.687662
50.5883	0.687055
50.59	0.688487
50.5917	0.689202
50.5933	0.689511
50.595	0.688996
50.5967	0.690552
50.5983	0.691639
50.6	0.691806
50.6017	0.692392
50.6033	0.6932
50.605	0.69349
50.6067	0.692585
50.6083	0.692452
50.61	0.691943
50.6117	0.693593
50.6133	0.695026
50.615	0.696205
50.6167	0.696611
50.6183	0.694924
50.62	0.69492
50.6217	0.695518
50.6233	0.696166
50.625	0.69599
50.6267	0.697894
50.6283	0.696285
50.63	0.696949
50.6317	0.697966
50.6333	0.698501
50.635	0.698483
50.6367	0.696815
50.6383	0.695557
50.64	0.695511
50.6417	0.696082
50.6433	0.696657
50.645	0.695583
50.6467	0.696352
50.6483	0.694971
50.65	0.694688
50.6517	0.693554
50.6533	0.694925
50.655	0.695752
50.6567	0.694995
50.6583	0.695931
50.66	0.694729
50.6617	0.694346
50.6633	0.695546
50.665	0.696392
50.6667	0.696514
50.6683	0.694704
50.67	0.696041
50.6717	0.697457
50.6733	0.695913
50.675	0.695606
50.6767	0.69547
50.6783	0.69628
50.68	0.697357
50.6817	0.6969
50.6833	0.696891
50.685	0.697536
50.6867	0.699794
50.6883	0.700282
50.69	0.698957
50.6917	0.700463
50.6933	0.701375
50.695	0.701232
50.6967	0.701834
50.6983	0.70223
50.7	0.703191
50.7017	0.70405
50.7033	0.703733
50.705	0.703399
50.7067	0.703819
50.7083	0.703365
50.71	0.701373
50.7117	0.701797
50.7133	0.701285
50.715	0.702585
50.7167	0.704473
50.7183	0.705365
50.72	0.706229
50.7217	0.705759
50.7233	0.704922
50.725	0.704169
50.7267	0.70499
50.7283	0.705749
50.73	0.703817
50.7317	0.705699
50.7333	0.70557
50.735	0.705722
50.7367	0.706769
50.7383	0.707755
50.74	0.709584
50.7417	0.708873
50.7433	0.708691
50.745	0.70873
50.7467	0.709405
50.7483	0.709793
50.75	0.710566
50.7517	0.708876
50.7533	0.709946
50.755	0.709835
50.7567	0.712788
50.7583	0.712535
50.76	0.711545
50.7617	0.711282
50.7633	0.712511
50.765	0.711144
50.7667	0.711503
50.7683	0.712375
50.77	0.714624
50.7717	0.717196
50.7733	0.718218
50.775	0.720456
50.7767	0.722555
50.7783	0.725098
50.78	0.724286
50.7817	0.72208
50.7833	0.721644
50.785	0.723699
50.7867	0.723841
50.7883	0.723772
50.79	0.722099
50.7917	0.721934
50.7933	0.721494
50.795	0.720827
50.7967	0.722534
50.7983	0.721131
50.8	0.723375
50.8017	0.725676
50.8033	0.726862
50.805	0.725769
50.8067	0.727055
50.8083	0.726782
50.81	0.726606
50.8117	0.726862
50.8133	0.726428
50.815	0.725502
50.8167	0.725772
50.8183	0.724613
50.82	0.724385
50.8217	0.723199
50.8233	0.72547
50.825	0.726666
50.8267	0.726244
50.8283	0.725552
50.83	0.724594
50.8317	0.724712
50.8333	0.72691
50.835	0.726907
50.8367	0.727583
50.8383	0.72897
50.84	0.730768
50.8417	0.730341
50.8433	0.729953
50.845	0.728171
50.8467	0.730055
50.8483	0.729384
50.85	0.730349
50.8517	0.728958
50.8533	0.729496
50.855	0.730571
50.8567	0.730232
50.8583	0.731063
50.86	0.731602
50.8617	0.731923
50.8633	0.730192
50.865	0.72957
50.8667	0.729456
50.8683	0.727522
50.87	0.729731
50.8717	0.728478
50.8733	0.726869
50.875	0.727347
50.8767	0.727573
50.8783	0.725501
50.88	0.726107
50.8817	0.726141
50.8833	0.726479
50.885	0.726531
50.8867	0.727468
50.8883	0.729865
50.89	0.730461
50.8917	0.72949
50.8933	0.731052
50.895	0.730949
50.8967	0.731273
50.8983	0.730995
50.9	0.733204
50.9017	0.733615
50.9033	0.734652
50.905	0.734417
50.9067	0.735051
50.9083	0.735906
50.91	0.735484
50.9117	0.735915
50.9133	0.736616
50.915	0.736164
50.9167	0.735423
50.9183	0.736068
50.92	0.738063
50.9217	0.737984
50.9233	0.736947
50.925	0.739461
50.9267	0.740837
50.9283	0.741395
50.93	0.741452
50.9317	0.741016
50.9333	0.741093
50.935	0.742359
50.9367	0.741489
50.9383	0.740248
50.94	0.74038
50.9417	0.741385
50.9433	0.740437
50.945	0.738933
50.9467	0.738886
50.9483	0.738088
50.95	0.736976
50.9517	0.7371
50.9533	0.735373
50.955	0.737073
50.9567	0.73927
50.9583	0.740172
50.96	0.739437
50.9617	0.741758
50.9633	0.741723
50.965	0.741639
50.9667	0.74138
50.9683	0.741367
50.97	0.741719
50.9717	0.740268
50.9733	0.738394
50.975	0.738359
50.9767	0.739647
50.9783	0.738067
50.98	0.737595
50.9817	0.738894
50.9833	0.737754
50.985	0.737073
50.9867	0.737633
50.9883	0.736997
50.99	0.737238
50.9917	0.738073
50.9933	0.739677
50.995	0.74063
50.9967	0.739274
50.9983	0.741309
51	0.739954
51.0017	0.740243
51.0033	0.742103
51.005	0.742283
51.0067	0.743075
51.0083	0.742946
51.01	0.74302
51.0117	0.741879
51.0133	0.741244
51.015	0.741778
51.0167	0.743361
51.0183	0.742847
51.02	0.740267
51.0217	0.739474
51.0233	0.739033
51.025	0.739413
51.0267	0.738227
51.0283	0.737189
51.03	0.736755
51.0317	0.738651
51.0333	0.741716
51.035	0.741949
51.0367	0.741835
51.0383	0.743419
51.04	0.743948
51.0417	0.745829
51.0433	0.746992
51.045	0.747179
51.0467	0.748714
51.0483	0.747648
51.05	0.75017
51.0517	0.748408
51.0533	0.748005
51.055	0.749262
51.0567	0.750325
51.0583	0.748966
51.06	0.747967
51.0617	0.748147
51.0633	0.747155
51.065	0.747469
51.0667	0.748187
51.0683	0.749792
51.07	0.752356
51.0717	0.752641
51.0733	0.752318
51.075	0.751018
51.0767	0.750588
51.0783	0.74946
51.08	0.748073
51.0817	0.748699
51.0833	0.748405
51.085	0.746183
51.0867	0.745465
51.0883	0.746573
51.09	0.746133
51.0917	0.745664
51.0933	0.744674
51.095	0.745884
51.0967	0.746715
51.0983	0.744369
51.1	0.74512
51.1017	0.743754
51.1033	0.743072
51.105	0.742385
51.1067	0.743895
51.1083	0.743704
51.11	0.743787
51.1117	0.744267
51.1133	0.744591
51.115	0.74453
51.1167	0.744737
51.1183	0.744083
51.12	0.745366
51.1217	0.744093
51.1233	0.74598
51.125	0.746841
51.1267	0.745059
51.1283	0.745339
51.13	0.745174
51.1317	0.745821
51.1333	0.746183
51.135	0.744891
51.1367	0.743688
51.1383	0.743441
51.14	0.741074
51.1417	0.741429
51.1433	0.743389
51.145	0.741239
51.1467	0.742042
51.1483	0.743427
51.15	0.744341
51.1517	0.743814
51.1533	0.74383
51.155	0.743493
51.1567	0.743102
51.1583	0.743118
51.16	0.743726
51.1617	0.743852
51.1633	0.745115
51.165	0.745854
51.1667	0.746684
51.1683	0.747145
51.17	0.746398
51.1717	0.744853
51.1733	0.745071
51.175	0.745725
51.1767	0.743347
51.1783	0.743029
51.18	0.744062
51.1817	0.743066
51.1833	0.743793
51.185	0.744864
51.1867	0.74357
51.1883	0.744749
51.19	0.744854
51.1917	0.742596
51.1933	0.743014
51.195	0.744285
51.1967	0.745744
51.1983	0.747011
51.2	0.746489
51.2017	0.748454
51.2033	0.746851
51.205	0.748429
51.2067	0.747104
51.2083	0.745958
51.21	0.745856
51.2117	0.747166
51.2133	0.747296
51.215	0.745785
51.2167	0.747103
51.2183	0.747048
51.22	0.746801
51.2217	0.746734
51.2233	0.745673
51.225	0.74759
51.2267	0.749075
51.2283	0.748881
51.23	0.750998
51.2317	0.750201
51.2333	0.750923
51.235	0.752713
51.2367	0.753978
51.2383	0.754041
51.24	0.753154
51.2417	0.754259
51.2433	0.754467
51.245	0.754911
51.2467	0.753728
51.2483	0.754396
51.25	0.753484
51.2517	0.754786
51.2533	0.75471
51.255	0.754325
51.2567	0.752399
51.2583	0.751449
51.26	0.751085
51.2617	0.751783
51.2633	0.754121
51.265	0.753581
51.2667	0.754383
51.2683	0.754968
51.27	0.754832
51.2717	0.757219
51.2733	0.757642
51.275	0.757179
51.2767	0.757349
51.2783	0.757699
51.28	0.755938
51.2817	0.755274
51.2833	0.753742
51.285	0.752409
51.2867	0.752743
51.2883	0.752506
51.29	0.753218
51.2917	0.754403
51.2933	0.754183
51.295	0.753443
51.2967	0.754696
51.2983	0.753694
51.3	0.754424
51.3017	0.753293
51.3033	0.754463
51.305	0.753479
51.3067	0.751535
51.3083	0.752443
51.31	0.755537
51.3117	0.756329
51.3133	0.756876
51.315	0.758869
51.3167	0.758143
51.3183	0.758003
51.32	0.756815
51.3217	0.755815
51.3233	0.757178
51.325	0.75776
51.3267	0.759181
51.3283	0.759619
51.33	0.760338
51.3317	0.760928
[truncated: 16,001 more rows]

## Sheet: Panel B_nontreated_EEG_EMG
t	EEG	EMG
48	-0.021866	0.067658
48.0001	-0.01768	0.111132
48.0001	0.016456	0.095353
48.0001	0.046082	0.061218
48.0002	0.040286	0.009693
48.0002	-0.007697	-0.067916
48.0002	-0.054069	-0.12878
48.0003	-0.10334	-0.121051
48.0003	-0.123949	-0.081441
48.0003	-0.108492	-0.031849
48.0004	-0.088204	0.068947
48.0004	-0.076611	0.113709
48.0004	-0.066306	0.101794
48.0005	-0.050205	0.083438
48.0005	-0.043442	0.011303
48.0005	-0.056967	-0.06695
48.0006	-0.091746	-0.122339
48.0006	-0.146169	-0.114933
48.0006	-0.174508	-0.098187
48.0007	-0.178695	-0.029917
48.0007	-0.179661	0.065082
48.0007	-0.123305	0.117251
48.0007	-0.08434	0.096963
48.0008	-0.074035	0.105658
48.0008	-0.045052	0.0171
48.0008	-0.052459	-0.059543
48.0009	-0.066306	-0.057289
48.0009	-0.094645	-0.108492
48.0009	-0.124593	-0.122983
48.001	-0.137797	-0.041832
48.001	-0.108492	0.029981
48.001	-0.066628	0.06315
48.0011	-0.044408	0.107912
48.0011	-0.01929	0.089556
48.0011	-0.003188	0.032557
48.0012	-0.010917	-0.02573
48.0012	-0.045052	-0.044408
48.0012	-0.06212	-0.122017
48.0013	-0.072103	-0.109136
48.0013	-0.04795	-0.082086
48.0013	-0.033459	-0.01929
48.0014	0.016456	0.04576
48.0014	0.069269	0.111454
48.0014	0.123692	0.104048
48.0015	0.148488	0.06637
48.0015	0.113387	0.02354
48.0015	0.092455	-0.073391
48.0016	0.08054	-0.113966
48.0016	0.075709	-0.118153
48.0016	0.048015	-0.057933
48.0017	0.037066	-0.020256
48.0017	0.028693	0.068624
48.0017	0.05993	0.115641
48.0018	0.1092	0.113065
48.0018	0.115641	0.076997
48.0018	0.112099	0.013235
48.0019	0.079251	-0.075645
48.0019	0.026439	-0.122983
48.0019	-0.018324	-0.10817
48.002	-0.040866	-0.089492
48.002	-0.07017	-0.033781
48.002	-0.086916	0.050269
48.0021	-0.055357	0.095675
48.0021	-0.039578	0.098895
48.0021	-0.0209	0.101149
48.0021	0.002286	0.032235
48.0022	-0.011561	-0.056967
48.0022	-0.054391	-0.057289
48.0022	-0.066628	-0.095611
48.0023	-0.08756	-0.120729
48.0023	-0.115255	-0.041832
48.0023	-0.100119	0.035455
48.0024	-0.053747	0.050591
48.0024	-0.034425	0.101149
48.0024	0.013235	0.080862
48.0025	0.029337	0.028693
48.0025	0.004541	-0.02573
48.0025	-0.065984	-0.06373
48.0026	-0.081764	-0.127492
48.0026	-0.105916	-0.113
48.0026	-0.118797	-0.078543
48.0027	-0.113322	0.00293
48.0027	-0.088204	0.038998
48.0027	-0.077255	0.101149
48.0028	-0.093357	0.089234
48.0028	-0.093035	0.055743
48.0028	-0.113644	-0.000934
48.0029	-0.127492	-0.069848
48.0029	-0.152288	-0.109136
48.0029	-0.163559	-0.080475
48.003	-0.173864	-0.097543
48.003	-0.165491	-0.036035
48.003	-0.153254	0.060574
48.0031	-0.140373	0.109522
48.0031	-0.086594	0.121759
48.0031	-0.063086	0.061862
48.0032	-0.0399	0.008727
48.0032	-0.037967	-0.079187
48.0032	-0.06373	-0.138441
48.0033	-0.109136	-0.129102
48.0033	-0.119441	-0.100441
48.0033	-0.133288	-0.044408
48.0034	-0.121051	0.034811
48.0034	-0.129746	0.077963
48.0034	-0.088848	0.093421
48.0035	-0.08756	0.094709
48.0035	-0.074679	0.013557
48.0035	-0.101407	-0.056645
48.0035	-0.132322	-0.091102
48.0036	-0.144237	-0.121051
48.0036	-0.165491	-0.114289
48.0036	-0.171932	-0.054391
48.0037	-0.154542	0.027727
48.0037	-0.105594	0.040608
48.0037	-0.072103	0.091489
48.0038	-0.036357	0.091489
48.0038	-0.053103	0.02193
48.0038	-0.065984	-0.031205
48.0039	-0.08917	-0.052459
48.0039	-0.103662	-0.119441
48.0039	-0.122339	-0.09078
48.004	-0.140051	-0.06695
48.004	-0.138119	-0.016713
48.004	-0.119441	0.043184
48.0041	-0.093357	0.105658
48.0041	-0.091102	0.094387
48.0041	-0.081764	0.062506
48.0042	-0.068882	0.000998
48.0042	-0.065984	-0.071137
48.0042	-0.08917	-0.120729
48.0043	-0.123305	-0.126848
48.0043	-0.145525	-0.093035
48.0043	-0.158407	-0.025086
48.0044	-0.137153	0.059608
48.0044	-0.095289	0.115963
48.0044	-0.029917	0.11081
48.0045	0.029981	0.06154
48.0045	0.073777	0.018388
48.0045	0.073455	-0.072103
48.0046	0.047693	-0.13039
48.0046	0.00132	-0.122017
48.0046	-0.050205	-0.086272
48.0047	-0.069848	-0.031527
48.0047	-0.047306	0.061218
48.0047	-0.008663	0.076997
48.0048	0.028049	0.103726
48.0048	0.076353	0.088912
48.0048	0.100183	0.016456
48.0048	0.097285	-0.055035
48.0049	0.070557	-0.079509
48.0049	0.060574	-0.100119
48.0049	0.040608	-0.114289
48.005	0.024828	-0.031205
48.005	0.015167	0.030947
48.005	0.041574	0.051557
48.0051	0.068302	0.116929
48.0051	0.105336	0.161047
48.0051	0.122726	0.020642
48.0052	0.086014	-0.039256
48.0052	0.036099	-0.065984
48.0052	0.015167	-0.113966
48.0053	-0.034747	-0.101729
48.0053	-0.053747	-0.066306
48.0053	-0.06373	3.20924e-05
48.0054	-0.039578	0.041896
48.0054	-0.006731	0.125624
48.0054	0.003574	0.062506
48.0055	-0.000612	0.056387
48.0055	-0.023154	-0.007375
48.0055	-0.06212	-0.075001
48.0056	-0.073713	-0.141983
48.0056	-0.084662	-0.119119
48.0056	-0.084018	-0.099475
48.0057	-0.084984	-0.032493
48.0057	-0.062764	0.053167
48.0057	-0.031849	0.10598
48.0058	0.0171	0.094709
48.0058	0.030947	0.053811
48.0058	0.028693	0.010981
48.0059	0.003896	-0.076933
48.0059	-0.037645	-0.143271
48.0059	-0.091424	-0.132
48.006	-0.104628	-0.097221
48.006	-0.114289	-0.045374
48.006	-0.103017	0.043184
48.0061	-0.049238	0.082472
48.0061	-0.004798	0.094387
48.0061	0.006473	0.084082
48.0062	0.015167	0.013879
48.0062	0.011303	-0.072425
48.0062	-0.0209	-0.100119
48.0062	-0.048594	-0.123305
48.0063	-0.057933	-0.11139
48.0063	-0.075001	-0.048916
48.0063	-0.067272	0.026117
48.0064	-0.046018	0.022896
48.0064	-0.038934	0.087946
48.0064	-0.026374	0.092777
48.0065	-0.025086	0.041896
48.0065	-0.049238	-0.032493
48.0065	-0.085628	-0.051171
48.0066	-0.10817	-0.116865
48.0066	-0.131678	-0.115899
48.0066	-0.131356	-0.066306
48.0067	-0.112034	-0.014137
48.0067	-0.072747	0.045116
48.0067	-0.053103	0.115641
48.0068	-0.029595	0.073455
48.0068	-0.022188	0.069591
48.0068	-0.042154	0.004218
48.0069	-0.070814	-0.065662
48.0069	-0.080797	-0.120729
48.0069	-0.109136	-0.118797
48.007	-0.116865	-0.075967
48.007	-0.127492	-0.021866
48.007	-0.119763	0.051557
48.0071	-0.107204	0.112743
48.0071	-0.067594	0.109844
48.0071	-0.030883	0.06798
48.0072	-0.027985	0.020642
48.0072	-0.049561	-0.034747
48.0072	-0.075967	-0.098831
48.0073	-0.105916	-0.141339
48.0073	-0.137797	-0.095289
48.0073	-0.119763	-0.033459
48.0074	-0.096577	0.053811
48.0074	-0.081441	0.122403
48.0074	-0.072747	0.091811
48.0075	-0.053425	0.075387
48.0075	-0.02734	0.002286
48.0075	-0.023798	-0.061154
48.0076	-0.053103	-0.109136
48.0076	-0.084662	-0.109136
48.0076	-0.127492	-0.119119
48.0076	-0.12878	-0.040866
48.0077	-0.136187	0.035455
48.0077	-0.094967	0.036744
48.0077	-0.065662	0.0902
48.0078	-0.047628	0.093099
48.0078	-0.053747	0.042862
48.0078	-0.06856	-0.040866
48.0079	-0.117187	-0.073391
48.0079	-0.151644	-0.124593
48.0079	-0.183203	-0.104628
48.008	-0.189966	-0.058255
48.008	-0.175152	-0.005442
48.008	-0.145525	0.053167
48.0081	-0.110746	0.10598
48.0081	-0.082408	0.08215
48.0081	-0.076289	0.059608
48.0082	-0.09239	0.003252
48.0082	-0.119763	-0.06373
48.0082	-0.170322	-0.124916
48.0083	-0.211542	-0.114611
48.0083	-0.217982	-0.097221
48.0083	-0.194474	-0.026696
48.0084	-0.145525	0.064438
48.0084	-0.092713	0.106302
48.0084	-0.036679	0.11081
48.0085	-0.02251	0.063794
48.0085	-0.031527	0.004218
48.0085	-0.053425	-0.06856
48.0086	-0.094645	-0.134254
48.0086	-0.142627	-0.118797
48.0086	-0.181271	-0.06695
48.0087	-0.198982	-0.016713
48.0087	-0.200593	0.054777
48.0087	-0.172254	0.103082
48.0088	-0.156796	0.100183
48.0088	-0.131678	0.095031
48.0088	-0.114611	0.006795
48.0089	-0.12556	-0.069204
48.0089	-0.15583	-0.109136
48.0089	-0.166457	-0.123305
48.009	-0.174508	-0.126526
48.009	-0.184169	-0.033137
48.009	-0.161949	0.044472
48.009	-0.121373	0.054777
48.0091	-0.090458	0.102438
48.0091	-0.077255	0.08698
48.0091	-0.055679	0.023862
48.0092	-0.084018	-0.031849
48.0092	-0.117509	-0.064052
48.0092	-0.125238	-0.11139
48.0093	-0.132	-0.072103
48.0093	-0.151	0.002608
48.0093	-0.150034	-0.004154
48.0094	-0.148746	0.028693
48.0094	-0.123949	0.095997
48.0094	-0.091102	0.096963
48.0095	-0.06051	0.061862
48.0095	-0.04795	0.010337
48.0095	-0.072747	-0.069204
48.0096	-0.088526	-0.117509
48.0096	-0.117831	-0.101407
48.0096	-0.147136	-0.082086
48.0097	-0.137797	-0.02573
48.0097	-0.10978	0.056065
48.0097	-0.102051	0.101149
48.0098	-0.062442	0.10759
48.0098	-0.036357	0.065404
48.0098	-0.033781	0.005507
48.0099	-0.037323	-0.084018
48.0099	-0.042476	-0.13039
48.0099	-0.062764	-0.128136
48.01	-0.082408	-0.09078
48.01	-0.080475	-0.019612
48.01	-0.077577	0.057997
48.0101	-0.051815	0.111132
48.0101	-0.008019	0.10437
48.0101	0.002608	0.084404
48.0102	0.019998	0.0171
48.0102	0.022896	-0.065662
48.0102	-0.012205	-0.097221
48.0103	-0.044408	-0.123949
48.0103	-0.062764	-0.111068
48.0103	-0.096577	-0.026052
48.0104	-0.075645	0.046726
48.0104	-0.053103	0.055099
48.0104	-0.026696	0.118539
48.0104	0.006473	0.105336
48.0105	0.029015	0.029659
48.0105	0.027727	-0.040866
48.0105	-0.0019	-0.053425
48.0106	-0.018646	-0.105594
48.0106	-0.047628	-0.113
48.0106	-0.080475	-0.050849
48.0107	-0.09078	0.019032
48.0107	-0.045696	0.057353
48.0107	-0.036679	0.097929
48.0108	0.003252	0.093421
48.0108	0.010015	0.029981
48.0108	0.001642	-0.001256
48.0109	-0.033137	-0.072425
48.0109	-0.050205	-0.131034
48.0109	-0.063086	-0.093035
48.011	-0.08595	-0.08595
48.011	-0.097543	-0.014459
48.011	-0.074035	0.051235
48.0111	-0.045052	0.097285
48.0111	-0.007053	0.105336
48.0111	0.013879	0.066048
48.0112	0.016456	0.014201
48.0112	0.003896	-0.065662
48.0112	-0.006731	-0.132322
48.0113	-0.050849	-0.116221
48.0113	-0.072425	-0.089814
48.0113	-0.074035	-0.02573
48.0114	-0.058899	0.05832
48.0114	-0.032493	0.162335
48.0114	0.058964	0.11081
48.0115	0.147522	0.069269
48.0115	0.212894	0.02515
48.0115	0.263453	-0.063086
48.0116	0.27891	-0.09239
48.0116	0.297266	-0.093035
48.0116	0.321096	-0.098509
48.0117	0.311113	-0.021222
48.0117	0.303706	0.070557
48.0117	0.34396	0.070879
48.0118	0.390332	0.109844
48.0118	0.423502	0.110488
48.0118	0.433485	0.027727
48.0118	0.406434	-0.049238
48.0119	0.351367	-0.047628
48.0119	0.308537	-0.102695
48.0119	0.266673	-0.116221
48.012	0.232216	-0.036035
48.012	0.246063	0.041896
48.012	0.282774	0.054133
48.0121	0.291147	0.113387
48.0121	0.32335	0.106946
48.0121	0.354587	0.051879
48.0122	0.355875	0.000998
48.0122	0.290181	-0.055357
48.0122	0.241877	-0.112678
48.0123	0.185199	-0.074357
48.0123	0.131098	-0.058899
48.0123	0.122081	-0.008663
48.0124	0.120149	0.06637
48.0124	0.121115	0.103404
48.0124	0.119827	0.135929
48.0125	0.114353	0.075065
48.0125	0.10759	0.026761
48.0125	0.1092	-0.049238
48.0126	0.101149	-0.112678
48.0126	0.070557	-0.113644
48.0126	0.067014	-0.066628
48.0127	0.08376	-0.027985
48.0127	0.087624	0.065726
48.0127	0.108234	0.137861
48.0128	0.132386	0.112743
48.0128	0.127234	0.087624
48.0128	0.106946	0.017744
48.0129	0.093743	-0.043764
48.0129	0.084404	-0.098509
48.0129	0.069269	-0.108814
48.013	0.032557	-0.094323
48.013	0.001964	-0.032815
48.013	-0.00351	0.058964
48.0131	0.021286	0.086336
48.0131	0.02515	0.100827
48.0131	0.034167	0.101472
48.0131	0.05832	0.045116
48.0132	0.057031	-0.055035
48.0132	-0.008985	-0.04634
48.0132	-0.072425	-0.105916
48.0133	-0.116865	-0.108814
48.0133	-0.138441	-0.033137
48.0133	-0.13039	0.026439
48.0134	-0.124593	0.045438
48.0134	-0.152932	0.103726
48.0134	-0.117187	0.092455
48.0135	-0.101085	0.053811
48.0135	-0.100119	0.037388
48.0135	-0.145847	-0.061798
48.0136	-0.194474	-0.121051
48.0136	-0.266609	-0.096255
48.0136	-0.271439	-0.088204
48.0137	-0.252761	-0.009951
48.0137	-0.207033	0.048659
48.0137	-0.177406	0.115641
48.0138	-0.148102	0.106624
48.0138	-0.115577	0.058964
48.0138	-0.109458	0.002608
48.0139	-0.123305	-0.077577
48.0139	-0.137797	-0.120085
48.0139	-0.156796	-0.138763
48.014	-0.188677	-0.075645
48.014	-0.200915	-0.018324
48.014	-0.188033	0.065082
48.0141	-0.175796	0.104692
48.0141	-0.134576	0.097607
48.0141	-0.112678	0.069269
48.0142	-0.10817	0.02193
48.0142	-0.131034	-0.073069
48.0142	-0.13522	-0.113966
48.0143	-0.160339	-0.123627
48.0143	-0.175152	-0.099153
48.0143	-0.179017	-0.020256
48.0144	-0.15583	0.044794
48.0144	-0.123627	0.090523
48.0144	-0.114289	0.108234
48.0145	-0.099797	0.100183
48.0145	-0.094323	0.033201
48.0145	-0.088526	-0.059543
48.0145	-0.118797	-0.052137
48.0146	-0.139407	-0.101407
48.0146	-0.153254	-0.10817
48.0146	-0.160661	-0.041832
48.0147	-0.12878	0.019354
48.0147	-0.080797	0.058642
48.0147	-0.047306	0.120793
48.0148	-0.005442	0.095997
48.0148	0.011303	0.044472
48.0148	0.04093	-0.002222
48.0149	-0.011561	-0.048916
48.0149	-0.041188	-0.107848
48.0149	-0.079831	-0.095611
48.015	-0.089814	-0.071137
48.015	-0.075001	-0.011561
48.015	-0.026374	0.062184
48.0151	0.019354	0.11081
48.0151	0.05832	0.094709
48.0151	0.088268	0.06637
48.0152	0.104048	0.0171
48.0152	0.078607	-0.075001
48.0152	0.032557	-0.123305
48.0153	0.008405	-0.116865
48.0153	-0.026052	-0.077577
48.0153	-0.033459	-0.019934
48.0154	-0.015425	0.081184
48.0154	0.018066	0.115641
48.0154	0.06798	0.099217
48.0155	0.089878	0.082472
48.0155	0.097929	-0.001256
48.0155	0.096319	-0.061154
48.0156	0.091167	-0.12717
48.0156	0.06637	-0.101085
48.0156	0.062184	-0.032815
48.0157	0.076997	-0.038611
48.0157	0.057675	0.038354
48.0157	0.077319	0.079896
48.0158	0.090845	0.103404
48.0158	0.105658	0.1092
48.0158	0.106302	0.027083
48.0159	0.086014	-0.057611
48.0159	0.013557	-0.065662
48.0159	-0.035713	-0.122017
48.0159	-0.085628	-0.123305
48.016	-0.122983	-0.053103
48.016	-0.105272	0.02032
48.016	-0.067916	0.032557
48.0161	-0.040544	0.094709
48.0161	0.015167	0.075065
48.0161	0.03932	0.032235
48.0162	0.032879	-0.037645
48.0162	0.009049	-0.050849
48.0162	0.006795	-0.131034
48.0163	-0.029917	-0.120407
48.0163	-0.046984	-0.077255
48.0163	-0.029273	-0.013815
48.0164	-0.010595	0.033201
48.0164	0.006473	0.096641
48.0164	0.041574	0.083438
48.0165	0.056387	0.060252
48.0165	0.038032	3.20924e-05
48.0165	0.022574	-0.069526
48.0166	0.007439	-0.123949
48.0166	-0.027662	-0.120407
48.0166	-0.042476	-0.075001
48.0167	-0.031527	-0.027662
48.0167	-0.033137	0.050269
48.0167	-0.04795	0.109844
48.0168	-0.035713	0.08859
48.0168	-0.018002	0.052845
48.0168	3.20924e-05	-0.004798
48.0169	0.003252	-0.09239
48.0169	0.003896	-0.140695
48.0169	-0.0399	-0.136187
48.017	-0.081119	-0.099797
48.017	-0.08434	-0.043442
48.017	-0.089492	0.04576
48.0171	-0.039578	0.106946
48.0171	0.009049	0.092455
48.0171	0.043506	0.08859
48.0172	0.072489	0.009693
48.0172	0.070879	-0.072103
48.0172	0.033523	-0.075645
48.0173	-0.007375	-0.125238
48.0173	-0.006409	-0.126204
48.0173	0.008727	-0.04795
48.0173	0.029981	0.016134
48.0174	0.072489	0.040286
48.0174	0.088912	0.090845
48.0174	0.104692	0.084404
48.0175	0.1092	0.037066
48.0175	0.108556	-0.030239
48.0175	0.098895	-0.062442
48.0176	0.075387	-0.121373
48.0176	0.03771	-0.110102
48.0176	0.003252	-0.071137
48.0177	-0.006731	-0.013493
48.0177	0.002286	0.060574
48.0177	0.031913	0.150742
48.0178	0.08859	0.097285
48.0178	0.090523	0.043184
48.0178	0.078929	-0.000934
48.0179	0.048337	-0.07017
48.0179	0.011625	-0.119119
48.0179	-0.018324	-0.127492
48.018	-0.04312	-0.081441
48.018	-0.050849	-0.028307
48.018	-0.036679	0.052201
48.0181	-0.035069	0.099539
48.0181	0.00132	0.091167
48.0181	0.018066	0.055421
48.0182	0.011947	-0.004476
48.0182	-0.000934	-0.076933
48.0182	-0.02251	-0.130712
48.0183	-0.078865	-0.12878
48.0183	-0.094001	-0.097543
48.0183	-0.096255	-0.038289
48.0184	-0.08595	0.046404
48.0184	-0.052781	0.083116
48.0184	-0.040544	0.086658
48.0185	-0.008663	0.086014
48.0185	0.002608	0.008405
48.0185	0.000676	-0.075967
48.0186	-0.022832	-0.083696
48.0186	-0.036357	-0.116543
48.0186	-0.025408	-0.12556
48.0187	-0.016069	-0.050205
48.0187	0.012591	0.029337
48.0187	0.06154	0.040286
48.0187	0.114675	0.098251
48.0188	0.188098	0.101149
48.0188	0.23125	0.030625
48.0188	0.236402	-0.034103
48.0189	0.227707	-0.06051
48.0189	0.219657	-0.111068
48.0189	0.214504	-0.119119
48.019	0.247351	-0.061476
48.019	0.266351	0.001964
48.019	0.319808	0.062828
48.0191	0.356841	0.122081
48.0191	0.394841	0.076675
48.0191	0.400637	0.068624
48.0192	0.38518	0.010659
48.0192	0.377129	-0.056323
48.0192	0.357485	-0.107526
48.0193	0.313689	-0.112356
48.0193	0.267639	-0.072103
48.0193	0.247673	-0.017035
48.0194	0.25347	0.069913
48.0194	0.263453	0.122726
48.0194	0.284063	0.108878
48.0195	0.298554	0.076997
48.0195	0.269249	0.02354
48.0195	0.240266	-0.057289
48.0196	0.190996	-0.130712
48.0196	0.150742	-0.132966
48.0196	0.1282	-0.085306
48.0197	0.096963	-0.034425
48.0197	0.087302	0.055421
48.0197	0.111454	0.085692
48.0198	0.136573	0.096319
48.0198	0.146878	0.08376
48.0198	0.14881	0.016778
48.0199	0.117573	-0.06695
48.0199	0.062828	-0.080475
48.0199	0.010337	-0.127814
48.02	-0.027018	-0.119441
48.02	-0.054713	-0.056001
48.02	-0.049238	0.079573
48.0201	-0.000934	0.057997
48.0201	0.008405	0.062828
48.0201	0.01871	0.089234
48.0201	0.026761	0.0171
48.0202	0.000676	-0.057289
48.0202	-0.040544	-0.077577
48.0202	-0.080153	-0.133932
48.0203	-0.113322	-0.117187
48.0203	-0.135542	-0.073069
48.0203	-0.127492	-0.013815
48.0204	-0.120407	0.037066
48.0204	-0.116865	0.0902
48.0204	-0.076611	0.06154
48.0205	-0.04795	0.060252
48.0205	-0.046662	-0.005442
48.0205	-0.081441	-0.059865
48.0206	-0.105916	-0.127492
48.0206	-0.162271	-0.125238
48.0206	-0.186101	-0.102373
48.0207	-0.188033	-0.028307
48.0207	-0.15261	0.050913
48.0207	-0.137797	0.108556
48.0208	-0.08273	0.107268
48.0208	-0.057289	0.055099
48.0208	-0.084018	0.007117
48.0209	-0.114933	-0.076611
48.0209	-0.124271	-0.141339
48.0209	-0.17483	-0.123305
48.021	-0.186745	-0.086916
48.021	-0.189966	-0.036679
48.021	-0.175796	0.051557
48.0211	-0.152932	0.095997
48.0211	-0.126204	0.086336
48.0211	-0.102373	0.070557
48.0212	-0.098831	0.012913
48.0212	-0.115577	-0.074357
48.0212	-0.160017	-0.095289
48.0213	-0.219592	-0.134254
48.0213	-0.221847	-0.13039
48.0213	-0.234406	-0.045052
48.0214	-0.222813	0.051235
48.0214	-0.181593	0.029337
48.0214	-0.160339	0.083116
48.0215	-0.134576	0.108556
48.0215	-0.113966	0.014845
48.0215	-0.132644	-0.047628
48.0215	-0.164525	-0.067594
48.0216	-0.192542	-0.123305
48.0216	-0.222169	-0.116543
48.0216	-0.226033	-0.053747
48.0217	-0.199626	-0.002222
48.0217	-0.167745	0.045116
48.0217	-0.135542	0.105336
48.0218	-0.099797	0.103082
48.0218	-0.095933	0.06476
48.0218	-0.122339	-0.003188
48.0219	-0.158729	-0.049238
48.0219	-0.174508	-0.122017
48.0219	-0.187067	-0.119119
48.022	-0.219592	-0.09078
48.022	-0.19222	-0.016713
48.022	-0.189321	0.055421
48.0221	-0.177084	0.121759
48.0221	-0.150356	0.102438
48.0221	-0.146814	0.069269
48.0222	-0.184813	0.013879
48.0222	-0.214762	-0.059221
48.0222	-0.25727	-0.127814
48.0223	-0.272083	-0.117509
48.0223	-0.291405	-0.072747
48.0223	-0.267575	-0.026696
48.0224	-0.229575	0.066692
48.0224	-0.212508	0.119505
48.0224	-0.160661	0.120471
48.0225	-0.121051	0.091811
48.0225	-0.074357	0.060896
48.0225	-0.095933	-0.008663
48.0226	-0.153576	-0.096899
48.0226	-0.212508	-0.113644
48.0226	-0.228609	-0.085306
48.0227	-0.236338	-0.023154
48.0227	-0.226033	0.055099
48.0227	-0.178372	0.057353
48.0228	-0.176118	0.10759
48.0228	-0.156152	0.111454
48.0228	-0.119441	0.033845
48.0229	-0.118797	-0.032171
48.0229	-0.151	-0.059221
48.0229	-0.152288	-0.085306
48.0229	-0.186101	-0.109458
48.023	-0.185135	-0.038934
48.023	-0.148746	0.01549
48.023	-0.087882	0.071201
48.0231	-0.038289	0.115641
48.0231	0.010337	0.088912
48.0231	0.062184	0.08859
48.0232	0.068947	0.002608
48.0232	0.050269	-0.042798
48.0232	0.026761	-0.104628
48.0233	0.008083	-0.083374
48.0233	0.008727	-0.075967
48.0233	0.028371	0.005829
48.0234	0.036744	0.066048
48.0234	0.054777	0.119505
48.0234	0.114031	0.124014
48.0235	0.156217	0.10598
48.0235	0.140759	0.021608
48.0235	0.106624	-0.042798
48.0236	0.089878	-0.103017
48.0236	0.075065	-0.092068
48.0236	0.080218	-0.072747
48.0237	0.069913	-0.008985
48.0237	0.070557	0.071845
48.0237	0.079896	0.131742
48.0238	0.114675	0.124658
48.0238	0.125302	0.10598
48.0238	0.139471	0.027083
48.0239	0.135285	-0.060188
48.0239	0.091167	-0.069526
48.0239	0.067014	-0.118475
48.024	0.033201	-0.096577
48.024	0.02032	-0.031205
48.024	0.009693	0.057031
48.0241	0.0171	0.057031
48.0241	0.019676	0.120471
48.0241	0.009049	0.12337
48.0242	0.019354	0.030947
48.0242	0.005829	-0.030561
48.0242	-0.015425	-0.061154
48.0243	-0.04795	-0.098187
48.0243	-0.080475	-0.103984
48.0243	-0.094323	-0.038289
48.0243	-0.076289	0.022574
48.0244	-0.043442	0.062184
48.0244	-0.012205	0.103726
48.0244	0.009693	0.103726
48.0245	0.013879	0.061862
48.0245	0.00293	0.008405
48.0245	0.004863	-0.050527
48.0246	-0.018002	-0.130712
48.0246	-0.042476	-0.102373
48.0246	-0.033459	-0.079831
48.0247	-0.008663	-0.018002
48.0247	0.013879	0.057031
48.0247	0.058642	0.117895
48.0248	0.110166	0.091167
48.0248	0.143657	0.095353
48.0248	0.134319	0.008083
48.0249	0.083438	-0.066306
48.0249	0.066692	-0.119441
48.0249	0.035133	-0.109136
48.025	0.025794	-0.06373
48.025	0.054455	-0.018646
48.025	0.067336	0.065404
48.0251	0.095675	0.121115
48.0251	0.122081	0.144624
48.0251	0.153962	0.12498
48.0252	0.187132	0.011947
48.0252	0.181657	-0.066306
48.0252	0.139149	-0.08917
48.0253	0.099861	-0.120085
48.0253	0.051235	-0.100763
48.0253	0.008405	-0.039256
48.0254	0.00293	0.06798
48.0254	0.068624	0.069591
48.0254	0.121759	0.098251
48.0255	0.15042	0.118539
48.0255	0.180369	0.021608
48.0255	0.16781	-0.037001
48.0256	0.121437	-0.046018
48.0256	0.103082	-0.105594
48.0256	0.055743	-0.118153
48.0257	0.029015	-0.037323
48.0257	0.053489	0.000354
48.0257	0.107268	0.053811
48.0257	0.15364	0.10759
48.0258	0.209996	0.110166
48.0258	0.233504	0.056065
48.0258	0.202589	0.003896
48.0259	0.151064	-0.056323
48.0259	0.147522	-0.119119
48.0259	0.116929	-0.073069
48.026	0.132064	-0.075001
48.026	0.159437	0.005507
48.026	0.184877	0.059608
48.0261	0.189708	0.126268
48.0261	0.224809	0.110166
48.0261	0.257012	0.081506
48.0262	0.278588	0.008727
48.0262	0.285995	-0.04795
48.0262	0.268283	-0.124916
48.0263	0.221589	-0.119119
48.0263	0.162335	-0.071459
48.0263	0.165878	-0.021866
48.0264	0.147522	0.053167
48.0264	0.148488	0.113065
48.0264	0.170064	0.108878
48.0265	0.17103	0.071845
48.0265	0.155895	0.022896
48.0265	0.160081	-0.069848
48.0266	0.180047	-0.107204
48.0266	0.154606	-0.114611
48.0266	0.117573	-0.106238
48.0267	0.077319	-0.036679
48.0267	0.055099	0.056709
48.0267	0.067336	0.059608
48.0268	0.085692	0.094387
48.0268	0.096963	0.100827
48.0268	0.117573	0.02032
48.0269	0.113709	-0.056001
48.0269	0.086658	-0.061798
48.0269	0.056387	-0.108814
48.027	0.04415	-0.123305
48.027	0.01871	-0.037323
48.027	0.020642	0.015167
48.0271	0.048659	0.04093
48.0271	0.096641	0.099539
48.0271	0.154606	0.105658
48.0271	0.170708	0.043184
48.0272	0.173606	-0.007375
48.0272	0.112421	-0.065662
48.0272	0.055421	-0.130068
48.0273	0.011625	-0.097543
48.0273	-0.003832	-0.082086
48.0273	0.027727	-0.013171
48.0274	0.065082	0.059286
48.0274	0.093099	0.111454
48.0274	0.116607	0.095997
48.0275	0.116285	0.076353
48.0275	0.089556	0.011303
48.0275	0.053167	-0.073391
48.0276	0.049947	-0.126526
48.0276	0.013235	-0.108492
48.0276	-0.018002	-0.025408
48.0277	0.013879	-0.023798
48.0277	0.060252	0.055421
48.0277	0.084082	0.120793
48.0278	0.114675	0.117251
48.0278	0.121115	0.077641
48.0278	0.110166	0.01871
48.0279	0.075709	-0.061476
48.0279	0.025794	-0.10656
48.0279	0.018066	-0.122339
48.028	0.027727	-0.101085
48.028	0.01549	-0.041832
48.028	0.054455	0.048337
48.0281	0.092133	0.077641
48.0281	0.120471	0.098251
48.0281	0.11081	0.095353
48.0282	0.114353	0.02515
48.0282	0.071201	-0.04312
48.0282	0.013235	-0.044408
48.0283	-0.034747	-0.102051
48.0283	-0.060832	-0.119119
48.0283	-0.101729	-0.0399
48.0284	-0.08917	0.019676
48.0284	-0.049238	0.05993
48.0284	-0.0399	0.112099
48.0285	-0.00351	0.100183
48.0285	-0.013493	0.043184
48.0285	-0.013171	-0.014137
48.0285	-0.041832	-0.06212
48.0286	-0.065984	-0.112678
48.0286	-0.113	-0.095933
48.0286	-0.13039	-0.070492
48.0287	-0.129424	-0.012527
48.0287	-0.127814	0.044472
48.0287	-0.134254	0.115319
48.0288	-0.100119	0.097285
48.0288	-0.094001	0.069913
48.0288	-0.090458	0.012913
48.0289	-0.101407	-0.079509
48.0289	-0.108814	-0.127492
48.0289	-0.124916	-0.12556
48.029	-0.146814	-0.075967
48.029	-0.139729	-0.023476
48.029	-0.122339	0.06315
48.0291	-0.132322	0.1282
48.0291	-0.123949	0.115641
48.0291	-0.10978	0.064116
48.0292	-0.10817	0.017422
48.0292	-0.110746	-0.075967
48.0292	-0.127814	-0.120085
48.0293	-0.172254	-0.119763
48.0293	-0.17805	-0.084984
48.0293	-0.192542	-0.034103
48.0294	-0.180949	0.048981
48.0294	-0.115899	0.080862
48.0294	-0.069526	0.095675
48.0295	-0.058577	0.095031
48.0295	-0.023798	0.018388
48.0295	-0.038934	-0.048594
48.0296	-0.094001	-0.059221
48.0296	-0.111712	-0.098187
48.0296	-0.131356	-0.131678
48.0297	-0.139729	-0.04634
48.0297	-0.112356	0.02193
48.0297	-0.082408	0.042218
48.0298	-0.068882	0.105658
48.0298	-0.034747	0.08859
48.0298	-0.015103	0.035455
48.0299	-0.018968	-0.021222
48.0299	-0.047306	-0.055679
48.0299	-0.095611	-0.124271
48.0299	-0.134898	-0.109136
48.03	-0.15261	-0.072425
48.03	-0.127492	-0.011561
48.03	-0.103984	0.052845
48.0301	-0.054713	0.119505
48.0301	-0.027985	0.090845
48.0301	-0.008985	0.063794
48.0302	-0.032171	0.011303
48.0302	-0.035069	-0.076933
48.0302	-0.04312	-0.087882
48.0303	-0.060832	-0.08273
48.0303	-0.071459	-0.094645
48.0303	-0.098831	-0.023798
48.0304	-0.083374	0.065726
48.0304	-0.060188	0.120149
48.0304	0.00132	0.100505
48.0305	0.038676	0.062828
48.0305	0.048015	0.016778
48.0305	0.01871	-0.076933
48.0306	-0.003188	-0.132966
48.0306	-0.027018	-0.13039
48.0306	-0.042798	-0.091102
48.0307	-0.048272	-0.045696
48.0307	-0.012527	0.038998
48.0307	0.009371	0.075709
48.0308	0.013235	0.0902
48.0308	0.027083	0.093099
48.0308	0.036421	0.02032
48.0309	0.024506	-0.068882
48.0309	-0.001578	-0.074357
48.0309	-0.018646	-0.109458
48.031	-0.024442	-0.139407
48.031	-0.040544	-0.04312
48.031	-0.033137	0.029015
48.0311	0.001642	0.036421
48.0311	0.016778	0.095675
48.0311	0.068947	0.093743
48.0312	0.085692	0.034489
48.0312	0.095675	-0.022188
48.0312	0.075387	-0.058899
48.0312	0.054455	-0.126526
48.0313	-0.001578	-0.10656
48.0313	-0.028307	-0.088204
48.0313	-0.024442	0.000676
48.0314	0.00293	0.043184
48.0314	0.02515	0.107268
48.0314	0.058642	0.089234
48.0315	0.055743	0.062506
48.0315	0.036421	-0.008341
48.0315	0.024506	-0.065018
48.0316	0.010015	-0.124916
48.0316	-0.015103	-0.123627
48.0316	-0.045374	-0.078543
48.0317	-0.031527	-0.02573
48.0317	-0.009307	0.045116
48.0317	0.028049	0.110488
48.0318	0.047693	0.10437
48.0318	0.067658	0.061862
48.0318	0.069913	0.007439
48.0319	0.062506	-0.067916
48.0319	0.018388	-0.136509
48.0319	-0.029917	-0.139407
48.032	-0.061476	-0.077899
48.032	-0.066628	-0.039578
48.032	-0.068882	0.050591
48.0321	-0.044086	0.104048
48.0321	-0.030561	0.098573
48.0321	-0.01929	0.086658
48.0322	-0.002222	0.015167
48.0322	-0.013493	-0.06856
48.0322	-0.057933	-0.075001
48.0323	-0.08273	-0.119441
48.0323	-0.10817	-0.114611
48.0323	-0.152932	-0.04634
48.0324	-0.12717	0.023218
48.0324	-0.091424	0.046082
48.0324	-0.077899	0.089556
48.0325	-0.04634	0.077963
48.0325	-0.023476	0.042862
48.0325	-0.012527	-0.02734
48.0326	-0.036035	-0.064374
48.0326	-0.046662	-0.117831
48.0326	-0.078543	-0.116865
48.0326	-0.08595	-0.074679
48.0327	-0.074035	-0.005764
48.0327	-0.056967	0.048659
48.0327	-0.049238	0.130454
48.0328	-0.033459	0.120149
48.0328	-0.005764	0.080862
48.0328	-0.025408	-0.013171
48.0329	-0.050205	-0.072425
48.0329	-0.081441	-0.120729
48.0329	-0.117509	-0.136831
48.033	-0.144881	-0.083374
48.033	-0.133288	-0.032493
48.033	-0.123627	0.052201
48.0331	-0.100119	0.094065
48.0331	-0.049238	0.111776
48.0331	-0.037967	0.049303
48.0332	-0.036357	0.003252
48.0332	-0.046984	-0.081764
48.0332	-0.056967	-0.127814
48.0333	-0.072425	-0.138119
48.0333	-0.093679	-0.102373
48.0333	-0.082086	-0.050527
48.0334	-0.073391	0.038676
48.0334	-0.042154	0.082794
48.0334	-0.006731	0.084726
48.0335	0.006151	0.091811
48.0335	0.026117	0.004541
48.0335	0.02032	-0.06373
48.0336	-0.019934	-0.091424
48.0336	-0.051493	-0.123627
48.0336	-0.074035	-0.124916
48.0337	-0.084662	-0.031527
48.0337	-0.054391	0.02515
48.0337	-0.016713	0.032557
48.0338	0.02515	0.082794
48.0338	0.052845	0.101149
48.0338	0.069913	0.02032
48.0339	0.051557	-0.036679
48.0339	0.015167	-0.071781
48.0339	-0.013815	-0.121051
48.034	-0.047306	-0.097221
48.034	-0.049883	-0.075001
48.034	-0.028629	-0.009951
48.034	0.008083	0.042218
48.0341	0.04737	0.130454
48.0341	0.073455	0.070879
48.0341	0.0902	0.081828
48.0342	0.087946	-0.003832
48.0342	0.065082	-0.069848
48.0342	0.046082	-0.127814
48.0343	0.030303	-0.118475
48.0343	0.008727	-0.081764
48.0343	0.020964	-0.018646
48.0344	0.037066	0.068624
48.0344	0.053489	0.126912
48.0344	0.065726	0.108556
48.0345	0.081184	0.063472
48.0345	0.084082	0.019998
48.0345	0.068624	-0.078543
48.0346	0.046404	-0.133288
48.0346	0.02193	-0.112678
48.0346	-0.002544	-0.088526
48.0347	-0.019934	-0.025086
48.0347	-0.018646	0.057353
48.0347	0.019032	0.094065
48.0348	0.053167	0.10437
48.0348	0.070879	0.092133
48.0348	0.085048	0.013879
48.0349	0.08215	-0.073713
48.0349	0.032879	-0.092068
48.0349	0.000676	-0.100763
48.035	-0.023798	-0.132
48.035	-0.054069	-0.026374
48.035	-0.02412	0.029981
48.0351	0.013557	0.042862
48.0351	0.03771	0.095997
48.0351	0.074421	0.115319
48.0352	0.073455	0.038998
48.0352	0.057675	-0.034103
48.0352	0.020642	-0.027985
48.0353	0.018066	-0.082408
48.0353	0.017744	-0.109458
48.0353	0.035455	-0.064696
48.0354	0.112421	0.006151
48.0354	0.171352	0.050913
48.0354	0.209674	0.133675
48.0354	0.280842	0.072167
48.0355	0.282452	0.088268
48.0355	0.284707	0.009693
48.0355	0.289537	-0.043442
48.0356	0.271503	-0.11139
48.0356	0.224809	-0.099797
48.0356	0.21708	-0.076611
48.0357	0.225775	-0.023798
48.0357	0.224165	0.062506
48.0357	0.227063	0.115319
48.0358	0.290503	0.120793
48.0358	0.322062	0.06637
48.0358	0.309503	0.015812
48.0359	0.287927	-0.067916
48.0359	0.259588	-0.128136
48.0359	0.196148	-0.110424
48.036	0.151708	-0.075001
48.036	0.115641	-0.0209
48.036	0.117251	0.075065
48.0361	0.114675	0.11081
48.0361	0.115641	0.10759
48.0361	0.12981	0.081828
48.0362	0.14559	0.015812
48.0362	0.143657	-0.066628
48.0362	0.128844	-0.107526
48.0363	0.090845	-0.105916
48.0363	0.068302	-0.116865
48.0363	0.022896	-0.026696
48.0364	-0.004476	0.026117
48.0364	-0.007375	0.060896
48.0364	-0.012849	0.093421
48.0365	0.012913	0.116285
48.0365	0.038032	0.038354
48.0365	0.031913	-0.044086
48.0366	-0.035713	-0.069204
48.0366	-0.055679	-0.117509
48.0366	-0.059543	-0.105916
48.0367	-0.053747	-0.073069
48.0367	-0.071781	0.00293
48.0367	-0.043764	0.041574
48.0368	-0.032815	0.100183
48.0368	0.014201	0.070557
48.0368	0.032557	0.06315
48.0368	0.056065	-0.004798
48.0369	0.056065	-0.045696
48.0369	0.051557	-0.117831
48.0369	0.027083	-0.117187
48.037	-0.02251	-0.096577
48.037	-0.032171	-0.019612
48.037	-0.018002	0.053167
48.0371	0.006473	0.124014
48.0371	0.02515	0.092133
48.0371	0.044472	0.072811
48.0372	0.031913	-0.010595
48.0372	0.041896	-0.08273
48.0372	0.04254	-0.137475
48.0373	-0.027662	-0.12717
48.0373	-0.077899	-0.087882
48.0373	-0.101729	-0.027018
48.0374	-0.08595	0.04737
48.0374	-0.043442	0.109522
48.0374	-0.025408	0.113387
48.0375	0.002286	0.058642
48.0375	0.033845	0.020642
48.0375	0.038032	-0.059543
48.0376	0.018066	-0.105272
48.0376	0.00132	-0.110746
48.0376	0.009049	-0.119119
48.0377	-0.022832	-0.027985
48.0377	-0.050527	0.04576
48.0377	-0.040222	0.04576
48.0378	-0.008663	0.112099
48.0378	0.038354	0.151708
48.0378	0.101794	0.014201
48.0379	0.067658	-0.051171
48.0379	0.047693	-0.075645
48.0379	0.035455	-0.115255
48.038	-0.018968	-0.109458
48.038	-0.056645	-0.045374
48.038	-0.071459	0.00132
48.0381	-0.019612	0.048337
48.0381	0.005185	0.105336
48.0381	0.02354	0.069913
48.0382	0.021608	0.067336
48.0382	0.036099	-0.012205
48.0382	0.027727	-0.068238
48.0382	-0.029595	-0.132322
48.0383	-0.08756	-0.08756
48.0383	-0.12556	-0.102373
48.0383	-0.120407	-0.02251
48.0384	-0.097865	0.052845
48.0384	-0.075645	0.095031
48.0384	-0.045374	0.109844
48.0385	-0.038934	0.063472
48.0385	-0.028629	0.010981
48.0385	-0.025086	-0.074679
48.0386	-0.038289	-0.118797
48.0386	-0.052137	-0.120729
48.0386	-0.064696	-0.093357
48.0387	-0.053425	-0.031205
48.0387	-0.034425	0.057031
48.0387	0.009049	0.112743
48.0388	0.045438	0.105336
48.0388	0.062506	0.073777
48.0388	0.076997	0.016134
48.0389	0.072811	-0.067594
48.0389	0.030625	-0.101729
48.0389	0.010981	-0.110102
48.039	-0.017035	-0.112034
48.039	-0.053425	-0.034747
48.039	-0.042476	0.045438
48.0391	0.011303	0.045116
48.0391	0.047693	0.105658
48.0391	0.085692	0.102438
48.0392	0.119827	0.024828
48.0392	0.098573	-0.035069
48.0392	0.055421	-0.053103
48.0393	0.045438	-0.102695
48.0393	0.038998	-0.119441
48.0393	0.044472	-0.042476
48.0394	0.056709	0.007117
48.0394	0.088912	0.04576
48.0394	0.10759	0.113709
48.0395	0.133352	0.096641
48.0395	0.130776	0.053489
48.0395	0.103726	-0.009629
48.0396	0.077319	-0.063408
48.0396	0.073777	-0.131678
48.0396	0.040286	-0.077577
48.0396	0.029015	-0.073713
48.0397	0.041896	-0.001578
48.0397	0.04415	0.042862
48.0397	0.065726	0.115319
48.0398	0.06798	0.100183
48.0398	0.075387	0.068302
48.0398	0.052845	0.016134
48.0399	0.030303	-0.071459
48.0399	-0.006409	-0.126526
48.0399	-0.045052	-0.122339
48.04	-0.075001	-0.066306
48.04	-0.074357	-0.029595
48.04	-0.058899	0.062828
48.0401	-0.031527	0.112421
48.0401	-0.000612	0.111776
48.0401	-0.011883	0.065726
48.0402	-0.024442	0.019998
48.0402	-0.042476	-0.073069
48.0402	-0.038289	-0.113644
48.0403	-0.051493	-0.087238
48.0403	-0.047306	-0.074679
48.0403	-0.031205	-0.036679
48.0404	-0.039256	0.027083
48.0404	-0.022188	0.055099
48.0404	0.015167	0.0902
48.0405	0.045438	0.100505
48.0405	0.06154	0.022252
48.0405	0.029337	-0.056645
48.0406	-0.013815	-0.060832
48.0406	-0.035391	-0.118475
48.0406	-0.069848	-0.119441
48.0407	-0.076933	-0.040222
48.0407	-0.059865	0.012913
48.0407	-0.01768	0.056065
48.0408	0.00132	0.095031
48.0408	0.02193	0.092455
48.0408	0.039642	0.038998
48.0409	0.050591	-0.013815
48.0409	0.007117	-0.06051
48.0409	-0.004476	-0.123949
48.041	-0.030561	-0.099475
48.041	-0.054069	-0.08595
48.041	-0.041188	-0.032171
48.041	-0.035391	0.052845
48.0411	-0.017035	0.099217
48.0411	0.028693	0.099217
48.0411	0.072489	0.065726
48.0412	0.090523	-0.001256
48.0412	0.100183	-0.077899
48.0412	0.076997	-0.123627
48.0413	0.031269	-0.12556
48.0413	-0.001256	-0.06856
48.0413	-0.008663	-0.031205
48.0414	0.009693	0.051557
48.0414	0.046726	0.108556
48.0414	0.103404	0.098573
48.0415	0.129488	0.073777
48.0415	0.124336	0.012269
48.0415	0.082472	-0.083052
48.0416	0.036099	-0.113
48.0416	-0.007375	-0.114289
48.0416	-0.030239	-0.120085
48.0417	-0.048272	-0.038934
48.0417	-0.008985	0.048337
48.0417	0.022574	0.067014
48.0418	0.048015	0.091811
48.0418	0.06637	0.093421
48.0418	0.118539	0.016456
48.0419	0.117251	-0.055357
48.0419	0.087624	-0.055035
48.0419	0.048337	-0.101729
48.042	3.20924e-05	-0.124593
48.042	-0.0209	-0.049561
48.042	-0.005442	0.029015
48.0421	0.035777	0.044472
48.0421	0.058642	0.114675
48.0421	0.096641	0.112099
48.0422	0.119827	0.062506
48.0422	0.106624	-0.000934
48.0422	0.095353	-0.056967
48.0423	0.090523	-0.119763
48.0423	0.049625	-0.09239
48.0423	0.020964	-0.065984
48.0424	0.042218	-0.005442
48.0424	0.084726	0.057997
48.0424	0.114675	0.110166
48.0424	0.132386	0.112421
48.0425	0.145268	0.074099
48.0425	0.149776	0.011947
48.0425	0.106946	-0.071459
48.0426	0.048337	-0.106238
48.0426	0.000676	-0.132644
48.0426	-0.005442	-0.067916
48.0427	0.010659	-0.029595
48.0427	0.038998	0.052523
48.0427	0.063794	0.114997
48.0428	0.105336	0.148488
48.0428	0.126912	0.095031
48.0428	0.095675	-0.008985
48.0429	0.047048	-0.062764
48.0429	0.013557	-0.109458
48.0429	3.20924e-05	-0.117831
48.043	-0.002544	-0.103662
48.043	-0.01768	-0.015425
48.043	0.007439	0.059608
48.0431	0.060252	0.087946
48.0431	0.05993	0.099861
48.0431	0.073133	0.101149
48.0432	0.082472	0.029981
48.0432	0.065404	-0.045696
48.0432	0.032557	-0.038611
48.0433	0.017422	-0.112356
48.0433	-0.008341	-0.109136
48.0433	-0.048272	-0.042154
48.0434	-0.048272	0.019676
48.0434	-0.012849	0.054133
48.0434	0.031591	0.123692
48.0435	0.059286	0.098895
48.0435	0.080862	0.046726
48.0435	0.077641	-0.013815
48.0436	0.056065	-0.049238
48.0436	0.022896	-0.122661
48.0436	-0.016391	-0.091102
48.0437	-0.041832	-0.06534
48.0437	-0.033781	-0.015747
48.0437	-0.017035	0.069913
48.0438	-0.019612	0.116607
48.0438	0.008727	0.108234
48.0438	0.038032	0.069913
48.0438	0.035777	0.013879
48.0439	0.00132	-0.066306
48.0439	-0.011561	-0.118797
48.0439	-0.045052	-0.130068
48.044	-0.075001	-0.071137
48.044	-0.072747	-0.021222
48.044	-0.054391	0.063472
48.0441	-0.040866	0.121115
48.0441	-0.014781	0.099861
48.0441	-0.004798	0.081828
48.0442	-0.016069	0.012591
48.0442	-0.038289	-0.073391
48.0442	-0.056645	-0.123949
48.0443	-0.078221	-0.110102
48.0443	-0.092068	-0.088848
48.0443	-0.11139	-0.035069
48.0444	-0.116543	0.06798
48.0444	-0.056645	0.105336
48.0444	-0.02251	0.105014
48.0445	0.009693	0.111454
48.0445	0.032879	0.036421
48.0445	0.001964	-0.046984
48.0446	-0.059865	-0.030561
48.0446	-0.096899	-0.105916
48.0446	-0.110102	-0.10656
48.0447	-0.095933	-0.034425
48.0447	-0.07017	0.024184
48.0447	-0.042798	0.052845
48.0448	-0.027662	0.110488
48.0448	0.010015	0.08376
48.0448	0.032879	0.050591
48.0449	0.017422	-0.026696
48.0449	-0.01768	-0.038611
48.0449	-0.037967	-0.098509
48.045	-0.084018	-0.103017
48.045	-0.088848	-0.080153
48.045	-0.102695	-0.007053
48.0451	-0.08917	0.048981
48.0451	-0.067272	0.116607
48.0451	-0.057289	0.10598
48.0452	-0.056001	0.071201
48.0452	-0.066306	0.024184
48.0452	-0.055035	-0.075967
48.0452	-0.07017	-0.101729
48.0453	-0.107526	-0.092068
48.0453	-0.151	-0.084662
48.0453	-0.170966	-0.019934
48.0454	-0.176762	0.065726
48.0454	-0.159373	0.121759
48.0454	-0.110746	0.105014
48.0455	-0.066306	0.060896
48.0455	-0.071137	0.004541
48.0455	-0.090136	-0.078221
48.0456	-0.120085	-0.133288
48.0456	-0.169678	-0.097543
48.0456	-0.180305	-0.106882
48.0457	-0.202525	-0.038934
48.0457	-0.191576	0.037388
48.0457	-0.135542	0.097285
48.0458	-0.090136	0.094709
48.0458	-0.076289	0.095675
48.0458	-0.046662	0.012591
48.0459	-0.059543	-0.065662
48.0459	-0.08917	-0.048916
48.0459	-0.087238	-0.109458
48.046	-0.079831	-0.118797
48.046	-0.082408	-0.047306
48.046	-0.081764	0.035133
48.0461	-0.031205	0.048659
48.0461	0.013557	0.102116
48.0461	0.049947	0.093421
48.0462	0.06476	0.028049
48.0462	0.053811	-0.029595
48.0462	0.01549	-0.055357
48.0463	0.010981	-0.113
48.0463	-0.018324	-0.088204
48.0463	-0.02573	-0.079187
48.0464	-0.009629	0.000354
48.0464	0.022896	0.041252
48.0464	0.059608	0.118217
48.0465	0.082794	0.092133
48.0465	0.121115	0.080862
48.0465	0.114031	-0.000934
48.0466	0.101149	-0.07017
48.0466	0.092777	-0.128136
48.0466	0.073455	-0.118475
48.0466	0.044794	-0.063086
48.0467	0.027405	-0.024764
48.0467	0.00293	0.055421
48.0467	0.028049	0.111454
48.0468	0.078607	0.122081
48.0468	0.08698	0.05993
48.0468	0.06154	0.013879
48.0469	0.040608	-0.075967
48.0469	3.20924e-05	-0.129746
48.0469	-0.072425	-0.129102
48.047	-0.102373	-0.090458
48.047	-0.108814	-0.04151
48.047	-0.084984	0.047693
48.0471	-0.07017	0.096963
48.0471	-0.025086	0.100505
48.0471	-0.037001	0.096641
48.0472	-0.039256	0.029659
48.0472	-0.054069	-0.058899
48.0472	-0.098831	-0.071781
48.0473	-0.141017	-0.114933
48.0473	-0.168068	-0.132
48.0473	-0.168068	-0.037645
48.0474	-0.136831	0.031269
48.0474	-0.094323	0.041574
48.0474	-0.080797	0.096963
48.0475	-0.035069	0.088912
48.0475	-0.018002	0.036744
48.0475	-0.02412	-0.032171
48.0476	-0.082086	-0.056323
48.0476	-0.124593	-0.112034
48.0476	-0.166779	-0.086916
48.0477	-0.180949	-0.077255
48.0477	-0.182559	0.006151
48.0477	-0.17	0.090523
48.0478	-0.148424	0.119827
48.0478	-0.120729	0.050913
48.0478	-0.118153	0.06154
48.0479	-0.118797	-0.005764
48.0479	-0.138763	-0.070492
48.0479	-0.157441	-0.132644
48.048	-0.191576	-0.13039
48.048	-0.216694	-0.093679
48.048	-0.202525	-0.028629
48.048	-0.17644	0.053489
48.0481	-0.139085	0.111132
48.0481	-0.082086	0.111454
48.0481	-0.075323	0.04576
48.0482	-0.06695	0.008727
48.0482	-0.098831	-0.069526
48.0482	-0.132	-0.149712
48.0483	-0.153254	-0.126204
48.0483	-0.173864	-0.088526
48.0483	-0.177406	-0.026374
48.0484	-0.156796	0.054133
48.0484	-0.118797	0.088268
48.0484	-0.091746	0.101149
48.0485	-0.061154	0.084726
48.0485	-0.026374	0.015167
48.0485	0.000998	-0.059865
48.0486	-0.04634	-0.074357
48.0486	-0.082408	-0.106238
48.0486	-0.113966	-0.119119
48.0487	-0.134254	-0.038289
48.0487	-0.103017	0.030947
48.0487	-0.069848	0.041252
48.0488	-0.031527	0.090523
48.0488	0.004541	0.105658
48.0488	0.021286	0.028371
48.0489	0.010015	-0.035069
48.0489	-0.015425	-0.058255
48.0489	-0.036035	-0.124271
48.049	-0.082408	-0.097221
48.049	-0.117509	-0.064374
48.049	-0.113644	0.003896
48.0491	-0.101407	0.051235
48.0491	-0.088204	0.117895
48.0491	-0.032815	0.074099
48.0492	-0.025408	0.067658
48.0492	-0.032493	0.006151
48.0492	-0.054713	-0.067594
48.0493	-0.079509	-0.110746
48.0493	-0.093035	-0.118153
48.0493	-0.107848	-0.078543
48.0494	-0.093679	-0.029273
48.0494	-0.075001	0.067014
48.0494	-0.027018	0.117251
48.0494	0.007117	0.104692
48.0495	0.022574	0.069591
48.0495	0.008405	0.014201
48.0495	-0.002866	-0.054713
48.0496	-0.023154	-0.131678
48.0496	-0.08273	-0.113966
48.0496	-0.139729	-0.092713
48.0497	-0.219914	-0.032171
48.0497	-0.207677	0.052201
48.0497	-0.174508	0.087624
48.0498	-0.145203	0.10759
48.0498	-0.120407	0.080218
48.0498	-0.103662	0.030303
48.0499	-0.096577	-0.06051
48.0499	-0.128458	-0.078865
48.0499	-0.132966	-0.10817
48.05	-0.114289	-0.110746
48.05	-0.09239	-0.023154
48.05	-0.071781	0.047048
48.0501	-0.015425	0.047693
48.0501	0.005507	0.107268
48.0501	0.028371	0.109522
48.0502	0.070557	0.036099
48.0502	0.055099	0.006151
48.0502	0.04254	-0.02251
48.0503	0.042218	-0.120085
48.0503	0.024184	-0.101729
48.0503	0.028049	-0.048594
48.0504	0.030303	0.010015
48.0504	0.055421	0.051879
48.0504	0.074743	0.113065
48.0505	0.096319	0.077963
48.0505	0.1092	0.071523
48.0505	0.094709	-0.004798
48.0506	0.075065	-0.06051
48.0506	0.062828	-0.114289
48.0506	0.041574	-0.123627
48.0507	0.041252	-0.081119
48.0507	0.050269	-0.021544
48.0507	0.079251	0.054133
48.0507	0.096963	0.111454
48.0508	0.129166	0.118539
48.0508	0.142691	0.060896
48.0508	0.132708	0.008727
48.0509	0.120471	-0.068238
48.0509	0.11081	-0.139407
48.0509	0.086658	-0.113
48.051	0.087624	-0.088526
48.051	0.104692	-0.021222
48.051	0.127878	0.060574
48.0511	0.169742	0.10598
48.0511	0.204199	0.106302
48.0511	0.215792	0.083116
48.0512	0.229317	0.019032
48.0512	0.209996	-0.058255
48.0512	0.175538	-0.091746
48.0513	0.15042	-0.117509
48.0513	0.132064	-0.107526
48.0513	0.10437	-0.048916
48.0514	0.113065	0.03932
48.0514	0.139149	0.041252
48.0514	0.177471	0.087302
48.0515	0.199691	0.100183
48.0515	0.21225	0.031591
48.0515	0.182301	-0.041188
48.0516	0.142369	-0.068238
48.0516	0.134319	-0.109458
48.0516	0.113709	-0.108492
48.0517	0.097929	-0.061154
48.0517	0.109844	0.013557
48.0517	0.139149	0.041252
48.0518	0.16942	0.105658
48.0518	0.203233	0.072811
48.0518	0.227063	0.049303
48.0519	0.240588	-0.00512
48.0519	0.23286	-0.06373
48.0519	0.190996	-0.129746
48.052	0.136895	-0.122017
48.052	0.114353	-0.090458
48.052	0.111132	-0.02412
48.0521	0.13142	0.041896
48.0521	0.143013	0.10598
48.0521	0.175216	0.110166
48.0521	0.203877	0.060252
48.0522	0.193894	0.003896
48.0522	0.175538	-0.081119
48.0522	0.146234	-0.129746
48.0523	0.096963	-0.13039
48.0523	0.06476	-0.097221
48.0523	0.070879	-0.02734
48.0524	0.105336	0.056065
48.0524	0.130776	0.104692
48.0524	0.145912	0.099861
48.0525	0.135285	0.080218
48.0525	0.142691	0.024184
48.0525	0.127234	-0.051493
48.0526	0.056387	-0.105594
48.0526	-0.005442	-0.077577
48.0526	-0.047628	-0.100763
48.0527	-0.080153	-0.06212
48.0527	-0.072103	0.036099
48.0527	-0.032815	0.031269
48.0528	-0.016069	0.106946
48.0528	-0.023476	0.10759
48.0528	-0.011239	0.022896
48.0529	-0.048594	-0.044408
48.0529	-0.097543	-0.069204
48.0529	-0.121051	-0.123627
48.053	-0.146492	-0.10334
48.053	-0.170322	-0.055035
48.053	-0.189966	-0.00029
48.0531	-0.191254	0.04576
48.0531	-0.172898	0.094387
48.0531	-0.140373	0.073455
48.0532	-0.14939	0.060574
48.0532	-0.174186	-0.007375
48.0532	-0.203169	-0.077577
48.0533	-0.21283	-0.129746
48.0533	-0.2431	-0.114933
48.0533	-0.249541	-0.094645
48.0534	-0.241168	-0.036357
48.0534	-0.244067	0.064438
48.0534	-0.248253	0.106302
48.0535	-0.224423	0.099217
48.0535	-0.220558	0.049947
48.0535	-0.234084	0.015812
48.0535	-0.256948	-0.083374
48.0536	-0.276592	-0.122339
48.0536	-0.295269	-0.118475
48.0536	-0.320388	-0.08917
48.0537	-0.346794	-0.021544
48.0537	-0.351947	0.071201
48.0537	-0.34293	0.108878
48.0538	-0.281422	0.106302
48.0538	-0.23344	0.083438
48.0538	-0.204457	0.013235
48.0539	-0.221202	-0.058255
48.0539	-0.283354	-0.090136
48.0539	-0.316845	-0.105916
48.054	-0.334557	-0.118153
48.054	-0.364828	-0.020256
48.054	-0.352269	0.046082
48.0541	-0.294947	0.052523
48.0541	-0.259846	0.120471
48.0541	-0.234406	0.115963
48.0542	-0.215728	0.037066
48.0542	-0.215728	-0.039256
48.0542	-0.229575	-0.048272
48.0543	-0.242134	-0.105916
48.0543	-0.248253	-0.104306
48.0543	-0.254694	-0.04312
48.0544	-0.228609	0.02193
48.0544	-0.184169	0.046726
48.0544	-0.160339	0.119505
48.0545	-0.139729	0.095997
48.0545	-0.135865	0.077319
48.0545	-0.148102	0.013557
48.0546	-0.154542	-0.053103
48.0546	-0.14778	-0.120085
48.0546	-0.160661	-0.084018
48.0547	-0.170322	-0.067272
48.0547	-0.139729	-0.011561
48.0547	-0.038611	0.059608
48.0548	0.029659	0.116929
48.0548	0.070235	0.118861
48.0548	0.121759	0.08215
48.0549	0.124658	0.034167
48.0549	0.125302	-0.052781
48.0549	0.094065	-0.117187
48.0549	0.004218	-0.10817
48.055	-0.029917	-0.062764
48.055	-0.024442	-0.0209
48.055	-0.013171	0.070557
48.0551	0.004541	0.117251
48.0551	0.043184	0.117895
48.0551	0.04254	0.078607
48.0552	0.047693	0.057031
48.0552	0.043184	-0.021544
48.0552	0.009049	-0.097221
48.0553	-0.040544	-0.090458
48.0553	-0.085306	-0.098509
48.0553	-0.088848	-0.028629
48.0554	-0.065984	0.057997
48.0554	-0.04312	0.067014
48.0554	-0.015103	0.102116
48.0555	-0.002544	0.121759
48.0555	-0.002544	0.033201
48.0555	-0.011561	-0.040866
48.0556	-0.04795	-0.046018
48.0556	-0.056645	-0.108492
48.0556	-0.062764	-0.116221
48.0557	-0.075001	-0.042154
48.0557	-0.060832	0.038998
48.0557	0.000354	0.052201
48.0558	0.043828	0.111776
48.0558	0.078285	0.086336
48.0558	0.091167	0.062828
48.0559	0.075065	-0.007375
48.0559	0.060252	-0.059543
48.0559	0.040286	-0.120407
48.056	0.011947	-0.080153
48.056	0.009049	-0.067272
48.056	0.020642	-0.023798
48.0561	0.057031	0.05832
48.0561	0.057997	0.110166
48.0561	0.074743	0.128522
48.0562	0.087624	0.066692
48.0562	0.078607	0.017422
48.0562	0.060896	-0.069204
48.0563	0.031591	-0.123627
48.0563	-0.012849	-0.120407
48.0563	-0.040544	-0.076611
48.0563	-0.04473	-0.016069
48.0564	-0.019612	0.054777
48.0564	0.011625	0.12498
48.0564	0.044794	0.12498
48.0565	0.05832	0.062184
48.0565	0.08054	0.02193
48.0565	0.066692	-0.057289
48.0566	0.01549	-0.096255
48.0566	-0.038611	-0.115255
48.0566	-0.066628	-0.105594
48.0567	-0.081119	-0.029917
48.0567	-0.058255	0.070557
48.0567	-0.007697	0.065726
48.0568	0.029981	0.116607
48.0568	0.053167	0.116929
48.0568	0.063794	0.052201
48.0569	0.03932	-0.04473
48.0569	-0.004476	-0.056001
48.0569	-0.033781	-0.08434
48.057	-0.057289	-0.107526
48.057	-0.072747	-0.035391
48.057	-0.073713	0.024828
48.0571	-0.053103	0.039964
48.0571	-0.046018	0.10759
48.0571	-0.035069	0.105336
48.0572	-0.021222	0.046082
48.0572	-0.018002	-0.012849
48.0572	-0.013171	-0.058577
48.0573	-0.028629	-0.115577
48.0573	-0.079831	-0.092068
48.0573	-0.102695	-0.080153
48.0574	-0.081764	-0.026696
48.0574	-0.050205	0.055099
48.0574	-0.038934	0.101794
48.0575	-0.023154	0.104692
48.0575	0.013235	0.063794
48.0575	-0.010595	0.000676
48.0576	-0.0209	-0.077899
48.0576	-0.032493	-0.096899
48.0576	-0.069204	-0.088848
48.0577	-0.094967	-0.080797
48.0577	-0.111712	-0.030561
48.0577	-0.109458	0.051557
48.0577	-0.090458	0.114031
48.0578	-0.028307	0.10437
48.0578	-0.008019	0.065726
48.0578	-0.0209	0.012913
48.0579	-0.054069	-0.068882
48.0579	-0.099475	-0.117831
48.0579	-0.163559	-0.119763
48.058	-0.169356	-0.108814
48.058	-0.181593	-0.029273
48.058	-0.148746	0.038354
48.0581	-0.112034	0.067014
48.0581	-0.099797	0.100183
48.0581	-0.086916	0.084082
48.0582	-0.082086	0.022574
48.0582	-0.065662	-0.063408
48.0582	-0.115577	-0.057611
48.0583	-0.147136	-0.113966
48.0583	-0.184491	-0.125882
48.0583	-0.209609	-0.056323
48.0584	-0.193186	0.01871
48.0584	-0.140051	0.036421
48.0584	-0.096577	0.111776
48.0585	-0.039578	0.087946
48.0585	-0.053425	0.033523
48.0585	-0.058899	-0.020256
48.0586	-0.119441	-0.074357
48.0586	-0.141339	-0.122017
48.0586	-0.161627	-0.105594
48.0587	-0.164847	-0.083696
48.0587	-0.173542	-0.028951
48.0587	-0.152288	0.044472
48.0588	-0.133288	0.099217
48.0588	-0.102051	0.089878
48.0588	-0.08917	0.056709
48.0589	-0.09078	0.013879
48.0589	-0.125882	-0.079509
48.0589	-0.141983	-0.133932
48.059	-0.153576	-0.139407
48.059	-0.181271	-0.083052
48.059	-0.172576	-0.032171
48.059	-0.158085	0.063794
48.0591	-0.132322	0.105336
48.0591	-0.103017	0.101794
48.0591	-0.059543	0.070557
48.0592	-0.035069	0.009049
48.0592	-0.042154	-0.079187
48.0592	-0.079831	-0.126526
48.0593	-0.114289	-0.12717
48.0593	-0.129102	-0.102051
48.0593	-0.143593	-0.036679
48.0594	-0.129424	0.04576
48.0594	-0.096899	0.082472
48.0594	-0.059865	0.097285
48.0595	-0.036357	0.112743
48.0595	-0.003188	0.016778
48.0595	-0.012849	-0.062442
48.0596	-0.060832	-0.048916
48.0596	-0.115255	-0.119763
48.0596	-0.157119	-0.125238
48.0597	-0.172576	-0.056967
48.0597	-0.143915	0.019676
48.0597	-0.091424	0.03771
48.0598	-0.06212	0.100827
48.0598	-0.018002	0.089878
48.0598	-0.023798	0.039964
48.0599	-0.018002	-0.025408
48.0599	-0.047628	-0.04634
48.0599	-0.055679	-0.120729
48.06	-0.097865	-0.109136
48.06	-0.09078	-0.069526
48.06	-0.091746	-0.019612
48.0601	-0.069204	0.040286
48.0601	-0.056645	0.094709
48.0601	-0.014137	0.096963
48.0602	-0.006731	0.08537
48.0602	-0.008663	0.058642
48.0602	-0.024764	-0.071459
48.0603	-0.066628	-0.137153
48.0603	-0.08917	-0.130068
48.0603	-0.081119	-0.066306
48.0604	-0.061798	-0.026696
48.0604	-0.028951	0.062506
48.0604	-0.005764	0.110488
48.0604	0.047048	0.104048
48.0605	0.080862	0.070557
48.0605	0.083438	-0.002866
48.0605	0.071845	-0.065662
48.0606	0.044472	-0.131356
48.0606	0.004218	-0.122017
48.0606	-0.021544	-0.105272
48.0607	-0.017358	-0.037645
48.0607	0.001642	0.043184
48.0607	0.056065	0.098573
48.0608	0.094709	0.101149
48.0608	0.121437	0.089234
48.0608	0.162979	0.028371
48.0609	0.162979	-0.055357
48.0609	0.130776	-0.049883
48.0609	0.094387	-0.117831
48.061	0.08698	-0.112678
48.061	0.089878	-0.0399
48.061	0.122726	0.045116
48.0611	0.175538	0.060252
48.0611	0.198081	0.098895
48.0611	0.235114	0.093421
48.0612	0.234792	0.042862
48.0612	0.241233	-0.019934
48.0612	0.221267	-0.038934
48.0613	0.209352	-0.113966
48.0613	0.164267	-0.08917
48.0613	0.155251	-0.078865
48.0614	0.151708	-0.005442
48.0614	0.181013	0.049303
48.0614	0.208385	0.114353
48.0615	0.23286	0.089556
48.0615	0.21386	0.067658
48.0615	0.158149	0.004863
48.0616	0.123048	-0.061798
48.0616	0.083438	-0.133288
48.0616	0.024506	-0.126848
48.0617	-0.011883	-0.082086
48.0617	-0.034103	-0.021222
48.0617	-0.039578	0.054133
48.0618	-0.023798	0.106302
48.0618	0.012269	0.105336
48.0618	0.033201	0.059608
48.0618	0.02193	0.008405
48.0619	0.011947	-0.072103
48.0619	-0.000934	-0.132966
48.0619	-0.044086	-0.113
48.062	-0.067594	-0.079509
48.062	-0.069848	-0.033459
48.062	-0.04312	0.053489
48.0621	-0.010917	0.077641
48.0621	0.046726	0.100183
48.0621	0.06154	0.103082
48.0622	0.091489	0.016456
48.0622	0.087624	-0.074357
48.0622	0.078285	-0.069526
48.0623	0.078929	-0.111068
48.0623	0.070557	-0.117831
48.0623	0.061218	-0.04473
48.0624	0.050913	0.026439
48.0624	0.108234	0.039642
48.0624	0.147522	0.101794
48.0625	0.197759	0.096641
48.0625	0.193894	0.031269
48.0625	0.181013	-0.023154
48.0626	0.139149	-0.056967
48.0626	0.115319	-0.107526
48.0626	0.098251	-0.048916
48.0627	0.074099	-0.056001
48.0627	0.077963	-0.032493
48.0627	0.080862	0.046404
48.0628	0.099861	0.113709
48.0628	0.101149	0.097607
48.0628	0.109522	0.05832
48.0629	0.086014	-0.000612
48.0629	0.063472	-0.063086
48.0629	0.056387	-0.122983
48.063	0.038354	-0.129424
48.063	0.030625	-0.081764
48.063	0.038032	-0.031205
48.0631	0.035133	0.079573
48.0631	0.047048	0.121759
48.0631	0.068302	0.106624
48.0632	0.089556	0.058642
48.0632	0.119827	0.014523
48.0632	0.098251	-0.06373
48.0632	0.056387	-0.140373
48.0633	0.036421	-0.121051
48.0633	-0.002866	-0.089814
48.0633	0.00132	-0.027985
48.0634	0.031913	0.048015
48.0634	0.079896	0.076353
48.0634	0.086658	0.099861
48.0635	0.078607	0.105336
48.0635	0.08698	0.012913
48.0635	0.054455	-0.066628
48.0636	-0.001256	-0.077899
48.0636	-0.046662	-0.12717
48.0636	-0.076289	-0.118475
48.0637	-0.096255	-0.055679
48.0637	-0.077899	0.0171
48.0637	-0.049883	0.032557
48.0638	-0.025086	0.084726
48.0638	-0.015425	0.095675
48.0638	0.005507	0.029015
48.0639	0.005829	-0.042154
48.0639	-0.023798	-0.056323
48.0639	-0.014459	-0.122661
48.064	-0.04473	-0.111712
48.064	-0.055035	-0.076611
48.064	-0.046662	-0.003832
48.0641	-0.035713	0.043828
48.0641	-0.00351	0.117251
48.0641	0.032557	0.06637
48.0642	0.052201	0.072489
48.0642	0.050269	-0.011883
48.0642	0.020642	-0.070814
48.0643	-0.01929	-0.112678
48.0643	-0.045374	-0.122661
48.0643	-0.057289	-0.094645
48.0644	-0.027985	-0.022188
48.0644	-0.004154	0.05832
48.0644	0.01549	0.122403
48.0645	0.069913	0.116285
48.0645	0.097285	0.064438
48.0645	0.109522	0.016134
48.0646	0.089878	-0.061798
48.0646	0.077963	-0.12556
48.0646	0.022252	-0.114611
48.0646	-0.009951	-0.093357
48.0647	-0.015425	-0.032171
48.0647	-0.014137	0.052845
48.0647	0.025472	0.098573
48.0648	0.072167	0.099217
48.0648	0.086658	0.095353
48.0648	0.077319	0.028693
48.0649	0.052845	-0.063086
48.0649	0.008727	-0.096577
48.0649	-0.000612	-0.110102
48.065	0.008727	-0.116543
48.065	0.020642	-0.035391
48.065	-0.009629	0.038998
48.0651	0.004863	0.034811
[truncated: 919,601+ more rows]

## Sheet: Panel B_nontreated_PSD
freq/time	48.25	48.75	49.25	49.75	50.25	50.75	51.25	51.75	52.25	52.75	53.25	53.75	54.25	54.75	55.25	55.75	56.25	56.75	57.25	57.75	58.25	58.75	59.25	59.75	60.25	60.75	61.25	61.75	62.25	62.75	63.25	63.75	64.25	64.75	65.25	65.75	66.25	66.75	67.25	67.75	68.25	68.75	69.25	69.75	70.25	70.75	71.25	71.75	72.25
0	0.000205152	0.000211514	0.000172324	8.30408e-05	0.000180056	0.000110477	0.000121063	0.000135426	0.000144774	0.000179678	0.00013207	0.000138172	0.000165406	0.000214643	0.000120651	0.000143416	0.00017952	0.000156029	0.00018529	0.000212131	0.000167014	0.000235205	0.000134746	0.000183903	0.00018551	0.000115746	0.000166174	0.000167885	0.000185365	0.000136774	0.000122373	0.000173558	0.000139618	0.000175491	0.000146498	0.000197294	0.000103227	0.000172259	0.000202002	0.000161165	0.000174625	0.000210184	0.000147766	0.00012016	0.0001452	0.000185722	0.000273406	0.000242697	0.000148346
0.125	0.000322616	0.000340296	0.000200033	0.000100662	0.000325045	0.000132098	0.000233203	0.000192784	0.000210331	0.00026986	0.000186982	0.000134748	0.000222596	0.000373957	0.000226454	0.000166735	0.00020707	0.000202046	0.000250065	0.000247574	0.000187146	0.000395923	0.000148257	0.000206585	0.000237606	0.000149055	0.000235518	0.000160171	0.00020808	0.00013049	0.000106282	0.000211785	0.000156708	0.000225076	0.000113529	0.000260586	0.000231746	0.000389749	0.000319173	0.000208416	0.000243118	0.000358724	0.00025298	0.000225571	0.00023626	0.000163953	0.000408197	0.000363497	0.000104705
0.25	0.000599469	0.000432274	0.000285734	0.000407602	0.000653474	0.000197459	0.000290748	0.000264642	0.000423587	0.000265694	0.000362211	0.00030051	0.000337428	0.000471133	0.00039894	0.000185259	0.000189082	0.000499977	0.000227323	0.000133192	0.000136242	0.00033495	0.000160001	0.000136514	0.000179272	0.000176128	0.000411864	0.000112656	0.000114119	5.55832e-05	0.000117651	7.47552e-05	0.000211383	0.000286544	0.00018617	0.000177595	0.000586342	0.000444247	0.000283279	0.000274888	0.000190429	0.000740686	0.000272616	0.000550573	0.000367133	0.000112513	0.000531227	0.000310851	0.000161825
0.375	0.00133998	0.000579812	0.000824467	0.00101532	0.000774739	0.000228736	0.000308646	0.000490893	0.000899613	0.000433055	0.000466515	0.000360209	0.000569363	0.000496997	0.000371703	0.00019442	0.000237647	0.000836243	0.000283498	0.000139419	0.000163682	0.000263338	0.000223541	8.43418e-05	0.000307856	0.000326779	0.000538933	0.000214406	0.000137321	0.000157599	0.000201945	0.000164837	0.000459068	0.000545504	0.000432158	0.000931318	0.00103404	0.000245125	0.000296091	0.000461291	0.000326327	0.000838848	0.000228691	0.000675273	0.000353846	0.000277593	0.000396838	0.000231765	0.00056482
0.5	0.00190548	0.000507406	0.000981067	0.00177971	0.000346712	0.000620045	0.000624598	0.000682311	0.000754088	0.000520386	0.000371567	0.000272098	0.000810818	0.000236635	0.000205293	0.000169421	0.000196482	0.000703871	0.000344648	3.56944e-05	0.000163902	0.000322195	0.000237906	7.15556e-05	0.000433876	0.00041673	0.000578322	0.00046371	0.0003797	0.000348981	0.000550873	0.00025261	0.000293924	0.000251954	0.000661235	0.00161691	0.00169179	0.000149069	0.000504785	0.000732024	0.000391426	0.000418967	0.000291363	0.00054765	0.000235079	0.000430667	0.000253199	0.000422242	0.000720174
0.625	0.00176283	0.000528026	0.000834783	0.00235887	0.0004619	0.00100452	0.0013429	0.00129564	0.000476644	0.000407196	0.000276063	0.000414366	0.00102341	0.000357277	0.000275753	7.2582e-05	0.000193269	0.000385196	0.000424318	6.02637e-05	0.000332083	0.00041341	0.000260778	0.000121272	0.000369326	0.000318836	0.000690634	0.000615679	0.000503633	0.000640731	0.000604418	0.000448426	0.000200031	0.000129529	0.000738766	0.00138921	0.00167014	0.000446614	0.000493849	0.000869452	0.000651346	0.000165215	0.000436261	0.000347661	0.000177024	0.000409619	0.00030543	0.000927016	0.000614424
0.75	0.00144076	0.000926586	0.000624201	0.00177254	0.00081728	0.00137759	0.00140433	0.00191318	0.0011004	0.000398831	0.000283342	0.000386116	0.00128803	0.000465804	0.000379093	0.000123218	0.000172495	0.000168326	0.000832562	0.000105298	0.00043459	0.000488083	0.000174695	0.000128372	0.000334486	0.000395825	0.000795089	0.000490603	0.000543709	0.000955942	0.000740865	0.000473879	0.000564357	0.000434025	0.00168962	0.00162588	0.00121215	0.00181798	0.000418722	0.0013318	0.000744545	6.74478e-05	0.00074874	0.000704116	0.000515546	0.000508254	0.000396028	0.00109644	0.000309152
0.875	0.000984638	0.00105369	0.00103753	0.00120437	0.00192989	0.000986712	0.00109494	0.00213684	0.00185227	0.000460502	0.000306918	0.000472136	0.00158001	0.000370761	0.000265523	0.000150369	0.000326179	0.000245991	0.00154897	0.000189092	0.000335723	0.000459343	6.7211e-05	0.000295482	0.000508223	0.000784464	0.000682901	0.000286393	0.000623414	0.000901593	0.0011881	0.000605261	0.000916204	0.00145714	0.00177155	0.00110302	0.000526107	0.00160861	0.000469641	0.00150067	0.00079353	7.10495e-05	0.000463116	0.000807094	0.00106704	0.00064143	0.000536357	0.000522873	0.000442434
1	0.000769547	0.00090639	0.00123546	0.00106373	0.00186676	0.000881412	0.00147964	0.00217936	0.00146188	0.000863829	0.000339277	0.00045486	0.000840705	0.000655315	0.000288105	9.3926e-05	0.000465889	0.000235586	0.00142907	0.000204348	0.000275789	0.000315098	8.2121e-05	0.00041051	0.000753646	0.00101472	0.000473635	0.00040148	0.000732128	0.000654843	0.0017184	0.000511237	0.00129173	0.00208532	0.00112813	0.000800255	0.00108774	0.00057158	0.000559068	0.00158515	0.000772628	9.53712e-05	0.000858224	0.000515204	0.00127181	0.00112947	0.000448392	0.000532173	0.000736933
1.125	0.000326763	0.0011586	0.00140446	0.00124384	0.000705655	0.00132194	0.00185299	0.00125252	0.000635254	0.00216957	0.000604952	0.000535737	0.000466201	0.000678932	0.00022703	0.000101391	0.000335361	0.000153707	0.000885023	0.000143278	0.000209484	0.00012574	0.000172292	0.000257574	0.00063066	0.000731201	0.000747609	0.000538791	0.000678568	0.00106984	0.00248738	0.000796223	0.00106525	0.00156302	0.000518242	0.00158954	0.00136915	0.000135318	0.000623437	0.00183244	0.00040805	0.000114435	0.00123388	0.000729325	0.00127482	0.0017213	0.000848982	0.000491849	0.00111635
1.25	0.000888546	0.00182274	0.00168821	0.00186292	0.00103059	0.00163937	0.00179555	0.00178497	0.0013265	0.00184893	0.000423981	0.000932324	0.000974851	0.000569628	0.000287897	0.00020015	0.000243761	0.000376095	0.000846453	6.64996e-05	0.000191688	4.02555e-05	0.000241552	0.000176317	0.00024723	0.0012143	0.000820747	0.000306044	0.000442613	0.0016671	0.00201083	0.00104808	0.00135475	0.000857351	0.000287385	0.00242959	0.00165767	0.000209393	0.00096669	0.0018764	0.000694392	0.000243558	0.00057461	0.000785161	0.000850682	0.00168802	0.00110263	0.000405504	0.000933924
1.375	0.00169355	0.000961834	0.00120536	0.00235447	0.000999248	0.00218258	0.00146105	0.00167483	0.00249729	0.000673426	0.000410123	0.00127237	0.00145229	0.000697164	0.000219596	0.000256225	0.00027003	0.000475183	0.00117634	0.00014367	0.000292328	0.00015105	0.000199501	0.00023341	0.000203535	0.0011551	0.000565271	0.000532237	0.001375	0.00149442	0.00132177	0.0012225	0.00133126	0.000716669	0.000324255	0.00126871	0.00174217	0.000363315	0.000890966	0.00164365	0.000966798	0.000321783	0.000263814	0.000872335	0.000270233	0.00108909	0.000784216	0.000842732	0.000485988
1.5	0.00156282	0.000978695	0.000778242	0.00215192	0.00135272	0.00239545	0.00126594	0.0010017	0.00231526	0.000417572	0.000517383	0.00135562	0.00119946	0.000306928	0.000217027	0.000183708	0.000301014	0.000428849	0.00107616	0.000151374	0.000215207	0.000463342	0.000129449	0.000329625	0.000738695	0.000460729	0.000458983	0.000673217	0.00164063	0.0010355	0.00137159	0.00103052	0.000578176	0.00167153	0.000586479	0.000536756	0.00135782	0.00106244	0.00076467	0.00152783	0.000690759	0.000207371	0.000311804	0.000657684	0.000354099	0.000875932	0.000410505	0.00119681	0.000484422
1.625	0.00155784	0.00110652	0.00097097	0.00165226	0.00167549	0.00133742	0.00193091	0.00131787	0.00168823	0.000567017	0.000536208	0.00148628	0.000933748	0.000374012	0.000332804	0.000186661	0.000323966	0.00041866	0.000835112	0.000234089	0.000190089	0.000657337	0.000201747	0.000621247	0.000550592	0.000480035	0.000588248	0.000323143	0.000629401	0.000945448	0.00122301	0.00120208	0.000404091	0.00129233	0.00133272	0.0010031	0.000865649	0.0021006	0.000719333	0.00135891	0.00104236	0.000329744	0.000626856	0.000597755	0.000582424	0.000567569	0.000527642	0.00122391	0.000483148
1.75	0.00338297	0.00046346	0.00104815	0.00161541	0.00106514	0.00114904	0.00204975	0.00160351	0.00149118	0.000725166	0.000482175	0.000947149	0.000847426	0.000507508	0.000255819	0.0002224	0.000285703	0.000562787	0.000694408	0.000304989	0.000197638	0.000613634	0.000392197	0.000525834	0.000385772	0.00106624	0.000844703	0.000544077	0.000553682	0.000623639	0.0015958	0.00138808	0.000905847	0.00134271	0.00123665	0.00181556	0.000776647	0.00186492	0.000764339	0.000830227	0.00137975	0.000570001	0.000479036	0.000433641	0.000684148	0.000416496	0.000673993	0.000816043	0.000446
1.875	0.00279932	0.000418218	0.000944409	0.00146117	0.0012363	0.00140508	0.00157655	0.00185153	0.00106681	0.00153632	0.000307357	0.000759089	0.000515038	0.000580335	0.000244512	0.000197379	0.00022703	0.000929063	0.00154159	0.00027641	0.000192425	0.000324544	0.000429837	0.000480391	0.000204518	0.0016873	0.000969461	0.00118939	0.000770218	0.000534305	0.000980529	0.0015246	0.00125611	0.00158474	0.00161953	0.0024087	0.00117909	0.000433573	0.000335342	0.000699303	0.000829366	0.000322529	0.000813209	0.000545318	0.000827782	0.000686828	0.000943965	0.00094499	0.000741339
2	0.00132738	0.000711962	0.00142847	0.00147119	0.000871942	0.00171914	0.00139729	0.00147845	0.00102869	0.00170406	0.000691287	0.00150847	0.000555762	0.00103682	0.000313445	0.000159455	0.000277309	0.00134117	0.00157918	0.000280922	0.000197638	0.000115743	0.000146072	0.000289479	0.000333396	0.00115205	0.00102935	0.00085334	0.000930331	0.000668645	0.000683972	0.00110829	0.000852664	0.00135067	0.00231929	0.0030961	0.000841885	0.000613747	0.000258623	0.000802307	0.000704655	0.000286532	0.00133262	0.000502813	0.00095682	0.00107663	0.00053285	0.00166647	0.00126465
2.125	0.00112799	0.00152983	0.00145839	0.00119766	0.000609949	0.00132409	0.000685037	0.0012072	0.00145333	0.000734441	0.00124512	0.00163241	0.00126659	0.000884005	0.000230932	0.000173514	0.000384326	0.001148	0.000956796	0.000234466	0.000232484	0.000246294	0.000125909	0.000213118	0.000983503	0.00107589	0.00124605	0.000516209	0.00125891	0.00138063	0.000966806	0.000520759	0.000952402	0.000720487	0.00121777	0.00190304	0.00147791	0.00097865	0.000269401	0.00115519	0.00102661	0.000445988	0.00158105	0.000637119	0.000963946	0.000559063	0.000285495	0.00226347	0.000738401
2.25	0.00213562	0.000788049	0.000790828	0.00186727	0.00098522	0.000674731	0.00139591	0.000864142	0.00141155	0.000550977	0.00176118	0.00163188	0.000999742	0.000614868	0.000198667	0.000187134	0.000383808	0.000574737	0.00105628	0.000389019	0.00034509	0.000535171	0.000417204	0.000216913	0.000954297	0.00143286	0.00223216	0.000437767	0.000864878	0.002073	0.00123892	0.000661522	0.00105735	0.00135027	0.000800778	0.00141262	0.00129519	0.000782488	0.000662071	0.00110489	0.00100264	0.000180587	0.00153386	0.00107551	0.00054682	0.000352575	0.000251604	0.00133346	0.000453082
2.375	0.00182067	0.000723256	0.00121864	0.00193505	0.0014341	0.000816968	0.00257067	0.000862069	0.00183407	0.000237118	0.0014336	0.00198271	0.000830798	0.000660195	0.000281412	0.000119005	0.000364523	0.000564793	0.000419088	0.000306967	0.000612972	0.000474248	0.000477746	0.000107778	0.000883801	0.000842961	0.00176694	0.000886791	0.000872895	0.00202145	0.00174418	0.00107807	0.00102734	0.00177264	0.000616176	0.00135972	0.00102448	0.00164889	0.000700682	0.000852436	0.000840971	0.000245113	0.00149019	0.00193436	0.000639203	0.000581967	0.000362431	0.000718968	0.000642276
2.5	0.00117898	0.00136223	0.00168788	0.00192851	0.00121459	0.00125942	0.00296017	0.00116721	0.00259555	0.000236517	0.000641645	0.00189712	0.00087948	0.00044529	0.000394977	0.000138819	0.000430267	0.000589966	0.000297652	0.000213146	0.000567116	0.00052596	0.000285127	9.08409e-05	0.000736814	0.000592728	0.000772562	0.001111	0.00138689	0.00191991	0.00153636	0.000829685	0.00100246	0.00165861	0.000435981	0.00134231	0.00104244	0.00206852	0.00109519	0.00114439	0.000314732	0.000171273	0.000953131	0.00213031	0.000818181	0.000988183	0.000969843	0.00065903	0.000914862
2.625	0.0019375	0.000676062	0.00120664	0.000865466	0.000329439	0.00173652	0.00170195	0.00165757	0.00252089	0.000472509	0.000404417	0.00154164	0.000870685	0.00025748	0.000183037	0.000134829	0.00028872	0.000442633	0.000633445	0.00055476	0.000418113	0.000419068	0.000247208	0.000146513	0.000671331	0.00106474	0.000907726	0.000992212	0.00184777	0.00163545	0.00137344	0.000922037	0.00051217	0.00195322	0.00100721	0.00126109	0.000917295	0.00159565	0.00162091	0.000567619	0.000352532	0.000184278	0.00105227	0.000706149	0.00101788	0.000941335	0.00128014	0.000436527	0.00186671
2.75	0.00152144	0.00123981	0.000963342	0.00100506	0.000648836	0.00167194	0.000911289	0.00116416	0.00162189	0.000406741	0.000499393	0.00086	0.00134993	0.000538281	0.000153633	0.000139315	0.000256893	0.000664184	0.000731765	0.000391044	0.000333708	0.000382646	0.00049976	0.000147078	0.000855491	0.00130894	0.000621285	0.00106598	0.00150912	0.00163543	0.00116567	0.00136291	0.000595874	0.00173776	0.000734577	0.00132748	0.00111728	0.00176837	0.00153108	0.000628969	0.000423055	0.000219496	0.00118802	0.000655247	0.00191533	0.000993857	0.000664603	0.00109411	0.00194815
2.875	0.000699737	0.00132954	0.000560075	0.000799529	0.000736296	0.00162962	0.000882057	0.000886471	0.00147781	0.000740859	0.00101341	0.000994843	0.00184668	0.000637642	9.31321e-05	0.000186206	0.000353087	0.00145757	0.000794078	0.000135902	0.000257628	0.000244209	0.000602321	0.00030253	0.000975976	0.00128837	0.000467853	0.000902445	0.000670015	0.00137105	0.000774237	0.000935617	0.000584311	0.0021512	0.000600809	0.000694777	0.00228121	0.00153343	0.00109172	0.000772843	0.000778706	0.000446107	0.00140953	0.000716603	0.0022456	0.00145507	0.000406856	0.00104113	0.000972326
3	0.00108174	0.000863249	0.00102382	0.000613077	0.000537737	0.00093784	0.00112979	0.00187135	0.00225923	0.000768975	0.00159821	0.00192904	0.0012955	0.000527564	0.000133148	0.000193016	0.00024237	0.00175917	0.000883512	0.000118301	0.000236968	0.000157265	0.000405441	0.000415837	0.000496502	0.00116899	0.00102699	0.00061765	0.000346659	0.00135745	0.00069844	0.000427086	0.000600444	0.00277961	0.000960116	0.000943623	0.00155279	0.00100792	0.00147014	0.000741571	0.000970166	0.000666814	0.00116315	0.00062859	0.00213561	0.000951937	0.00092118	0.000833451	0.000668877
3.125	0.001582	0.00144297	0.00141442	0.000594542	0.000291333	0.000466095	0.00094311	0.00181224	0.00251853	0.000942391	0.00109581	0.00169917	0.0012195	0.000509769	0.000139	0.000148805	0.000163471	0.00145986	0.000292201	0.000164114	0.000242236	0.000164566	0.000296535	0.000486031	0.000351401	0.00083406	0.000730518	0.000405495	0.000346564	0.00123898	0.00106476	0.000348066	0.000847553	0.00238008	0.0011704	0.00163372	0.00101124	0.000715068	0.00117867	0.000945191	0.000785297	0.00038162	0.000613558	0.00112734	0.00157759	0.000698451	0.00106907	0.00121896	0.000805256
3.25	0.00133972	0.00157172	0.000941215	0.000959936	0.000693333	0.000795241	0.000933793	0.00121971	0.00153464	0.000909975	0.000270566	0.000877674	0.00170042	0.000769207	0.000148508	0.000121258	0.000186221	0.000758847	0.000205976	0.000142336	0.000117887	0.000199156	0.000290895	0.000230388	0.000473296	0.0006087	0.000660521	0.000868701	0.000695294	0.00122868	0.00199084	0.000751395	0.00127339	0.00157256	0.00122677	0.00117687	0.00170937	0.000313347	0.00109979	0.00172625	0.000665329	0.000220563	0.000616636	0.000934759	0.00125912	0.000771361	0.00086117	0.00187799	0.000962444
3.375	0.000483924	0.0016507	0.00041633	0.000664153	0.000838401	0.000768814	0.00162407	0.00141612	0.000910102	0.000839546	0.000825033	0.000749807	0.00152183	0.000738904	0.000202846	8.66826e-05	0.000162893	0.000782919	0.000263175	0.000137076	0.000270879	0.000296168	0.000183831	9.79436e-05	0.000215387	0.000646571	0.000615006	0.00122563	0.000593674	0.00101692	0.00185293	0.000649919	0.000729634	0.00160472	0.000916269	0.000690183	0.00186473	0.00049465	0.00060356	0.00190772	0.000420424	0.000220326	0.00086965	0.000544372	0.000978092	0.00104013	0.00064257	0.00138238	0.0006318
3.5	0.000582206	0.00127157	0.000647413	0.00050294	0.00110664	0.000583354	0.00136722	0.00151505	0.000553341	0.000737459	0.00193432	0.000827431	0.00161212	0.000810845	0.000185996	0.000166543	0.000192757	0.000838628	0.000576774	0.000328317	0.00024543	0.000339747	0.00024804	0.000280526	0.000477244	0.000970491	0.000610718	0.000872099	0.000650106	0.000778994	0.000503294	0.000499469	0.000631388	0.00193515	0.000725469	0.00123316	0.00155923	0.000828615	0.000331089	0.00104372	0.000476277	0.000361653	0.00115778	0.000902862	0.000697448	0.000485312	0.000424614	0.00114589	0.000433569
3.625	0.0011038	0.000857608	0.000976034	0.000496148	0.000877446	0.000940604	0.00154449	0.000964821	0.000348799	0.000811007	0.00152522	0.000596155	0.00174695	0.000926197	0.000114606	0.000205672	0.000278516	0.000826608	0.000821002	0.00026698	0.000194978	0.000307587	0.00042773	0.000260013	0.000678647	0.00124624	0.000937104	0.000640674	0.00119286	0.00104509	0.00102982	0.000418263	0.000637587	0.00163483	0.000906658	0.00156162	0.00175395	0.00100513	0.000680508	0.000769798	0.000661008	0.00038715	0.00139194	0.000603736	0.00107855	0.00058843	0.000336881	0.00136277	0.000658067
3.75	0.00155318	0.000703399	0.000707481	0.000802547	0.00085105	0.000923353	0.00153563	0.00115264	0.00046841	0.00111346	0.00112656	0.000427113	0.00113385	0.000740497	9.76513e-05	0.000314109	0.000352891	0.000446262	0.00104488	0.000179085	0.000169972	0.000288472	0.000291308	0.000277583	0.000990315	0.00145944	0.000593427	0.000545662	0.00141787	0.00123993	0.00163369	0.0006239	0.000394195	0.00109554	0.00104623	0.00110201	0.00111283	0.00128762	0.000761177	0.000725482	0.00065374	0.000288918	0.00223351	0.000405965	0.000761894	0.000643187	0.000370995	0.00142167	0.000747011
3.875	0.00118966	0.000480518	0.000806496	0.00121456	0.00104045	0.00114015	0.000638649	0.0021818	0.000572099	0.000646719	0.00101011	0.001205	0.000874307	0.000450051	0.000187512	0.00023262	0.000330287	0.000312006	0.00115151	0.000130119	9.06986e-05	0.000217259	0.000224706	0.000205515	0.000991874	0.00058391	0.000529509	0.000682431	0.00111495	0.00130721	0.000648308	0.000789222	0.000905138	0.000615586	0.00149932	0.000987904	0.000668073	0.00102135	0.0007946	0.000506571	0.000420135	0.00035998	0.00179795	0.000574642	0.000390759	0.000875256	0.0012184	0.000984022	0.00122767
4	0.000910285	0.000705788	0.000357721	0.000743586	0.000859448	0.00105741	0.00050655	0.00182105	0.000915473	0.000299636	0.00077104	0.00100397	0.00107092	0.000259584	0.000199486	0.000147318	0.000215236	0.000568374	0.000451981	0.00022579	0.000123198	0.000126513	0.000136236	0.000152308	0.000555998	0.000463759	0.000909831	0.000642493	0.000761453	0.00168529	0.00148145	0.000936867	0.000931842	0.00081857	0.00125457	0.000585352	0.00111007	0.000539709	0.000521753	0.000540576	0.000306058	0.000407384	0.001037	0.000571357	0.000473275	0.00108728	0.00106135	0.000462146	0.00174521
4.125	0.00113582	0.00124755	0.000242405	0.00070316	0.000825752	0.000832596	0.000330575	0.000753519	0.00084497	0.000315426	0.000618408	0.000876463	0.00164232	0.000321149	0.000119368	9.89629e-05	0.000157767	0.000697359	0.000163325	0.000179882	0.000163759	9.9951e-05	9.37288e-05	0.000280686	0.000482064	0.000373231	0.000699455	0.000351746	0.000591291	0.00133908	0.00147806	0.000754967	0.00060604	0.00104034	0.00164381	0.000377868	0.000635943	0.000443464	0.000544167	0.000597319	0.000282389	0.000285707	0.000763064	0.000314233	0.000396102	0.00134066	0.000468037	0.000492811	0.0017728
4.25	0.000871179	0.000788516	0.000243504	0.00068819	0.00112012	0.000857081	0.000329955	0.000350441	0.000785795	0.000333797	0.000506501	0.000839249	0.00198295	0.000432412	0.000271077	9.0671e-05	0.000172511	0.000445421	0.000342576	5.13768e-05	0.000121968	0.000247012	0.000229606	0.00031218	0.000854308	0.000435725	0.000332292	0.000744228	0.000574637	0.000832961	0.000817456	0.000488966	0.0005612	0.000700943	0.00287101	0.000598967	0.000616812	0.000604117	0.000369802	0.00073133	0.000394568	0.000131538	0.00064148	0.000760456	0.00032347	0.00128083	0.000329286	0.000858114	0.00154506
4.375	0.00107679	0.00123148	0.000657556	0.000583382	0.00110559	0.000904228	0.000465079	0.000414918	0.000581512	0.000903419	0.000422352	0.000783909	0.00132828	0.000659855	0.000460736	0.000146623	0.000141513	0.000699962	0.00035189	2.92545e-05	0.000163877	0.000346654	0.000384565	0.000316279	0.00111202	0.000419681	0.00027976	0.000434159	0.000456416	0.00220043	0.00114253	0.000733221	0.000464748	0.000558882	0.00181011	0.000492012	0.000933421	0.000429216	0.000488048	0.000832895	0.000715119	0.000197775	0.000567568	0.00109716	0.000571825	0.001032	0.000276978	0.000738034	0.000922867
4.5	0.000816681	0.00149168	0.000613505	0.000669419	0.00162179	0.000534532	0.000442879	0.000709065	0.00053954	0.00108201	0.000228945	0.000939249	0.0004824	0.000608582	0.000436296	0.000221478	0.000200736	0.000483935	0.000334654	0.000108177	0.000223997	0.00024774	0.000367864	0.000689024	0.00164865	0.000432424	0.000214025	0.000563711	0.000628134	0.00276655	0.000715206	0.00164064	0.00048634	0.000668008	0.000729123	0.000475326	0.000853066	0.000463283	0.000528301	0.000599614	0.000702822	0.000295359	0.000467943	0.000898658	0.000648458	0.000769993	0.000433861	0.000244343	0.000701031
4.625	0.000466449	0.000854289	0.000412626	0.000950843	0.00201734	0.000771376	0.000402154	0.000653008	0.000268194	0.000812303	0.000238447	0.000665087	0.000645156	0.000384469	0.00028812	0.000277789	0.000113153	0.000294953	0.000360355	0.000111454	0.000208238	0.000259092	0.000215115	0.000616714	0.0014568	0.000651125	0.000410052	0.00078059	0.000671299	0.00131035	0.00040032	0.00142025	0.000592009	0.000463073	0.000166652	0.000864	0.000815925	0.000818616	0.000491385	0.000438124	0.000557983	0.000132549	0.000350521	0.000832487	0.000691072	0.000545785	0.000810461	0.00047374	0.000987648
4.75	0.000887275	0.00052	0.000376042	0.000878615	0.00109243	0.000973993	0.000474542	0.00102559	0.000322205	0.000433841	0.000375635	0.000535057	0.000751042	0.000321197	0.000181827	0.000189989	0.000191498	0.000533712	0.000448113	0.000119911	0.000233806	0.000233817	0.00021676	0.000264021	0.000706239	0.000788	0.000940391	0.00100083	0.00119068	0.000968861	0.000662575	0.000917875	0.000562732	0.000279001	0.000267735	0.000889255	0.00108446	0.000942755	0.000498307	0.000600242	0.000329801	9.85338e-05	0.000350909	0.00157019	0.000784228	0.000267844	0.00109115	0.0005262	0.000847371
4.875	0.00128961	0.0010225	0.000239205	0.000728443	0.000457507	0.000907369	0.000794111	0.000935437	0.000512179	0.000300061	0.00045928	0.00056803	0.000770305	0.000205776	0.000137292	0.00014632	0.000301299	0.000568953	0.000230112	0.000164752	0.000113361	0.000149581	0.000270823	0.000187693	0.000542707	0.000829653	0.000881881	0.00109242	0.000689732	0.00063419	0.000401265	0.000667654	0.000740736	0.000326388	0.000418172	0.000786241	0.00138664	0.000619814	0.000266181	0.000464101	0.000177212	0.000141125	0.000498789	0.00146299	0.000815748	0.000642398	0.000835228	0.000589747	0.00115527
5	0.00103541	0.00148129	0.000234271	0.000853449	0.000809292	0.00084601	0.000629564	0.000522739	0.000677605	0.000255422	0.000315296	0.000415781	0.00135467	0.000268105	0.000106738	0.000184528	0.000145862	0.000309396	0.000121113	0.000167482	0.00011056	0.000161078	0.000316497	0.00016764	0.000470095	0.000682614	0.000354495	0.000739182	0.00011361	0.000316244	0.000278348	0.000790682	0.000490667	0.000691337	0.00050132	0.000829371	0.00105761	0.000420262	0.00054683	0.00114846	0.00030407	0.000180416	0.000436915	0.000832105	0.00132081	0.000637884	0.000536166	0.000447195	0.00110759
5.125	0.000423561	0.00115223	0.000624603	0.0010102	0.00102233	0.00101051	0.000581582	0.000545923	0.000488157	0.000202453	0.000321178	0.000590936	0.00111695	0.000441908	0.000196548	0.000308981	0.000180315	0.000453552	0.000304311	0.000244081	0.000199643	0.000120397	0.000310121	0.000466015	0.000334076	0.00073074	0.000393378	0.000361298	0.000127753	0.000257065	0.000359461	0.00104663	0.000353967	0.000792523	0.000550318	0.000631732	0.00059948	0.000545724	0.000678254	0.00133719	0.000711821	0.000357934	0.000489188	0.000386783	0.00121425	0.000372829	0.000571207	0.000557368	0.000580571
5.25	0.000497274	0.000753521	0.000447068	0.000447392	0.000760671	0.00111085	0.000848608	0.00105326	0.000418958	0.000222836	0.000526339	0.00098872	0.000559231	0.000700644	0.000219484	0.000291241	0.000545393	0.0011396	0.000443454	0.000290109	0.000323017	0.000153358	0.000297141	0.000447214	0.000288748	0.000826628	0.000583268	0.000275818	0.000280638	0.000585696	0.000268694	0.00116692	0.000233955	0.000687985	0.000313053	0.000382168	0.00056428	0.000434946	0.000416511	0.00075573	0.00115731	0.000631424	0.000644307	0.000248744	0.000548003	0.000526738	0.000537288	0.000982823	0.000918074
5.375	0.00042468	0.000760886	0.000390385	0.000459485	0.000672812	0.000951476	0.000843592	0.00093802	9.98432e-05	0.000392063	0.000500519	0.000851316	0.00042286	0.000929682	0.000220743	0.000174413	0.000634625	0.000851436	0.000284708	0.000277521	0.000592003	0.0002501	0.000336231	0.000321403	0.000588563	0.000545569	0.000358945	0.000278765	0.000730296	0.00130081	0.000816924	0.000890412	0.000318987	0.000397063	0.000339628	0.000595858	0.000843307	0.000244244	0.000297522	0.000532212	0.00169194	0.000749581	0.000720133	0.000180795	0.000699964	0.00109704	0.000436689	0.00102878	0.00125592
5.5	0.000656291	0.000729661	0.000523073	0.000989588	0.000332895	0.00086851	0.000591599	0.000360458	0.000257304	0.000539792	0.00064442	0.00126612	0.000420902	0.000508781	0.000287702	0.000167657	0.000721923	0.000557662	0.000320707	0.000210238	0.000772915	0.000207935	0.000454481	0.000527588	0.000882204	0.000903653	0.000379392	0.000246985	0.00109393	0.00138871	0.00130136	0.000652416	0.00029928	0.000466969	0.00056184	0.000655726	0.000551339	0.0002382	0.000274594	0.000431575	0.00223734	0.000467494	0.000850632	0.000445291	0.000929003	0.000863145	0.000809601	0.000513947	0.000996075
5.625	0.00062902	0.000507975	0.000421109	0.0012527	0.000320681	0.00119459	0.000816941	0.00041329	0.000539143	0.000498991	0.000459466	0.00136872	0.000709219	0.000596636	0.000387021	0.000186298	0.000890122	0.000456952	0.000733795	0.000101017	0.000547786	6.47989e-05	0.000366329	0.000420168	0.000770436	0.000576651	0.000572756	0.000195699	0.000639057	0.000479003	0.00127126	0.000747068	0.00038907	0.000491654	0.000629652	0.000270848	0.000654151	0.000447269	0.000404162	0.000423332	0.00156675	0.000331624	0.000638215	0.000998188	0.000583608	0.000472244	0.00110442	0.000482632	0.000757725
5.75	0.000487306	0.000229339	0.000404373	0.000725943	0.000336395	0.00143826	0.000666397	0.000640081	0.000392734	0.000632751	0.000225649	0.000872401	0.00116513	0.00139649	0.000261528	0.000192162	0.000562259	0.000318661	0.00076016	0.000198731	0.000309338	5.11513e-05	0.000129962	0.000635776	0.00098933	0.000283128	0.000426309	0.000299086	0.000709648	0.00034141	0.000952423	0.000894985	0.000381788	0.000534674	0.00090642	0.000211882	0.00130027	0.000469788	0.000528322	0.000632206	0.00055873	0.000251546	0.000354673	0.000641667	0.000355287	0.000672574	0.000898257	0.00047943	0.000433042
5.875	0.000284284	0.000266132	0.000651194	0.000722948	0.000400024	0.00104772	0.00034374	0.000313688	0.000418971	0.000405416	0.00019806	0.000625015	0.00143514	0.00132736	0.000219872	0.000132855	0.00067344	0.000543992	0.000872535	0.000349451	0.000353397	0.00011969	6.15262e-05	0.000686357	0.00116325	0.000489063	0.00031331	0.000338844	0.000490176	0.000741237	0.000723942	0.000522756	0.000626381	0.000539586	0.000583905	0.000488753	0.000971366	0.000406916	0.000626187	0.000749348	0.000246764	0.000118638	0.00037062	0.000295658	0.000382798	0.00102935	0.000907523	0.000276581	0.000512907
6	0.000243387	0.000529018	0.00103748	0.000874758	0.000703894	0.000623982	0.000390362	0.000421312	0.000693539	9.93047e-05	0.000637901	0.000515611	0.000918157	0.000754458	0.000398306	0.000255569	0.000577344	0.000844182	0.00111544	0.000292402	0.000325152	0.000178536	6.03554e-05	0.0004891	0.000877065	0.000625627	0.000479014	0.000344	0.000341995	0.000928019	0.00030127	0.000467861	0.000765096	0.00106758	0.000400804	0.000875218	0.000578018	0.000467101	0.000502519	0.000599952	0.000286989	0.000112132	0.000310521	0.000485079	0.000375799	0.000855601	0.000847555	0.000492983	0.000662311
6.125	0.000417945	0.000662806	0.00078988	0.000691856	0.000610902	0.000743701	0.000295979	0.000629661	0.000782009	6.50191e-05	0.000950084	0.000301833	0.000847437	0.000761791	0.000711982	0.000465891	0.000282636	0.000980027	0.00104909	0.000263458	0.000511009	0.000243084	0.000226493	0.000505283	0.000319338	0.000478328	0.000348938	0.000652083	0.000293028	0.000823647	0.000295901	0.000377128	0.00055991	0.00119054	0.000339958	0.000887857	0.000806427	0.000442713	0.00034603	0.000442288	0.00033416	7.7683e-05	0.000203285	0.000626815	0.000183129	0.000997364	0.000654699	0.000567142	0.00103268
6.25	0.000448585	0.000517361	0.000429008	0.000584997	0.000449417	0.000839719	0.00041451	0.000677881	0.000517107	0.000164366	0.000599659	0.000234148	0.000601695	0.000801456	0.00095898	0.000566789	0.000445176	0.000980882	0.000789424	0.000273872	0.00055981	0.000138268	0.000414895	0.000410222	0.000335684	0.000334088	0.000152315	0.000835324	0.000577963	0.000552038	0.000673514	0.000510738	0.000385006	0.000553075	0.000612063	0.000471409	0.000847599	0.000349601	0.000458245	0.000862215	0.000318862	6.02498e-05	0.000407463	0.000807135	0.000136022	0.000810459	0.000305632	0.000990729	0.000981582
6.375	0.000407304	0.000477785	0.000565288	0.000826118	0.000493425	0.000697884	0.000532409	0.000777371	0.000292192	0.000237606	0.000546183	0.000346576	0.00061612	0.000386351	0.000752608	0.000577215	0.000424548	0.000659187	0.000593127	0.000345562	0.000246364	0.000107002	0.000361784	0.000341957	0.000363607	0.000385756	0.000289699	0.000833469	0.000937762	0.000244309	0.00062612	0.000497152	0.000239921	0.000333336	0.000759312	0.000188935	0.000837565	0.000325094	0.000359789	0.00127546	0.000447668	0.000124554	0.00034264	0.000511293	0.000265262	0.00055274	0.000139473	0.00108289	0.000828995
6.5	0.000476251	0.000357383	0.000570854	0.000845392	0.000233979	0.000484007	0.000553503	0.00066137	0.000559157	0.000290286	0.00114229	0.000494629	0.000528858	0.000258487	0.000526328	0.00026401	0.000337606	0.000502786	0.000880726	0.000341573	0.000241862	0.000220441	0.000285198	0.000393334	0.000314817	0.000389782	0.000351856	0.0010915	0.000554418	0.000471483	0.000598884	0.000412796	0.000249725	0.000290216	0.000621053	0.000232827	0.00056523	0.00038851	0.000504857	0.000957408	0.000409013	0.000139293	0.000308618	0.000489851	0.000391018	0.000373586	0.000173855	0.000585927	0.00060139
6.625	0.000263227	0.000257095	0.000751759	0.000340809	0.000238375	0.000290716	0.000591575	0.000521493	0.000892197	0.000142773	0.00103832	0.000327926	0.00050591	0.000565279	0.000312131	0.000248874	0.000263432	0.00066708	0.00103946	0.000704177	0.000225035	0.000292203	0.000262951	0.000427503	0.000502098	0.000314383	0.000173917	0.00093248	0.000286664	0.000581073	0.000239371	0.000416895	0.000509228	0.000318865	0.000716861	0.000509485	0.000579063	0.000399985	0.000607202	0.000636577	0.000503001	0.000184481	0.000317872	0.000713299	0.000262376	0.000457673	0.000435513	0.000518421	0.000483515
6.75	9.99347e-05	0.000238329	0.000935927	0.000482044	0.000145793	0.000409641	0.000373958	0.000312168	0.00098434	7.10146e-05	0.000421642	0.000373019	0.000853114	0.000629534	0.00017667	0.000229826	0.000303343	0.000634094	0.000834654	0.000936974	0.00021526	0.00059228	0.000275977	0.000386339	0.000809185	0.000234657	0.000348292	0.000519864	0.000181365	0.000390366	0.000346417	0.000768451	0.000339973	0.000474715	0.000575456	0.000920483	0.000705194	0.000411271	0.000435403	0.000442749	0.000637702	0.00015383	0.000337861	0.00088003	0.000131244	0.00041669	0.0004199	0.000426662	0.000472777
6.875	0.000161892	0.000114358	0.000675998	0.00102098	0.000197755	0.000433347	0.000379518	0.000285815	0.000455973	9.09036e-05	0.000308455	0.000491631	0.000571432	0.000344808	0.000181346	0.000583002	0.000179863	0.000326492	0.000703343	0.000892061	0.00019972	0.000785311	0.000347099	0.000251673	0.000260885	0.000290337	0.000712396	0.00027375	0.00028456	0.000262558	0.000603726	0.00117132	0.000420622	0.000406183	0.000470763	0.000825265	0.000931732	0.000298583	0.000478233	0.000380292	0.000441511	0.00013732	0.000336955	0.000789526	0.000168272	0.00025308	0.000298646	0.00025659	0.000576881
7	0.000228413	0.000283871	0.000621993	0.00122894	0.000516591	0.000181668	0.000312222	0.00046873	0.000386314	0.000204726	0.000150456	0.000510217	0.000730695	0.000186021	0.000369979	0.000850231	0.000195692	0.000278238	0.000464086	0.000764293	5.72169e-05	0.000631477	0.000285411	0.000289994	0.000201984	0.000522285	0.000596747	0.000273954	0.000445953	0.000204184	0.00102646	0.00103478	0.000612631	0.000331041	0.000612593	0.000394482	0.00091078	0.000191845	0.000238196	0.000683725	0.000341231	8.50639e-05	0.000332873	0.00078223	0.000512856	0.00078173	0.000368782	0.000219477	0.000384006
7.125	0.00030987	0.000564244	0.000281808	0.00117756	0.000268863	0.000450142	0.000209676	0.000534696	0.000617293	0.000155032	0.000114896	0.000475068	0.000886665	0.000115763	0.000464745	0.000979533	0.000128229	0.00025594	0.000407835	0.000718224	0.000242493	0.000646969	0.000117748	0.000250242	0.000274491	0.000492691	0.000461315	0.000479457	0.000309845	0.000211187	0.00079389	0.00056955	0.000468351	0.000221782	0.000419427	0.000654288	0.00044878	0.000176045	0.000172801	0.000615582	0.000280885	0.000141261	0.000386303	0.000511616	0.000710113	0.00107887	0.000361643	0.000187927	0.000403733
7.25	0.000343249	0.000343858	0.000279947	0.000489338	0.000254593	0.000357055	0.000286497	0.000254324	0.00056178	0.000192203	0.000215496	0.000256654	0.000695513	0.000167893	0.000402873	0.00127905	9.51713e-05	0.000280773	0.000479875	0.000512588	0.000635828	0.000446332	0.000138159	0.000243564	0.00022201	0.000179343	0.000488214	0.000342012	0.000241937	0.000418662	0.000458689	0.00071543	0.000321091	0.000107634	0.000232289	0.000559321	0.000284216	0.000163438	0.000437376	0.000296488	0.000123898	7.70011e-05	0.000500999	0.000217506	0.000360321	0.00080476	0.000595065	0.000148744	0.000497805
7.375	0.000316519	0.000326992	0.000418487	0.000101169	0.000521207	0.000326827	0.000307137	0.000201375	0.000359969	0.000116636	0.00043971	0.000342982	0.000449583	0.000303693	0.000578013	0.000930203	0.000181518	0.000292002	0.000420822	0.00034752	0.000729303	0.000332579	0.000218268	0.000205402	0.000287788	0.000153629	0.000413552	0.000150625	0.000161252	0.00098493	0.000518014	0.000594447	0.000228395	0.000195046	0.000284331	0.000313136	0.000358341	0.000260549	0.000363601	0.000245548	7.82392e-05	4.95809e-05	0.000413924	0.000163928	0.000177694	0.000620081	0.000510031	0.000135107	0.000396403
7.5	0.000202642	0.000366509	0.000586455	0.000244396	0.000478264	0.000205237	0.000293191	0.000431685	0.000146508	0.000127676	0.000464116	0.000343045	0.000421032	0.00030563	0.00076144	0.00052803	0.000163572	0.000249229	0.00026163	0.000391941	0.000414794	0.000423073	0.00017631	0.000151974	0.000311567	4.84443e-05	0.000264471	0.000112924	0.000545706	0.00107773	0.000529794	0.000524102	0.000246383	0.000303835	0.000372706	0.000260664	0.00056428	0.000321254	0.000270392	0.000456963	0.000157307	0.000182825	0.000535046	0.000230995	0.000359715	0.000573694	0.000221672	0.000241492	0.000553145
7.625	0.000121373	0.000422701	0.000728036	0.000284022	0.000646143	0.000157352	0.000455925	0.000498542	0.000137473	0.000155992	0.000434765	0.000372311	0.00025585	0.000183195	0.000488255	0.000415905	0.000149866	0.000248084	0.000296121	0.000400116	0.000218205	0.000315365	0.000178915	9.74067e-05	0.000501096	0.000154725	0.000167872	0.000285832	0.000608263	0.000703396	0.000325473	0.000433793	0.000426491	0.000290294	0.000348324	0.000310989	0.000859877	0.000244109	0.000442346	0.00038144	0.000115218	0.000316774	0.000838535	0.000268651	0.000159971	0.000344659	0.000219204	0.000381353	0.000519112
7.75	0.000282012	0.000499408	0.000572784	0.000300407	0.00075109	0.000126225	0.000327339	0.000152541	0.000302097	0.000174062	0.000286996	0.000207965	0.000145861	6.52203e-05	0.000229872	0.000493487	0.000149222	0.000170596	0.000290917	0.000372192	0.000138838	0.000347532	0.000238801	9.81744e-05	0.000632105	0.000315887	9.56197e-05	0.000358964	0.00036509	0.000489774	0.000140064	0.000407108	0.000389274	0.000285965	0.000252692	0.000313931	0.00109981	0.000193642	0.000480321	0.000263922	0.00013213	0.000302517	0.000456315	0.00016662	0.000229609	0.000263759	0.000240419	0.000153976	0.000353348
7.875	0.000583443	0.00034714	0.000501462	0.000151178	0.000538258	0.000223584	0.000297386	0.000170232	0.000457611	0.000177138	0.000272114	9.58259e-05	0.000269743	8.97317e-05	0.000181229	0.00029574	0.000149835	0.000186974	0.000253695	0.000399681	0.000197719	0.00025218	0.000236916	0.000126898	0.000427957	0.000299088	0.00020135	0.000488618	0.000433378	0.000271595	0.000422856	0.000371709	0.000124387	0.000212813	0.000192684	0.000286499	0.000854327	0.00016838	0.00027037	0.000508978	0.000151128	0.000250127	0.00011329	0.000250301	0.000557724	0.000272834	0.000160536	0.000188105	0.000291269
8	0.000639521	0.000364423	0.000319809	0.000233078	0.000556511	0.000482889	0.000152725	0.000239781	0.000328297	0.000103391	0.000411544	7.62283e-05	0.000264518	0.000186648	0.000382605	0.0001695	0.000123832	0.000297519	0.000146839	0.000313258	0.000215744	0.000241498	0.000243676	0.000180601	0.000172191	0.000219099	0.000159673	0.000427329	0.000414747	0.000250251	0.000417982	0.000307777	0.000108921	0.00021549	7.73083e-05	0.000184638	0.000567454	0.000128039	0.000126649	0.000908018	0.000175855	0.000186478	0.000160006	0.000444093	0.00064555	0.000321788	0.000192105	0.000202364	0.000467889
8.125	0.000317464	0.000275998	0.000349298	0.000435149	0.000509722	0.00073614	0.000114505	0.000332339	0.000442691	4.37883e-05	0.000376705	7.33914e-05	0.000228228	0.00013079	0.000514356	0.000112421	5.72602e-05	0.000287004	0.00014078	0.000176891	0.000158327	0.000223476	0.000229522	0.000233728	0.000450348	0.000113555	0.000132606	0.000341017	0.000242702	0.000314596	0.000350874	0.000394722	0.000252895	0.000301609	0.000324197	8.07464e-05	0.000355638	0.000292225	0.000131789	0.00070725	0.000224092	0.000150836	0.000126615	0.000727402	0.000428917	0.000578609	0.000174181	0.000310903	0.000502384
8.25	0.000123008	0.000230804	0.000495411	0.000466289	0.000340319	0.000760594	0.000159184	0.00030391	0.000327023	0.00012672	0.000199006	0.000144518	0.000222084	0.000163729	0.000330707	0.000156163	0.000113005	0.000308274	0.000194283	0.000132273	9.11402e-05	0.000121173	0.000174268	0.000200476	0.000417173	5.34483e-05	0.000216775	0.000239062	0.000448734	0.000386462	0.000378169	0.000388957	0.000233129	0.000311566	0.000706325	0.000106373	0.000270253	0.00033245	0.000103349	0.000401399	0.000192805	0.000223736	0.000178215	0.00054583	0.000224988	0.00056953	0.000126021	0.000293675	0.000216295
8.375	0.000170798	0.00037575	0.000545099	0.000339905	0.000536943	0.000328584	0.000212716	0.000340056	0.000125169	0.000115521	0.000269089	0.00015583	0.000302674	0.000148354	0.000259578	0.000200837	0.000184906	0.000443101	0.000154704	0.000158275	6.51247e-05	0.000132555	7.09467e-05	0.000197288	0.000253618	9.96524e-05	0.000138764	0.000179453	0.000311397	0.000594775	0.00036599	0.000477757	0.000115888	0.000287234	0.000512558	0.00024394	0.000145279	0.000163963	0.000312529	0.000486496	0.000228081	0.000196634	0.000115059	0.00014399	0.000226638	0.000518085	0.000206293	0.000178196	0.000188856
8.5	0.000182237	0.00064723	0.000517176	0.000575182	0.000625393	0.000411595	0.000231852	0.000411688	0.000130217	5.73811e-05	0.000390049	0.000294103	0.000370132	9.85745e-05	0.000220206	0.000152686	0.000171635	0.000335228	0.000149305	0.000119083	2.19749e-05	0.000128837	0.000115444	0.000121584	0.000276931	0.000211708	2.90159e-05	0.000210599	0.000227978	0.000564005	0.00028791	0.000383099	0.000104663	0.000166233	0.000450023	0.000427939	0.000269158	0.000255596	0.000482237	0.000947848	0.000233363	9.59237e-05	6.75197e-05	7.58806e-05	0.000363131	0.000554201	0.000254717	0.000210297	0.000533476
8.625	0.000133458	0.000500872	0.000443474	0.000661445	0.000520739	0.000546665	0.000167484	0.000409666	0.000119648	0.000282579	0.000265265	0.000800352	0.000224414	0.000124315	0.000160316	0.000101885	0.000164364	0.000304532	0.0002061	0.000112582	2.90061e-05	9.35753e-05	0.000167758	8.45502e-05	0.00026865	0.000412564	0.000109523	0.000224297	0.000352665	0.000641098	0.00019385	0.000275411	0.000241859	0.00024599	0.000305532	0.000466202	0.000302831	0.000371228	0.000509356	0.000775218	0.00016389	0.000120789	0.000161873	0.000146762	0.000218544	0.000335856	0.000326957	0.000223003	0.000594601
8.75	0.000151059	0.000248296	0.000493933	0.00060402	0.000419169	0.000365558	0.000244835	0.000351717	6.12708e-05	0.000341678	0.000199575	0.000636705	0.000142581	6.28441e-05	0.000469936	0.000133483	0.000113577	0.00024536	0.000371523	0.000132003	5.37257e-05	0.000109984	0.000100441	0.000172714	0.000123763	0.000326489	0.000143016	0.000261853	0.000265153	0.000450292	0.000112615	0.000290933	0.000201368	0.000292543	0.00030374	0.000340599	0.000347815	0.000214117	0.000461993	0.000443046	0.000102087	0.000162742	0.000307293	0.000233028	0.000205868	0.000427587	0.000327634	8.51113e-05	0.000276266
8.875	0.000153352	0.000146913	0.000534403	0.000532052	0.000271769	8.35191e-05	0.000331152	0.00031159	7.923e-05	0.000138005	0.000256479	0.000248382	0.000129334	0.000101352	0.000558016	0.000181453	8.60633e-05	0.000206491	0.000352591	0.000117926	9.70769e-05	0.000113384	7.66958e-05	0.00015734	0.000170562	0.000308869	0.000128271	0.00014242	0.000248462	0.000197411	0.000170898	0.000334776	0.000292318	0.00018918	0.000435465	0.000502429	0.000476972	0.000163155	0.000255505	0.000308581	9.15169e-05	0.00014959	0.000201141	0.000126792	0.00013906	0.00038091	0.000108487	0.000158794	0.000247729
9	0.000179634	0.000122667	0.000212191	0.000310938	0.000256747	0.000103704	0.000265803	0.000342705	0.00015685	4.68532e-05	0.000309317	0.000326145	0.000170022	0.000219834	0.000299365	0.000139173	8.77747e-05	0.000160332	0.000232524	7.74327e-05	0.000159906	4.0734e-05	8.43917e-05	9.72704e-05	0.000176653	0.000315364	0.0001613	0.00026638	0.000265243	0.000153378	0.00021439	0.000294599	0.000207572	0.000203695	0.000313028	0.000640553	0.000546116	0.000113247	0.000271717	0.000394006	0.000158796	0.000106895	0.000210495	0.000153489	0.000137673	8.09682e-05	0.000152426	0.000356323	0.000518362
9.125	0.000233769	0.000128005	0.00013806	0.000215507	0.00034534	0.000108222	0.000186407	0.000301247	0.000355881	9.87637e-05	0.000301027	0.000264865	0.000131527	0.000239065	0.000184921	0.000122618	9.10502e-05	0.000226042	0.000203411	3.76411e-05	0.000126951	1.73818e-05	3.76761e-05	1.58603e-05	0.000147392	0.000259139	0.000121799	0.00039242	0.000191192	0.000156335	0.000210339	0.000245906	7.44028e-05	0.000217976	0.000165238	0.000537286	0.000274055	0.000125685	0.000213842	0.000472344	9.36635e-05	7.72995e-05	0.000255833	0.000177164	0.000121495	0.000167781	0.00019512	0.000425881	0.000697994
9.25	0.00022459	0.000159253	0.00021829	0.000296596	0.000317162	0.000151083	0.000127141	0.000349755	0.000277356	9.73138e-05	0.000199071	0.000256352	0.00014738	0.000195493	0.000105844	7.55828e-05	0.00012195	0.000178165	0.000161376	4.69054e-05	9.55806e-05	4.47598e-05	5.40864e-05	5.11036e-05	0.000424223	0.000231975	0.000210363	0.000226159	0.000241863	0.000369706	0.000340477	0.000184411	9.08441e-05	0.000287185	0.000119312	0.000222687	0.000257419	0.000153581	9.52636e-05	0.000739051	9.89072e-05	3.73387e-05	0.000370462	0.000257792	8.01654e-05	0.000288762	0.000156563	0.000278603	0.000817435
9.375	0.000148599	0.000122518	0.000275174	0.000277393	0.000222669	0.000129336	7.27253e-05	0.00021443	0.000290106	5.98024e-05	0.000208858	0.00040018	0.000275454	0.000145508	6.15836e-05	0.000105069	0.000119411	5.2268e-05	0.000135037	6.33205e-05	9.35472e-05	8.12516e-05	6.00688e-05	0.000114111	0.000300253	0.000195529	0.000236656	0.000117738	0.000260816	0.000253003	0.000420709	0.000164749	0.000107658	0.000285345	0.000310013	0.000113892	0.00019178	0.000207952	0.000101272	0.000708675	7.77585e-05	3.03384e-05	0.000425385	0.000371129	0.000115042	0.000353845	0.000146367	0.000123001	0.000541546
9.5	8.13023e-05	0.000202897	0.000250876	0.000198449	0.000141958	0.000113364	5.48197e-05	8.25001e-05	0.000351458	9.92698e-05	0.000248089	0.000365029	0.000387558	0.000137786	0.000119033	0.000169782	7.79893e-05	0.000108119	0.000150056	7.85314e-05	7.79464e-05	0.000140946	5.74971e-05	0.000135108	8.93728e-05	0.000166403	9.41528e-05	0.000265234	0.000136729	9.82876e-05	0.00030702	0.000307116	3.86816e-05	0.000261811	0.0004725	0.000262434	0.000242706	0.000171273	0.000154033	0.000275015	4.25948e-05	4.43004e-05	0.000220101	0.000306171	4.83955e-05	0.000302827	8.0059e-05	0.000183027	0.000239716
9.625	0.000123357	0.000303262	0.000355067	0.000331672	5.90441e-05	0.000214168	9.58155e-05	0.000156343	0.000239661	0.000113972	0.000272802	0.000393107	0.000299263	8.95557e-05	6.22112e-05	0.00013332	5.70614e-05	0.000196988	0.00018179	6.92772e-05	5.5622e-05	0.000107504	3.3991e-05	0.000138441	0.000158745	0.000264285	4.69706e-05	0.000337312	4.56649e-05	0.000171571	0.000179848	0.000333406	8.09752e-05	0.000222326	0.000365053	0.000285012	0.000249652	7.73447e-05	7.4601e-05	0.000347771	5.78083e-05	5.70667e-05	0.000133681	0.000187324	4.25252e-05	0.00040773	4.58063e-05	0.000135478	0.000248704
9.75	0.00028625	0.000324215	0.000445992	0.000260888	0.000212426	0.000318769	0.000207876	0.000183694	0.000253919	0.000152973	0.000286979	0.000479329	0.000273405	3.94721e-05	7.34183e-05	4.91176e-05	0.000105034	0.000207324	0.00018094	0.000127469	5.1233e-05	0.000105714	6.40753e-05	0.00010078	0.000167127	0.000265792	6.67308e-05	0.000217662	0.000139119	0.000282306	0.000219537	0.000450082	0.000238865	0.000256875	0.000203067	0.000117282	0.000274832	9.92727e-05	0.000111942	0.000382539	0.000101267	4.11492e-05	0.000175911	0.000244033	0.000133611	0.000364863	0.000142736	0.00014584	0.000230638
9.875	0.000280224	0.000196238	0.000332319	0.000289949	0.000238016	0.000511725	0.000200597	0.000190198	0.000282832	0.000112824	0.000325453	0.00033228	0.000231035	8.99085e-05	6.20645e-05	4.82573e-05	0.000108995	0.000195841	0.000180592	0.000191312	9.52322e-05	0.000122676	5.58824e-05	8.09983e-05	0.00021608	0.000275808	0.000112186	0.000194776	0.000180098	0.000264403	0.000211907	0.000353037	0.000243854	0.000194833	0.000142927	9.43446e-05	0.000302349	0.000176055	0.000155143	0.000237193	8.3947e-05	3.4532e-05	8.39384e-05	0.000429119	0.000311258	0.000365635	0.000161732	0.000177957	0.000258603
10	0.000221941	0.000159017	0.00017401	0.00021616	0.000191188	0.000471562	0.000147397	0.000130874	0.000186186	5.56594e-05	0.000403047	0.000470184	0.000313192	0.000171312	5.96866e-05	5.7943e-05	6.57756e-05	0.000137669	0.00036597	0.00011602	9.18801e-05	7.59626e-05	2.41719e-05	9.49509e-05	0.000213538	0.000279638	0.000199515	0.000237042	0.00020558	0.000128967	0.000119345	0.000322024	0.000245313	0.000143245	0.00014647	6.27294e-05	0.000196982	0.00018197	8.76299e-05	0.000315488	8.48262e-05	6.89887e-05	0.000108664	0.00039095	0.00034001	0.00025741	0.000137262	0.000172202	0.000277459
10.125	0.000143585	0.0001118	0.000142327	7.39494e-05	0.000381061	0.000304761	0.00017864	0.000180471	0.000181707	4.82346e-05	0.000296174	0.000577852	0.000377006	0.000136777	8.16742e-05	6.75686e-05	7.45046e-05	0.000143029	0.000374718	3.98641e-05	4.72661e-05	5.43584e-05	3.03255e-05	9.38448e-05	0.000212054	0.00017557	6.4427e-05	0.000304545	0.000209756	0.000109008	0.000136733	0.000250568	0.000223288	0.000127858	0.000140736	3.39578e-05	0.000143671	0.000135307	0.000167506	0.000231828	8.75558e-05	5.98296e-05	0.000191261	0.000333117	0.000236796	0.000161019	0.00019109	0.000125278	0.000458751
10.25	8.57959e-05	9.274e-05	0.000496389	0.0003194	0.000285352	0.000216959	0.000160843	0.000227782	0.000123251	4.60717e-05	0.000151743	0.000457365	0.000244141	0.000150503	5.68064e-05	6.73363e-05	0.000100066	0.000207557	0.000208746	5.14976e-05	3.17323e-05	3.96271e-05	1.52299e-05	5.71005e-05	0.000292177	0.000136561	3.6473e-05	0.000342227	0.000139914	0.000171608	0.00012063	0.000153419	0.000226078	0.000134074	4.92852e-05	8.62079e-05	0.000136393	7.72857e-05	0.000177011	0.000120096	6.69639e-05	3.40238e-05	0.000237806	0.000234858	0.00018279	0.000155822	0.000215987	0.000130829	0.000458113
10.375	0.00018053	0.000195617	0.000590482	0.000439164	0.00014275	0.000132509	0.000134926	0.000130547	0.000164628	7.2646e-05	0.000142891	0.000365864	0.000155648	9.40881e-05	5.26967e-05	2.33286e-05	0.000102299	0.00015249	0.000147847	6.02812e-05	2.7179e-05	4.55061e-05	5.41044e-05	3.38006e-05	0.000226087	0.000211469	5.53098e-05	0.000260354	0.00010521	0.000230922	0.000131948	0.000257054	0.000162663	0.00013875	0.000116278	0.000149832	0.00011793	4.95422e-05	0.000187433	0.000160032	9.96821e-05	2.40387e-05	0.000320567	0.000102194	0.000147134	0.00016142	0.000182607	0.000114178	0.00032398
10.5	0.000172377	0.000195173	0.000480932	0.00019404	7.44886e-05	0.000205695	0.000133017	8.96485e-05	0.000288117	7.79233e-05	0.000212044	0.000340538	0.000155692	6.67087e-05	0.000119602	3.46126e-05	6.12722e-05	0.000159422	0.000121328	0.000105062	2.67727e-05	6.0256e-05	0.000149481	6.25761e-05	0.000113973	0.0002736	0.0001251	0.000204632	0.000128608	0.000180275	0.000153359	0.000362743	0.000125819	0.000144696	0.00021784	0.000131127	0.00014242	7.38439e-05	0.000165091	0.000319441	0.000128873	2.8181e-05	0.000287361	0.000115223	0.000144765	0.000161405	0.00013201	8.20529e-05	0.000165113
10.625	0.000101739	0.000130928	0.000376794	0.000113192	7.88986e-05	0.00017763	0.000130964	0.000188332	0.00020921	8.0039e-05	0.000224994	0.000208356	0.000125559	0.000169268	0.000132648	3.47754e-05	5.83041e-05	0.000127027	7.52627e-05	0.000136906	3.51276e-05	4.91391e-05	0.000101353	7.33529e-05	7.04222e-05	0.000268619	0.000244646	0.000221365	7.35788e-05	7.3604e-05	9.03047e-05	0.000335694	9.61286e-05	0.000141539	0.000188924	0.00014194	0.000226242	0.000118347	0.000124792	0.000435105	0.000114052	3.67031e-05	0.000176471	0.000108646	0.000112138	0.00021265	0.000177568	9.25175e-05	8.91045e-05
10.75	0.000133088	0.000222717	0.000239078	0.000145028	8.55162e-05	0.000183806	0.000133636	0.000137138	0.00010672	7.22614e-05	0.000326668	9.96564e-05	7.7694e-05	0.000167989	4.6391e-05	2.05633e-05	7.41281e-05	7.72489e-05	6.25434e-05	7.09826e-05	4.99311e-05	5.30956e-05	6.88941e-05	3.31779e-05	0.000116872	0.000262959	0.000132815	0.000185745	0.000100856	0.00010214	0.000150815	0.000277642	5.35402e-05	0.000126594	0.000121327	0.000118299	0.000229573	0.000178034	0.000143427	0.000285083	6.72458e-05	3.71675e-05	0.000108382	0.000104921	4.31165e-05	0.000243559	0.000155073	0.00018689	0.000175172
10.875	0.000117978	0.000331187	0.000178397	0.000187524	9.65493e-05	0.000215169	0.000132445	8.61238e-05	0.000121736	8.85646e-05	0.000234076	0.000115018	0.000155124	6.18137e-05	3.04015e-05	3.38418e-05	6.32726e-05	6.13539e-05	0.000112434	2.82927e-05	5.16042e-05	4.60259e-05	6.06395e-05	4.31215e-05	0.00017003	0.000189782	9.35076e-05	0.000115968	0.000126743	0.000193013	0.000214617	0.00021941	4.10209e-05	0.00021939	0.000130974	0.000108122	0.000273507	0.000134223	0.000149692	0.00032448	8.5992e-05	2.72915e-05	0.000137098	0.000193039	7.18542e-05	0.00017214	0.000106888	0.000103366	0.000365676
11	0.00014867	0.000260099	0.000147888	0.000205139	0.000119594	0.000134809	0.00011112	0.000100011	0.000115635	9.48457e-05	0.000113706	0.000130503	0.00020833	7.05255e-05	9.511e-05	4.83471e-05	6.69212e-05	7.17877e-05	0.000206387	5.52354e-05	4.69861e-05	2.08473e-05	3.67869e-05	4.99138e-05	0.000132692	6.58067e-05	0.000146191	0.000147767	0.000171187	0.000220139	0.00022259	0.00011175	6.54067e-05	0.000180802	0.000161018	0.0002388	0.000253374	6.73114e-05	0.000189102	0.000422759	0.000225423	2.13703e-05	0.000154648	0.000369253	0.000167718	0.000281985	0.000119112	9.17291e-05	0.000388367
11.125	0.000132075	0.000133188	0.000152858	0.000216716	0.000183367	0.000163344	0.000102193	0.000123638	0.000135814	6.87143e-05	0.000147068	0.000156789	0.000181768	9.17268e-05	6.50892e-05	3.51863e-05	5.11664e-05	4.11992e-05	0.000166159	4.20465e-05	2.54306e-05	1.39794e-05	5.82115e-05	6.52515e-05	7.32419e-05	3.98985e-05	0.000184314	8.81084e-05	0.000213298	0.000131703	0.000155959	5.12207e-05	9.31708e-05	0.000117661	0.000334734	0.000194614	0.000273805	5.24287e-05	0.000195946	0.000305459	0.000184734	2.85084e-05	0.000178776	0.000267451	0.000194169	0.000203161	0.000110153	0.000116508	0.000372192
11.25	6.98665e-05	0.000152713	0.000249772	0.000164977	0.00013927	0.000201795	0.00013598	0.000127217	0.000210156	6.75494e-05	0.000102801	0.000171459	0.000192484	6.98358e-05	7.94057e-05	2.27764e-05	2.39618e-05	6.19156e-05	0.00020261	3.17611e-05	2.1e-05	3.2873e-05	8.07345e-05	4.8612e-05	5.76569e-05	9.35489e-05	0.000215626	0.000116579	0.000150582	0.000120435	8.68386e-05	8.01323e-05	0.000110126	9.28696e-05	0.000338156	0.000102172	0.000436697	2.7839e-05	0.00019316	0.000219884	0.000107827	2.79312e-05	0.000225163	0.000216645	0.000259828	0.000149254	0.000138645	5.45001e-05	0.000201171
11.375	3.84421e-05	0.000173214	0.000327396	0.00012711	0.00010317	0.000124991	0.000146212	6.22729e-05	0.00017247	0.000108843	8.73896e-05	0.000252412	0.000404809	6.47755e-05	7.95635e-05	3.14885e-05	3.20707e-05	8.31115e-05	0.000223903	4.27641e-05	4.42163e-05	3.88737e-05	6.50339e-05	6.3701e-05	7.29702e-05	5.51162e-05	0.000253896	0.000160708	0.00010897	0.00021141	7.49571e-05	0.000107976	0.000133205	7.74113e-05	0.000184045	8.42571e-05	0.000346339	5.75803e-05	0.000146969	0.000286882	8.68197e-05	2.48265e-05	0.000166055	0.000245799	0.000239056	0.000267424	0.00010878	5.44035e-05	0.00017118
11.5	9.52702e-05	0.00014371	0.000258841	0.000121463	0.000131646	0.000116533	9.1194e-05	0.000107877	0.000135506	0.000128836	0.000168393	0.000179024	0.000528747	5.78062e-05	4.61003e-05	5.45766e-05	3.45823e-05	4.40853e-05	0.000127996	3.84675e-05	4.21516e-05	2.90385e-05	3.63488e-05	4.9208e-05	0.000143993	0.000102157	0.000284746	8.2222e-05	0.000137491	0.000151641	4.31439e-05	8.63764e-05	0.000103894	8.26339e-05	0.000173026	0.000146524	0.000152809	3.54981e-05	7.14776e-05	0.000271024	0.000108085	2.1042e-05	0.000172951	0.000142561	0.000119719	0.000496302	0.000136594	5.92474e-05	0.000276863
11.625	9.00572e-05	0.000114061	0.000155169	0.000155771	0.000235095	0.00018614	5.52135e-05	0.000145702	0.000159691	0.000125377	0.000132032	0.000173827	0.000427228	4.13412e-05	3.22898e-05	6.71239e-05	3.70843e-05	4.55717e-05	0.000158807	5.27819e-05	3.07743e-05	2.25879e-05	2.72747e-05	4.00245e-05	0.000159589	0.000169419	0.000218002	0.00013172	0.000142166	0.000106721	0.000126004	6.81121e-05	9.13405e-05	9.32845e-05	0.000155012	0.000123347	0.000123768	5.32558e-05	0.000105016	0.000232738	0.000105181	1.3271e-05	0.000199938	4.30558e-05	0.000114269	0.000410793	0.00017056	9.16158e-05	0.000230964
11.75	0.000116562	0.000127146	0.0002749	0.000170055	0.000246387	0.000201465	9.00454e-05	0.00012989	0.00017408	8.31299e-05	7.5986e-05	0.000262914	0.000249324	6.12825e-05	3.85676e-05	2.78281e-05	2.4011e-05	6.55823e-05	0.000226355	6.70164e-05	1.39084e-05	3.39931e-05	1.6596e-05	6.97894e-05	0.000127218	8.03041e-05	0.000134682	0.000262148	0.000189142	0.000230533	0.000137163	0.000177066	7.95077e-05	0.000102047	0.000235111	6.54674e-05	0.000148691	5.94055e-05	0.000160754	0.000327829	9.15007e-05	1.03271e-05	0.00023655	7.78682e-05	0.000164555	0.000278084	9.68364e-05	0.000144447	0.000121413
11.875	0.00010876	0.000141974	0.000294756	0.000153983	0.00013735	0.000242356	9.76994e-05	0.000122011	0.000180459	7.67386e-05	9.71537e-05	0.000196211	0.000124849	8.53991e-05	4.2052e-05	1.54283e-05	2.20105e-05	5.39895e-05	0.000220668	5.48488e-05	1.68039e-05	6.75506e-05	2.40284e-05	5.40709e-05	0.000129464	6.53143e-05	6.95001e-05	0.000285048	0.000109197	0.000307844	0.000100511	0.000192927	6.02066e-05	0.000143377	0.000120727	5.93086e-05	0.000135195	5.98277e-05	0.000189063	0.000294432	8.05847e-05	2.3756e-05	0.000148589	0.000122581	0.000216313	0.000242324	6.75927e-05	0.000105938	6.74653e-05
12	9.59425e-05	8.84204e-05	0.000303694	0.000143223	0.000222878	0.000253104	7.30338e-05	0.000156152	0.000249619	9.73191e-05	0.000108411	0.000113137	0.000149635	7.31452e-05	5.92369e-05	1.58481e-05	2.79283e-05	9.11349e-05	0.000144853	7.29362e-05	2.13092e-05	0.000107259	4.04305e-05	4.13557e-05	0.000183616	9.11925e-05	7.5278e-05	0.000173368	5.95411e-05	0.000145888	0.000121463	0.000110041	8.1411e-05	0.000156939	8.95506e-05	7.57218e-05	0.000120569	8.7775e-05	7.12189e-05	0.000174691	0.000161524	5.03723e-05	5.19674e-05	0.000283351	0.000174361	0.000203069	5.76304e-05	0.000124256	4.09081e-05
12.125	7.6473e-05	7.06781e-05	0.000316671	0.000145239	0.000210335	0.000116295	7.50818e-05	0.000195944	0.000216006	0.000140603	9.54521e-05	0.000128531	0.000241396	5.97044e-05	8.02875e-05	1.93819e-05	3.20531e-05	0.000120702	8.77954e-05	4.87104e-05	5.18237e-05	9.92874e-05	3.69906e-05	3.40476e-05	0.000261424	0.000111822	0.000135062	9.83939e-05	7.3213e-05	4.91076e-05	0.000110938	0.000124596	5.69721e-05	0.000151771	0.000105295	7.21765e-05	0.000115945	7.09894e-05	6.38692e-05	0.000206849	0.000175685	3.05674e-05	6.04678e-05	0.000331003	0.000133581	9.13585e-05	7.69511e-05	0.000139676	0.000168714
12.25	7.36782e-05	8.87222e-05	0.000337085	0.000185173	8.14433e-05	4.62546e-05	8.08801e-05	0.000174244	0.000136221	9.96736e-05	9.02849e-05	0.000148384	0.000241258	5.45302e-05	5.31139e-05	4.22665e-05	3.12805e-05	9.67893e-05	0.000124191	4.88097e-05	4.95092e-05	8.12323e-05	4.75408e-05	3.96443e-05	0.000202852	0.00016641	0.00016354	0.000130797	5.24087e-05	5.7173e-05	0.000102283	0.00018226	0.000114422	0.000114576	9.94012e-05	4.86647e-05	0.000194295	5.3402e-05	9.0355e-05	0.000403822	6.56209e-05	2.49451e-05	0.000152245	0.000252035	0.000165972	0.000107246	0.000126873	5.79394e-05	0.000268608
12.375	0.000100542	8.43476e-05	0.000202962	0.000202928	9.08886e-05	0.000107832	5.92704e-05	0.000100824	0.000115271	7.27791e-05	8.50246e-05	0.000166081	0.000191369	0.000109921	3.11041e-05	5.52215e-05	3.23466e-05	7.78481e-05	0.000154737	8.76572e-05	2.29417e-05	5.04458e-05	6.7069e-05	5.2841e-05	0.000171932	0.000164007	0.000106177	0.000165492	0.000108498	8.28873e-05	3.96573e-05	0.000106406	0.000115515	7.46531e-05	0.000107565	3.29768e-05	0.000280021	5.99553e-05	6.91444e-05	0.000273586	4.18627e-05	3.48655e-05	0.000119555	0.000171571	0.000229601	0.000212003	0.000131575	3.6731e-05	0.000130823
12.5	0.000101549	0.000120247	0.00014932	0.000271854	9.43106e-05	0.0001511	6.62421e-05	0.00010238	0.000126596	7.69329e-05	0.000118195	0.000151847	0.000225251	5.90398e-05	6.50755e-05	2.03215e-05	3.66519e-05	7.83771e-05	0.000178511	8.64651e-05	1.67988e-05	1.62897e-05	8.08074e-05	4.35239e-05	0.000220809	0.000100911	5.452e-05	0.000116093	0.000121129	0.000117406	0.000128144	9.96951e-05	0.000147064	0.00014909	0.000125774	5.837e-05	0.000211128	7.62755e-05	6.69646e-05	9.72892e-05	4.37497e-05	2.92205e-05	0.000155795	0.000170591	0.000175441	0.000247697	8.61446e-05	4.47859e-05	0.000149631
12.625	5.44443e-05	9.02248e-05	0.000170079	0.000421507	6.93909e-05	8.50797e-05	4.48863e-05	0.00012961	0.00012251	8.42936e-05	0.000128239	8.83571e-05	0.000165114	5.44908e-05	7.34306e-05	1.99908e-05	2.64609e-05	0.000123276	0.000217308	6.85709e-05	3.19148e-05	2.20006e-05	6.05769e-05	2.73685e-05	0.000207117	0.000113483	3.85046e-05	6.05221e-05	0.0001513	0.000103593	0.000116786	9.04831e-05	6.56289e-05	0.000181463	0.000100344	0.000114906	0.000207357	8.56174e-05	8.39904e-05	6.12371e-05	5.50566e-05	2.65138e-05	0.000283125	0.000112284	0.000102098	0.000124151	7.4664e-05	4.80642e-05	0.000268168
12.75	8.04203e-05	0.000149534	0.000168098	0.000298496	6.65814e-05	2.18083e-05	5.61744e-05	9.2216e-05	0.000111146	6.79817e-05	0.000112761	6.186e-05	4.07952e-05	0.000113991	2.26443e-05	2.12333e-05	2.27596e-05	8.66134e-05	0.000235506	5.48794e-05	4.80591e-05	4.4003e-05	4.63004e-05	2.25438e-05	0.000159823	0.000134117	5.09795e-05	9.68946e-05	0.000133799	4.61111e-05	8.38287e-05	7.32546e-05	7.28433e-05	0.000216399	0.000143425	0.000193584	0.000176313	0.000108558	0.000117376	6.02214e-05	5.05261e-05	2.79186e-05	0.000281776	9.44076e-05	7.44639e-05	5.08867e-05	8.59772e-05	0.000147261	0.000237119
12.875	7.83735e-05	0.000155554	0.000233157	0.000113769	7.47345e-05	1.61882e-05	4.50649e-05	0.000103631	7.72265e-05	4.12943e-05	0.000123784	5.30749e-05	8.85446e-05	0.000117043	7.47735e-05	3.05663e-05	1.86574e-05	5.83151e-05	0.000151046	3.17554e-05	3.28259e-05	4.13672e-05	4.34269e-05	2.15044e-05	9.97725e-05	0.000101067	5.07424e-05	0.000153688	8.16401e-05	7.04156e-05	8.41999e-05	0.000150773	9.90288e-05	0.000189649	0.000158583	0.000245952	0.000104284	6.10071e-05	6.8341e-05	0.000101168	5.55741e-05	1.50263e-05	0.000151299	0.000231514	9.68646e-05	6.15297e-05	4.42775e-05	0.00016067	0.000171606
13	6.16331e-05	4.82604e-05	0.000207272	0.000109182	4.58981e-05	4.08611e-05	2.52849e-05	7.07436e-05	9.19029e-05	1.89955e-05	9.88857e-05	5.10977e-05	0.000101322	9.26384e-05	0.000106837	1.75602e-05	1.24954e-05	0.000105258	9.72321e-05	1.48514e-05	3.41212e-05	2.49673e-05	1.74507e-05	2.49047e-05	6.36067e-05	0.000116918	8.77654e-05	0.000134337	0.000148604	8.79917e-05	8.9649e-05	0.000170874	4.60834e-05	5.81231e-05	0.000139735	0.000170567	7.69302e-05	4.88792e-05	9.27075e-05	0.000108368	9.26993e-05	2.32156e-05	0.000109604	0.000208229	7.52069e-05	9.59463e-05	5.16475e-05	9.62233e-05	0.000136989
13.125	5.66691e-05	1.33623e-05	0.00021815	0.000124505	4.22922e-05	8.40894e-05	5.10113e-05	5.85522e-05	0.000134759	2.64184e-05	7.58917e-05	0.000125436	4.19551e-05	0.000105189	4.94713e-05	2.33141e-05	3.36838e-05	0.000116988	0.000135878	2.24381e-05	3.35686e-05	2.72091e-05	1.61037e-05	2.78895e-05	0.000111125	0.000116842	0.000147699	6.45475e-05	0.000229484	6.47085e-05	0.000130697	0.00011003	7.49678e-05	0.000108852	0.000244167	9.18218e-05	0.00011097	5.53214e-05	0.000160762	0.000157129	9.28812e-05	4.79434e-05	9.22211e-05	0.000124928	0.000112932	0.000207733	7.15225e-05	7.8738e-05	8.89691e-05
13.25	6.05221e-05	6.67692e-05	0.000180289	9.35241e-05	0.000125948	0.000194933	3.70717e-05	7.6343e-05	0.000118902	2.51999e-05	0.000100684	0.000138381	6.57398e-05	0.000129796	2.24575e-05	3.71925e-05	4.42493e-05	0.00016685	0.000143743	5.75123e-05	1.45562e-05	2.85154e-05	3.27874e-05	3.33244e-05	0.000164024	7.11545e-05	0.000104379	7.56779e-05	0.000218849	6.35743e-05	0.000128649	0.000127562	0.00011165	0.000177593	0.000228034	2.92339e-05	0.000127171	4.18411e-05	0.000122091	0.000130261	8.50826e-05	6.39304e-05	6.25456e-05	0.000320758	0.000110019	0.00018463	5.4476e-05	6.3144e-05	6.07675e-05
13.375	0.000106578	0.000130577	9.009e-05	0.000140339	0.000125027	0.000196804	2.51799e-05	6.24852e-05	0.000174447	2.87116e-05	0.000117418	0.000151618	0.000145164	8.9393e-05	2.62989e-05	3.5083e-05	6.21654e-05	0.00018282	0.000173259	5.31363e-05	1.05628e-05	1.7065e-05	4.75894e-05	2.34314e-05	0.000114066	6.22826e-05	2.20609e-05	0.000146057	9.60637e-05	0.00018029	0.00012233	0.000175422	7.81122e-05	0.000140214	9.96154e-05	2.5255e-05	8.95646e-05	3.9308e-05	0.000106377	0.000112853	6.87347e-05	4.46768e-05	7.91927e-05	0.000400203	0.000101712	4.35521e-05	3.63528e-05	6.34249e-05	0.000132163
13.5	7.86188e-05	0.000127096	7.46381e-05	0.000149896	6.80437e-05	9.52306e-05	8.38347e-05	8.80903e-05	0.00020051	2.25708e-05	0.00012664	0.000191428	0.000176473	5.21714e-05	3.52531e-05	2.85433e-05	7.61749e-05	0.000146235	0.000239472	3.86781e-05	2.56936e-05	2.50113e-05	4.24297e-05	4.53075e-05	7.89765e-05	3.48853e-05	2.62479e-05	0.000125043	0.000165943	0.000163126	6.59312e-05	0.000177187	3.17369e-05	0.000202763	9.37913e-05	3.4853e-05	0.000107743	4.19314e-05	9.46974e-05	0.000179972	3.46926e-05	4.29026e-05	0.000152607	0.000162815	0.000147114	3.02663e-05	2.57923e-05	6.50762e-05	0.000180389
13.625	6.15011e-05	0.000125106	8.11775e-05	9.85766e-05	5.76619e-05	8.68327e-05	0.000113934	9.77789e-05	0.000123065	2.5831e-05	9.70785e-05	0.00011304	0.000124162	5.84621e-05	5.39905e-05	2.47981e-05	3.43657e-05	0.000109641	0.00023455	5.45635e-05	4.71923e-05	4.0662e-05	5.47598e-05	7.95719e-05	4.55162e-05	4.81064e-05	2.55441e-05	0.000136395	0.000222897	5.62488e-05	9.07924e-05	0.000145845	6.58521e-05	0.000134936	9.37209e-05	0.000127102	0.000160585	2.53451e-05	0.000147081	0.000164779	6.17257e-05	3.9142e-05	0.00015134	5.06772e-05	8.02046e-05	5.83359e-05	2.99853e-05	4.49671e-05	0.000155914
13.75	4.5788e-05	8.73585e-05	6.90447e-05	7.49765e-05	0.00012652	8.48302e-05	6.71218e-05	3.96794e-05	6.61116e-05	1.47867e-05	5.43125e-05	5.28682e-05	3.32349e-05	2.5142e-05	5.30082e-05	3.26404e-05	3.4716e-05	0.00013081	0.000133223	5.01828e-05	4.04782e-05	3.01867e-05	5.96537e-05	5.79154e-05	5.40106e-05	0.000108989	3.78548e-05	0.000139413	0.000133744	3.5753e-05	0.000129536	0.000109833	0.000101299	8.97704e-05	9.58615e-05	0.00017673	0.000164948	2.91948e-05	0.000214833	0.000130507	7.44931e-05	3.32745e-05	0.000175396	6.11917e-05	4.99975e-05	0.00010441	5.97161e-05	4.64606e-05	0.000125707
13.875	8.62229e-05	6.55046e-05	9.01215e-05	0.000190799	0.000167256	7.49501e-05	1.6192e-05	4.90513e-05	8.19291e-05	1.11778e-05	1.50458e-05	6.22139e-05	4.08267e-05	2.54151e-05	3.41283e-05	3.91217e-05	4.66363e-05	8.10374e-05	5.67897e-05	2.38048e-05	3.61185e-05	4.38983e-06	4.06382e-05	4.97779e-05	0.000100083	7.53059e-05	7.43521e-05	8.55217e-05	7.78411e-05	4.51844e-05	5.67954e-05	9.42042e-05	0.000120842	0.00013572	7.01398e-05	0.000110757	0.000177681	3.5072e-05	0.000199333	0.000100371	5.17419e-05	3.27802e-05	0.000156927	5.08999e-05	4.48518e-05	6.94625e-05	8.59294e-05	9.80449e-05	0.000109083
14	0.000102613	8.69493e-05	6.88747e-05	0.000194341	0.000131701	4.34402e-05	3.72459e-05	5.56883e-05	0.000139688	1.25354e-05	5.57738e-05	6.86897e-05	6.97048e-05	2.98495e-05	2.97623e-05	3.48474e-05	2.09835e-05	3.8674e-05	2.02002e-05	2.60175e-05	4.75478e-05	4.17283e-05	2.91382e-05	4.85014e-05	0.000124531	7.9351e-05	0.000100367	9.89714e-05	5.21509e-05	0.000101478	7.98612e-05	6.93941e-05	7.8121e-05	0.000111979	7.00633e-05	5.79702e-05	0.000167806	4.07831e-05	0.000210885	9.37899e-05	6.7995e-05	3.98876e-05	8.1512e-05	5.56777e-05	1.96636e-05	0.000114952	7.34448e-05	8.66003e-05	8.43222e-05
14.125	8.42632e-05	8.36459e-05	3.13497e-05	9.18607e-05	7.21097e-05	5.01194e-05	0.000103512	3.31706e-05	0.000109358	1.39109e-05	4.67437e-05	8.94844e-05	0.000136893	4.72186e-05	1.32256e-05	3.75336e-05	1.45012e-05	8.04014e-05	5.93559e-05	1.47941e-05	3.48529e-05	4.50093e-05	2.84853e-05	5.48671e-05	0.000105226	9.44249e-05	8.6629e-05	7.34135e-05	3.98567e-05	0.000139282	7.21361e-05	7.5991e-05	7.25862e-05	5.45118e-05	8.0856e-05	4.66816e-05	0.000156049	5.01425e-05	0.000185254	0.000109193	5.57092e-05	4.28561e-05	7.9278e-05	8.73857e-05	6.53805e-05	0.000112241	6.23557e-05	4.97952e-05	0.000130069
14.25	9.04277e-05	7.2184e-05	4.31541e-05	3.38161e-05	7.3893e-05	8.02069e-05	0.000140729	3.06108e-05	0.000131114	1.39166e-05	8.14303e-05	8.93072e-05	0.000129694	6.77637e-05	2.53628e-05	5.1725e-05	2.8285e-05	7.9516e-05	0.000119744	1.01058e-05	1.13535e-05	3.20535e-05	1.19773e-05	7.23888e-05	0.000188825	5.06111e-05	4.02842e-05	6.83256e-05	5.16111e-05	9.87426e-05	5.11881e-05	8.69774e-05	6.98639e-05	8.86903e-05	0.000115359	5.71155e-05	0.000105391	5.95032e-05	9.07512e-05	0.000114233	1.3591e-05	3.16137e-05	7.23692e-05	0.000149626	9.92007e-05	0.000109869	6.72713e-05	3.51452e-05	0.000190142
14.375	5.9066e-05	9.46859e-05	0.000110641	4.16838e-05	2.32931e-05	0.000100424	0.000121283	6.3493e-05	0.000112654	1.35001e-05	0.000128635	8.11098e-05	7.18385e-05	8.79186e-05	6.91595e-05	5.87431e-05	4.29112e-05	8.39104e-05	0.000102958	1.68248e-05	3.26048e-05	3.30582e-05	2.41628e-05	7.95978e-05	0.000232991	6.95897e-05	3.19725e-05	5.06953e-05	6.26804e-05	6.50238e-05	6.45321e-05	6.65038e-05	3.93738e-05	0.000120391	9.94237e-05	8.11429e-05	5.18489e-05	7.05538e-05	7.56538e-05	7.73134e-05	2.99975e-05	5.27241e-05	8.02466e-05	0.000220267	6.27102e-05	0.000113417	6.56006e-05	3.15696e-05	0.000214436
14.5	4.41585e-05	0.000142265	0.000212447	3.1502e-05	2.92593e-05	4.65071e-05	6.06872e-05	6.62346e-05	3.69265e-05	2.76795e-05	8.78661e-05	5.53098e-05	0.000100072	0.000111956	8.85685e-05	4.17749e-05	4.50449e-05	0.000150594	0.000111094	1.72985e-05	5.64752e-05	3.24396e-05	3.59788e-05	7.91717e-05	0.00014029	7.92419e-05	3.41802e-05	8.17606e-05	7.6953e-05	2.03916e-05	7.87191e-05	0.000127119	2.69251e-05	7.99255e-05	0.000102688	7.43561e-05	7.14928e-05	6.57737e-05	6.35859e-05	4.75517e-05	5.7279e-05	5.94133e-05	8.03731e-05	0.000130044	5.7092e-05	3.29033e-05	6.18329e-05	4.63961e-05	0.000226843
14.625	4.30408e-05	9.00331e-05	0.000205915	3.30771e-05	4.53838e-05	2.73096e-05	2.93478e-05	5.87206e-05	5.27674e-05	5.26112e-05	6.63788e-05	3.36205e-05	9.54091e-05	9.59644e-05	3.64433e-05	3.6553e-05	3.64872e-05	0.000151084	0.000114283	2.17132e-05	5.90718e-05	4.35831e-05	3.17965e-05	5.51049e-05	5.52192e-05	9.0489e-05	5.0633e-05	0.000154062	7.6336e-05	8.35172e-05	4.93079e-05	0.00016985	3.9349e-05	5.61782e-05	9.69697e-05	8.47432e-05	0.000104722	3.64613e-05	4.91956e-05	2.46747e-05	6.39885e-05	4.06134e-05	8.43473e-05	4.26246e-05	0.00011814	9.42946e-05	5.99222e-05	4.97349e-05	7.6492e-05
14.75	3.92663e-05	5.80867e-05	8.30891e-05	2.49761e-05	6.83802e-05	8.30458e-05	5.33607e-05	2.33006e-05	0.000138995	4.56229e-05	7.28339e-05	2.03717e-05	8.24056e-05	6.15411e-05	1.8443e-05	3.29868e-05	2.61282e-05	0.000117605	9.58979e-05	2.27289e-05	3.77779e-05	5.84892e-05	3.52023e-05	2.97615e-05	9.94898e-05	5.99939e-05	4.2381e-05	0.000141148	3.63482e-05	7.76403e-05	5.18275e-05	0.000129813	7.85546e-05	6.79235e-05	9.9073e-05	8.06668e-05	7.35611e-05	2.6178e-05	3.31234e-05	4.85632e-05	5.53192e-05	9.99192e-06	6.85606e-05	3.22209e-05	8.41332e-05	0.000117536	6.39976e-05	5.10145e-05	7.72345e-05
14.875	7.02052e-05	7.06256e-05	8.11578e-05	3.44129e-05	4.45389e-05	7.33346e-05	7.30673e-05	3.95972e-05	0.000137394	4.43236e-05	7.55782e-05	7.51681e-05	9.55866e-05	2.41709e-05	3.1845e-05	2.92617e-05	2.36407e-05	7.66697e-05	4.75333e-05	2.44429e-05	2.74671e-05	4.38764e-05	2.7816e-05	2.72152e-05	0.000113245	6.12409e-05	5.24254e-05	0.000113418	3.09081e-05	3.70252e-05	4.2282e-05	9.62071e-05	8.20606e-05	0.000100397	6.52594e-05	3.96742e-05	6.68803e-05	4.214e-05	7.44663e-05	7.28309e-05	4.9386e-05	1.18284e-05	6.57432e-05	4.6408e-05	9.54843e-05	7.79832e-05	0.000101536	4.93799e-05	9.56053e-05
15	8.78232e-05	6.65169e-05	9.9927e-05	6.69321e-05	4.08553e-05	4.4687e-05	3.09325e-05	6.77543e-05	8.39394e-05	4.56468e-05	6.91723e-05	0.000108095	9.72726e-05	4.02024e-05	6.47128e-05	2.712e-05	4.347e-05	6.53886e-05	2.30411e-05	3.67918e-05	2.63111e-05	4.04216e-05	4.40111e-05	2.85691e-05	7.30801e-05	9.02864e-05	7.43303e-05	9.23152e-05	4.41121e-05	1.6979e-05	7.14745e-05	8.83807e-05	5.43803e-05	0.000120014	4.88968e-05	4.1751e-05	4.39643e-05	4.13727e-05	0.000116778	5.23758e-05	0.000104876	1.60001e-05	7.02416e-05	5.82216e-05	5.88972e-05	8.18184e-05	7.2876e-05	4.09683e-05	4.63556e-05
15.125	9.10995e-05	0.000107373	4.62523e-05	6.78963e-05	3.82703e-05	5.52076e-05	3.08133e-05	8.6026e-05	9.74388e-05	2.9765e-05	5.60793e-05	6.30871e-05	8.45132e-05	5.59185e-05	2.93359e-05	3.90233e-05	5.55512e-05	8.4359e-05	3.79701e-05	4.41904e-05	2.64156e-05	3.62583e-05	4.49218e-05	3.20904e-05	5.01266e-05	6.47175e-05	0.000109375	6.39126e-05	3.77209e-05	6.63186e-05	9.48297e-05	0.000108303	3.03446e-05	0.000106832	4.15017e-05	4.23409e-05	2.75162e-05	2.7766e-05	6.53775e-05	3.9286e-05	9.03202e-05	2.40156e-05	9.2618e-05	9.18899e-05	3.08971e-05	4.59875e-05	2.25127e-05	4.70005e-05	5.10922e-05
15.25	6.16557e-05	0.000154839	7.41139e-05	8.57552e-05	2.76232e-05	9.3972e-05	2.59779e-05	8.28387e-05	0.000135977	3.94357e-05	4.38571e-05	3.2044e-05	4.7027e-05	7.73444e-05	2.10461e-05	4.78272e-05	6.07144e-05	0.000102558	3.6398e-05	3.08886e-05	2.27279e-05	2.876e-05	2.80739e-05	4.83465e-05	4.64166e-05	5.14573e-05	9.21068e-05	0.000103325	5.98275e-05	7.83506e-05	4.73291e-05	7.77924e-05	2.25587e-05	6.23247e-05	4.87962e-05	1.90465e-05	5.46637e-05	4.36822e-05	4.25186e-05	0.000113131	7.35966e-05	3.09009e-05	8.59493e-05	9.96698e-05	4.2502e-05	4.66436e-05	2.83704e-05	6.05792e-05	5.61143e-05
15.375	4.51096e-05	0.000159679	0.000102519	7.29661e-05	5.35746e-05	9.20811e-05	3.06568e-05	9.86749e-05	6.86295e-05	4.53404e-05	4.87758e-05	4.78586e-05	5.60015e-05	8.48645e-05	4.77694e-05	7.14658e-05	5.11817e-05	0.000143389	3.20434e-05	4.52327e-05	1.57458e-05	2.55175e-05	1.55782e-05	6.87566e-05	4.36555e-05	4.25698e-05	6.00271e-05	0.000123993	9.48644e-05	6.14542e-05	3.43801e-05	4.04045e-05	4.51621e-05	1.85989e-05	6.08717e-05	1.68647e-05	9.74247e-05	5.44361e-05	6.46667e-05	0.000136771	8.66712e-05	2.83783e-05	7.12977e-05	0.000141512	9.1357e-05	7.20054e-05	3.06863e-05	6.22775e-05	6.20197e-05
15.5	4.06561e-05	0.000139473	0.000112429	6.09678e-05	4.59195e-05	6.85037e-05	3.4951e-05	7.94274e-05	2.61469e-05	2.61546e-05	6.43198e-05	5.19827e-05	6.27008e-05	7.9834e-05	4.59994e-05	5.98616e-05	3.0164e-05	0.000101425	3.02181e-05	6.64932e-05	1.31289e-05	2.0264e-05	1.27495e-05	6.60738e-05	4.06121e-05	3.54545e-05	3.78949e-05	0.000112723	7.3252e-05	4.35618e-05	4.53169e-05	5.31838e-05	7.58819e-05	3.70758e-05	5.18239e-05	3.40983e-05	0.000108229	4.39781e-05	4.8327e-05	8.84029e-05	6.48068e-05	4.30478e-05	6.94237e-05	0.000146244	8.84284e-05	7.78328e-05	3.81842e-05	3.74078e-05	5.07405e-05
15.625	2.19791e-05	6.56209e-05	0.000115173	6.68245e-05	3.82168e-05	8.8027e-05	2.08813e-05	5.99686e-05	8.26399e-05	2.31513e-05	3.39233e-05	8.35644e-05	6.35657e-05	5.94786e-05	4.16132e-05	3.00594e-05	3.26106e-05	8.30404e-05	3.82289e-05	6.01963e-05	1.54502e-05	4.31799e-05	3.10142e-05	3.602e-05	2.40322e-05	3.53986e-05	2.89547e-05	8.07853e-05	2.31963e-05	4.92467e-05	7.85881e-05	7.95963e-05	7.93801e-05	6.84782e-05	3.10849e-05	3.09809e-05	9.82603e-05	4.13045e-05	3.66433e-05	3.31389e-05	3.57244e-05	2.10708e-05	7.08482e-05	6.44506e-05	6.32272e-05	3.39493e-05	4.8282e-05	4.83734e-05	5.33777e-05
15.75	1.19054e-05	5.67699e-05	9.3945e-05	5.96826e-05	4.5152e-05	0.000110123	8.49929e-06	6.36833e-05	0.000122133	1.9709e-05	5.36634e-05	6.99264e-05	4.57255e-05	6.34413e-05	2.90496e-05	3.04868e-05	3.52656e-05	0.000101684	4.44626e-05	3.67055e-05	3.92566e-05	5.11699e-05	5.82792e-05	1.69346e-05	5.75723e-05	8.56284e-05	4.94585e-05	6.21964e-05	6.95346e-05	7.51789e-05	0.000137083	9.15135e-05	5.75339e-05	0.000117413	3.44424e-05	6.39777e-05	0.000120247	7.24975e-05	5.27341e-05	4.92933e-05	2.9262e-05	1.99329e-05	7.96e-05	3.36391e-05	4.05711e-05	4.02328e-05	4.46185e-05	3.08969e-05	8.17325e-05
15.875	2.06393e-05	5.12532e-05	3.46954e-05	3.62162e-05	5.7484e-05	5.71171e-05	2.56775e-05	7.84393e-05	8.11813e-05	2.08161e-05	3.89465e-05	7.11142e-05	6.24382e-05	5.5726e-05	6.27819e-05	4.9502e-05	3.79927e-05	7.7518e-05	5.83051e-05	1.90822e-05	2.04647e-05	6.5724e-05	5.56232e-05	2.72148e-05	4.52901e-05	9.25633e-05	8.63747e-05	9.87972e-05	0.000109641	7.71023e-05	9.62695e-05	4.80532e-05	6.22103e-05	0.000131638	2.6711e-05	6.99685e-05	0.000124898	8.84183e-05	4.79294e-05	6.14413e-05	5.07409e-05	3.3343e-05	6.63136e-05	4.40445e-05	3.31739e-05	6.56796e-05	6.0073e-05	4.24311e-05	0.000118571
16	3.23644e-05	7.12661e-05	4.31794e-05	2.27836e-05	8.76241e-05	1.85435e-05	3.53814e-05	8.91404e-05	2.72862e-05	5.33772e-05	3.34801e-05	7.76438e-05	5.60791e-05	1.80275e-05	7.28678e-05	5.85706e-05	3.62856e-05	5.91703e-05	0.000101098	1.71042e-05	1.74456e-05	5.27924e-05	4.40905e-05	3.53798e-05	7.48836e-05	5.02169e-05	8.44942e-05	0.000112546	8.67038e-05	5.81196e-05	5.84025e-05	5.62143e-05	7.54999e-05	5.50944e-05	4.99461e-05	6.50298e-05	8.91765e-05	5.60968e-05	6.6629e-05	4.99583e-05	6.93215e-05	2.33939e-05	4.33432e-05	0.000103663	5.86426e-05	0.000101815	8.33464e-05	5.01165e-05	0.00012018
16.125	3.90833e-05	8.76609e-05	0.00010553	4.66432e-05	8.03636e-05	1.8948e-05	2.98534e-05	9.96037e-05	2.72293e-05	4.02211e-05	2.78492e-05	5.49161e-05	4.58888e-05	1.75799e-05	3.27177e-05	3.7532e-05	1.60071e-05	6.80846e-05	8.3536e-05	2.97522e-05	4.19168e-05	3.52784e-05	3.44148e-05	2.66729e-05	0.000104829	3.32408e-05	6.06893e-05	6.44433e-05	5.36334e-05	5.92e-05	7.51988e-05	8.00135e-05	3.12329e-05	2.50708e-05	7.15123e-05	5.90189e-05	0.000101205	2.57566e-05	9.00232e-05	2.51166e-05	4.22567e-05	1.70106e-05	3.06112e-05	9.23047e-05	6.93862e-05	0.000101445	7.639e-05	2.37326e-05	8.24784e-05
16.25	3.34108e-05	6.26671e-05	5.8797e-05	5.05689e-05	6.8914e-05	4.98746e-05	1.88169e-05	9.03674e-05	5.03421e-05	2.94755e-05	4.4652e-05	4.66293e-05	1.49905e-05	1.48215e-05	3.62937e-05	3.83195e-05	8.36449e-06	7.40438e-05	5.14307e-05	2.7127e-05	4.69942e-05	2.62886e-05	3.36386e-05	2.06608e-05	8.68995e-05	2.69363e-05	4.22015e-05	4.28126e-05	6.53619e-05	3.851e-05	7.48132e-05	7.58812e-05	1.71373e-05	2.07572e-05	3.16024e-05	5.37164e-05	0.000102342	1.71182e-05	7.97551e-05	4.12797e-05	1.73943e-05	1.55374e-05	7.78616e-05	5.06549e-05	3.66151e-05	6.99765e-05	4.46896e-05	3.37219e-05	3.8208e-05
16.375	4.69619e-05	6.97768e-05	3.70445e-05	3.14001e-05	6.04562e-05	0.000130309	4.05827e-05	8.21047e-05	6.48283e-05	3.41057e-05	4.65704e-05	4.38041e-05	3.28824e-05	1.3232e-05	4.18018e-05	4.15746e-05	1.44168e-05	6.44621e-05	3.60312e-05	4.74209e-05	3.37203e-05	2.95375e-05	6.77022e-05	3.72126e-05	0.000127537	1.8298e-05	3.40083e-05	5.4599e-05	5.61183e-05	2.56377e-05	3.9516e-05	5.96565e-05	2.32998e-05	1.63783e-05	1.22125e-05	5.43516e-05	8.81437e-05	2.54831e-05	7.45714e-05	8.68382e-05	3.718e-05	4.2222e-06	7.85167e-05	2.85682e-05	3.91418e-05	6.42015e-05	1.47479e-05	5.12708e-05	1.84255e-05
16.5	4.49829e-05	6.7403e-05	4.80816e-05	4.39771e-05	4.75124e-05	0.000133787	4.36145e-05	8.08438e-05	7.66844e-05	3.18297e-05	4.20675e-05	5.27692e-05	5.9244e-05	2.61372e-05	2.95234e-05	2.75901e-05	1.76061e-05	6.60765e-05	3.38817e-05	5.57539e-05	2.11557e-05	3.35133e-05	6.19036e-05	3.93755e-05	0.000104422	1.75096e-05	2.22411e-05	0.000100959	3.82072e-05	1.79823e-05	4.81151e-06	3.82555e-05	3.73486e-05	3.35703e-05	2.14436e-05	3.15476e-05	9.65397e-05	5.87295e-05	5.64633e-05	8.71161e-05	7.16104e-05	1.22623e-05	4.7621e-05	2.43497e-05	9.06322e-05	4.53454e-05	3.41215e-06	6.31491e-05	0.00010526
16.625	5.12425e-05	4.21328e-05	5.20806e-05	7.25875e-05	2.8512e-05	6.59543e-05	2.03071e-05	7.67094e-05	4.30946e-05	1.75178e-05	6.05249e-05	4.43074e-05	4.17813e-05	4.9531e-05	1.61298e-05	8.97996e-06	1.60395e-05	4.36194e-05	7.02556e-05	4.93222e-05	3.55539e-05	3.77392e-05	2.96001e-05	2.83767e-05	9.38803e-05	3.74872e-05	2.41585e-05	0.000165088	2.46387e-05	2.51843e-05	1.95919e-05	4.7084e-05	3.17616e-05	3.00715e-05	2.12279e-05	2.77943e-05	7.81002e-05	5.96677e-05	1.37685e-05	5.44662e-05	5.8008e-05	2.62646e-05	6.51601e-05	1.79648e-05	7.998e-05	5.88035e-05	2.07937e-05	5.17175e-05	0.00016473
16.75	5.8252e-05	4.49584e-05	7.60904e-05	8.15456e-05	4.21681e-05	6.9904e-05	3.4686e-05	6.88916e-05	3.68453e-05	9.23635e-06	6.40692e-05	4.72871e-05	3.04802e-05	7.28773e-05	3.20253e-05	7.40767e-06	2.08642e-05	6.92746e-05	6.2812e-05	4.22199e-05	3.87028e-05	1.64173e-05	3.81204e-05	2.78715e-05	7.26631e-05	6.35958e-05	3.36379e-05	0.000122261	4.89281e-05	4.34702e-05	3.41823e-05	3.94442e-05	2.04023e-05	3.58091e-05	2.41752e-05	3.28857e-05	7.95464e-05	2.41027e-05	3.59858e-05	7.44488e-05	2.33499e-05	1.94624e-05	6.54833e-05	2.74419e-05	5.56183e-05	6.42301e-05	5.22344e-05	3.91067e-05	0.000167423
16.875	5.65778e-05	7.83405e-05	7.78152e-05	5.87529e-05	2.40456e-05	5.48083e-05	5.59593e-05	3.95017e-05	4.01426e-05	1.86478e-05	6.62873e-05	3.07732e-05	4.40599e-05	5.01385e-05	5.58381e-05	1.3526e-05	2.66625e-05	7.60976e-05	2.68468e-05	3.52663e-05	2.41097e-05	2.77546e-05	4.44e-05	1.28087e-05	6.28078e-05	9.25725e-05	2.90538e-05	6.58561e-05	7.81409e-05	2.10625e-05	2.93693e-05	3.0713e-05	1.87325e-05	5.93683e-05	3.50273e-05	3.08289e-05	9.48866e-05	1.54824e-05	3.69862e-05	7.39622e-05	1.64856e-05	2.28874e-05	5.47094e-05	5.82085e-05	3.31694e-05	5.70401e-05	3.90695e-05	3.93128e-05	0.000166907
17	5.23522e-05	6.04135e-05	4.00376e-05	3.92781e-05	1.18515e-05	3.13049e-05	6.30625e-05	4.10503e-05	4.32123e-05	1.01067e-05	5.09585e-05	2.78014e-05	8.12521e-05	3.90105e-05	3.36882e-05	1.82056e-05	2.63268e-05	5.64114e-05	2.79592e-05	3.5005e-05	9.55604e-06	4.04103e-05	4.3644e-05	3.23701e-05	6.55002e-05	4.48291e-05	2.6798e-05	5.387e-05	5.80389e-05	1.82499e-05	3.45667e-05	2.30074e-05	3.43485e-05	3.38371e-05	4.99803e-05	6.06548e-05	8.30923e-05	1.29331e-05	5.07964e-05	9.0909e-05	1.42192e-05	1.85942e-05	2.95104e-05	6.80368e-05	1.32387e-05	5.24951e-05	3.06046e-05	3.74458e-05	9.8792e-05
17.125	3.01053e-05	3.51961e-05	3.5605e-05	4.97281e-05	3.20399e-05	4.42166e-05	4.8165e-05	7.76016e-05	4.09786e-05	1.35645e-05	5.25821e-05	4.98232e-05	0.0001056	5.68899e-05	1.90864e-05	1.21334e-05	2.06943e-05	5.47686e-05	3.22482e-05	1.9389e-05	2.06282e-05	3.1095e-05	3.71941e-05	4.00323e-05	4.612e-05	2.05995e-05	2.68816e-05	5.59471e-05	5.49712e-05	5.72497e-05	6.38171e-05	3.67298e-05	4.30632e-05	2.81262e-05	5.18437e-05	8.29327e-05	4.98703e-05	1.62215e-05	2.59478e-05	9.93492e-05	1.89055e-05	1.19066e-05	2.68502e-05	6.48584e-05	1.53671e-05	4.11345e-05	2.51595e-05	4.44364e-05	5.49608e-05
17.25	1.6031e-05	2.03183e-05	3.78851e-05	3.01996e-05	2.2181e-05	5.14668e-05	2.29376e-05	5.71282e-05	3.36842e-05	3.54101e-05	4.17194e-05	5.00907e-05	7.10492e-05	6.12587e-05	2.56263e-05	1.77468e-05	1.55862e-05	5.00489e-05	2.54525e-05	2.373e-05	3.18952e-05	2.75389e-05	2.5747e-05	4.18481e-05	2.71353e-05	1.09209e-05	4.50863e-05	6.05619e-05	6.11199e-05	7.27207e-05	4.3965e-05	4.07859e-05	3.95413e-05	4.52712e-05	4.79616e-05	4.26607e-05	4.11636e-05	1.2799e-05	3.61812e-05	7.67e-05	2.58758e-05	2.13669e-05	2.86571e-05	7.09792e-05	3.45053e-05	6.40782e-05	1.57795e-05	4.62742e-05	5.17147e-05
17.375	3.93956e-05	3.84211e-05	3.44472e-05	3.51802e-05	2.66735e-05	2.45385e-05	2.10343e-05	4.47409e-05	5.07734e-05	3.26544e-05	7.89395e-05	4.79605e-05	5.30709e-05	4.63283e-05	4.16538e-05	2.21783e-05	1.77168e-05	4.72218e-05	3.39191e-05	2.61672e-05	3.28825e-05	1.31406e-05	2.19905e-05	5.33499e-05	3.85919e-05	2.26459e-05	6.84905e-05	4.70462e-05	4.25764e-05	6.3624e-05	1.50545e-05	4.99813e-05	3.69835e-05	4.09521e-05	4.68292e-05	2.35051e-05	4.40275e-05	1.21393e-05	3.77129e-05	2.52283e-05	2.64693e-05	2.69863e-05	3.76144e-05	5.35091e-05	6.83874e-05	3.09473e-05	1.81248e-05	3.75072e-05	4.8723e-05
17.5	7.97501e-05	4.07836e-05	2.64627e-05	4.18099e-05	4.45634e-05	4.07797e-05	3.34427e-05	3.40606e-05	2.1325e-05	2.1963e-05	5.80591e-05	5.31066e-05	4.29582e-05	3.70055e-05	4.63907e-05	1.93377e-05	2.80035e-05	4.66017e-05	2.50925e-05	1.41858e-05	4.46079e-05	1.61538e-05	1.41478e-05	4.94105e-05	3.87209e-05	5.27867e-05	7.24044e-05	3.5353e-05	3.55427e-05	3.45513e-05	2.34383e-05	6.01757e-05	2.29788e-05	3.39641e-05	5.28241e-05	3.49311e-05	4.08378e-05	2.18519e-05	2.79306e-05	4.77198e-05	1.14785e-05	2.60719e-05	3.42987e-05	5.37922e-05	8.0213e-05	4.80445e-05	1.93593e-05	4.55401e-05	4.58587e-05
17.625	5.92446e-05	5.18105e-05	2.84345e-05	2.82043e-05	5.53141e-05	5.27546e-05	3.75059e-05	3.07017e-05	1.77332e-05	2.6329e-05	4.91906e-05	2.81309e-05	5.63802e-05	2.48364e-05	5.40493e-05	7.25976e-06	3.28941e-05	5.41525e-05	3.43402e-05	7.76527e-06	3.29401e-05	1.70342e-05	1.64834e-05	3.07379e-05	3.56607e-05	4.05081e-05	5.12316e-05	4.93203e-05	7.07013e-05	1.57577e-05	5.97612e-05	4.44983e-05	2.06799e-05	2.08711e-05	4.93823e-05	4.35198e-05	5.18092e-05	2.87619e-05	5.74131e-05	7.18218e-05	1.9009e-05	2.96148e-05	4.02763e-05	6.13443e-05	5.76897e-05	5.21629e-05	3.90334e-05	3.2005e-05	5.94594e-05
17.75	4.13078e-05	3.88795e-05	3.43684e-05	4.02555e-05	5.41282e-05	5.2015e-05	3.81619e-05	3.55394e-05	3.17881e-05	2.68061e-05	2.09513e-05	9.67797e-06	4.64532e-05	2.6758e-05	5.05245e-05	7.35163e-06	3.319e-05	5.54934e-05	5.9885e-05	1.09971e-05	2.0183e-05	1.15575e-05	1.1244e-05	2.52875e-05	2.68138e-05	1.68468e-05	3.98081e-05	6.65472e-05	6.72148e-05	2.90459e-05	7.00301e-05	3.54292e-05	2.7335e-05	3.18075e-05	3.76308e-05	4.85969e-05	6.58752e-05	2.99654e-05	9.51613e-05	5.37408e-05	4.93174e-05	1.79207e-05	6.72528e-05	6.65585e-05	4.25678e-05	4.67296e-05	5.56861e-05	4.37374e-05	7.52061e-05
17.875	3.14873e-05	2.343e-05	4.96274e-05	7.37634e-05	5.04775e-05	7.74745e-05	3.32041e-05	2.64082e-05	3.79414e-05	2.66806e-05	3.4645e-05	1.54333e-05	3.15217e-05	4.71695e-05	4.61143e-05	5.83646e-06	3.12632e-05	5.86138e-05	4.13148e-05	2.24584e-05	1.31133e-05	2.05309e-05	1.47322e-05	2.54907e-05	1.86172e-05	2.9817e-05	2.86874e-05	6.61517e-05	4.54492e-05	3.72769e-05	5.42281e-05	3.8275e-05	3.55159e-05	2.76746e-05	3.87461e-05	2.9504e-05	6.32377e-05	1.83389e-05	7.35348e-05	3.57342e-05	4.25153e-05	1.01628e-05	6.49344e-05	6.01266e-05	5.97312e-05	6.90137e-05	4.94064e-05	5.53339e-05	9.09397e-05
18	2.13389e-05	3.53102e-05	5.24091e-05	7.50873e-05	3.57952e-05	8.7677e-05	3.20921e-05	3.80354e-05	5.99639e-05	2.17726e-05	5.32875e-05	3.71217e-05	2.67722e-05	3.7232e-05	4.31043e-05	1.79836e-05	1.36915e-05	5.75356e-05	2.66888e-05	1.6651e-05	5.06345e-06	2.65894e-05	2.88892e-05	3.60277e-05	3.71779e-05	1.44525e-05	2.09084e-05	6.01684e-05	3.05455e-05	3.14813e-05	2.33205e-05	4.80494e-05	5.92367e-05	2.65177e-05	3.30587e-05	1.3313e-05	5.263e-05	4.88136e-06	2.5281e-05	2.65121e-05	3.82087e-05	1.27489e-05	4.35193e-05	3.46306e-05	5.90556e-05	7.78735e-05	4.94139e-05	5.10583e-05	8.48824e-05
18.125	2.68382e-05	4.58443e-05	3.76654e-05	6.47119e-05	2.20237e-05	7.04129e-05	1.80621e-05	4.4261e-05	5.95333e-05	2.34812e-05	2.12808e-05	4.21256e-05	2.25331e-05	5.04325e-05	3.43643e-05	2.26256e-05	2.13086e-05	5.80242e-05	4.49793e-05	1.30737e-05	5.41195e-06	2.03396e-05	2.45119e-05	3.10248e-05	4.27891e-05	1.75981e-05	2.46053e-05	6.91678e-05	2.85004e-05	1.85178e-05	2.59928e-05	4.45885e-05	7.30248e-05	3.84236e-05	4.6979e-05	1.43058e-05	6.01208e-05	2.25212e-05	2.82583e-05	2.8424e-05	5.61206e-05	2.06103e-05	3.6856e-05	3.82152e-05	3.72292e-05	6.6601e-05	6.12157e-05	6.61652e-05	4.68378e-05
18.25	3.21231e-05	5.55098e-05	6.4866e-05	5.98983e-05	3.15436e-05	3.38993e-05	2.57638e-05	1.55286e-05	3.0106e-05	3.10984e-05	2.85517e-05	5.34623e-05	3.57974e-05	4.75199e-05	9.73237e-06	2.42131e-05	2.89593e-05	3.84791e-05	3.53854e-05	1.21836e-05	1.68523e-05	2.70079e-05	1.85976e-05	3.22875e-05	4.13725e-05	2.26863e-05	3.73154e-05	7.34727e-05	3.55223e-05	1.44802e-05	5.24589e-05	5.68476e-05	5.17252e-05	2.79577e-05	6.47335e-05	1.79835e-05	8.16745e-05	3.30466e-05	5.34793e-05	3.19242e-05	3.08182e-05	1.65493e-05	4.3375e-05	4.16201e-05	2.02109e-05	8.51369e-05	5.67674e-05	6.4565e-05	2.27072e-05
18.375	3.15045e-05	6.35929e-05	0.000101309	3.50685e-05	3.47812e-05	5.16051e-05	3.05991e-05	3.17959e-05	4.41631e-05	4.12187e-05	3.61868e-05	6.34053e-05	3.90928e-05	1.65415e-05	7.56576e-06	1.37235e-05	1.9838e-05	5.09773e-05	3.03553e-05	2.47574e-05	1.91679e-05	3.69656e-05	1.0158e-05	2.79694e-05	3.08003e-05	3.07141e-05	3.83416e-05	7.17885e-05	2.85979e-05	9.51991e-06	3.37118e-05	5.68994e-05	4.40145e-05	2.58911e-05	8.40749e-05	1.79306e-05	4.6908e-05	2.50798e-05	2.61565e-05	2.82415e-05	1.60664e-05	1.93014e-05	8.41909e-05	4.29261e-05	2.15965e-05	6.50353e-05	2.30563e-05	2.26317e-05	5.54302e-05
18.5	3.26096e-05	5.75877e-05	7.96979e-05	2.75508e-05	2.8051e-05	4.4033e-05	2.79749e-05	5.25909e-05	4.86006e-05	3.89528e-05	2.30224e-05	5.56235e-05	3.22637e-05	3.46267e-05	1.47001e-05	8.90296e-06	1.46866e-05	5.72315e-05	3.70199e-05	3.2014e-05	8.864e-06	3.3293e-05	4.93572e-06	3.02254e-05	2.94838e-05	4.42429e-05	2.94039e-05	4.9226e-05	4.32181e-05	1.05822e-05	3.05374e-05	4.29768e-05	3.67403e-05	3.25611e-05	5.75848e-05	1.94542e-05	3.24747e-05	2.48349e-05	2.17954e-05	5.16087e-05	1.20047e-05	3.23302e-05	7.72665e-05	4.27508e-05	1.91414e-05	3.02362e-05	1.63883e-05	1.26502e-05	9.67639e-05
18.625	3.04985e-05	8.00776e-05	4.00492e-05	1.07712e-05	1.24097e-05	3.1816e-05	2.28639e-05	5.42722e-05	3.69502e-05	2.63122e-05	1.72315e-05	6.88313e-05	4.8372e-05	5.01962e-05	9.75935e-06	9.76749e-06	1.22227e-05	4.30007e-05	2.31125e-05	2.3915e-05	7.03548e-06	2.13575e-05	5.63679e-06	3.33789e-05	3.16473e-05	5.7178e-05	2.76058e-05	4.18582e-05	3.01715e-05	1.395e-05	4.23584e-05	4.75036e-05	3.56679e-05	5.02928e-05	2.5353e-05	2.08051e-05	3.33899e-05	2.43659e-05	2.76393e-05	0.000106537	1.41834e-05	3.34245e-05	2.94875e-05	3.97128e-05	1.69372e-05	3.44556e-05	2.90235e-05	3.31061e-05	8.71089e-05
18.75	3.48555e-05	6.95073e-05	2.0779e-05	1.64869e-05	1.43849e-05	3.44978e-05	2.79674e-05	3.43829e-05	2.65899e-05	1.64111e-05	2.58844e-05	5.01032e-05	3.43567e-05	1.96961e-05	1.64156e-05	1.73545e-05	1.8093e-05	4.82598e-05	2.15622e-05	1.00842e-05	6.68286e-06	2.54524e-05	8.72106e-06	3.63025e-05	5.03716e-05	7.94707e-05	2.64875e-05	3.78905e-05	2.21597e-05	2.89708e-05	3.61134e-05	5.02278e-05	3.94528e-05	5.34467e-05	1.93434e-05	1.92532e-05	1.93574e-05	2.82533e-05	2.80861e-05	8.53624e-05	2.72948e-05	2.51823e-05	1.84096e-05	5.17755e-05	3.51839e-05	6.44882e-05	2.98051e-05	3.41016e-05	6.45891e-05
18.875	3.94668e-05	3.94651e-05	4.59688e-05	3.78623e-05	2.4556e-05	3.25698e-05	3.73082e-05	3.14546e-05	3.12575e-05	1.84643e-05	2.83972e-05	4.36035e-05	1.49643e-05	2.25856e-05	2.00964e-05	3.74262e-05	2.24623e-05	5.67561e-05	2.34648e-05	1.77248e-05	1.72847e-05	2.15563e-05	1.84805e-05	3.52466e-05	4.89566e-05	5.67523e-05	1.87057e-05	5.37182e-05	4.07729e-05	3.02034e-05	1.92292e-05	4.80424e-05	3.2979e-05	4.67038e-05	1.08833e-05	7.4833e-06	3.31188e-05	2.76677e-05	1.25482e-05	6.16144e-05	2.55589e-05	2.20275e-05	4.17678e-05	5.01784e-05	5.10917e-05	6.37876e-05	3.21106e-05	3.69403e-05	2.45169e-05
19	3.95784e-05	4.31281e-05	7.76427e-05	5.86268e-05	2.38459e-05	2.30216e-05	2.15967e-05	4.20888e-05	2.75834e-05	1.57954e-05	2.80222e-05	8.5141e-05	1.27052e-05	5.15177e-05	1.2311e-05	3.41287e-05	1.53404e-05	4.20021e-05	2.9068e-05	3.46301e-05	3.16503e-05	1.98882e-05	2.64468e-05	3.07282e-05	4.89805e-05	1.92927e-05	1.07839e-05	5.12416e-05	4.04727e-05	3.03002e-05	2.36387e-05	4.11716e-05	2.94847e-05	4.48309e-05	1.81747e-05	4.9645e-06	3.80291e-05	2.06947e-05	1.07332e-05	5.80865e-05	4.06856e-05	3.31021e-05	4.21185e-05	4.52301e-05	4.54575e-05	9.23156e-05	2.44448e-05	1.94311e-05	4.34665e-05
19.125	2.816e-05	4.63027e-05	6.03569e-05	7.08183e-05	1.72915e-05	1.00267e-05	1.25898e-05	1.4536e-05	2.79609e-05	3.77924e-05	2.79673e-05	7.07001e-05	2.22991e-05	3.52927e-05	1.62809e-05	2.63441e-05	1.33072e-05	4.30587e-05	3.0115e-05	2.60502e-05	3.26575e-05	2.22603e-05	2.47059e-05	2.74891e-05	4.71791e-05	1.21981e-05	2.32694e-05	4.62699e-05	2.52894e-05	3.97044e-05	4.20749e-05	2.23997e-05	3.33956e-05	3.57068e-05	3.57985e-05	1.81271e-05	3.58998e-05	2.18202e-05	1.36783e-05	5.46887e-05	5.56634e-05	3.51829e-05	4.50208e-05	4.33083e-05	3.58e-05	8.70199e-05	1.96248e-05	2.76464e-05	5.29258e-05
19.25	2.08824e-05	5.63686e-05	3.19294e-05	4.28295e-05	2.38572e-05	2.5377e-05	1.82242e-05	1.52198e-05	4.028e-05	5.2789e-05	2.44313e-05	4.5153e-05	2.83837e-05	1.21366e-05	3.85164e-05	1.30258e-05	2.13351e-05	4.43476e-05	1.63017e-05	6.72917e-06	3.04369e-05	1.60853e-05	1.90385e-05	3.41048e-05	4.90084e-05	2.89497e-05	2.8736e-05	2.83406e-05	2.71813e-05	4.98295e-05	2.23451e-05	4.90557e-06	3.34986e-05	4.08619e-05	2.3025e-05	3.00178e-05	4.89097e-05	1.85646e-05	1.09154e-05	4.93654e-05	3.69086e-05	3.00018e-05	4.83367e-05	1.46747e-05	1.21534e-05	2.71304e-05	2.57124e-05	4.21224e-05	2.59518e-05
19.375	2.33085e-05	5.66172e-05	4.9318e-05	3.22666e-05	3.67032e-05	2.90802e-05	1.83797e-05	3.25528e-05	5.46029e-05	4.7323e-05	3.91968e-05	2.90185e-05	3.8312e-05	2.49875e-05	3.9623e-05	3.02577e-06	1.98675e-05	4.79127e-05	1.28685e-05	1.35495e-05	1.7342e-05	1.58289e-05	2.39237e-05	3.05889e-05	3.21982e-05	2.74246e-05	4.06636e-05	3.27354e-05	2.56454e-05	5.4165e-05	1.84303e-05	2.1037e-05	2.5834e-05	5.26727e-05	2.41565e-05	2.17622e-05	3.67312e-05	1.20873e-05	2.77513e-05	2.47314e-05	2.50209e-05	2.68307e-05	4.66019e-05	3.27601e-05	2.8205e-05	9.23209e-06	1.92004e-05	2.56118e-05	3.30581e-05
19.5	3.0595e-05	4.94646e-05	2.92738e-05	4.40527e-05	6.46479e-05	3.788e-05	2.37757e-05	3.76657e-05	6.19514e-05	3.1723e-05	5.54655e-05	2.24712e-05	3.12098e-05	3.35199e-05	2.18985e-05	6.87089e-06	1.97724e-05	2.96864e-05	2.40612e-05	1.90969e-05	9.68596e-06	1.5982e-05	2.59394e-05	1.49863e-05	1.61191e-05	2.49514e-05	2.45722e-05	5.88542e-05	2.63978e-05	3.98789e-05	1.57816e-05	4.90274e-05	2.80146e-05	4.80094e-05	2.87772e-05	1.87459e-05	4.36542e-05	1.36259e-05	2.71131e-05	2.92631e-05	4.4974e-05	3.10382e-05	4.9031e-05	3.56612e-05	4.61386e-05	1.47313e-05	1.83959e-05	3.92251e-05	5.35083e-05
19.625	2.32179e-05	5.42924e-05	2.35374e-05	5.18423e-05	7.50366e-05	3.78521e-05	1.63632e-05	2.14684e-05	5.00121e-05	1.32984e-05	2.77968e-05	2.63108e-05	2.29149e-05	3.30226e-05	1.19404e-05	2.03492e-05	3.2437e-05	1.58453e-05	8.76068e-06	2.04563e-05	1.4271e-05	1.93879e-05	1.90309e-05	1.49595e-05	3.37104e-05	2.56203e-05	6.7594e-06	6.1357e-05	4.22917e-05	2.47742e-05	1.97296e-05	5.51278e-05	4.71857e-05	2.37211e-05	3.14688e-05	2.4089e-05	4.37805e-05	1.16988e-05	2.16882e-05	4.79215e-05	5.56463e-05	2.15133e-05	3.13168e-05	3.08856e-05	5.45755e-05	2.83864e-05	3.83763e-05	3.35938e-05	4.39268e-05
19.75	1.50274e-05	4.36034e-05	3.48411e-05	7.70678e-05	6.45206e-05	1.54336e-05	5.88669e-06	1.47445e-05	3.77358e-05	1.75686e-05	1.42241e-05	2.66091e-05	4.77759e-05	2.44038e-05	1.70233e-05	1.88916e-05	2.8457e-05	1.4829e-05	5.87477e-06	1.19576e-05	1.43216e-05	1.76976e-05	1.85852e-05	2.20647e-05	2.67307e-05	2.51919e-05	1.2143e-05	4.26474e-05	6.33868e-05	2.4824e-05	2.90747e-05	4.08258e-05	3.90863e-05	1.41599e-05	3.35748e-05	3.09639e-05	3.02872e-05	4.36297e-06	2.12641e-05	5.14328e-05	4.25653e-05	2.2011e-05	3.84528e-05	2.81157e-05	2.17117e-05	4.82405e-05	3.33984e-05	2.05657e-05	3.66532e-05
19.875	1.44133e-05	2.50608e-05	3.67467e-05	6.8346e-05	5.43706e-05	2.08789e-05	2.16761e-05	3.02022e-05	5.06016e-05	3.46491e-05	1.16248e-05	3.42056e-05	4.55208e-05	1.84271e-05	1.65726e-05	2.26277e-05	1.21321e-05	4.84712e-05	1.8214e-05	4.91673e-06	1.90334e-05	1.15972e-05	2.08878e-05	1.97157e-05	1.3152e-05	3.30947e-05	1.47556e-05	2.92841e-05	5.00682e-05	2.72625e-05	2.41321e-05	4.14821e-05	2.12142e-05	3.00351e-05	1.59996e-05	3.16439e-05	4.448e-05	1.00689e-05	6.69357e-06	3.27624e-05	3.46188e-05	3.53625e-05	4.5592e-05	3.50917e-05	1.66926e-05	3.86504e-05	2.11952e-05	1.18327e-05	3.6583e-05
20	2.23228e-05	2.51607e-05	5.06748e-05	4.81329e-05	4.2924e-05	3.6168e-05	1.70962e-05	5.08572e-05	6.32735e-05	3.4234e-05	1.99813e-05	2.05242e-05	2.51164e-05	2.61878e-05	1.71614e-05	2.09452e-05	8.30328e-06	5.54221e-05	1.94579e-05	9.4518e-06	1.26523e-05	1.50603e-05	2.93369e-05	2.50042e-05	1.54523e-05	2.28046e-05	9.62256e-06	3.06874e-05	3.871e-05	2.1809e-05	1.47518e-05	5.45196e-05	1.62044e-05	4.65285e-05	1.29953e-05	3.53457e-05	3.69843e-05	2.52658e-05	1.95086e-05	2.40749e-05	3.78162e-05	3.69859e-05	2.0063e-05	3.32442e-05	4.57773e-05	2.50759e-05	3.57095e-05	5.80207e-06	2.85508e-05
[truncated: 11 more columns]

## Sheet: Panel B_treated_DFF
t	DFF
35.0017	0.520413
35.0033	0.515386
35.005	0.518599
35.0067	0.522009
35.0083	0.522512
35.01	0.521195
35.0117	0.521392
35.0133	0.523072
35.015	0.526413
35.0167	0.527041
35.0183	0.528264
35.02	0.528517
35.0217	0.528707
35.0233	0.534092
35.025	0.535953
35.0267	0.538617
35.0283	0.535011
35.03	0.534461
35.0317	0.534428
35.0333	0.536058
35.035	0.536468
35.0367	0.532555
35.0383	0.531655
35.04	0.531425
35.0417	0.530795
35.0433	0.531912
35.045	0.531597
35.0467	0.531433
35.0483	0.532148
35.05	0.532735
35.0517	0.530984
35.0533	0.532126
35.055	0.528987
35.0567	0.529361
35.0583	0.527231
35.06	0.525049
35.0617	0.524689
35.0633	0.523532
35.065	0.521144
35.0667	0.519647
35.0683	0.51716
35.07	0.513927
35.0717	0.514308
35.0733	0.513918
35.075	0.514717
35.0767	0.514554
35.0783	0.513661
35.08	0.513845
35.0817	0.516405
35.0833	0.515568
35.085	0.514197
35.0867	0.513583
35.0883	0.514888
35.09	0.51217
35.0917	0.511925
35.0933	0.515412
35.095	0.515294
35.0967	0.515506
35.0983	0.513091
35.1	0.510166
35.1017	0.510307
35.1033	0.514043
35.105	0.517097
35.1067	0.518613
35.1083	0.519381
35.11	0.519399
35.1117	0.519644
35.1133	0.522963
35.115	0.525513
35.1167	0.525918
35.1183	0.526241
35.12	0.527298
35.1217	0.524089
35.1233	0.52414
35.125	0.524914
35.1267	0.526574
35.1283	0.529505
35.13	0.526679
35.1317	0.523381
35.1333	0.523523
35.135	0.525975
35.1367	0.524864
35.1383	0.524263
35.14	0.522781
35.1417	0.526132
35.1433	0.526715
35.145	0.52557
35.1467	0.526624
35.1483	0.529712
35.15	0.528432
35.1517	0.52493
35.1533	0.523708
35.155	0.525878
35.1567	0.525792
35.1583	0.526342
35.16	0.524305
35.1617	0.521751
35.1633	0.520675
35.165	0.519819
35.1667	0.514914
35.1683	0.513513
35.17	0.51137
35.1717	0.510324
35.1733	0.509652
35.175	0.508131
35.1767	0.50695
35.1783	0.507959
35.18	0.511725
35.1817	0.516452
35.1833	0.517262
35.185	0.518975
35.1867	0.519667
35.1883	0.520506
35.19	0.522555
35.1917	0.521239
35.1933	0.523452
35.195	0.523198
35.1967	0.522492
35.1983	0.521488
35.2	0.521066
35.2017	0.520836
35.2033	0.520462
35.205	0.521516
35.2067	0.521096
35.2083	0.522679
35.21	0.524474
35.2117	0.526818
35.2133	0.526977
35.215	0.529354
35.2167	0.526389
35.2183	0.527911
35.22	0.527594
35.2217	0.530229
35.2233	0.53085
35.225	0.529044
35.2267	0.526445
35.2283	0.525343
35.23	0.5256
35.2317	0.524407
35.2333	0.522308
35.235	0.524855
35.2367	0.52535
35.2383	0.524048
35.24	0.522183
35.2417	0.525338
35.2433	0.526014
35.245	0.526765
35.2467	0.524617
35.2483	0.523082
35.25	0.526732
35.2517	0.526842
35.2533	0.532135
35.255	0.534897
35.2567	0.531385
35.2583	0.526538
35.26	0.525197
35.2617	0.524096
35.2633	0.523301
35.265	0.522488
35.2667	0.51829
35.2683	0.516607
35.27	0.515988
35.2717	0.51579
35.2733	0.518031
35.275	0.51736
35.2767	0.518423
35.2783	0.517645
35.28	0.515608
35.2817	0.51364
35.2833	0.513025
35.285	0.511992
35.2867	0.511516
35.2883	0.513072
35.29	0.515354
35.2917	0.517068
35.2933	0.51657
35.295	0.514001
35.2967	0.511709
35.2983	0.510792
35.3	0.509887
35.3017	0.509514
35.3033	0.510701
35.305	0.509597
35.3067	0.512244
35.3083	0.515285
35.31	0.518847
35.3117	0.521259
35.3133	0.520212
35.315	0.520824
35.3167	0.519883
35.3183	0.519106
35.32	0.522179
35.3217	0.525658
35.3233	0.525339
35.325	0.528388
35.3267	0.528732
35.3283	0.527942
35.33	0.527719
35.3317	0.527753
35.3333	0.526161
35.335	0.528998
35.3367	0.530307
35.3383	0.531295
35.34	0.531616
35.3417	0.534767
35.3433	0.534631
35.345	0.532945
35.3467	0.533798
35.3483	0.535676
35.35	0.53778
35.3517	0.540336
35.3533	0.539461
35.355	0.537727
35.3567	0.536036
35.3583	0.535473
35.36	0.535697
35.3617	0.535554
35.3633	0.537571
35.365	0.53573
35.3667	0.533099
35.3683	0.53109
35.37	0.529127
35.3717	0.529639
35.3733	0.53158
35.375	0.531811
35.3767	0.533141
35.3783	0.532376
35.38	0.531426
35.3817	0.534034
35.3833	0.536077
35.385	0.535307
35.3867	0.536109
35.3883	0.536454
35.39	0.538185
35.3917	0.54031
35.3933	0.541547
35.395	0.541522
35.3967	0.542702
35.3983	0.541926
35.4	0.539624
35.4017	0.538393
35.4033	0.538655
35.405	0.53935
35.4067	0.539201
35.4083	0.541152
35.41	0.539717
35.4117	0.539757
35.4133	0.540684
35.415	0.541955
35.4167	0.54189
35.4183	0.545184
35.42	0.546737
35.4217	0.546837
35.4233	0.546152
35.425	0.545924
35.4267	0.54637
35.4283	0.549395
35.43	0.547952
35.4317	0.545175
35.4333	0.539938
35.435	0.537484
35.4367	0.539822
35.4383	0.54226
35.44	0.542229
35.4417	0.540627
35.4433	0.542486
35.445	0.540422
35.4467	0.540209
35.4483	0.538758
35.45	0.540206
35.4517	0.540706
35.4533	0.541897
35.455	0.541264
35.4567	0.543064
35.4583	0.547003
35.46	0.547969
35.4617	0.548851
35.4633	0.548528
35.465	0.548433
35.4667	0.546111
35.4683	0.545771
35.47	0.546415
35.4717	0.546468
35.4733	0.546043
35.475	0.544539
35.4767	0.545329
35.4783	0.547077
35.48	0.547597
35.4817	0.547202
35.4833	0.547023
35.485	0.548227
35.4867	0.547274
35.4883	0.547311
35.49	0.54827
35.4917	0.551399
35.4933	0.551164
35.495	0.552088
35.4967	0.552007
35.4983	0.552882
35.5	0.555466
35.5017	0.554435
35.5033	0.556119
35.505	0.555344
35.5067	0.555242
35.5083	0.555353
35.51	0.553833
35.5117	0.553226
35.5133	0.554238
35.515	0.556111
35.5167	0.55555
35.5183	0.556263
35.52	0.5537
35.5217	0.552216
35.5233	0.552652
35.525	0.551129
35.5267	0.550861
35.5283	0.551525
35.53	0.551136
35.5317	0.553138
35.5333	0.554479
35.535	0.555784
35.5367	0.558144
35.5383	0.559812
35.54	0.55997
35.5417	0.556302
35.5433	0.55186
35.545	0.553004
35.5467	0.554841
35.5483	0.556651
35.55	0.558009
35.5517	0.558745
35.5533	0.555758
35.555	0.553662
35.5567	0.555618
35.5583	0.557949
35.56	0.554836
35.5617	0.552179
35.5633	0.552184
35.565	0.553756
35.5667	0.552351
35.5683	0.553906
35.57	0.553635
35.5717	0.553313
35.5733	0.552359
35.575	0.551089
35.5767	0.549754
35.5783	0.546776
35.58	0.547348
35.5817	0.546076
35.5833	0.54675
35.585	0.546519
35.5867	0.543844
35.5883	0.5426
35.59	0.544021
35.5917	0.544632
35.5933	0.544872
35.595	0.546683
35.5967	0.546654
35.5983	0.54727
35.6	0.544771
35.6017	0.542494
35.6033	0.543929
35.605	0.546908
35.6067	0.547029
35.6083	0.545582
35.61	0.545297
35.6117	0.545009
35.6133	0.5471
35.615	0.5449
35.6167	0.543617
35.6183	0.542295
35.62	0.543665
35.6217	0.547005
35.6233	0.546668
35.625	0.547298
35.6267	0.549625
35.6283	0.547856
35.63	0.549626
35.6317	0.548532
35.6333	0.55013
35.635	0.553628
35.6367	0.558231
35.6383	0.558438
35.64	0.560704
35.6417	0.561063
35.6433	0.561173
35.645	0.560618
35.6467	0.560975
35.6483	0.559765
35.65	0.560425
35.6517	0.559347
35.6533	0.560302
35.655	0.560954
35.6567	0.559362
35.6583	0.55828
35.66	0.559411
35.6617	0.563091
35.6633	0.564762
35.665	0.565651
35.6667	0.569088
35.6683	0.570479
35.67	0.568299
35.6717	0.567584
35.6733	0.569333
35.675	0.569807
35.6767	0.573475
35.6783	0.576922
35.68	0.576587
35.6817	0.573671
35.6833	0.573717
35.685	0.573709
35.6867	0.577357
35.6883	0.577127
35.69	0.575577
35.6917	0.57642
35.6933	0.578315
35.695	0.579184
35.6967	0.58085
35.6983	0.58222
35.7	0.585731
35.7017	0.589025
35.7033	0.588054
35.705	0.587399
35.7067	0.586346
35.7083	0.581229
35.71	0.577488
35.7117	0.574029
35.7133	0.574981
35.715	0.575851
35.7167	0.575305
35.7183	0.575219
35.72	0.575123
35.7217	0.57257
35.7233	0.576068
35.725	0.57439
35.7267	0.572262
35.7283	0.572233
35.73	0.57036
35.7317	0.569671
35.7333	0.569365
35.735	0.570689
35.7367	0.571025
35.7383	0.570994
35.74	0.571525
35.7417	0.572064
35.7433	0.571792
35.745	0.572034
35.7467	0.573031
35.7483	0.5746
35.75	0.573256
35.7517	0.572398
35.7533	0.57269
35.755	0.570505
35.7567	0.570166
35.7583	0.572455
35.76	0.574906
35.7617	0.577176
35.7633	0.578211
35.765	0.578169
35.7667	0.579545
35.7683	0.580916
35.77	0.58179
35.7717	0.584868
35.7733	0.586746
35.775	0.587153
35.7767	0.586549
35.7783	0.586229
35.78	0.584918
35.7817	0.5817
35.7833	0.580658
35.785	0.579621
35.7867	0.57904
35.7883	0.580581
35.79	0.578516
35.7917	0.577515
35.7933	0.579493
35.795	0.583653
35.7967	0.585268
35.7983	0.585511
35.8	0.584933
35.8017	0.584651
35.8033	0.585187
35.805	0.588161
35.8067	0.587419
35.8083	0.583294
35.81	0.578387
35.8117	0.57913
35.8133	0.581408
35.815	0.582668
35.8167	0.583281
35.8183	0.586246
35.82	0.586223
35.8217	0.586483
35.8233	0.587113
35.825	0.587105
35.8267	0.586821
35.8283	0.58593
35.83	0.589208
35.8317	0.5884
35.8333	0.589448
35.835	0.587629
35.8367	0.587134
35.8383	0.587394
35.84	0.584861
35.8417	0.582307
35.8433	0.582984
35.845	0.578315
35.8467	0.574931
35.8483	0.574195
35.85	0.573291
35.8517	0.572319
35.8533	0.573848
35.855	0.572341
35.8567	0.569285
35.8583	0.571646
35.86	0.574684
35.8617	0.574375
35.8633	0.575005
35.865	0.575806
35.8667	0.57541
35.8683	0.579433
35.87	0.581562
35.8717	0.582342
35.8733	0.581119
35.875	0.582974
35.8767	0.585465
35.8783	0.585275
35.88	0.584565
35.8817	0.582402
35.8833	0.583365
35.885	0.581649
35.8867	0.579247
35.8883	0.576297
35.89	0.57154
35.8917	0.566821
35.8933	0.562987
35.895	0.561302
35.8967	0.558793
35.8983	0.557483
35.9	0.559363
35.9017	0.557929
35.9033	0.560005
35.905	0.557317
35.9067	0.558812
35.9083	0.560274
35.91	0.560223
35.9117	0.557546
35.9133	0.555519
35.915	0.557889
35.9167	0.557796
35.9183	0.556898
35.92	0.557645
35.9217	0.557792
35.9233	0.557948
35.925	0.5564
35.9267	0.554213
35.9283	0.552466
35.93	0.549459
35.9317	0.548004
35.9333	0.552086
35.935	0.552009
35.9367	0.553033
35.9383	0.550025
35.94	0.549199
35.9417	0.548066
35.9433	0.5481
35.945	0.545228
35.9467	0.543057
35.9483	0.541131
35.95	0.540385
35.9517	0.538328
35.9533	0.535867
35.955	0.539314
35.9567	0.538152
35.9583	0.5397
35.96	0.542445
35.9617	0.543361
35.9633	0.546817
35.965	0.548359
35.9667	0.546891
35.9683	0.548875
35.97	0.549532
35.9717	0.551449
35.9733	0.555247
35.975	0.551603
35.9767	0.551852
35.9783	0.552595
35.98	0.552724
35.9817	0.556555
35.9833	0.556897
35.985	0.558879
35.9867	0.559674
35.9883	0.556925
35.99	0.556365
35.9917	0.555943
35.9933	0.555473
35.995	0.553501
35.9967	0.553004
35.9983	0.550242
36	0.54668
36.0017	0.546292
36.0033	0.545219
36.005	0.54554
36.0067	0.548499
36.0083	0.546487
36.01	0.544215
36.0117	0.544156
36.0133	0.547288
36.015	0.548023
36.0167	0.549513
36.0183	0.54865
36.02	0.545256
36.0217	0.543357
36.0233	0.543843
36.025	0.546833
36.0267	0.547963
36.0283	0.546916
36.03	0.546758
36.0317	0.545421
36.0333	0.547594
36.035	0.549202
36.0367	0.549789
36.0383	0.551998
36.04	0.549933
36.0417	0.553284
36.0433	0.554596
36.045	0.555341
36.0467	0.552663
36.0483	0.550118
36.05	0.549065
36.0517	0.546161
36.0533	0.544078
36.055	0.543152
36.0567	0.54041
36.0583	0.539422
36.06	0.54076
36.0617	0.542298
36.0633	0.54376
36.065	0.542523
36.0667	0.540333
36.0683	0.540313
36.07	0.539148
36.0717	0.541629
36.0733	0.541973
36.075	0.543331
36.0767	0.543781
36.0783	0.544109
36.08	0.544819
36.0817	0.543692
36.0833	0.544755
36.085	0.543746
36.0867	0.543025
36.0883	0.547201
36.09	0.550755
36.0917	0.552818
36.0933	0.55317
36.095	0.550027
36.0967	0.552502
36.0983	0.555083
36.1	0.555974
36.1017	0.555638
36.1033	0.556213
36.105	0.556276
36.1067	0.557422
36.1083	0.558775
36.11	0.557605
36.1117	0.556415
36.1133	0.555958
36.115	0.553212
36.1167	0.55213
36.1183	0.549986
36.12	0.549959
36.1217	0.551125
36.1233	0.551305
36.125	0.551281
36.1267	0.550598
36.1283	0.55026
36.13	0.549466
36.1317	0.549838
36.1333	0.552431
36.135	0.553777
36.1367	0.555351
36.1383	0.55626
36.14	0.558428
36.1417	0.562465
36.1433	0.564018
36.145	0.563546
36.1467	0.564125
36.1483	0.567576
36.15	0.566079
36.1517	0.564631
36.1533	0.565387
36.155	0.564492
36.1567	0.56819
36.1583	0.569193
36.16	0.571261
36.1617	0.570862
36.1633	0.572937
36.165	0.573838
36.1667	0.572432
36.1683	0.570485
36.17	0.569753
36.1717	0.567359
36.1733	0.568555
36.175	0.569099
36.1767	0.570641
36.1783	0.572975
36.18	0.573547
36.1817	0.576274
36.1833	0.57779
36.185	0.577714
36.1867	0.577536
36.1883	0.579706
36.19	0.580909
36.1917	0.582742
36.1933	0.58353
36.195	0.583735
36.1967	0.585619
36.1983	0.587886
36.2	0.588852
36.2017	0.588935
36.2033	0.589599
36.205	0.588658
36.2067	0.586487
36.2083	0.588618
36.21	0.587886
36.2117	0.589917
36.2133	0.59236
36.215	0.592314
36.2167	0.590872
36.2183	0.590397
36.22	0.588525
36.2217	0.586094
36.2233	0.586569
36.225	0.582078
36.2267	0.580375
36.2283	0.578938
36.23	0.576718
36.2317	0.574632
36.2333	0.571048
36.235	0.569825
36.2367	0.567771
36.2383	0.564447
36.24	0.564163
36.2417	0.564676
36.2433	0.565065
36.245	0.563938
36.2467	0.565031
36.2483	0.563679
36.25	0.563844
36.2517	0.563932
36.2533	0.564522
36.255	0.562118
36.2567	0.55988
36.2583	0.557693
36.26	0.556208
36.2617	0.554234
36.2633	0.550932
36.265	0.550567
36.2667	0.548696
36.2683	0.550543
36.27	0.550675
36.2717	0.553868
36.2733	0.556779
36.275	0.557523
36.2767	0.555746
36.2783	0.55433
36.28	0.555296
36.2817	0.554934
36.2833	0.557603
36.285	0.557773
36.2867	0.558727
36.2883	0.558118
36.29	0.55619
36.2917	0.556879
36.2933	0.555492
36.295	0.553883
36.2967	0.555257
36.2983	0.556436
36.3	0.556061
36.3017	0.554035
36.3033	0.554101
36.305	0.555477
36.3067	0.555929
36.3083	0.559922
36.31	0.560323
36.3117	0.561568
36.3133	0.5609
36.315	0.559271
36.3167	0.558691
36.3183	0.561457
36.32	0.560831
36.3217	0.562007
36.3233	0.560168
36.325	0.560544
36.3267	0.559687
36.3283	0.560078
36.33	0.56263
36.3317	0.565574
36.3333	0.564402
36.335	0.564238
36.3367	0.565113
36.3383	0.566807
36.34	0.565704
36.3417	0.56034
36.3433	0.560013
36.345	0.559285
36.3467	0.560611
36.3483	0.562036
36.35	0.557739
36.3517	0.557642
36.3533	0.560436
36.355	0.559743
36.3567	0.559792
36.3583	0.559159
36.36	0.559483
36.3617	0.561031
36.3633	0.561982
36.365	0.562513
36.3667	0.565826
36.3683	0.56649
36.37	0.569145
36.3717	0.568998
36.3733	0.568524
36.375	0.567458
36.3767	0.566365
36.3783	0.564725
36.38	0.561375
36.3817	0.560199
36.3833	0.560326
36.385	0.560354
36.3867	0.558809
36.3883	0.558774
36.39	0.558377
36.3917	0.556737
36.3933	0.554122
36.395	0.554628
36.3967	0.555581
36.3983	0.553716
36.4	0.553348
36.4017	0.556948
36.4033	0.55618
36.405	0.555392
36.4067	0.554387
36.4083	0.55227
36.41	0.550713
36.4117	0.550546
36.4133	0.550542
36.415	0.547929
36.4167	0.545889
36.4183	0.544902
36.42	0.548049
36.4217	0.551084
36.4233	0.552452
36.425	0.549607
36.4267	0.547195
36.4283	0.544944
36.43	0.545242
36.4317	0.544168
36.4333	0.540945
36.435	0.541532
36.4367	0.539785
36.4383	0.541645
36.44	0.540146
36.4417	0.540915
36.4433	0.539673
36.445	0.540738
36.4467	0.542566
36.4483	0.542487
36.45	0.539751
36.4517	0.538978
36.4533	0.539756
36.455	0.538468
36.4567	0.537873
36.4583	0.535684
36.46	0.534379
36.4617	0.534139
36.4633	0.531741
36.465	0.529946
36.4667	0.528283
36.4683	0.527235
36.47	0.526263
36.4717	0.525241
36.4733	0.5252
36.475	0.524544
36.4767	0.525801
36.4783	0.527893
36.48	0.531313
36.4817	0.535133
36.4833	0.537453
36.485	0.540453
36.4867	0.543872
36.4883	0.543056
36.49	0.543377
36.4917	0.543891
36.4933	0.543359
36.495	0.54548
36.4967	0.548813
36.4983	0.548412
36.5	0.549354
36.5017	0.55011
36.5033	0.552111
36.505	0.552022
36.5067	0.554471
36.5083	0.553327
36.51	0.555938
36.5117	0.560809
36.5133	0.562158
36.515	0.564499
36.5167	0.564073
36.5183	0.563621
36.52	0.561204
36.5217	0.560152
36.5233	0.558865
36.525	0.558246
36.5267	0.555019
36.5283	0.55467
36.53	0.555463
36.5317	0.554608
36.5333	0.554726
36.535	0.554652
36.5367	0.554491
36.5383	0.549903
36.54	0.55304
36.5417	0.553855
36.5433	0.551786
36.545	0.55078
36.5467	0.552294
36.5483	0.551759
36.55	0.551816
36.5517	0.551309
36.5533	0.553114
36.555	0.556364
36.5567	0.557305
36.5583	0.558772
36.56	0.555441
36.5617	0.556559
36.5633	0.553318
36.565	0.554646
36.5667	0.556229
36.5683	0.555643
36.57	0.55323
36.5717	0.552
36.5733	0.551262
36.575	0.551803
36.5767	0.553266
36.5783	0.553013
36.58	0.554141
36.5817	0.554127
36.5833	0.549511
36.585	0.551885
36.5867	0.551718
36.5883	0.552617
36.59	0.551482
36.5917	0.550131
36.5933	0.554985
36.595	0.557694
36.5967	0.559782
36.5983	0.559352
36.6	0.557112
36.6017	0.558122
36.6033	0.558058
36.605	0.555262
36.6067	0.556528
36.6083	0.556875
36.61	0.555277
36.6117	0.553674
36.6133	0.554763
36.615	0.553295
36.6167	0.557467
36.6183	0.552634
36.62	0.54898
36.6217	0.546763
36.6233	0.546199
36.625	0.545515
36.6267	0.546414
36.6283	0.548295
36.63	0.54969
36.6317	0.551054
36.6333	0.550879
36.635	0.550717
36.6367	0.550941
36.6383	0.551503
36.64	0.5502
36.6417	0.549132
36.6433	0.546045
36.645	0.545598
36.6467	0.545486
36.6483	0.547435
36.65	0.548815
36.6517	0.548533
36.6533	0.551273
36.655	0.554081
36.6567	0.554651
36.6583	0.555688
36.66	0.556136
36.6617	0.555842
36.6633	0.558943
36.665	0.560557
36.6667	0.558936
36.6683	0.561692
36.67	0.558957
36.6717	0.556957
36.6733	0.554104
36.675	0.554304
36.6767	0.556468
36.6783	0.558554
36.68	0.558449
36.6817	0.555678
36.6833	0.552111
36.685	0.55251
36.6867	0.55354
36.6883	0.552989
36.69	0.55173
36.6917	0.553845
36.6933	0.554805
36.695	0.553359
36.6967	0.550947
36.6983	0.549488
36.7	0.550164
36.7017	0.55206
36.7033	0.552409
36.705	0.552918
36.7067	0.553286
36.7083	0.552668
36.71	0.554811
36.7117	0.55717
36.7133	0.559742
36.715	0.564483
36.7167	0.56654
36.7183	0.568406
36.72	0.568881
36.7217	0.570409
36.7233	0.571799
36.725	0.57424
36.7267	0.573576
36.7283	0.57246
36.73	0.575658
36.7317	0.574064
36.7333	0.574059
36.735	0.573635
36.7367	0.570956
36.7383	0.568684
36.74	0.568558
36.7417	0.566759
36.7433	0.56521
36.745	0.565102
36.7467	0.562291
36.7483	0.558582
36.75	0.556862
36.7517	0.555504
36.7533	0.555727
36.755	0.555248
36.7567	0.555414
36.7583	0.556097
36.76	0.56133
36.7617	0.559616
36.7633	0.557355
36.765	0.557082
36.7667	0.553196
36.7683	0.552389
36.77	0.554923
36.7717	0.557197
36.7733	0.557056
36.775	0.557629
36.7767	0.555791
36.7783	0.557925
36.78	0.556057
36.7817	0.555141
36.7833	0.55609
36.785	0.555861
36.7867	0.554953
36.7883	0.554374
36.79	0.55492
36.7917	0.550826
36.7933	0.550773
36.795	0.552954
36.7967	0.554897
36.7983	0.554158
36.8	0.551974
36.8017	0.551751
36.8033	0.552135
36.805	0.555675
36.8067	0.552777
36.8083	0.551324
36.81	0.548202
36.8117	0.550338
36.8133	0.550862
36.815	0.553957
36.8167	0.55424
36.8183	0.552074
36.82	0.553186
36.8217	0.554514
36.8233	0.556651
36.825	0.560227
36.8267	0.56027
36.8283	0.560124
36.83	0.560199
36.8317	0.560199
36.8333	0.55885
36.835	0.560973
36.8367	0.561772
36.8383	0.564041
36.84	0.565448
36.8417	0.568844
36.8433	0.57016
36.845	0.568723
36.8467	0.566246
36.8483	0.566212
36.85	0.568545
36.8517	0.571561
36.8533	0.572911
36.855	0.571984
36.8567	0.572081
36.8583	0.571657
36.86	0.571346
36.8617	0.571981
36.8633	0.572296
36.865	0.568816
36.8667	0.567888
36.8683	0.563046
36.87	0.562886
36.8717	0.56373
36.8733	0.566167
36.875	0.565821
36.8767	0.56641
36.8783	0.56431
36.88	0.561036
36.8817	0.557822
36.8833	0.559414
36.885	0.560857
36.8867	0.562704
36.8883	0.561823
36.89	0.561671
36.8917	0.561082
36.8933	0.562178
36.895	0.563019
36.8967	0.563475
36.8983	0.564099
36.9	0.56518
36.9017	0.565593
36.9033	0.56253
36.905	0.558204
36.9067	0.558331
36.9083	0.557575
36.91	0.557075
36.9117	0.556732
36.9133	0.559642
36.915	0.557569
36.9167	0.557339
36.9183	0.558624
36.92	0.554665
36.9217	0.55725
36.9233	0.559839
36.925	0.560031
36.9267	0.558335
36.9283	0.557137
36.93	0.556664
36.9317	0.558978
36.9333	0.560902
36.935	0.563342
36.9367	0.563496
36.9383	0.562697
36.94	0.566577
36.9417	0.567807
36.9433	0.567358
36.945	0.566358
36.9467	0.567605
36.9483	0.568119
36.95	0.568327
36.9517	0.566972
36.9533	0.568797
36.955	0.569158
36.9567	0.568629
36.9583	0.568263
36.96	0.568735
36.9617	0.567054
36.9633	0.565852
36.965	0.561428
36.9667	0.55828
36.9683	0.55718
36.97	0.555625
36.9717	0.554205
36.9733	0.553545
36.975	0.552413
36.9767	0.55174
36.9783	0.552207
36.98	0.553392
36.9817	0.550159
36.9833	0.5476
36.985	0.547377
36.9867	0.547193
36.9883	0.548471
36.99	0.550435
36.9917	0.551954
36.9933	0.553596
36.995	0.55606
36.9967	0.555899
36.9983	0.554101
37	0.554891
37.0017	0.556725
37.0033	0.55683
37.005	0.556542
37.0067	0.557684
37.0083	0.55889
37.01	0.558611
37.0117	0.554529
37.0133	0.554394
37.015	0.552918
37.0167	0.553223
37.0183	0.557351
37.02	0.557308
37.0217	0.556413
37.0233	0.554915
37.025	0.555393
37.0267	0.555116
37.0283	0.555477
37.03	0.554978
37.0317	0.558407
37.0333	0.557718
37.035	0.556591
37.0367	0.553964
37.0383	0.552813
37.04	0.555885
37.0417	0.55883
37.0433	0.561546
37.045	0.561797
37.0467	0.560764
37.0483	0.55908
37.05	0.559468
37.0517	0.55973
37.0533	0.558924
37.055	0.559929
37.0567	0.557316
37.0583	0.560199
37.06	0.561848
37.0617	0.565905
37.0633	0.566884
37.065	0.568581
37.0667	0.56511
37.0683	0.565454
37.07	0.567142
37.0717	0.567041
37.0733	0.566039
37.075	0.563128
37.0767	0.561987
37.0783	0.562026
37.08	0.563209
37.0817	0.561121
37.0833	0.559796
37.085	0.560407
37.0867	0.559047
37.0883	0.558231
37.09	0.558286
37.0917	0.557879
37.0933	0.559518
37.095	0.559397
37.0967	0.557958
37.0983	0.558432
37.1	0.559243
37.1017	0.557553
37.1033	0.554899
37.105	0.557224
37.1067	0.560632
37.1083	0.562795
37.11	0.561937
37.1117	0.560383
37.1133	0.560135
37.115	0.559055
37.1167	0.561056
37.1183	0.562745
37.12	0.561768
37.1217	0.562997
37.1233	0.562884
37.125	0.560091
37.1267	0.560834
37.1283	0.560674
37.13	0.563532
37.1317	0.565958
37.1333	0.567658
37.135	0.564137
37.1367	0.563699
37.1383	0.561733
37.14	0.5605
37.1417	0.559018
37.1433	0.5584
37.145	0.557229
37.1467	0.558708
37.1483	0.561209
37.15	0.559335
37.1517	0.55894
37.1533	0.558182
37.155	0.562812
37.1567	0.563807
37.1583	0.560159
37.16	0.559643
37.1617	0.559786
37.1633	0.562466
37.165	0.558422
37.1667	0.556136
37.1683	0.553003
37.17	0.553192
37.1717	0.554457
37.1733	0.553441
37.175	0.55059
37.1767	0.54845
37.1783	0.54925
37.18	0.550499
37.1817	0.551502
37.1833	0.548175
37.185	0.547789
37.1867	0.549333
37.1883	0.549712
37.19	0.551462
37.1917	0.551673
37.1933	0.550906
37.195	0.550997
37.1967	0.552394
37.1983	0.552294
37.2	0.550597
37.2017	0.549167
37.2033	0.551457
37.205	0.548906
37.2067	0.548289
37.2083	0.546693
37.21	0.547914
37.2117	0.550267
37.2133	0.552368
37.215	0.55133
37.2167	0.55291
37.2183	0.553657
37.22	0.55253
37.2217	0.55484
37.2233	0.55484
37.225	0.555455
37.2267	0.555516
37.2283	0.553684
37.23	0.553663
37.2317	0.555013
37.2333	0.555054
37.235	0.558778
37.2367	0.559645
37.2383	0.560437
37.24	0.560291
37.2417	0.559411
37.2433	0.560055
37.245	0.561424
37.2467	0.560855
37.2483	0.561934
37.25	0.565926
37.2517	0.568453
37.2533	0.569459
37.255	0.571364
37.2567	0.57249
37.2583	0.572444
37.26	0.572132
37.2617	0.571771
37.2633	0.573787
37.265	0.571597
37.2667	0.572997
37.2683	0.573447
37.27	0.573448
37.2717	0.57376
37.2733	0.575288
37.275	0.575973
37.2767	0.573456
37.2783	0.573232
37.28	0.575544
37.2817	0.575129
37.2833	0.570956
37.285	0.572878
37.2867	0.575744
37.2883	0.579643
37.29	0.583191
37.2917	0.58014
37.2933	0.579308
37.295	0.577376
37.2967	0.57487
37.2983	0.575899
37.3	0.575947
37.3017	0.578128
37.3033	0.579047
37.305	0.577981
37.3067	0.579257
37.3083	0.579853
37.31	0.578846
37.3117	0.578653
37.3133	0.576727
37.315	0.575724
37.3167	0.574051
37.3183	0.575871
37.32	0.575064
37.3217	0.573438
37.3233	0.571761
37.325	0.571774
37.3267	0.575125
37.3283	0.574026
37.33	0.571785
37.3317	0.569366
37.3333	0.572973
37.335	0.572105
37.3367	0.57389
37.3383	0.576773
37.34	0.579068
37.3417	0.576711
37.3433	0.574493
37.345	0.569975
37.3467	0.568668
37.3483	0.572185
37.35	0.574673
37.3517	0.575825
37.3533	0.576991
37.355	0.579677
37.3567	0.577471
37.3583	0.570318
37.36	0.568506
37.3617	0.569444
37.3633	0.569934
37.365	0.569745
37.3667	0.5694
37.3683	0.568623
37.37	0.571833
37.3717	0.573576
37.3733	0.576579
37.375	0.577574
37.3767	0.577904
37.3783	0.577578
37.38	0.577186
37.3817	0.574855
37.3833	0.57442
37.385	0.57529
37.3867	0.578788
37.3883	0.577857
37.39	0.579795
37.3917	0.578469
37.3933	0.581903
37.395	0.583595
37.3967	0.585676
37.3983	0.584837
37.4	0.583136
37.4017	0.584482
37.4033	0.584199
37.405	0.585262
37.4067	0.584603
37.4083	0.586353
37.41	0.588949
37.4117	0.590863
37.4133	0.590632
37.415	0.587946
37.4167	0.589774
37.4183	0.590782
37.42	0.592832
37.4217	0.594296
37.4233	0.596359
37.425	0.598263
37.4267	0.599173
37.4283	0.601859
37.43	0.603056
37.4317	0.602395
37.4333	0.601248
37.435	0.602904
37.4367	0.6033
37.4383	0.604464
37.44	0.602713
37.4417	0.600365
37.4433	0.600849
37.445	0.600392
37.4467	0.600163
37.4483	0.599683
37.45	0.600278
37.4517	0.602486
37.4533	0.603929
37.455	0.602975
37.4567	0.605407
37.4583	0.605941
37.46	0.607901
37.4617	0.607846
37.4633	0.608732
37.465	0.609949
37.4667	0.610176
37.4683	0.613094
37.47	0.612466
37.4717	0.61431
37.4733	0.614761
37.475	0.61505
37.4767	0.615987
37.4783	0.614554
37.48	0.615839
37.4817	0.61596
37.4833	0.615881
37.485	0.614599
37.4867	0.612428
37.4883	0.612316
37.49	0.612109
37.4917	0.615262
37.4933	0.615949
37.495	0.614017
37.4967	0.613494
37.4983	0.612059
37.5	0.612181
37.5017	0.611644
37.5033	0.609136
37.505	0.607789
37.5067	0.610563
37.5083	0.610065
37.51	0.608686
37.5117	0.60646
37.5133	0.605767
37.515	0.604038
37.5167	0.606209
37.5183	0.606147
37.52	0.606688
37.5217	0.606374
37.5233	0.605412
37.525	0.604442
37.5267	0.602928
37.5283	0.605634
37.53	0.607884
37.5317	0.608969
37.5333	0.610023
37.535	0.613524
37.5367	0.613059
37.5383	0.610632
37.54	0.610905
37.5417	0.607505
37.5433	0.610747
37.545	0.609454
37.5467	0.613165
37.5483	0.617268
37.55	0.616079
37.5517	0.614831
37.5533	0.613367
37.555	0.611985
37.5567	0.614843
37.5583	0.614853
37.56	0.617274
37.5617	0.61809
37.5633	0.617244
37.565	0.618671
37.5667	0.619012
37.5683	0.619083
37.57	0.620203
37.5717	0.620329
37.5733	0.621051
37.575	0.623506
37.5767	0.621552
37.5783	0.617971
37.58	0.616099
37.5817	0.615888
37.5833	0.614396
37.585	0.61308
37.5867	0.614484
37.5883	0.612429
37.59	0.609867
37.5917	0.607219
37.5933	0.607609
37.595	0.60945
37.5967	0.611101
37.5983	0.60958
37.6	0.60675
37.6017	0.60438
37.6033	0.601497
37.605	0.60031
37.6067	0.597199
37.6083	0.595457
37.61	0.598243
37.6117	0.598952
37.6133	0.599309
37.615	0.600302
37.6167	0.602252
37.6183	0.60566
37.62	0.606247
37.6217	0.60379
37.6233	0.604951
37.625	0.604903
37.6267	0.606487
37.6283	0.60829
37.63	0.608069
37.6317	0.608287
37.6333	0.609994
37.635	0.612725
37.6367	0.613837
37.6383	0.610229
37.64	0.609848
37.6417	0.608255
37.6433	0.609617
37.645	0.607301
37.6467	0.605566
37.6483	0.605199
37.65	0.606175
37.6517	0.606108
37.6533	0.603828
37.655	0.600765
37.6567	0.5994
37.6583	0.598516
37.66	0.598192
37.6617	0.598586
37.6633	0.597
37.665	0.596116
37.6667	0.597987
37.6683	0.599336
37.67	0.599672
37.6717	0.599675
37.6733	0.599662
37.675	0.598027
37.6767	0.596947
37.6783	0.597112
37.68	0.596523
37.6817	0.596431
37.6833	0.596951
37.685	0.596853
37.6867	0.597394
37.6883	0.59884
37.69	0.598489
37.6917	0.600256
37.6933	0.599368
37.695	0.593841
37.6967	0.592701
37.6983	0.588976
37.7	0.587987
37.7017	0.587084
37.7033	0.587999
37.705	0.585922
37.7067	0.586036
37.7083	0.583164
37.71	0.581721
37.7117	0.578948
37.7133	0.580037
37.715	0.576953
37.7167	0.572788
37.7183	0.571138
37.72	0.570974
37.7217	0.572353
37.7233	0.572088
37.725	0.570903
37.7267	0.572311
37.7283	0.572313
37.73	0.573788
37.7317	0.573786
37.7333	0.573497
37.735	0.57497
37.7367	0.577427
37.7383	0.578433
37.74	0.57813
37.7417	0.578051
37.7433	0.575302
37.745	0.573097
37.7467	0.576128
37.7483	0.580119
37.75	0.582393
37.7517	0.584592
37.7533	0.584817
37.755	0.588699
37.7567	0.5866
37.7583	0.583183
37.76	0.581652
37.7617	0.581644
37.7633	0.582632
37.765	0.582806
37.7667	0.583443
37.7683	0.583774
37.77	0.582367
37.7717	0.583517
37.7733	0.581376
37.775	0.582247
37.7767	0.581663
37.7783	0.580697
37.78	0.580566
37.7817	0.577317
37.7833	0.573859
37.785	0.572082
37.7867	0.570351
37.7883	0.570519
37.79	0.570929
37.7917	0.568573
37.7933	0.568014
37.795	0.568527
37.7967	0.570208
37.7983	0.566921
37.8	0.563438
37.8017	0.563438
37.8033	0.565999
37.805	0.565088
37.8067	0.564815
37.8083	0.565896
37.81	0.565252
37.8117	0.561896
37.8133	0.562718
37.815	0.56363
37.8167	0.559965
37.8183	0.557393
37.82	0.554887
37.8217	0.552768
37.8233	0.554241
37.825	0.555834
37.8267	0.554205
37.8283	0.554328
37.83	0.557875
37.8317	0.559731
37.8333	0.56406
37.835	0.566009
37.8367	0.56275
37.8383	0.560991
37.84	0.56099
37.8417	0.563507
37.8433	0.562307
37.845	0.56244
37.8467	0.562713
37.8483	0.56311
37.85	0.565607
37.8517	0.562842
37.8533	0.563125
37.855	0.565629
37.8567	0.567252
37.8583	0.56784
37.86	0.568157
37.8617	0.567416
37.8633	0.565573
37.865	0.563094
37.8667	0.563009
37.8683	0.561076
37.87	0.559794
37.8717	0.555928
37.8733	0.553105
37.875	0.549999
37.8767	0.550489
37.8783	0.549094
37.88	0.547429
37.8817	0.547092
37.8833	0.547611
37.885	0.545272
37.8867	0.543044
37.8883	0.541169
37.89	0.542812
37.8917	0.544318
37.8933	0.544257
37.895	0.542982
37.8967	0.541458
37.8983	0.538647
37.9	0.536595
37.9017	0.535736
37.9033	0.534291
37.905	0.536376
37.9067	0.537993
37.9083	0.540277
37.91	0.537387
37.9117	0.535839
37.9133	0.536773
37.915	0.538306
37.9167	0.540111
37.9183	0.540705
37.92	0.540658
37.9217	0.539249
37.9233	0.539179
37.925	0.538478
37.9267	0.538662
37.9283	0.53965
37.93	0.539645
37.9317	0.541383
37.9333	0.539553
37.935	0.541099
37.9367	0.539795
37.9383	0.535858
37.94	0.532222
37.9417	0.532304
37.9433	0.533664
37.945	0.53556
37.9467	0.539861
37.9483	0.540694
37.95	0.543337
37.9517	0.543541
37.9533	0.543997
37.955	0.541815
37.9567	0.541999
37.9583	0.540066
37.96	0.541781
37.9617	0.541514
37.9633	0.544286
37.965	0.539668
37.9667	0.542211
37.9683	0.546375
37.97	0.548675
37.9717	0.547069
37.9733	0.544105
37.975	0.543325
37.9767	0.544656
37.9783	0.544546
37.98	0.541424
37.9817	0.540147
37.9833	0.541188
37.985	0.541038
37.9867	0.538729
37.9883	0.537724
37.99	0.535454
37.9917	0.534527
37.9933	0.533617
37.995	0.531941
37.9967	0.532371
37.9983	0.530021
38	0.523139
38.0017	0.52251
38.0033	0.519427
38.005	0.517283
38.0067	0.515205
38.0083	0.518951
38.01	0.519048
38.0117	0.518291
38.0133	0.515099
38.015	0.515474
38.0167	0.516348
38.0183	0.514145
38.02	0.513955
38.0217	0.519088
38.0233	0.517545
38.025	0.517343
38.0267	0.516115
38.0283	0.516443
38.03	0.51645
38.0317	0.515383
38.0333	0.515747
38.035	0.517361
38.0367	0.516722
38.0383	0.514546
38.04	0.513333
38.0417	0.516651
38.0433	0.517631
38.045	0.517981
38.0467	0.513673
38.0483	0.51141
38.05	0.510038
38.0517	0.510212
38.0533	0.510507
38.055	0.510128
38.0567	0.510274
38.0583	0.511311
38.06	0.507029
38.0617	0.503118
38.0633	0.503365
38.065	0.502901
38.0667	0.501527
38.0683	0.502511
38.07	0.504356
38.0717	0.506983
38.0733	0.507848
38.075	0.505104
38.0767	0.502888
38.0783	0.502021
38.08	0.501558
38.0817	0.500478
38.0833	0.499591
38.085	0.497246
38.0867	0.497104
38.0883	0.500806
38.09	0.503653
38.0917	0.501237
38.0933	0.4973
38.095	0.499036
38.0967	0.498811
38.0983	0.495564
38.1	0.493716
38.1017	0.493258
38.1033	0.498956
38.105	0.495599
38.1067	0.492282
38.1083	0.489719
38.11	0.494009
38.1117	0.494773
38.1133	0.497536
38.115	0.497916
38.1167	0.49835
38.1183	0.498225
38.12	0.498302
38.1217	0.498227
38.1233	0.500069
38.125	0.500767
38.1267	0.501848
38.1283	0.497024
38.13	0.494888
38.1317	0.495437
38.1333	0.495471
38.135	0.491807
38.1367	0.490757
38.1383	0.490512
38.14	0.488059
38.1417	0.487561
38.1433	0.487733
38.145	0.491183
38.1467	0.492661
38.1483	0.494959
38.15	0.498719
38.1517	0.497792
38.1533	0.49693
38.155	0.501341
38.1567	0.503502
38.1583	0.501355
38.16	0.499268
38.1617	0.500603
38.1633	0.501208
38.165	0.499002
38.1667	0.498074
38.1683	0.496935
38.17	0.494875
38.1717	0.493456
38.1733	0.493422
38.175	0.493543
38.1767	0.494271
38.1783	0.493546
38.18	0.490969
38.1817	0.490371
38.1833	0.489712
38.185	0.490353
38.1867	0.489515
38.1883	0.489576
38.19	0.492311
38.1917	0.49488
38.1933	0.494196
38.195	0.491267
38.1967	0.488071
38.1983	0.486421
38.2	0.485358
38.2017	0.482156
38.2033	0.480366
38.205	0.480404
38.2067	0.48354
38.2083	0.481691
38.21	0.482767
38.2117	0.483721
38.2133	0.484067
38.215	0.481128
38.2167	0.483109
38.2183	0.481065
38.22	0.479947
38.2217	0.476393
38.2233	0.476533
38.225	0.476603
38.2267	0.47484
38.2283	0.471569
38.23	0.470449
38.2317	0.473887
38.2333	0.474281
38.235	0.475341
38.2367	0.475297
38.2383	0.474707
38.24	0.4743
38.2417	0.475312
38.2433	0.472552
38.245	0.471078
38.2467	0.47065
38.2483	0.471598
38.25	0.470079
38.2517	0.47567
38.2533	0.47773
38.255	0.477486
38.2567	0.476137
38.2583	0.474916
38.26	0.475003
38.2617	0.473913
38.2633	0.474503
38.265	0.480335
38.2667	0.478914
38.2683	0.478483
38.27	0.480852
38.2717	0.478053
38.2733	0.472409
38.275	0.47099
38.2767	0.472834
38.2783	0.471554
38.28	0.469967
38.2817	0.469382
38.2833	0.46944
38.285	0.470892
38.2867	0.470396
38.2883	0.470049
38.29	0.468403
38.2917	0.467951
38.2933	0.462905
38.295	0.462478
38.2967	0.463553
38.2983	0.464624
38.3	0.466067
38.3017	0.468322
38.3033	0.468862
38.305	0.465838
38.3067	0.46423
38.3083	0.462722
38.31	0.463057
38.3117	0.463779
38.3133	0.464437
38.315	0.461654
38.3167	0.460954
38.3183	0.460839
38.32	0.463673
38.3217	0.463283
38.3233	0.461096
38.325	0.459033
38.3267	0.457762
38.3283	0.457449
38.33	0.459918
38.3317	0.463087
[truncated: 16,001 more rows]

## Sheet: Panel B_treated_EEG_EMG
t	EEG	EMG
35	-0.040222	0.062506
35.0001	0.012269	0.016456
35.0001	0.072811	-0.02734
35.0001	0.052201	-0.028307
35.0002	-0.017358	-0.038934
35.0002	-0.074035	-0.077577
35.0002	-0.110746	-0.039256
35.0003	-0.110102	-0.040866
35.0003	-0.078221	-0.042154
35.0003	-0.018968	0.007761
35.0004	0.044472	0.038998
35.0004	0.130454	0.043506
35.0004	0.156217	0.017744
35.0005	0.124336	0.002286
35.0005	0.085048	-0.048272
35.0005	-0.001578	-0.001256
35.0006	-0.048916	-0.052137
35.0006	-0.088204	-0.052459
35.0006	-0.103017	-0.003188
35.0007	-0.084018	0.021608
35.0007	0.010659	-0.007053
35.0007	0.086336	0.042862
35.0007	0.129166	0.012591
35.0008	0.117251	0.003574
35.0008	0.089878	-0.024442
35.0008	0.012269	-0.029273
35.0009	-0.083374	-0.062764
35.0009	-0.133288	-0.045696
35.0009	-0.118153	-0.065018
35.001	-0.06534	-0.044408
35.001	0.04093	-0.027662
35.001	0.10276	0.047048
35.0011	0.137217	0.011625
35.0011	0.1282	0.029981
35.0011	0.080218	-0.0019
35.0012	0.022252	-0.023798
35.0012	-0.049561	-0.056645
35.0012	-0.111712	-0.028629
35.0013	-0.120729	-0.052137
35.0013	-0.093679	-0.0019
35.0013	-0.039256	0.02515
35.0014	-0.002544	0.054777
35.0014	0.071845	0.042862
35.0014	0.093421	0.013879
35.0015	0.070235	-0.018324
35.0015	0.034167	-0.031205
35.0015	-0.026052	-0.085306
35.0016	-0.073069	-0.064052
35.0016	-0.052781	-0.045052
35.0016	-0.018646	-0.04312
35.0017	0.02193	0.02354
35.0017	0.115641	0.043184
35.0017	0.193894	0.049947
35.0018	0.185521	0.010981
35.0018	0.137861	0.000998
35.0018	0.089556	-0.036357
35.0019	-0.017035	-0.011883
35.0019	-0.078221	-0.04795
35.0019	-0.097221	-0.035069
35.002	-0.095611	-0.011883
35.002	-0.034425	0.011625
35.002	0.045438	-0.02412
35.0021	0.117251	0.04415
35.0021	0.139793	0.0171
35.0021	0.109844	-0.009629
35.0021	0.066692	-0.033459
35.0022	-0.040544	-0.020578
35.0022	-0.123305	-0.036357
35.0022	-0.188355	-0.013815
35.0023	-0.197372	-0.039578
35.0023	-0.134576	-0.019934
35.0023	-0.053103	-0.032815
35.0024	0.0171	0.060252
35.0024	0.055421	-0.030239
35.0024	0.059608	0.029981
35.0025	0.041252	-0.009951
35.0025	-0.010917	-0.046662
35.0025	-0.080153	-0.048272
35.0026	-0.119441	-0.037001
35.0026	-0.118153	-0.052137
35.0026	-0.080797	-0.031849
35.0027	0.000354	0.007117
35.0027	0.052201	0.049303
35.0027	0.11081	0.027405
35.0028	0.116929	0.008405
35.0028	0.081506	0.011303
35.0028	0.037388	-0.056001
35.0029	-0.078221	-0.07017
35.0029	-0.163881	-0.042154
35.0029	-0.179339	-0.035391
35.003	-0.13522	-0.014137
35.003	-0.067272	0.027727
35.003	-0.00351	0.013235
35.0031	0.078607	0.028049
35.0031	0.12498	-0.02412
35.0031	0.119183	-0.014459
35.0032	0.043828	-0.0399
35.0032	-0.031205	-0.0399
35.0032	-0.077899	-0.043764
35.0033	-0.124916	-0.031205
35.0033	-0.130068	-0.008985
35.0033	-0.081764	0.010981
35.0034	-0.024764	-0.014781
35.0034	0.003252	0.039642
35.0034	0.03771	0.01871
35.0035	0.046726	-0.021866
35.0035	0.01549	-0.005442
35.0035	-0.073391	-0.004476
35.0035	-0.140051	-0.042476
35.0036	-0.226677	-0.02573
35.0036	-0.222491	-0.039578
35.0036	-0.187389	-0.011883
35.0037	-0.110424	-0.004798
35.0037	-0.043442	0.051557
35.0037	0.00293	-0.039578
35.0038	-0.016391	0.038032
35.0038	-0.077255	0.010981
35.0038	-0.147458	-0.041832
35.0039	-0.203813	-0.052459
35.0039	-0.265965	-0.028307
35.0039	-0.283676	-0.037645
35.004	-0.255338	-0.032171
35.004	-0.183525	0.011947
35.004	-0.135865	0.056387
35.0041	-0.075645	0.035133
35.0041	-0.040544	0.028049
35.0041	-0.032171	-0.020256
35.0042	-0.072425	-0.02412
35.0042	-0.141339	-0.073713
35.0042	-0.227643	-0.049883
35.0043	-0.274337	-0.046984
35.0043	-0.252117	-0.01929
35.0043	-0.189966	0.024506
35.0044	-0.104306	0.041574
35.0044	-0.014137	0.030625
35.0044	0.029337	-0.008019
35.0045	0.027083	0.002608
35.0045	-0.006731	-0.072747
35.0045	-0.105594	-0.070814
35.0046	-0.183847	-0.04312
35.0046	-0.19222	-0.055679
35.0046	-0.132966	-0.04473
35.0047	-0.103017	0.005829
35.0047	-0.056001	-0.031205
35.0047	0.026439	0.027405
35.0048	0.079251	0.014523
35.0048	0.063794	-0.015103
35.0048	-0.012849	-0.04634
35.0048	-0.079831	-0.024442
35.0049	-0.144237	-0.057611
35.0049	-0.203813	-0.049238
35.0049	-0.203813	-0.011239
35.005	-0.153898	-0.018646
35.005	-0.053747	-0.018646
35.005	-0.001578	0.046404
35.0051	0.041574	-0.013171
35.0051	0.055099	-0.015425
35.0051	0.04093	-0.011561
35.0052	-0.011561	-0.035391
35.0052	-0.096577	-0.051171
35.0052	-0.153898	-0.019934
35.0053	-0.141017	-0.025408
35.0053	-0.101729	-0.021222
35.0053	-0.021866	-0.005764
35.0054	0.041252	0.049947
35.0054	0.114997	0.026761
35.0054	0.147522	0.008727
35.0055	0.114353	-0.004476
35.0055	0.072167	-0.056323
35.0055	0.009693	-0.097543
35.0056	-0.037323	-0.0399
35.0056	-0.076611	-0.041188
35.0056	-0.056323	-0.015747
35.0057	0.000676	0.023862
35.0057	0.06315	0.031591
35.0057	0.115963	0.042862
35.0058	0.152674	0.024828
35.0058	0.155251	-0.047306
35.0058	0.133997	-0.074357
35.0059	0.073455	-0.06695
35.0059	0.006473	-0.048272
35.0059	-0.007375	-0.055679
35.006	0.015812	-0.039256
35.006	0.060574	0.027083
35.006	0.138183	-0.012849
35.0061	0.225131	0.016456
35.0061	0.245097	0.031591
35.0061	0.266995	-0.018002
35.0062	0.268927	-0.073391
35.0062	0.199691	-0.030561
35.0062	0.091167	-0.04312
35.0062	0.028371	-0.038611
35.0063	0.026439	-0.006409
35.0063	0.054455	-0.029273
35.0063	0.129166	0.019354
35.0064	0.151708	0.040608
35.0064	0.171996	0.012591
35.0064	0.177149	0.025472
35.0065	0.151064	-0.009629
35.0065	0.105014	-0.021222
35.0065	0.015812	-0.047306
35.0066	-0.01768	0.005507
35.0066	-0.048916	-0.037967
35.0066	-0.004798	-0.018646
35.0067	0.105336	0.019676
35.0067	0.180369	0.042862
35.0067	0.242521	0.026117
35.0068	0.2393	0.027405
35.0068	0.178759	-0.007053
35.0068	0.115963	-0.026052
35.0069	0.007761	-0.064696
35.0069	-0.053103	-0.026696
35.0069	-0.079187	-0.023476
35.007	-0.055035	0.004863
35.007	0.023862	0.028049
35.007	0.1092	0.065082
35.0071	0.161047	0.027405
35.0071	0.17586	0.000998
35.0071	0.1472	0.022252
35.0072	0.100827	-0.053747
35.0072	0.014201	-0.063408
35.0072	-0.007053	-0.029273
35.0073	-0.017358	-0.047306
35.0073	-0.021222	-0.010595
35.0073	0.028693	0.053489
35.0074	0.115963	-0.038289
35.0074	0.183267	0.046726
35.0074	0.222877	0.055421
35.0075	0.205487	0.011947
35.0075	0.189064	-0.04634
35.0075	0.125302	-0.028307
35.0076	0.030947	-0.043764
35.0076	-0.02412	-0.006731
35.0076	-0.032493	-0.017358
35.0076	0.011625	0.010659
35.0077	0.123692	-0.022832
35.0077	0.213538	0.017744
35.0077	0.204843	0.046726
35.0078	0.192284	0.02515
35.0078	0.137861	0.005185
35.0078	0.086658	-0.042154
35.0079	0.001964	-0.068882
35.0079	-0.053747	-0.01929
35.0079	-0.065018	-0.027662
35.008	-0.022832	-0.026374
35.008	0.089878	-0.009951
35.008	0.163623	0.042218
35.0081	0.192606	0.029337
35.0081	0.203555	0.016456
35.0081	0.167488	0.00293
35.0082	0.105336	-0.056645
35.0082	0.021286	-0.064374
35.0082	-0.054069	-0.02412
35.0083	-0.080153	-0.007697
35.0083	-0.050849	-0.054069
35.0083	0.019676	0.033845
35.0084	0.048337	0.054777
35.0084	0.104692	0.029337
35.0084	0.096319	0.007761
35.0085	0.080218	0.00293
35.0085	0.04576	-0.057289
35.0085	-0.039256	-0.04634
35.0086	-0.106882	-0.037001
35.0086	-0.118797	-0.043764
35.0086	-0.110102	-0.0399
35.0087	-0.028307	0.038354
35.0087	0.057997	-0.014781
35.0087	0.120149	0.050269
35.0088	0.144624	0.056709
35.0088	0.122403	0.007117
35.0088	0.077319	-0.052781
35.0089	0.005507	-0.006409
35.0089	-0.07017	-0.051493
35.0089	-0.127814	-0.040866
35.009	-0.125882	-0.01929
35.009	-0.077899	0.002286
35.009	0.014523	-0.017358
35.009	0.053811	0.045438
35.0091	0.067014	-0.0019
35.0091	0.043184	0.035133
35.0091	-0.007053	-0.016069
35.0092	-0.094001	-0.014781
35.0092	-0.142305	-0.06373
35.0092	-0.152288	-0.030239
35.0093	-0.13522	-0.080797
35.0093	-0.135542	0.003252
35.0093	-0.024442	0.002286
35.0094	0.027727	0.03932
35.0094	0.076675	0.029659
35.0094	0.080862	0.004863
35.0095	0.068624	-0.004154
35.0095	0.04093	-0.04473
35.0095	-0.031205	-0.046662
35.0096	-0.116543	-0.030239
35.0096	-0.151	-0.021866
35.0096	-0.104628	-0.033137
35.0097	-0.034425	0.008083
35.0097	0.001964	0.055421
35.0097	0.04415	-0.005764
35.0098	0.053167	0.01871
35.0098	0.008727	0.002286
35.0098	-0.017035	-0.052459
35.0099	-0.095611	-0.052137
35.0099	-0.185135	-0.040544
35.0099	-0.21766	-0.02734
35.01	-0.208643	-0.042154
35.01	-0.175474	0.02515
35.01	-0.081119	0.024184
35.0101	-0.006731	0.039642
35.0101	0.028371	0.035777
35.0101	0.063794	-0.005764
35.0102	0.046404	-0.052137
35.0102	-0.051815	0.007117
35.0102	-0.126848	-0.038611
35.0103	-0.165813	-0.033137
35.0103	-0.132322	-0.037323
35.0103	-0.076289	0.019676
35.0104	-0.018646	-0.003832
35.0104	0.038032	0.039964
35.0104	0.066692	0.024506
35.0104	0.068947	0.028371
35.0105	0.038998	-0.016069
35.0105	-0.028951	-0.004798
35.0105	-0.113644	-0.063408
35.0106	-0.167745	0.022252
35.0106	-0.170966	-0.034103
35.0106	-0.118153	-0.031849
35.0107	-0.016069	-0.02412
35.0107	0.043184	0.035455
35.0107	0.115319	0.002608
35.0108	0.142691	-0.018002
35.0108	0.075709	0.008083
35.0108	-0.006731	-0.026052
35.0109	-0.113644	-0.06373
35.0109	-0.191576	-0.038289
35.0109	-0.232796	-0.015747
35.011	-0.200271	-0.006731
35.011	-0.146814	0.016134
35.011	-0.094323	0.052845
35.0111	-0.056323	0.028693
35.0111	-0.061154	0.01549
35.0111	-0.114933	-0.004798
35.0112	-0.157119	-0.048594
35.0112	-0.226355	-0.067594
35.0112	-0.276592	-0.037645
35.0113	-0.30171	-0.018646
35.0113	-0.273693	-0.005442
35.0113	-0.209287	0.036099
35.0114	-0.129424	0.024184
35.0114	-0.064374	0.029981
35.0114	-0.031849	0.030303
35.0115	-0.058577	-0.009307
35.0115	-0.096577	-0.046984
35.0115	-0.17644	0.004218
35.0116	-0.231507	-0.031205
35.0116	-0.240846	-0.053425
35.0116	-0.222813	-0.027018
35.0117	-0.146814	0.009049
35.0117	-0.042798	-0.013171
35.0117	0.006795	0.037066
35.0118	0.024506	0.011947
35.0118	0.000354	0.011625
35.0118	-0.049883	-0.02412
35.0118	-0.114611	-0.02573
35.0119	-0.189966	-0.052137
35.0119	-0.260812	-0.030239
35.0119	-0.266287	-0.040866
35.012	-0.242778	-0.010917
35.012	-0.133932	-0.0019
35.012	-0.048916	0.009693
35.0121	-0.005442	0.008727
35.0121	0.000676	0.022574
35.0121	-0.024442	-0.009307
35.0122	-0.061798	-0.018646
35.0122	-0.134898	-0.077899
35.0122	-0.198016	-0.04795
35.0123	-0.196406	-0.042154
35.0123	-0.101407	-0.043764
35.0123	-0.084018	0.036744
35.0124	-0.030561	0.04254
35.0124	0.054777	0.028049
35.0124	0.073133	-0.003832
35.0125	0.026439	-0.025408
35.0125	-0.02412	-0.054391
35.0125	-0.099475	-0.083696
35.0126	-0.182559	-0.06051
35.0126	-0.191576	-0.006409
35.0126	-0.150034	-0.023476
35.0127	-0.08595	0.033523
35.0127	-0.016391	0.033523
35.0127	0.049303	0.010981
35.0128	0.078285	0.009693
35.0128	0.081506	-0.005764
35.0128	0.030303	-0.073391
35.0129	-0.056645	-0.00512
35.0129	-0.118153	-0.046018
35.0129	-0.132644	-0.038611
35.013	-0.100441	-0.004798
35.013	-0.034425	-0.004798
35.013	0.031913	-0.012849
35.0131	0.095675	0.033201
35.0131	0.105658	0.018388
35.0131	0.08376	0.003574
35.0131	0.043184	-0.035069
35.0132	-0.019934	-0.026374
35.0132	-0.081119	-0.053103
35.0132	-0.125238	-0.038934
35.0133	-0.135542	-0.036035
35.0133	-0.08434	-0.02573
35.0133	0.006151	-0.016713
35.0134	0.076675	0.058964
35.0134	0.151386	-0.0209
35.0134	0.153962	0.024184
35.0135	0.139471	-0.016391
35.0135	0.079573	-0.031527
35.0135	-0.00351	-0.031849
35.0136	-0.074679	-0.034747
35.0136	-0.08434	-0.044086
35.0136	-0.04312	-0.00351
35.0137	0.056065	0.013235
35.0137	0.113387	0.037388
35.0137	0.176827	0.038676
35.0138	0.210318	-0.01768
35.0138	0.197114	-0.005764
35.0138	0.158149	-0.068238
35.0139	0.101149	-0.114289
35.0139	-0.008019	-0.031527
35.0139	-0.082086	-0.022188
35.014	-0.025086	-0.023476
35.014	0.034811	0.031913
35.014	0.124014	0.015812
35.0141	0.17264	0.026439
35.0141	0.202911	0.036744
35.0141	0.200335	-0.019934
35.0142	0.15042	-0.056323
35.0142	0.074421	-0.025408
35.0142	0.028049	-0.035713
35.0143	-0.006409	-0.031849
35.0143	0.007439	-0.033137
35.0143	0.080218	0.02354
35.0144	0.146878	-0.019612
35.0144	0.215792	0.026761
35.0144	0.266673	0.029015
35.0145	0.285351	0.007439
35.0145	0.271825	-0.04795
35.0145	0.204843	-0.016391
35.0145	0.121437	-0.058577
35.0146	0.056709	-0.01929
35.0146	0.066692	-0.053747
35.0146	0.109522	-0.031527
35.0147	0.16942	-0.006409
35.0147	0.244775	0.035455
35.0147	0.287283	-0.031849
35.0148	0.30113	0.036099
35.0148	0.269893	-0.030883
35.0148	0.200979	-0.042476
35.0149	0.137861	-0.057611
35.0149	0.0902	-0.02734
35.0149	0.077641	-0.04795
35.015	0.135929	-0.0209
35.015	0.208708	0.019676
35.015	0.262809	0.06154
35.0151	0.307571	0.038998
35.0151	0.313689	-0.010595
35.0151	0.281486	0.006795
35.0152	0.240266	-0.044408
35.0152	0.163945	-0.074357
35.0152	0.089234	-0.04151
35.0153	0.041252	-0.016391
35.0153	0.038032	-0.016713
35.0153	0.057675	0.024828
35.0154	0.107268	0.04254
35.0154	0.163301	0.044794
35.0154	0.181657	0.006151
35.0155	0.20903	-0.030561
35.0155	0.149132	-0.033137
35.0155	0.049625	-0.052781
35.0156	0.007117	-0.02573
35.0156	-0.086272	-0.048594
35.0156	-0.146492	-0.002866
35.0157	-0.088204	0.004218
35.0157	-0.0399	0.00132
35.0157	-0.013815	0.048659
35.0158	-0.015425	0.023862
35.0158	-0.00029	0.007117
35.0158	0.012591	-0.027985
35.0159	-0.006086	-0.019612
35.0159	-0.055035	-0.057289
35.0159	-0.11139	-0.022832
35.0159	-0.083052	-0.033781
35.016	-0.030561	-0.020578
35.016	0.065082	-0.011561
35.016	0.122081	0.044472
35.0161	0.167488	-0.014781
35.0161	0.183267	0.033845
35.0161	0.158471	-0.000612
35.0162	0.109522	-0.028951
35.0162	0.031269	-0.074357
35.0162	-0.025086	-0.030239
35.0163	-0.056001	-0.046984
35.0163	-0.028951	-0.034747
35.0163	0.046404	0.003574
35.0164	0.10598	0.04737
35.0164	0.19647	0.027083
35.0164	0.223843	0.008083
35.0165	0.181979	-0.019612
35.0165	0.15042	-0.026696
35.0165	0.074099	-0.08756
35.0166	-0.008341	-0.040866
35.0166	-0.037323	-0.0399
35.0166	-0.01768	-0.016391
35.0167	0.034811	0.012591
35.0167	0.096963	0.050591
35.0167	0.159759	0.034167
35.0168	0.211606	0.001642
35.0168	0.215148	-0.015747
35.0168	0.140759	-0.062442
35.0169	0.049303	-0.057611
35.0169	-0.006731	-0.057289
35.0169	-0.041188	-0.074679
35.017	-0.045374	-0.024442
35.017	-0.019934	0.035455
35.017	0.031913	-0.025086
35.0171	0.143335	0.014845
35.0171	0.203877	-0.002544
35.0171	0.117251	0.000676
35.0172	0.038354	-0.029595
35.0172	-0.029273	-0.010917
35.0172	-0.120729	-0.060188
35.0173	-0.168712	-0.02412
35.0173	-0.175796	-0.031527
35.0173	-0.132644	-0.014459
35.0173	-0.040222	-0.013493
35.0174	0.016778	0.059608
35.0174	0.042862	-0.008019
35.0174	0.04254	0.031591
35.0175	-0.008663	-0.023154
35.0175	-0.079509	-0.006731
35.0175	-0.17805	-0.034425
35.0176	-0.254694	-0.032171
35.0176	-0.261778	-0.04795
35.0176	-0.196084	-0.016391
35.0177	-0.115577	-0.00029
35.0177	-0.075323	0.051879
35.0177	-0.006086	0.025794
35.0178	0.02354	0.030303
35.0178	-0.037645	-0.005442
35.0178	-0.079187	-0.044086
35.0179	-0.159373	-0.086916
35.0179	-0.215084	-0.04151
35.0179	-0.234084	-0.032493
35.018	-0.206389	0.006795
35.018	-0.141339	0.017744
35.018	-0.073069	0.051557
35.0181	-0.00351	0.038354
35.0181	0.011625	-0.01768
35.0181	-0.030883	0.017744
35.0182	-0.085306	-0.048272
35.0182	-0.169356	-0.06051
35.0182	-0.19705	-0.114289
35.0183	-0.213152	-0.010917
35.0183	-0.195118	-0.041832
35.0183	-0.105594	0.018066
35.0184	-0.015103	-0.01929
35.0184	0.03932	0.008083
35.0184	0.056709	0.040286
35.0185	0.042218	-0.02573
35.0185	0.012591	-0.047306
35.0185	-0.066628	-0.010917
35.0186	-0.13361	-0.055679
35.0186	-0.186101	-0.059865
35.0186	-0.169678	-0.008663
35.0187	-0.096255	-0.052459
35.0187	0.047048	-0.070814
35.0187	0.070879	0.052523
35.0187	0.107912	0.031591
35.0188	0.080218	0.036099
35.0188	0.029981	0.004863
35.0188	-0.028629	-0.016069
35.0189	-0.102695	-0.054713
35.0189	-0.137475	-0.0019
35.0189	-0.118153	-0.06534
35.019	-0.074035	-0.033459
35.019	0.033523	-0.029595
35.019	0.094065	0.034489
35.0191	0.157505	0.03932
35.0191	0.159115	0.026439
35.0191	0.124336	-0.035391
35.0192	0.079251	0.019998
35.0192	0.015812	-0.090136
35.0192	-0.063086	-0.056001
35.0193	-0.118153	-0.012527
35.0193	-0.095611	-0.027985
35.0193	-0.033781	0.022252
35.0194	0.006795	0.041896
35.0194	0.079251	0.028693
35.0194	0.086336	0.014845
35.0195	0.073133	-0.009951
35.0195	0.041574	-0.056323
35.0195	-0.016069	-0.037323
35.0196	-0.110424	-0.084018
35.0196	-0.160983	-0.037645
35.0196	-0.133288	-0.01768
35.0197	-0.061154	0.019354
35.0197	0.022574	-0.019934
35.0197	0.096641	0.042862
35.0198	0.105658	0.010981
35.0198	0.087624	-0.000934
35.0198	0.063794	-0.038611
35.0199	-0.020578	-0.005764
35.0199	-0.095289	-0.035391
35.0199	-0.15422	-0.045052
35.02	-0.167745	-0.020578
35.02	-0.123627	-0.008985
35.02	-0.02734	-0.032815
35.0201	0.054133	0.026117
35.0201	0.071201	0.017422
35.0201	0.042862	0.0171
35.0201	0.027405	-0.001256
35.0202	-0.041832	-0.027018
35.0202	-0.089492	-0.067916
35.0202	-0.123949	-0.037001
35.0203	-0.12878	-0.051815
35.0203	-0.13039	-0.010273
35.0203	-0.041188	-0.02412
35.0204	0.010981	0.015812
35.0204	0.078285	0.02193
35.0204	0.087302	0.034167
35.0205	0.06798	-0.005764
35.0205	0.013235	-0.051171
35.0205	-0.082408	-0.083052
35.0206	-0.145847	-0.031527
35.0206	-0.14939	-0.054391
35.0206	-0.086594	-0.027662
35.0207	0.014523	0.020642
35.0207	0.057997	0.042862
35.0207	0.118539	0.038032
35.0208	0.143657	0.009049
35.0208	0.120149	0.00132
35.0208	0.076997	-0.053747
35.0209	0.02515	-0.054069
35.0209	-0.050205	-0.052137
35.0209	-0.099797	-0.053103
35.021	-0.111712	-0.021544
35.021	-0.044086	0.037066
35.021	0.031269	0.010659
35.0211	0.116929	0.021286
35.0211	0.156539	0.027727
35.0211	0.146878	-0.012527
35.0212	0.092455	-0.048272
35.0212	-0.0019	0.009693
35.0212	-0.062442	-0.052781
35.0213	-0.091424	-0.048916
35.0213	-0.064696	-0.005764
35.0213	-0.014781	0.002608
35.0214	0.08698	-0.002222
35.0214	0.137861	0.037388
35.0214	0.165233	0.028371
35.0215	0.165233	0.022574
35.0215	0.145912	-0.008985
35.0215	0.067658	-0.01768
35.0215	-0.002222	-0.064374
35.0216	-0.076611	0.005185
35.0216	-0.095611	-0.020578
35.0216	-0.053103	0.005829
35.0217	0.002286	0.013235
35.0217	0.02354	0.051235
35.0217	0.079573	-0.008341
35.0218	0.123048	0.011303
35.0218	0.138505	-0.041188
35.0218	0.10598	-0.057611
35.0219	-0.018646	-0.040544
35.0219	-0.076933	-0.032815
35.0219	-0.100763	-0.032815
35.022	-0.038289	-0.04312
35.022	0.051879	0.002286
35.022	0.133352	0.061862
35.0221	0.200335	0.018388
35.0221	0.201945	0.012913
35.0221	0.160403	-0.012849
35.0222	0.114997	-0.057933
35.0222	0.020964	-0.057611
35.0222	-0.044086	-0.030883
35.0223	-0.057933	-0.025408
35.0223	-0.075645	-0.043764
35.0223	-0.042476	0.032879
35.0224	0.017744	0.040286
35.0224	0.075065	0.04415
35.0224	0.101794	0.038676
35.0225	0.115641	-0.01768
35.0225	0.069913	-0.069526
35.0225	-0.031527	-0.005442
35.0226	-0.098831	-0.04634
35.0226	-0.139407	-0.046662
35.0226	-0.151322	-0.027018
35.0227	-0.099475	0.023862
35.0227	-0.021866	0.000676
35.0227	0.050591	0.058642
35.0228	0.112743	0.018066
35.0228	0.110488	0.006473
35.0228	0.060252	-0.019612
35.0229	-0.027662	0.001964
35.0229	-0.105272	-0.059865
35.0229	-0.172898	0.003574
35.0229	-0.174508	-0.021544
35.023	-0.126848	-0.02412
35.023	-0.046018	-0.00351
35.023	0.035455	0.038354
35.0231	0.098573	0.029659
35.0231	0.121759	0.019032
35.0231	0.094709	-0.049238
35.0232	0.04093	-0.038934
35.0232	-0.045374	-0.073391
35.0232	-0.110102	-0.018968
35.0233	-0.124271	-0.018002
35.0233	-0.086916	-0.036357
35.0233	-0.001578	-0.010595
35.0234	0.064116	0.056065
35.0234	0.117251	0.013557
35.0234	0.153318	-0.010917
35.0235	0.171674	-0.017035
35.0235	0.068302	-0.022832
35.0235	-0.018324	-0.050205
35.0236	-0.088526	-0.051171
35.0236	-0.10334	-0.016713
35.0236	-0.080153	-0.037001
35.0237	-0.003832	0.032235
35.0237	0.073777	0.047693
35.0237	0.124658	0.025472
35.0238	0.131098	0.062184
35.0238	0.134641	-0.006409
35.0238	0.101472	-0.075967
35.0239	-0.001578	-0.017035
35.0239	-0.08434	-0.028629
35.0239	-0.149068	-0.040544
35.024	-0.116221	-0.024442
35.024	-0.036679	0.027727
35.024	0.075065	0.009049
35.0241	0.13303	0.049625
35.0241	0.172318	0.000998
35.0241	0.140437	0.015167
35.0242	0.087302	-0.031849
35.0242	0.008083	-0.026374
35.0242	-0.072103	-0.056967
35.0243	-0.13361	-0.0209
35.0243	-0.147136	-0.018968
35.0243	-0.117187	-0.009629
35.0243	-0.00512	-0.000934
35.0244	0.060574	0.04576
35.0244	0.116607	-0.00029
35.0244	0.11081	0.034489
35.0245	0.084726	-0.012205
35.0245	0.048015	-0.028951
35.0245	-0.012205	-0.100763
35.0246	-0.088848	-0.0209
35.0246	-0.10817	-0.032493
35.0246	-0.092068	-0.008341
35.0247	-0.028951	0.029337
35.0247	0.025472	0.060252
35.0247	0.08698	0.02193
35.0248	0.124014	-0.005764
35.0248	0.121115	-0.040544
35.0248	0.110166	-0.042154
35.0249	0.036099	-0.084984
35.0249	-0.04151	-0.028951
35.0249	-0.067916	-0.024764
35.025	-0.037001	-0.016713
35.025	0.039964	0.038676
35.025	0.114031	0.02193
35.0251	0.177149	0.022574
35.0251	0.21708	0.008727
35.0251	0.227385	-0.025086
35.0252	0.166844	-0.037323
35.0252	0.08376	-0.008019
35.0252	0.041252	-0.058899
35.0253	-0.005442	-0.042798
35.0253	-0.020256	-0.031205
35.0253	0.021286	0.027083
35.0254	0.116607	-0.014459
35.0254	0.186165	0.04576
35.0254	0.192284	0.023862
35.0255	0.178759	0.02032
35.0255	0.127556	-0.009951
35.0255	0.020964	-0.02734
35.0256	-0.037323	-0.030239
35.0256	-0.097543	-0.014459
35.0256	-0.081119	-0.04795
35.0257	-0.035713	-0.012205
35.0257	0.054455	-0.0019
35.0257	0.086336	0.035777
35.0257	0.107912	0.008405
35.0258	0.08537	0.052201
35.0258	0.051235	-0.016391
35.0258	0.009693	-0.031527
35.0259	-0.061798	-0.037645
35.0259	-0.110102	-0.049883
35.0259	-0.132644	-0.045374
35.026	-0.088204	-0.014137
35.026	-0.002866	0.016456
35.026	0.045438	0.067014
35.0261	0.088912	0.016134
35.0261	0.110488	0.015812
35.0261	0.074743	0.001964
35.0262	0.039642	-0.050849
35.0262	-0.040222	-0.07017
35.0262	-0.111712	-0.0399
35.0263	-0.153254	-0.012527
35.0263	-0.135542	-0.026696
35.0263	-0.10978	0.005507
35.0264	-0.068882	0.028693
35.0264	-0.0209	0.030625
35.0264	0.006795	0.018388
35.0265	0.008083	0.003574
35.0265	-0.018646	-0.063408
35.0265	-0.109136	-0.020256
35.0266	-0.169678	-0.037967
35.0266	-0.204457	-0.042154
35.0266	-0.179661	-0.037001
35.0267	-0.124916	0.040286
35.0267	-0.014459	-0.030239
35.0267	0.069269	0.031591
35.0268	0.142369	0.002608
35.0268	0.164911	-0.014459
35.0268	0.087624	-0.013493
35.0269	-0.010273	-0.02734
35.0269	-0.078221	-0.053103
35.0269	-0.124593	-0.020256
35.027	-0.124271	-0.044408
35.027	-0.081119	-0.011561
35.027	0.011625	-0.009307
35.0271	0.077319	0.064438
35.0271	0.095997	-0.007053
35.0271	0.066048	0.024506
35.0271	0.006473	-0.016713
35.0272	-0.062764	-0.019934
35.0272	-0.122983	-0.056323
35.0272	-0.164203	-0.034747
35.0273	-0.158085	-0.053425
35.0273	-0.100119	-0.04151
35.0273	-0.007375	0.032879
35.0274	0.072167	0.041896
35.0274	0.123692	0.033201
35.0274	0.119183	0.001642
35.0275	0.066048	-0.001256
35.0275	-0.0019	-0.028629
35.0275	-0.076611	-0.08273
35.0276	-0.199304	-0.030883
35.0276	-0.225711	-0.025086
35.0276	-0.201559	-0.02734
35.0277	-0.140695	0.01871
35.0277	-0.074357	0.029981
35.0277	-0.0399	0.018388
35.0278	-0.072103	-0.006731
35.0278	-0.084984	-0.002222
35.0278	-0.105594	-0.060188
35.0279	-0.163559	-0.026052
35.0279	-0.207999	-0.049561
35.0279	-0.215728	-0.045696
35.028	-0.183203	-0.031849
35.028	-0.096255	0.000998
35.028	-0.015425	-0.039256
35.0281	0.038998	0.019998
35.0281	0.067336	0.01549
35.0281	0.050913	-0.000934
35.0282	-0.0019	-0.044086
35.0282	-0.099475	3.20924e-05
35.0282	-0.163559	-0.050527
35.0283	-0.236982	-0.04151
35.0283	-0.222169	-0.037323
35.0283	-0.19866	-0.031849
35.0284	-0.122983	0.004863
35.0284	-0.074035	0.053167
35.0284	-0.051493	-0.006086
35.0285	-0.011239	0.035455
35.0285	-0.032815	-0.007375
35.0285	-0.101407	-0.025408
35.0285	-0.17322	-0.053747
35.0286	-0.238592	-0.049883
35.0286	-0.233762	-0.035391
35.0286	-0.192864	-0.035069
35.0287	-0.081119	-0.008341
35.0287	-0.00512	0.022574
35.0287	0.067658	0.028371
35.0288	0.055421	0.013557
35.0288	0.027083	-0.008019
35.0288	-0.00029	-0.052459
35.0289	-0.06534	-0.068238
35.0289	-0.136831	-0.052459
35.0289	-0.151966	-0.040544
35.029	-0.141339	-0.018324
35.029	-0.050527	0.028693
35.029	0.014523	0.042218
35.0291	0.081828	0.009693
35.0291	0.120149	-0.002544
35.0291	0.11081	-0.004476
35.0292	0.061862	-0.055679
35.0292	-0.030561	-0.055035
35.0292	-0.093357	-0.035069
35.0293	-0.097221	-0.053425
35.0293	-0.046984	-0.068882
35.0293	-0.012849	0.030625
35.0294	0.026117	-0.016391
35.0294	0.109844	0.009049
35.0294	0.130132	0.028371
35.0295	0.12337	-0.003188
35.0295	0.082472	-0.028951
35.0295	-0.008663	-0.003188
35.0296	-0.069204	-0.070814
35.0296	-0.121373	-0.022188
35.0296	-0.119763	-0.032171
35.0297	-0.049883	-0.004798
35.0297	0.048015	-0.0019
35.0297	0.112743	0.061862
35.0298	0.178115	0.009049
35.0298	0.182945	0.029337
35.0298	0.140759	-0.009951
35.0299	0.080862	-0.025408
35.0299	0.035133	-0.053425
35.0299	-0.022188	-0.01768
35.0299	-0.06051	-0.040544
35.03	-0.035069	-0.031205
35.03	0.053811	0.014845
35.03	0.092133	0.06154
35.0301	0.153318	0.02515
35.0301	0.151708	0.013235
35.0301	0.125624	-0.016391
35.0302	0.078607	-0.026696
35.0302	-0.000612	-0.075645
35.0302	-0.073713	-0.054713
35.0303	-0.116865	-0.023154
35.0303	-0.102695	-0.002544
35.0303	-0.071459	0.016456
35.0304	-0.025086	0.081184
35.0304	0.019354	0.03932
35.0304	0.054777	0.008405
35.0305	0.062506	0.002608
35.0305	0.041574	-0.052781
35.0305	-0.046984	-0.050205
35.0306	-0.122339	-0.057289
35.0306	-0.162915	-0.040544
35.0306	-0.162593	-0.013493
35.0307	-0.085628	0.016134
35.0307	-0.013171	-0.01768
35.0307	0.055099	0.03932
35.0308	0.100183	0.013557
35.0308	0.090523	-0.010273
35.0308	0.049303	-0.033459
35.0309	-0.033781	-0.027985
35.0309	-0.096255	-0.027985
35.0309	-0.131034	-0.022832
35.031	-0.128458	-0.011883
35.031	-0.082408	-0.008019
35.031	-0.015747	-0.002544
35.0311	0.031913	0.051879
35.0311	0.060574	0.014201
35.0311	0.06637	0.038998
35.0312	0.050591	0.012269
35.0312	-0.004798	-0.025408
35.0312	-0.081441	-0.074035
35.0312	-0.135865	-0.009307
35.0313	-0.148102	-0.055035
35.0313	-0.113644	-0.034747
35.0313	-0.02412	-0.014781
35.0314	0.033845	-0.003188
35.0314	0.023862	0.030625
35.0314	0.016456	0.024506
35.0315	-0.0209	-0.050527
35.0315	-0.072425	-0.04634
35.0315	-0.162271	-0.077577
35.0316	-0.21444	-0.041832
35.0316	-0.207355	-0.022832
35.0316	-0.168068	-0.0209
35.0317	-0.091424	0.026761
35.0317	-0.013171	0.054777
35.0317	0.067336	0.050591
35.0318	0.097929	0.008727
35.0318	0.101472	-0.01768
35.0318	0.057675	-0.044086
35.0319	-0.039256	-0.054069
35.0319	-0.127814	-0.04151
35.0319	-0.174186	-0.026374
35.032	-0.153898	0.004541
35.032	-0.078543	0.038676
35.032	0.015812	-0.006409
35.0321	0.084404	0.033845
35.0321	0.089878	0.038676
35.0321	0.056387	-0.002866
35.0322	0.016778	-0.068238
35.0322	-0.056001	-0.006409
35.0322	-0.100763	-0.046018
35.0323	-0.141339	-0.037323
35.0323	-0.148746	0.009371
35.0323	-0.101085	-0.018324
35.0324	-0.011239	-0.003188
35.0324	0.068947	0.046404
35.0324	0.111132	0.010981
35.0325	0.08215	0.016134
35.0325	0.047048	-0.018968
35.0325	-0.020256	-0.011239
35.0326	-0.084984	-0.053747
35.0326	-0.167101	-0.030561
35.0326	-0.152932	-0.052459
35.0326	-0.129746	-0.026052
35.0327	-0.057933	0.011947
35.0327	-0.011883	0.040286
35.0327	0.057675	0.013235
35.0328	0.071201	0.036099
35.0328	0.058642	-0.010595
35.0328	0.040286	-0.103017
35.0329	-0.01929	-0.104628
35.0329	-0.08595	-0.037967
35.0329	-0.142627	-0.02251
35.033	-0.142949	-0.032171
35.033	-0.086916	0.008083
35.033	-0.028307	0.051879
35.0331	0.040286	0.051879
35.0331	0.045438	-0.004154
35.0331	0.01871	0.007761
35.0332	0.000354	-0.064696
35.0332	-0.021544	-0.092068
35.0332	-0.111068	-0.031527
35.0333	-0.160017	-0.0209
35.0333	-0.128458	-0.019934
35.0333	-0.065018	0.019354
35.0334	0.029015	-0.016713
35.0334	0.08376	0.057031
35.0334	0.095997	0.030303
35.0335	0.065726	-0.006731
35.0335	0.031269	-0.040544
35.0335	-0.048594	0.002286
35.0336	-0.093679	-0.067594
35.0336	-0.137153	-0.019612
35.0336	-0.148746	-0.008985
35.0337	-0.098509	0.007117
35.0337	-0.011239	-0.008341
35.0337	0.043506	0.038032
35.0338	0.094387	0.020642
35.0338	0.077963	0.018388
35.0338	0.048981	-0.000612
35.0339	-0.038934	-0.026052
35.0339	-0.124916	-0.057933
35.0339	-0.205745	0.021286
35.034	-0.222169	-0.033781
35.034	-0.172898	-0.02251
35.034	-0.074035	0.001964
35.034	-0.008341	0.026761
35.0341	0.024184	0.017744
35.0341	0.013235	0.035455
35.0341	-0.024442	-0.003832
35.0342	-0.072425	-0.017358
35.0342	-0.142627	-0.071781
35.0342	-0.19705	-0.06051
35.0343	-0.194796	-0.027985
35.0343	-0.156474	-0.04312
35.0343	-0.07017	0.017744
35.0344	0.014523	0.055099
35.0344	0.103726	0.02032
35.0344	0.123048	0.014845
35.0345	0.108234	0.003574
35.0345	0.04576	-0.047306
35.0345	-0.040866	-0.076289
35.0346	-0.128136	-0.043764
35.0346	-0.139729	-0.012849
35.0346	-0.118797	-0.021222
35.0347	-0.059543	0.019032
35.0347	-0.000934	0.033523
35.0347	0.067336	0.056065
35.0348	0.073133	0.023862
35.0348	0.052845	-0.007697
35.0348	0.031269	-0.067272
35.0349	-0.049561	0.007761
35.0349	-0.109136	-0.049883
35.0349	-0.144559	-0.063408
35.035	-0.134898	-0.029917
35.035	-0.081764	-0.001578
35.035	0.02032	-0.027018
35.0351	0.117251	0.01549
35.0351	0.171674	-0.006409
35.0351	0.102116	0.02515
35.0352	0.057675	-0.021222
35.0352	-0.017035	-0.014137
35.0352	-0.065662	-0.051171
35.0353	-0.109136	-0.003188
35.0353	-0.124271	-0.030883
35.0353	-0.107204	-0.027985
35.0354	-0.014781	-0.004476
35.0354	0.023862	0.030947
35.0354	0.079251	0.038032
35.0354	0.075387	0.024506
35.0355	0.017744	0.005507
35.0355	-0.040544	-0.022188
35.0355	-0.151644	-0.049238
35.0356	-0.224423	-0.024764
35.0356	-0.251151	-0.018002
35.0356	-0.188355	-0.04151
35.0357	-0.092713	0.016134
35.0357	-0.020256	0.039642
35.0357	0.048981	0.000354
35.0358	0.041896	0.013557
35.0358	-0.00351	-0.008341
35.0358	-0.073391	-0.047628
35.0359	-0.15583	-0.072425
35.0359	-0.234406	-0.032493
35.0359	-0.28593	-0.025086
35.036	-0.257592	-0.030561
35.036	-0.184491	0.004218
35.036	-0.08595	0.049303
35.0361	-0.028629	0.037388
35.0361	-0.014459	0.046082
35.0361	-0.034425	-0.015747
35.0362	-0.074357	-0.055679
35.0362	-0.152288	-0.007053
35.0362	-0.213796	-0.045696
35.0363	-0.230541	-0.056645
35.0363	-0.19866	-0.017358
35.0363	-0.134576	-0.00351
35.0364	-0.056001	-0.0019
35.0364	0.003574	0.052201
35.0364	0.00293	0.022896
35.0365	-0.023154	0.013235
35.0365	-0.048594	-0.030561
35.0365	-0.103984	-0.010917
35.0366	-0.142305	-0.053103
35.0366	-0.195118	-0.015103
35.0366	-0.205423	-0.055035
35.0367	-0.163881	-0.041188
35.0367	-0.08917	0.01871
35.0367	-0.037001	0.043506
35.0368	-0.002866	-0.00029
35.0368	-0.023798	0.04415
35.0368	-0.028951	-0.002866
35.0368	-0.057933	-0.074679
35.0369	-0.150356	-0.060188
35.0369	-0.231507	-0.035069
35.0369	-0.253405	-0.029917
35.037	-0.229897	-0.016391
35.037	-0.128458	0.005829
35.037	-0.069526	0.052523
35.0371	-0.006731	0.022252
35.0371	0.014845	0.005507
35.0371	-0.001256	0.00132
35.0372	-0.032493	-0.051171
35.0372	-0.094001	-0.075645
35.0372	-0.158407	-0.033459
35.0373	-0.17322	-0.037967
35.0373	-0.160983	-0.019612
35.0373	-0.116543	0.048015
35.0374	-0.018324	0.040286
35.0374	0.069913	0.052201
35.0374	0.094709	0.031591
35.0375	0.066048	0.007117
35.0375	0.037388	-0.072425
35.0375	-0.048594	-0.013171
35.0376	-0.139407	-0.031205
35.0376	-0.191254	-0.045696
35.0376	-0.185779	-0.020256
35.0377	-0.113322	0.022252
35.0377	-0.005442	-0.020578
35.0377	0.04415	0.021286
35.0378	0.076353	0.00293
35.0378	0.056387	-0.00029
35.0378	0.019998	-0.027662
35.0379	-0.029595	-0.018324
35.0379	-0.084662	-0.061476
35.0379	-0.143271	-0.026696
35.038	-0.144881	-0.050849
35.038	-0.099153	-0.000612
35.038	-0.006086	0.009371
35.0381	0.060574	0.027083
35.0381	0.109522	-0.012205
35.0381	0.133675	0.038032
35.0382	0.097285	-0.015103
35.0382	0.045116	-0.033781
35.0382	-0.031527	-0.073069
35.0382	-0.08434	-0.010917
35.0383	-0.110102	-0.038289
35.0383	-0.078543	-0.04312
35.0383	0.003896	0.027727
35.0384	0.061218	0.046082
35.0384	0.141725	-0.002222
35.0384	0.159759	0.007439
35.0385	0.128844	-0.009629
35.0385	0.06476	-0.049238
35.0385	-0.046018	-0.076933
35.0386	-0.141983	-0.048916
35.0386	-0.170322	-0.022188
35.0386	-0.137475	-0.040544
35.0387	-0.06534	0.02032
35.0387	0.028049	0.02193
35.0387	0.1282	-0.008663
35.0388	0.168132	-0.010595
35.0388	0.078929	0.004218
35.0388	-0.0019	-0.066628
35.0389	-0.108492	-0.020256
35.0389	-0.182559	-0.04634
35.0389	-0.206067	-0.059543
35.039	-0.201559	-0.018002
35.039	-0.134254	0.01549
35.039	-0.034425	-0.018646
35.0391	0.038354	0.050591
35.0391	0.085692	0.02032
35.0391	0.071845	0.00132
35.0392	0.02515	-0.032171
35.0392	-0.046018	0.008727
35.0392	-0.062764	-0.051493
35.0393	-0.089814	-0.025408
35.0393	-0.098831	-0.018002
35.0393	-0.067594	-0.031849
35.0394	0.009693	-0.013493
35.0394	0.056387	0.050269
35.0394	0.110166	-0.018968
35.0395	0.095997	0.038676
35.0395	0.056065	-0.002544
35.0395	0.011625	-0.028629
35.0396	-0.069204	-0.040222
35.0396	-0.133932	-0.04473
35.0396	-0.163237	-0.042476
35.0396	-0.130068	-0.011883
35.0397	-0.056323	-0.008341
35.0397	-0.02251	0.048981
35.0397	0.036421	0.038998
35.0398	0.072167	0.003574
35.0398	0.054133	-0.010595
35.0398	0.018066	-0.040222
35.0399	-0.030561	-0.056001
35.0399	-0.108492	-0.059865
35.0399	-0.13039	-0.0209
35.04	-0.09239	-0.035391
35.04	-0.032493	0.023218
35.04	0.026117	0.032235
35.0401	0.090523	0.026439
35.0401	0.095353	0.018066
35.0401	0.077963	-0.004476
35.0402	0.022896	-0.030883
35.0402	-0.076611	-0.04795
35.0402	-0.151	-0.033137
35.0403	-0.197694	-0.050205
35.0403	-0.17161	-0.040866
35.0403	-0.094323	0.030625
35.0404	-0.004798	-0.025408
35.0404	0.074743	0.036421
35.0404	0.134963	0.034811
35.0405	0.142369	0.022252
35.0405	0.114353	-0.057611
35.0405	0.016456	-0.011561
35.0406	-0.053425	-0.063086
35.0406	-0.093357	-0.02573
35.0406	-0.076289	-0.079187
35.0407	-0.012205	-0.043764
35.0407	0.022252	0.031913
35.0407	0.095675	0.055099
35.0408	0.119827	0.010659
35.0408	0.10276	0.019354
35.0408	0.04415	-0.012205
35.0409	-0.027985	-0.006731
35.0409	-0.103017	-0.056967
35.0409	-0.15261	-0.024764
35.041	-0.187389	-0.026374
35.041	-0.151966	-0.037001
35.041	-0.074035	0.012269
35.041	-0.034425	0.06476
35.0411	0.026439	0.013235
35.0411	0.02032	0.030947
35.0411	-0.013493	-0.012527
35.0412	-0.059543	-0.061798
35.0412	-0.115577	-0.081119
35.0412	-0.13361	-0.046662
35.0413	-0.125238	-0.031205
35.0413	-0.082086	-0.016069
35.0413	0.00293	0.018066
35.0414	0.087946	0.04737
35.0414	0.147844	0.031913
35.0414	0.158793	-0.027985
35.0415	0.146234	-0.008663
35.0415	0.125624	-0.071137
35.0415	0.059608	-0.054069
35.0416	-0.041832	-0.035713
35.0416	-0.106882	-0.050849
35.0416	-0.115577	-0.032815
35.0417	-0.075323	0.030625
35.0417	-0.015425	-0.02251
35.0417	0.031269	0.045116
35.0418	0.057353	0.031913
35.0418	0.03932	0.006473
35.0418	-0.014459	-0.038289
35.0419	-0.071781	-0.019612
35.0419	-0.140373	-0.068238
35.0419	-0.195762	-0.037645
35.042	-0.214762	0.00293
35.042	-0.162593	-0.008341
35.042	-0.069526	-0.005764
35.0421	0.005185	0.060574
35.0421	0.036099	0.019998
35.0421	0.053167	0.050591
35.0422	0.049947	-0.008663
35.0422	-0.013815	-0.020256
35.0422	-0.075323	-0.060188
35.0423	-0.141661	-0.04795
35.0423	-0.139085	-0.045696
35.0423	-0.106238	-0.020256
35.0424	-0.031205	0.008083
35.0424	0.027727	0.035455
35.0424	0.070557	0.030625
35.0424	0.06798	0.026761
35.0425	0.01871	-0.038611
35.0425	0.01871	-0.04312
35.0425	-0.004798	-0.074035
35.0426	-0.048272	-0.068882
35.0426	-0.050849	-0.033137
35.0426	-0.008663	-0.025408
35.0427	0.052845	0.026439
35.0427	0.110488	0.048337
35.0427	0.17586	0.028371
35.0428	0.193894	0.009371
35.0428	0.181657	-0.014137
35.0428	0.152674	-0.046984
35.0429	0.10276	-0.079509
35.0429	-0.020256	-0.033459
35.0429	-0.054391	-0.033137
35.043	-0.051171	-0.021544
35.043	-0.005764	0.009049
35.043	0.054133	-0.00512
35.0431	0.120471	0.0171
35.0431	0.150098	0.042218
35.0431	0.12659	-0.002222
35.0432	0.076353	-0.046018
35.0432	0.00293	-0.023476
35.0432	-0.081764	-0.043764
35.0433	-0.098831	-0.044086
35.0433	-0.10817	-0.02573
35.0433	-0.030561	0.005507
35.0434	0.065726	-0.000934
35.0434	0.104692	0.04737
35.0434	0.160081	0.000676
35.0435	0.143013	0.041252
35.0435	0.117895	-0.023476
35.0435	0.057031	-0.017035
35.0436	-0.004154	-0.057289
35.0436	-0.057933	-0.005442
35.0436	-0.106238	-0.068238
35.0437	-0.059865	-0.014459
35.0437	0.032557	-0.003188
35.0437	0.091811	0.049625
35.0438	0.104692	0.023862
35.0438	0.089878	0.006795
35.0438	0.08215	-0.016713
35.0438	0.048659	-0.055357
35.0439	-0.024442	-0.08434
35.0439	-0.08756	-0.047628
35.0439	-0.097221	-0.038289
35.044	-0.034103	-0.019612
35.044	0.035133	0.008727
35.044	0.104048	0.046404
35.0441	0.13303	0.048015
35.0441	0.132064	0.015167
35.0441	0.105014	0.002286
35.0442	0.056387	-0.045374
35.0442	-0.022832	-0.056967
35.0442	-0.103662	-0.034747
35.0443	-0.143271	-0.030239
35.0443	-0.120729	-0.006086
35.0443	-0.045696	0.029659
35.0444	0.037066	-0.008019
35.0444	0.115963	0.035777
35.0444	0.141403	0.039964
35.0445	0.118861	-0.008019
35.0445	0.072167	-0.037323
35.0445	-0.015103	-0.042798
35.0446	-0.076289	-0.043764
35.0446	-0.130068	-0.0209
35.0446	-0.114289	-0.018646
35.0447	-0.006409	-0.021222
35.0447	0.114353	-0.00512
35.0447	0.177471	0.029337
35.0448	0.193894	-0.015747
35.0448	0.19003	0.028371
35.0448	0.178759	-0.023476
35.0449	0.141403	-0.047628
35.0449	0.008727	-0.0399
35.0449	-0.083374	0.01871
35.045	-0.10495	-0.035713
35.045	-0.057611	-0.045374
35.045	0.035777	-0.002544
35.0451	0.080862	0.041252
35.0451	0.124336	0.036744
35.0451	0.101794	0.040608
35.0452	0.065082	-0.035069
35.0452	-0.003832	-0.029273
35.0452	-0.104306	-0.056645
35.0452	-0.185779	-0.039578
35.0453	-0.209287	-0.019934
35.0453	-0.175796	-0.020256
35.0453	-0.076289	-0.007053
35.0454	-0.0209	0.057997
35.0454	0.043184	0.03932
35.0454	0.049303	0.032235
35.0455	0.031269	0.003574
35.0455	0.023862	-0.04795
35.0455	-0.049238	-0.056001
35.0456	-0.127814	-0.036679
35.0456	-0.156474	-0.046662
35.0456	-0.139407	-0.012205
35.0457	-0.090458	0.0171
35.0457	-0.022832	0.018066
35.0457	0.071845	0.024506
35.0458	0.10437	0.019354
35.0458	0.077319	-0.018002
35.0458	0.038998	-0.043764
35.0459	-0.028629	-0.01768
35.0459	-0.08595	-0.032171
35.0459	-0.119763	-0.054391
35.046	-0.112034	-0.014459
35.046	-0.064696	-0.012849
35.046	0.019354	-0.042798
35.0461	0.090845	0.023218
35.0461	0.097607	0.001964
35.0461	0.095353	0.039642
35.0462	0.044472	-0.020578
35.0462	-0.04795	-0.018002
35.0462	-0.125238	-0.061476
35.0463	-0.168068	0.019676
35.0463	-0.188999	-0.043764
35.0463	-0.166779	-0.015103
35.0464	-0.078543	0.000676
35.0464	-0.037001	0.02032
35.0464	0.00293	0.022252
35.0465	0.00132	0.032557
35.0465	-0.027985	-0.001578
35.0465	-0.071781	-0.024764
35.0466	-0.139407	-0.07017
35.0466	-0.177728	-0.043442
35.0466	-0.208321	-0.033137
35.0466	-0.224101	-0.005442
35.0467	-0.174508	0.008405
35.0467	-0.108492	0.043184
35.0467	-0.04634	0.02193
35.0468	-0.021866	0.012591
35.0468	-0.025086	-0.011239
35.0468	-0.059543	-0.049238
35.0469	-0.120729	-0.068882
35.0469	-0.175152	-0.02251
35.0469	-0.191576	-0.009307
35.047	-0.17644	-0.024442
35.047	-0.122983	0.040608
35.047	-0.056967	0.037066
35.0471	-0.000612	0.038354
35.0471	-0.014137	0.037066
35.0471	-0.017035	0.020964
35.0472	-0.037323	-0.035713
35.0472	-0.119119	0.004863
35.0472	-0.200593	-0.034425
35.0473	-0.255982	-0.030883
35.0473	-0.233762	-0.012205
35.0473	-0.159373	-0.018324
35.0474	-0.062442	0.007439
35.0474	0.027727	-0.002222
35.0474	0.077319	-0.02251
35.0475	0.038676	0.02193
35.0475	0.010015	-0.006731
35.0475	-0.0399	-0.010273
35.0476	-0.103662	-0.071137
35.0476	-0.189966	-0.02251
35.0476	-0.203169	-0.030883
35.0477	-0.134898	-0.014781
35.0477	-0.052459	0.011625
35.0477	0.006795	0.051557
35.0478	0.082472	0.019676
35.0478	0.097607	0.029337
35.0478	0.075387	0.000676
35.0479	0.035777	-0.033781
35.0479	-0.057933	-0.057933
35.0479	-0.14778	-0.035391
35.048	-0.180627	-0.025086
35.048	-0.169356	-0.016069
35.048	-0.116221	0.008727
35.048	-0.064374	0.045438
35.0481	-0.008663	0.034167
35.0481	0.006151	-0.008985
35.0481	-0.02412	-0.019612
35.0482	-0.044408	-0.039256
35.0482	-0.140695	-0.06695
35.0482	-0.224101	-0.030883
35.0483	-0.28432	-0.02573
35.0483	-0.282388	-0.026374
35.0483	-0.218626	0.031591
35.0484	-0.146492	0.00293
35.0484	-0.059221	0.048015
35.0484	-0.028629	0.044472
35.0485	-0.044408	3.20924e-05
35.0485	-0.110746	-0.038289
35.0485	-0.207999	-0.01929
35.0486	-0.27788	-0.036679
35.0486	-0.311049	-0.08434
35.0486	-0.308795	-0.011883
35.0487	-0.239558	0.005507
35.0487	-0.147136	0.005829
35.0487	-0.074679	0.051557
35.0488	-0.046984	0.02032
35.0488	-0.049883	-0.013171
35.0488	-0.038934	-0.032493
35.0489	-0.106238	-0.010595
35.0489	-0.180949	-0.060832
35.0489	-0.215406	-0.007375
35.049	-0.205745	-0.049883
35.049	-0.151644	-0.032171
35.049	-0.049238	-0.002866
35.0491	0.014201	0.012591
35.0491	0.052201	-0.002544
35.0491	0.057997	0.023218
35.0492	0.027405	-0.011883
35.0492	-0.0209	-0.041832
35.0492	-0.105594	-0.067594
35.0493	-0.179339	-0.049238
35.0493	-0.206389	-0.036679
35.0493	-0.167101	-0.037967
35.0494	-0.077899	0.004863
35.0494	-0.002222	0.027727
35.0494	0.096319	0.000354
35.0494	0.069913	0.035455
35.0495	0.055421	-0.020256
35.0495	0.045438	-0.064696
35.0495	-0.0209	-0.082086
35.0496	-0.10334	-0.055679
35.0496	-0.132644	-0.02251
35.0496	-0.094967	-0.036357
35.0497	-0.005764	0.051557
35.0497	0.10759	0.049947
35.0497	0.203555	0.034489
35.0498	0.25991	0.034489
35.0498	0.27569	-0.014459
35.0498	0.281486	-0.077899
35.0499	0.21064	-0.023154
35.0499	0.150098	-0.029595
35.0499	0.097929	-0.058899
35.05	0.100827	-0.00512
35.05	0.196792	-0.007697
35.05	0.302418	-0.009951
35.0501	0.399027	0.038998
35.0501	0.430908	0.003896
35.0501	0.409654	-0.00351
35.0502	0.379383	-0.04151
35.0502	0.305639	-0.069526
35.0502	0.241233	-0.084018
35.0503	0.189708	-0.01929
35.0503	0.175216	-0.044408
35.0503	0.192284	-0.030239
35.0504	0.254114	-0.010917
35.0504	0.315299	0.048981
35.0504	0.345248	-0.013815
35.0505	0.338164	0.033845
35.0505	0.276656	0.009371
35.0505	0.213216	-0.032493
35.0506	0.130776	-0.050205
35.0506	0.094709	-0.024764
35.0506	0.081506	-0.049561
35.0507	0.055421	-0.02251
35.0507	0.08698	0.039642
35.0507	0.112743	0.063794
35.0507	0.163301	0.040286
35.0508	0.149776	0.005185
35.0508	0.078929	0.011625
35.0508	0.003252	-0.041832
35.0509	-0.094323	-0.102373
35.0509	-0.151	-0.06373
35.0509	-0.166457	-0.026052
35.051	-0.123305	-0.021544
35.051	-0.085628	0.034489
35.051	-0.033781	0.032235
35.0511	0.019998	0.033201
35.0511	0.057675	0.046404
35.0511	0.045116	0.011947
35.0512	0.024184	-0.033781
35.0512	-0.052137	-0.038289
35.0512	-0.083052	-0.095289
35.0513	-0.10495	-0.039256
35.0513	-0.131034	-0.018968
35.0513	-0.080475	0.012591
35.0514	0.011303	-0.008663
35.0514	0.067336	0.014523
35.0514	0.094065	0.04576
35.0515	0.098251	-0.013815
35.0515	0.039642	-0.032171
35.0515	-0.022832	0.007761
35.0516	-0.132644	-0.045696
35.0516	-0.19383	-0.033781
35.0516	-0.190288	-0.007053
35.0517	-0.128458	-0.024764
35.0517	-0.048594	-0.00351
35.0517	0.005507	0.055743
35.0518	0.039964	-0.01768
35.0518	0.055421	0.029659
35.0518	0.038998	-0.007053
35.0519	-0.010595	-0.015747
35.0519	-0.076933	-0.065018
35.0519	-0.135865	-0.047628
35.052	-0.130712	-0.030883
35.052	-0.074679	-0.039256
35.052	0.016778	0.025472
35.0521	0.079573	0.046082
35.0521	0.14559	0.004541
35.0521	0.164267	-0.008663
35.0521	0.14881	0.003574
35.0522	0.114353	-0.058577
35.0522	0.035455	-0.072425
35.0522	-0.037001	-0.026696
35.0523	-0.06212	-0.056645
35.0523	-0.032171	-0.034103
35.0523	0.008727	0.012913
35.0524	0.062184	0.047693
35.0524	0.117895	0.027727
35.0524	0.13142	0.017744
35.0525	0.098251	-0.012205
35.0525	0.052201	-0.071781
35.0525	-0.060832	-0.049883
35.0526	-0.116221	-0.017358
35.0526	-0.146814	-0.057933
35.0526	-0.132644	-0.00512
35.0527	-0.029595	0.030625
35.0527	0.067014	-0.030239
35.0527	0.124014	0.044472
35.0528	0.119827	0.028371
35.0528	0.100827	0.02354
35.0528	0.065082	-0.043442
35.0529	0.000676	-0.013815
35.0529	-0.063086	-0.051493
35.0529	-0.101085	-0.012205
35.053	-0.07017	-0.059543
35.053	0.025472	-0.082408
35.053	0.143979	-0.031849
35.0531	0.160725	0.076675
35.0531	0.195826	0.003252
35.0531	0.198403	0.020964
35.0532	0.16781	-0.008341
35.0532	0.079251	-0.024764
35.0532	-0.02573	-0.077255
35.0533	-0.100441	-0.020256
35.0533	-0.081764	-0.037001
35.0533	-0.043442	-0.028951
35.0534	0.015167	0.0171
35.0534	0.074421	0.036099
35.0534	0.137861	0.043184
35.0535	0.136573	0.004863
35.0535	0.102116	-0.011239
35.0535	0.041574	-0.035069
35.0535	-0.040866	-0.076289
35.0536	-0.101085	-0.031205
35.0536	-0.115577	-0.042798
35.0536	-0.094967	-0.035391
35.0537	-0.02251	-0.00029
35.0537	0.051557	0.045438
35.0537	0.142691	-0.002866
35.0538	0.160725	0.007761
35.0538	0.143335	-0.014459
35.0538	0.08537	-0.049238
35.0539	0.003252	-0.057289
35.0539	-0.062442	-0.043442
35.0539	-0.06695	-0.052137
35.054	-0.034425	-0.038611
35.054	0.006151	0.008405
35.054	0.093099	-0.030561
35.0541	0.146878	-0.012205
35.0541	0.154606	0.04576
35.0541	0.133352	-0.003188
35.0542	0.079251	-0.058577
35.0542	0.011947	-0.018968
35.0542	-0.063408	-0.070492
35.0543	-0.127492	-0.0399
35.0543	-0.140373	-0.012527
35.0543	-0.074035	-0.007053
35.0544	0.017744	-0.0399
35.0544	0.092777	0.035133
35.0544	0.119827	0.010015
35.0545	0.139793	0.035133
35.0545	0.095675	-0.014137
35.0545	0.029337	-0.014781
35.0546	-0.04795	-0.050205
35.0546	-0.094323	-0.010273
35.0546	-0.105594	-0.036357
35.0547	-0.059543	-0.011561
35.0547	0.014523	0.002286
35.0547	0.092455	0.043506
35.0548	0.150098	0.000676
35.0548	0.155573	-0.004476
35.0548	0.152996	-0.056967
35.0549	0.055421	-0.052137
35.0549	-0.053425	-0.055679
35.0549	-0.117509	-0.026696
35.0549	-0.152288	-0.02734
35.055	-0.126848	-0.007053
35.055	-0.035391	0.034489
35.055	0.041896	0.041574
35.0551	0.121759	0.019032
35.0551	0.15042	0.010337
35.0551	0.119505	0.018388
35.0552	0.059286	-0.046662
35.0552	-0.031527	-0.076933
35.0552	-0.131678	-0.018968
35.0553	-0.145847	-0.040866
35.0553	-0.135542	-0.047306
35.0553	-0.10495	0.046082
35.0554	-0.042154	-0.011239
35.0554	0.013235	0.02515
35.0554	0.066048	0.038998
35.0555	0.054133	-0.026052
35.0555	0.007117	-0.048594
35.0555	-0.065662	-0.026696
35.0556	-0.143593	-0.052781
35.0556	-0.200593	-0.02734
35.0556	-0.186423	-0.030239
35.0557	-0.119119	0.004541
35.0557	-0.004476	-0.003832
35.0557	0.077319	0.034167
35.0558	0.127556	-0.007375
35.0558	0.137217	0.026761
35.0558	0.099217	-0.027662
35.0559	0.042862	-0.015747
35.0559	-0.02573	-0.066628
35.0559	-0.058255	-0.007697
35.056	-0.085306	-0.037967
35.056	-0.02734	-0.02251
35.056	0.075387	0.016778
35.0561	0.122403	0.04737
35.0561	0.154929	0.008083
35.0561	0.15203	0.029659
35.0562	0.0902	-0.014137
35.0562	0.044472	-0.032171
35.0562	-0.035713	-0.06373
35.0563	-0.091746	-0.04312
35.0563	-0.12556	-0.015747
35.0563	-0.093357	0.004541
35.0563	-0.02412	0.016778
35.0564	0.057353	0.045116
35.0564	0.141081	0.029981
35.0564	0.17103	0.009693
35.0565	0.136251	0.007117
35.0565	0.10437	-0.054069
35.0565	0.051879	-0.051815
35.0566	0.022574	-0.070814
35.0566	-0.04312	-0.034425
35.0566	-0.065984	-0.014459
35.0567	0.009371	0.043506
35.0567	0.103404	0.003252
35.0567	0.165555	0.062506
35.0568	0.199369	0.02354
35.0568	0.181979	0.015167
35.0568	0.135285	-0.047628
35.0569	0.062506	-0.007375
35.0569	-0.028307	-0.029917
35.0569	-0.076933	-0.030561
35.057	-0.110746	-0.009307
35.057	-0.051815	0.022252
35.057	0.042218	-0.005442
35.0571	0.130454	0.056709
35.0571	0.174894	0.014523
35.0571	0.161691	0.011303
35.0572	0.125624	-0.029595
35.0572	0.071523	-0.010917
35.0572	-0.007697	-0.046018
35.0573	-0.088204	0.00293
35.0573	-0.124271	-0.050849
35.0573	-0.098187	-0.01929
35.0574	-0.017035	0.001642
35.0574	0.040608	0.029337
35.0574	0.075387	0.019032
35.0575	0.098573	0.05832
35.0575	0.034811	-0.003188
35.0575	-0.050527	-0.038289
35.0576	-0.158085	-0.073713
35.0576	-0.252117	-0.030883
35.0576	-0.279168	-0.033781
35.0577	-0.232151	-0.021866
35.0577	-0.154864	0.013235
35.0577	-0.089814	0.071845
35.0577	-0.018646	0.033845
35.0578	-0.012527	0.011625
35.0578	-0.016069	-0.027018
35.0578	-0.029273	-0.059865
35.0579	-0.095933	-0.047306
35.0579	-0.173542	-0.034103
35.0579	-0.214762	-0.023476
35.058	-0.19061	-0.010917
35.058	-0.116221	0.027083
35.058	-0.007053	0.027083
35.0581	0.078929	0.018388
35.0581	0.098895	0.024828
35.0581	0.065726	-0.004154
35.0582	0.011947	-0.04312
35.0582	-0.061798	-0.002866
35.0582	-0.126526	-0.069848
35.0583	-0.165169	-0.034103
35.0583	-0.156796	-0.013815
35.0583	-0.111712	-0.013493
35.0584	-0.012527	-0.014459
35.0584	0.077963	0.010015
35.0584	0.148488	-0.016391
35.0585	0.078929	0.049625
35.0585	0.036099	-0.027018
35.0585	-0.014781	-0.025086
35.0586	-0.084984	-0.069526
35.0586	-0.115577	0.002286
35.0586	-0.127814	-0.041832
35.0587	-0.075001	-0.0209
35.0587	0.008083	-0.0019
35.0587	0.089234	0.048337
35.0588	0.137861	0.035133
35.0588	0.161369	0.035455
35.0588	0.132064	-0.008019
35.0589	0.094387	-0.042798
35.0589	0.010015	-0.052781
35.0589	-0.052781	-0.034103
35.059	-0.094323	-0.026696
35.059	-0.08273	-0.016069
35.059	-0.039256	0.006795
35.059	-0.004476	0.063794
35.0591	0.054455	0.022252
35.0591	0.06315	0.016134
35.0591	0.042218	-0.009951
35.0592	0.008083	-0.050527
35.0592	-0.033781	-0.094645
35.0592	-0.08917	-0.040544
35.0593	-0.121051	-0.037001
35.0593	-0.116865	-0.008019
35.0593	-0.070492	0.007761
35.0594	-0.017358	0.023218
35.0594	0.055421	0.045438
35.0594	0.085692	0.026117
35.0595	0.072489	0.012913
35.0595	0.033523	-0.054069
35.0595	-0.079831	-0.003188
35.0596	-0.146492	-0.04312
35.0596	-0.164525	-0.04151
35.0596	-0.138441	-0.028629
35.0597	-0.080153	0.005829
35.0597	-0.012527	0.001642
35.0597	0.049625	0.046082
35.0598	0.081506	0.028693
35.0598	0.11081	-0.012205
35.0598	0.10759	-0.011239
35.0599	0.051879	0.014201
35.0599	0.002286	-0.072747
35.0599	-0.068882	-0.047628
35.06	-0.078221	-0.04795
35.06	-0.010273	-0.031205
35.06	0.078607	-0.009307
35.0601	0.127234	0.039642
35.0601	0.165233	0.022574
35.0601	0.174894	0.023218
35.0602	0.129166	-0.022832
35.0602	0.084726	-0.027985
35.0602	0.018066	-0.086916
35.0603	-0.021222	-0.084984
35.0603	-0.090458	0.003252
35.0603	-0.077255	-0.042798
35.0604	0.003252	0.01871
35.0604	0.046726	0.067336
35.0604	0.096963	0.030303
35.0604	0.103404	0.016456
35.0605	0.073777	-0.014137
35.0605	0.022574	-0.047306
35.0605	-0.080153	-0.06212
35.0606	-0.146169	-0.028629
35.0606	-0.171288	-0.039578
35.0606	-0.142949	-0.0209
35.0607	-0.095933	0.033201
35.0607	-0.021222	0.047048
35.0607	0.043506	0.020964
35.0608	0.049947	0.045116
35.0608	0.037066	0.012591
35.0608	0.009049	-0.061476
35.0609	-0.092068	-0.000612
35.0609	-0.174508	-0.043442
35.0609	-0.197694	-0.0399
35.061	-0.183847	-0.032493
35.061	-0.122983	0.011625
35.061	-0.043442	-0.009307
35.0611	-0.006731	0.061862
35.0611	0.038676	0.014523
35.0611	0.032235	0.010659
35.0612	-0.013493	-0.031205
35.0612	-0.076933	-0.031849
35.0612	-0.148102	-0.050205
35.0613	-0.204135	-0.0209
35.0613	-0.195762	-0.062442
35.0613	-0.145203	-0.027018
35.0614	-0.059543	-0.001256
35.0614	-0.010273	0.041896
35.0614	0.029659	0.012591
35.0615	0.039642	0.033845
35.0615	0.009371	0.010015
35.0615	-0.04312	-0.039578
35.0616	-0.08917	-0.059543
35.0616	-0.126204	-0.042798
35.0616	-0.141983	-0.029595
35.0617	-0.116865	-0.02734
35.0617	-0.054391	0.024506
35.0617	0.003896	0.047048
35.0618	0.063472	0.044794
35.0618	0.092455	-0.001578
35.0618	0.041896	0.003252
35.0618	-0.013815	-0.041832
35.0619	-0.104628	-0.081441
35.0619	-0.187389	-0.04473
35.0619	-0.196406	-0.026374
35.062	-0.152288	-0.032815
35.062	-0.071459	0.016456
35.062	0.02193	0.029981
35.0621	0.099861	0.034811
35.0621	0.111132	0.03771
35.0621	0.089556	-0.022832
35.0622	0.04737	-0.082086
35.0622	-0.007697	-0.035391
35.0622	-0.045696	-0.089492
35.0623	-0.129424	-0.028629
35.0623	-0.109136	-0.00351
35.0623	-0.050205	0.0171
35.0624	0.04576	-0.022188
35.0624	0.099217	0.038676
35.0624	0.143335	0.027405
35.0625	0.146234	0.019998
35.0625	0.099861	-0.032815
35.0625	0.008727	-0.021544
35.0626	-0.08756	-0.056967
35.0626	-0.159373	-0.00351
35.0626	-0.157441	-0.040866
35.0627	-0.110746	-0.021544
35.0627	-0.021544	-0.021866
35.0627	0.056387	0.050591
35.0628	0.085692	-0.031527
35.0628	0.099217	0.010981
35.0628	0.084082	0.009693
35.0629	0.011303	-0.051815
35.0629	-0.090458	-0.04795
35.0629	-0.172576	-0.029273
35.063	-0.194474	-0.049561
35.063	-0.159373	-0.010917
35.063	-0.082408	0.018066
35.0631	-0.029273	0.057353
35.0631	0.033523	0.016134
35.0631	0.056709	0.005185
35.0632	0.017422	-0.029595
35.0632	-0.045696	-0.057611
35.0632	-0.121051	-0.065984
35.0632	-0.191254	-0.0399
35.0633	-0.201881	-0.021544
35.0633	-0.189321	-0.015747
35.0633	-0.115577	0.031591
35.0634	-0.04634	-0.017035
35.0634	0.035777	0.032557
35.0634	0.069913	0.01549
35.0635	0.064438	-0.001256
35.0635	0.041574	-0.056645
35.0635	-0.04795	-0.040866
35.0636	-0.102695	-0.072103
35.0636	-0.142949	-0.044086
35.0636	-0.122339	-0.01929
35.0637	-0.057289	0.020964
35.0637	0.005829	-0.029273
35.0637	0.051879	0.044794
35.0638	0.057997	0.035777
35.0638	0.076353	-0.016713
35.0638	0.049947	-0.035713
35.0639	-0.033137	0.000998
35.0639	-0.106882	-0.059221
35.0639	-0.156152	-0.018324
35.064	-0.168712	-0.051493
35.064	-0.107526	-0.010273
35.064	0.02193	-0.00512
35.0641	0.114353	0.006473
35.0641	0.186809	-0.037001
35.0641	0.248639	-0.010917
35.0642	0.197114	0.010337
35.0642	0.097929	-0.007053
35.0642	0.011303	-0.054069
35.0643	-0.038611	-0.04795
35.0643	-0.044086	-0.04795
35.0643	0.004863	-0.034747
35.0644	0.089556	0.02032
35.0644	0.181979	0.053167
35.0644	0.238656	0.025794
35.0645	0.233826	0.008727
35.0645	0.171674	0.011625
35.0645	0.121759	-0.06695
35.0646	0.048981	-0.054391
35.0646	-0.024442	-0.04312
35.0646	-0.061798	-0.020256
35.0646	-0.04795	-0.028629
35.0647	0.004218	0.030947
35.0647	0.06798	0.064438
35.0647	0.138827	0.028371
35.0648	0.12498	-0.024764
35.0648	0.063472	0.010981
35.0648	-0.010917	-0.069204
35.0649	-0.107526	-0.04795
35.0649	-0.141339	-0.042798
35.0649	-0.15583	-0.064696
35.065	-0.161627	-0.015747
35.065	-0.109458	0.013879
35.065	-0.02734	-0.007053
35.0651	0.023218	0.03771
[truncated: 919,601+ more rows]

## Sheet: Panel B_treated_PSD
freq/time	35.25	35.75	36.25	36.75	37.25	37.75	38.25	38.75	39.25	39.75	40.25	40.75	41.25	41.75	42.25	42.75	43.25	43.75	44.25	44.75	45.25	45.75	46.25	46.75	47.25	47.75	48.25	48.75	49.25	49.75	50.25	50.75	51.25	51.75	52.25	52.75	53.25	53.75	54.25	54.75	55.25	55.75	56.25	56.75	57.25	57.75	58.25	58.75	59.25
0	0.000613632	0.000627388	0.000625302	0.000649507	0.000852271	0.000577707	0.000499494	0.000751605	0.000625197	0.000541576	0.000602421	0.000580689	0.000630186	0.000590828	0.000571648	0.000624914	0.000583999	0.000522709	0.000569956	0.000634933	0.00069574	0.000646552	0.000444516	0.000591068	0.000572374	0.00064906	0.000629785	0.000637689	0.000734514	0.000653725	0.000499915	0.000627029	0.000571043	0.000539115	0.000567963	0.00068081	0.000782408	0.000515766	0.000737717	0.000710929	0.00059123	0.000657492	0.000579342	0.000553314	0.000676942	0.000426498	0.000602375	0.000536389	0.000534488
0.125	0.000529074	0.000674082	0.000630114	0.000836172	0.000707181	0.000591971	0.000373414	0.000716431	0.00056258	0.000405442	0.000473645	0.000562092	0.000635085	0.000582064	0.000519765	0.000545567	0.000504701	0.000379307	0.000464065	0.000552489	0.000731395	0.000547025	0.000235113	0.000507954	0.000436758	0.000565744	0.000507137	0.000546961	0.000720586	0.000578621	0.00040167	0.000665264	0.000561478	0.000428452	0.000512678	0.000660064	0.000966649	0.000463843	0.000983561	0.000742151	0.000550602	0.000605566	0.000475038	0.000482689	0.000539988	0.000308842	0.000444871	0.000320042	0.000404152
0.25	0.000301656	0.000364904	0.000302868	0.000533471	0.000462445	0.000340764	0.000137335	0.000139182	0.000163217	0.000185206	2.12098e-05	0.000257184	0.000341639	0.000264104	0.000165653	0.000130099	0.000212195	0.000370883	3.69632e-05	0.00016638	0.000164803	6.52155e-05	0.000169659	0.000107634	8.86366e-05	0.000184907	0.000140783	9.65467e-05	0.000278555	8.35634e-05	0.000360772	0.000316275	0.000301439	8.95884e-05	0.000264916	0.000248528	0.000398799	0.000154708	0.000590405	0.000346959	0.000132225	0.000241792	0.000201543	0.000115097	0.00014975	0.000164181	0.000282712	0.000115273	8.15431e-05
0.375	0.000666852	0.000722571	0.000821594	0.000692204	0.000896026	0.000482202	0.000171631	0.000201826	0.000179847	0.000263487	9.65735e-05	0.000582783	0.000467939	0.000192736	0.000174422	8.51803e-05	0.000536964	0.000679713	3.97599e-05	0.000291911	0.000107379	0.000123695	0.00049463	6.1027e-05	0.000143913	0.000357043	0.000217703	8.76861e-05	0.000304218	0.000130538	0.00079785	0.000365431	0.000535221	0.000249652	0.000251604	0.000430461	0.00020769	0.000138144	0.000383583	0.00049997	0.000148461	0.000699727	0.000293049	9.27044e-05	0.000265063	0.000210569	0.000742452	0.000536013	0.000243118
0.5	0.000753485	0.00129433	0.00178203	0.00101333	0.00110829	0.000471938	0.000236007	0.000295882	0.000241529	0.000116213	0.000182983	0.000842187	0.00048436	0.000575214	0.000125786	0.00010444	0.000607195	0.0011574	0.000171158	0.000270437	0.000142561	0.000152865	0.000601918	5.38011e-05	0.00027672	0.000609831	0.000270006	0.000181428	0.000326962	0.000284573	0.00113537	0.000390215	0.000806121	0.000449456	0.000268907	0.000806921	0.000459327	0.000139001	0.000609688	0.000541671	0.000173732	0.000683448	0.000319019	0.000108867	0.000295463	0.000336731	0.000767812	0.00138417	0.000591975
0.625	0.000615124	0.0015174	0.00180911	0.000991188	0.00114752	0.00037361	0.000236972	0.000277951	0.000491925	0.00011051	0.000154103	0.000509752	0.000366073	0.000813198	0.000107966	0.000110843	0.000427904	0.00164807	0.00046328	0.000191193	0.000238389	0.000239641	0.000326287	0.000106866	0.000312788	0.000447777	0.000218189	0.000248194	0.000243598	0.000287059	0.000823701	0.000896633	0.000814636	0.00059275	0.000207375	0.000931234	0.000621292	0.000390696	0.000926537	0.000738962	0.000194167	0.000381566	0.000555182	0.000248449	0.000209214	0.000358963	0.000740891	0.00148811	0.000634591
0.75	0.000705409	0.00121393	0.000764737	0.000590308	0.00144734	0.000537605	0.000122546	0.000244211	0.000575305	0.000257179	0.000142404	0.000286746	0.000725133	0.000954407	0.000132678	0.000141668	0.000300551	0.00198772	0.000630656	0.000168449	0.000362047	0.000284799	0.000295335	0.000190473	0.000178364	0.000200147	0.000141038	0.000240685	0.000147952	0.000252291	0.000676812	0.00190679	0.000958253	0.000396973	0.000191981	0.00056145	0.000738185	0.000646426	0.00149573	0.00051096	0.000209925	0.000374917	0.000486092	0.000278312	0.000269275	0.000199574	0.00109622	0.000852431	0.000361335
0.875	0.00102419	0.00149397	0.000607163	0.000750498	0.00242342	0.000575298	0.000125352	0.000291839	0.000215655	0.000343458	0.000142901	0.000459309	0.00200491	0.00124562	4.61068e-05	0.000287965	0.000289995	0.00144378	0.0010267	0.000279981	0.000263447	0.000151703	0.000479189	0.000316657	0.00010881	0.000170325	0.000159977	0.00033944	9.87542e-05	0.000268637	0.00126075	0.00129927	0.00136312	0.00014189	0.000245768	0.000370113	0.000889212	0.000646446	0.00106762	0.000259335	0.000199929	0.000398256	0.000344416	0.000226525	0.000280542	0.000289175	0.00144884	0.00163678	0.000326914
1	0.00167165	0.00289113	0.000683741	0.00177076	0.00313486	0.00197336	0.000187429	0.000217959	6.60591e-05	0.000973351	0.00015599	0.00101258	0.00182365	0.000948467	9.35233e-05	0.000279205	0.000621079	0.00105634	0.00100371	0.000355787	0.000145195	9.39615e-05	0.000697077	0.000393559	0.000216143	0.000156148	0.000246113	0.00022836	0.000198488	0.00026289	0.00169118	0.000937127	0.00133355	0.000156592	0.000217762	0.00046792	0.000821071	0.000434379	0.000615015	9.73279e-05	0.000150076	0.000402847	0.000243497	0.000219379	0.000268229	0.000340652	0.00138166	0.00271842	0.000227727
1.125	0.00129106	0.00368044	0.00174791	0.00302992	0.00259607	0.00238094	0.000241854	0.000212857	8.92528e-05	0.000914224	0.000182767	0.00134244	0.0016182	0.000754639	8.36939e-05	0.00013456	0.000655026	0.00124439	0.00127463	0.000588494	0.000131258	0.000180125	0.000661095	0.000395539	0.000278642	0.000230096	0.000259826	0.000110698	0.00024935	0.000287502	0.00165766	0.0023002	0.000721065	0.000341765	0.000172787	0.000302083	0.0011786	0.000303699	0.00193775	0.000529667	0.000126388	0.000359458	0.000135274	0.000174239	0.000212178	0.0001992	0.00117803	0.00166691	0.000146732
1.25	0.00089189	0.00501491	0.00201256	0.00268637	0.00158687	0.00149172	0.000244572	0.000315372	0.000239083	0.000597398	0.000284028	0.0014461	0.00225156	0.00067494	7.56305e-05	0.000301851	0.000956332	0.00193165	0.00218988	0.000860899	0.000170456	0.000152401	0.000409152	0.000302621	0.000207538	0.000482885	0.000308602	0.000161229	0.000113948	0.000190972	0.00193126	0.00237576	0.00143191	0.000815438	0.000196041	0.000231004	0.00117815	0.000583074	0.0030114	0.000888834	0.0001027	0.000382458	0.000191039	0.000156812	0.000216611	0.000223932	0.00194007	0.00158854	0.000217703
1.375	0.00166814	0.00391213	0.00081642	0.00224314	0.00158347	0.000929187	0.00036226	0.000265781	0.00032714	0.000957395	0.000343013	0.00152833	0.00199501	0.000836318	0.000117375	0.000209167	0.00149805	0.00229725	0.00359905	0.000534593	0.000124058	0.000182736	0.00072624	0.000259708	0.000112427	0.000738027	0.000378826	0.000201931	4.32471e-05	7.06257e-05	0.00263174	0.00183661	0.00187483	0.000989552	0.000160863	0.000247539	0.00115346	0.000570072	0.0031379	0.000427844	0.000224713	0.000525466	0.000197981	0.000129287	0.000229383	0.000319811	0.00194513	0.00164016	0.000244658
1.5	0.00318969	0.00126607	0.000659364	0.00127241	0.00132496	0.00156222	0.00029203	0.000163806	0.000518455	0.00117168	0.000279229	0.000793769	0.00102812	0.000988097	0.000111208	0.000234117	0.000979319	0.00147246	0.00283936	0.000204932	7.37289e-05	0.000497355	0.00095422	0.000309387	0.000117013	0.000739401	0.000535437	0.000250078	0.000158502	0.000485519	0.00122317	0.00330386	0.00150321	0.000800756	0.000267334	0.000295757	0.0010172	0.000374906	0.00187248	0.000545461	0.000183665	0.000469365	0.000142728	0.000238812	0.000313476	0.000337586	0.00108333	0.00158485	0.000193382
1.625	0.00353417	0.00155919	0.00112726	0.000990029	0.00135089	0.00126136	0.000260147	0.000160698	0.00058588	0.00149756	0.000245305	0.000538064	0.000779624	0.00100009	0.000104531	0.000181034	0.000499426	0.00111272	0.000892081	0.000211715	6.40842e-05	0.00072921	0.00118765	0.000368218	0.000116472	0.000554916	0.000508816	0.000122193	0.000355899	0.000899208	0.00285959	0.00439196	0.0019735	0.000585051	0.000301181	0.000324236	0.00138837	0.0011661	0.00138804	0.000834055	0.000136037	0.000264064	0.000132699	0.000319472	0.000255822	0.000351078	0.0020728	0.000832102	0.0001748
1.75	0.00277286	0.00201754	0.00312651	0.0012898	0.00250152	0.00149898	4.94413e-05	0.000116191	0.000263767	0.00185884	0.000436228	0.000745593	0.00118594	0.000580455	0.000201007	0.000205025	0.000432744	0.00174986	0.000285116	0.000517672	6.26382e-05	0.000395846	0.000658367	0.00033485	0.000183573	0.000294392	0.000277698	6.31467e-05	0.000328622	0.000899708	0.00383168	0.00262811	0.00168624	0.000332234	0.000216208	0.000465313	0.00134341	0.00164293	0.00141197	0.00129689	0.000125436	0.000180486	0.000155032	0.000313479	0.000153997	0.000319985	0.00274874	0.000703473	0.000224729
1.875	0.0012621	0.00143337	0.00402141	0.00135273	0.00283141	0.00148051	6.50722e-05	6.92477e-05	0.000299905	0.00220251	0.000409899	0.00139583	0.00160561	0.000299254	0.000132279	0.000237895	0.000879201	0.00214062	0.000511077	0.000349018	3.39241e-05	0.000234068	0.00072016	0.000151329	0.000243917	0.000156756	0.000157243	2.76442e-05	0.000219092	0.000798267	0.00561221	0.00162419	0.00130835	0.000267787	0.000158215	0.000367138	0.00051396	0.00110226	0.00206934	0.00199713	0.000132303	0.00035782	0.000279895	0.000305477	0.00018161	0.000438403	0.00184607	0.00149802	0.000219019
2	0.00049087	0.00189747	0.00159135	0.00106911	0.00198839	0.00150057	0.00016169	0.000170961	0.000172989	0.0019379	0.000234634	0.00188608	0.00133458	0.000537438	0.000102165	0.000171771	0.000945755	0.00123352	0.00123019	0.000288947	1.66028e-05	0.000352381	0.000626534	0.000147252	0.000134081	0.000135936	0.000195001	3.81384e-05	0.000181647	0.00110038	0.00447882	0.000819702	0.00113869	0.000386997	0.00015603	0.000346226	0.000464409	0.000801637	0.0020562	0.00142714	0.000100707	0.000505746	0.000297586	0.000251518	0.000241567	0.000595346	0.00281636	0.00281968	0.000182094
2.125	0.000566073	0.00191455	0.00140533	0.0009119	0.00156966	0.00154405	0.000223297	0.000152541	0.000225337	0.00095854	0.000255851	0.00204568	0.0010452	0.00135677	0.00019422	0.000222006	0.000770054	0.00218087	0.000597955	0.000477227	6.82716e-05	0.000427488	0.000196467	0.000209338	9.43291e-05	0.000158642	0.000399007	0.000173228	7.4194e-05	0.00100438	0.00272622	0.000991569	0.00059111	0.00050636	0.000200713	0.000722125	0.000726272	0.000507255	0.00348929	0.000432744	0.000138126	0.000328978	0.000244067	0.000202633	0.000281764	0.000466583	0.00424574	0.0032195	8.29279e-05
2.25	0.00100134	0.00196544	0.00141889	0.000575262	0.000865519	0.00162135	0.000191368	0.000211819	0.000431397	0.00186807	0.000203117	0.0011737	0.00260567	0.00228686	0.000155256	0.000122189	0.000650126	0.00222828	0.001078	0.000511597	0.000128416	0.000497717	0.000479718	0.000411012	0.000115676	0.00019114	0.000457431	0.000187184	8.893e-05	0.000488303	0.00477119	0.00178539	0.000789394	0.000921158	0.000363103	0.00064344	0.000622666	0.000358868	0.0042012	0.000276755	0.000164538	0.000294945	0.000186971	0.000104107	0.000373563	0.00035726	0.00415929	0.00182465	0.000203687
2.375	0.0022701	0.00289386	0.00234481	0.000604127	0.00208599	0.000843569	0.00027978	0.000402347	0.000354449	0.0019195	0.000171517	0.000782541	0.0023606	0.00172695	0.000153998	9.89497e-05	0.000618346	0.00264117	0.00210806	0.000380577	0.000127891	0.000541919	0.000456002	0.000330355	0.000267549	0.000306713	0.000188907	0.000114479	0.000173872	0.000567569	0.00611344	0.00163522	0.000980944	0.00148823	0.000431554	0.000536625	0.00112987	0.00050781	0.00239367	0.0018931	0.000162299	0.000280141	0.00015056	0.000113438	0.000604134	0.000449441	0.00301655	0.00135086	0.000377528
2.5	0.00281457	0.00239145	0.00322361	0.000788049	0.0028114	0.00139342	0.000223409	0.000342001	0.000220655	0.00114969	0.000201606	0.000705566	0.0025574	0.000658067	0.00022064	0.000176633	0.000760394	0.0018926	0.00220378	0.00048364	0.000150899	0.000654127	0.000222041	0.00018906	0.00032051	0.000516126	0.000176333	0.000165641	0.000159443	0.000449841	0.00546997	0.00105542	0.000496643	0.00156987	0.000374386	0.000462621	0.00154321	0.000463643	0.0010352	0.00216277	0.000127708	0.000221726	0.000199233	0.000179043	0.000421703	0.000517472	0.00300264	0.00235346	0.000352694
2.625	0.00200328	0.00198185	0.00169102	0.00125465	0.00308941	0.00210148	0.000277273	0.000178413	0.000287541	0.00139709	0.000177494	0.000707284	0.00187009	0.000883068	0.000200637	0.000137396	0.00164778	0.000951989	0.00143458	0.00035999	0.000197565	0.000592498	0.000244768	0.000200624	0.000229226	0.000835825	0.000268528	0.000127636	0.000216095	0.000216562	0.00259955	0.00210814	0.00133466	0.00118323	0.000292346	0.000829772	0.00123665	0.000273352	0.000791121	0.000861981	0.000116647	0.000256004	0.000233926	0.000234295	0.000246508	0.000758391	0.00395754	0.00285514	0.000231902
2.75	0.00185335	0.00164552	0.00132131	0.00176021	0.0024814	0.00190758	0.000414517	0.000151681	0.000135297	0.00133135	0.000127415	0.000655608	0.00097075	0.00122793	0.000157276	0.000280331	0.00157281	0.0013846	0.000821777	0.000437233	0.000139772	0.000262431	0.000335309	0.000161473	0.000249003	0.000845475	0.000245818	5.55161e-05	0.000333766	0.000440317	0.0018225	0.00358497	0.00145231	0.000588158	0.00029808	0.000700285	0.00106812	0.00055464	0.000659176	0.000462395	0.00013278	0.000290642	0.000307788	0.000215428	0.000236	0.000852341	0.00257955	0.00260798	9.84402e-05
2.875	0.00151595	0.00107401	0.00210606	0.000837695	0.00195101	0.00161028	0.00073859	0.000275532	0.000120323	0.00101119	0.000123185	0.00123816	0.00146174	0.00145017	0.000162559	0.000256624	0.00175786	0.00211969	0.00141236	0.000911525	0.000243268	0.000140014	0.000238968	0.000136332	0.000253177	0.000429823	0.00012476	5.95895e-05	0.000225932	0.000176965	0.00266841	0.00263219	0.00131785	0.000486587	0.000386213	0.000484196	0.000597233	0.000538433	0.00107847	0.000452935	8.8566e-05	0.000298563	0.000243018	0.000147282	0.000255956	0.000402726	0.00213472	0.00223719	0.000109807
3	0.00163124	0.00163256	0.00144669	0.0005417	0.00165963	0.0009431	0.000946903	0.000347175	0.000144651	0.00117156	4.28713e-05	0.00216576	0.00174198	0.00138174	0.00016715	0.00021715	0.00209309	0.00193878	0.00211577	0.000799643	0.000237073	0.000174153	0.000142475	0.000163396	0.000168744	0.000265032	0.00014499	9.75938e-05	0.000333981	0.000262342	0.000824379	0.000990353	0.00133875	0.000470469	0.000566123	0.000500433	0.000973376	0.000192686	0.00131798	0.000327275	5.65192e-05	0.000260077	0.000173483	9.30987e-05	0.000370613	0.000531764	0.00157932	0.00134167	0.000171354
3.125	0.00207854	0.00167974	0.000705325	0.00107041	0.00156257	0.00065762	0.000551967	0.000181786	0.000187179	0.00113223	0.000104196	0.00167834	0.0010417	0.00115653	9.8044e-05	0.000339146	0.00130486	0.00161896	0.00167532	0.000320855	0.000164985	0.000290938	0.000248162	0.000259509	0.000145338	0.000439258	0.000189207	0.000135466	0.000502638	0.000825768	0.00112535	0.000831574	0.00169269	0.000460884	0.000540048	0.000564861	0.000739515	0.000825546	0.000876816	0.000247293	0.000131272	0.000163478	0.000230452	0.000259935	0.0002483	0.00102922	0.00228343	0.000783251	0.000188437
3.25	0.00172808	0.00140471	0.000714655	0.00111606	0.00158689	0.00210171	0.0004593	0.000102768	0.000233047	0.00119828	0.00017017	0.000995386	0.000682667	0.0010668	0.000169576	0.000394165	0.000499657	0.00158792	0.000675833	7.68754e-05	0.00012929	0.000361236	0.000314188	0.000404672	0.000250155	0.000350775	0.000262837	0.000137203	0.000476438	0.000758172	0.00231786	0.000732017	0.00195524	0.000688596	0.000465948	0.000240131	0.000297249	0.00153026	0.000834948	0.000216168	0.000131327	0.000284778	0.000225017	0.000429102	0.000287643	0.000953591	0.00242465	0.000535828	0.000168955
3.375	0.000673772	0.00173486	0.00105318	0.00165462	0.00114131	0.00207556	0.000297306	0.000184197	0.000323552	0.00135041	0.000163125	0.000814426	0.00109414	0.00057127	0.000239494	0.00025195	0.000609129	0.00196879	0.000482429	0.000337619	0.000128488	0.00024885	0.000224348	0.000270398	0.000262542	0.000235523	0.000325171	0.000192626	0.00018239	0.00055128	0.00229887	0.000589319	0.00175569	0.00059904	0.000371042	0.000150864	0.000341497	0.000847166	0.00143255	0.000435116	8.58712e-05	0.000490864	0.0001598	0.000291777	0.000514278	0.000443811	0.00155802	0.000964356	0.000145572
3.5	0.000529096	0.00135411	0.00179802	0.00284121	0.00160316	0.00131752	0.000273106	0.000298461	0.000285817	0.001051	0.000271276	0.00102934	0.000857713	0.00056736	0.000279224	0.0001948	0.0014525	0.00179448	0.000847441	0.000617192	0.000157247	0.000229045	0.000105676	0.000106022	0.000238445	0.000229023	0.000184795	0.000192211	5.84673e-05	0.000448095	0.00141338	0.000828731	0.0013028	0.000489862	0.000250985	0.000341564	0.000490563	0.000586876	0.00120106	0.000399996	0.000102804	0.000347508	0.000166074	0.000191813	0.000263971	0.000174318	0.00165602	0.0021941	0.000175089
3.625	0.000677609	0.000637571	0.00250481	0.00155206	0.00169735	0.000939064	0.000475216	0.000249279	0.000102497	0.00114674	0.000182859	0.001009	0.000727359	0.000684806	0.000285637	0.000466564	0.00157011	0.00104626	0.00143726	0.000741358	0.000102693	0.000182726	0.00048425	0.000193991	0.000195569	0.000312197	0.000149019	8.46187e-05	0.000139675	0.000354268	0.00120465	0.000343892	0.00144151	0.000565597	0.000291989	0.000268845	0.000564043	0.000870572	0.000322638	0.000450747	0.000162974	0.000313204	0.000333018	0.000372044	9.17617e-05	0.000244448	0.00134805	0.00295408	0.000304967
3.75	0.000759264	0.000604884	0.00206208	0.000381283	0.00147883	0.00069268	0.000586672	9.7879e-05	0.0002461	0.0011579	0.00029911	0.000841409	0.000359569	0.000383035	0.00037652	0.000533149	0.000922663	0.000896648	0.00192906	0.000534224	7.57312e-05	0.000149425	0.000531596	6.93196e-05	0.000132222	0.000475436	0.000185338	0.000122621	0.000306848	0.000660281	0.00151414	0.000283698	0.00138606	0.000598658	0.000160513	0.000349693	0.000771495	0.0007627	0.000383832	0.0012404	0.000199636	0.000329403	0.00051354	0.000449181	0.000219183	0.000314708	0.00054659	0.00302519	0.000447733
3.875	0.000714268	0.00123024	0.00133559	0.000561389	0.000834128	0.000573829	0.00050193	2.92333e-05	0.000602105	0.00103217	0.000382803	0.000716594	0.000418496	0.000472769	0.000455968	0.000386765	0.000471747	0.00110402	0.00116688	0.000511602	9.47837e-05	0.000306826	0.000554827	7.48657e-05	0.000118654	0.000479825	0.000301771	9.57951e-05	0.000161758	0.000620943	0.00138469	0.000413242	0.00152172	0.000601068	0.000129742	0.000437743	0.0014616	0.00114917	0.00115156	0.00189423	0.000221681	0.000248814	0.000555798	0.000352635	0.000423809	0.000201651	0.000776984	0.00255815	0.000260064
4	0.00108271	0.00136285	0.00119684	0.00047743	0.00061373	0.00081767	0.000357633	6.56109e-05	0.000417901	0.00125153	0.000254418	0.000686203	0.000323735	0.00102134	0.000370508	0.000445663	0.000602212	0.000693982	0.000599464	0.000634266	0.000215173	0.00029315	0.000704399	9.74595e-05	0.000256397	0.000391162	0.000420446	8.52067e-05	0.000137197	0.000606245	0.00188018	0.00045941	0.000776779	0.000663614	0.000147205	0.000344691	0.00152718	0.00144577	0.000600892	0.000863448	0.000151263	0.00023656	0.000407572	0.000295747	0.000401653	0.000173903	0.00196534	0.00139037	0.000232142
4.125	0.000886376	0.000843604	0.00159671	0.00111554	0.00115974	0.00126358	0.000397959	0.000118105	0.000298747	0.000841959	0.000184068	0.00120602	0.000455453	0.00129343	0.000199795	0.000418407	0.000858508	0.00111242	0.000869746	0.000432698	0.000133949	0.000273013	0.000367871	0.000113072	0.000266285	0.000362415	0.000441242	0.000117855	0.000114017	0.000731451	0.00202128	0.000579122	0.00013683	0.00113353	0.00016465	0.000355088	0.00128393	0.00110444	0.000747744	0.000394326	0.000122275	0.000327428	0.000416322	0.000270423	0.000352747	0.000132195	0.00177831	0.00122365	0.00051447
4.25	0.000660404	0.000518294	0.00128129	0.000809546	0.00169654	0.00094378	0.00092889	0.000128849	0.000402545	0.000428963	0.000310969	0.00126209	0.000536326	0.00102718	7.09121e-05	0.000451737	0.00107174	0.00171473	0.00075847	0.000432828	8.37078e-05	0.000449016	0.00016638	0.000131024	0.000220301	0.000218202	0.000517682	0.000225131	0.000216552	0.000726917	0.00113191	0.000366023	0.000190371	0.00111436	0.000250959	0.000447042	0.00101322	0.000710624	0.000616264	0.0012419	0.000198066	0.000277252	0.000574442	0.000189367	0.000518543	0.000300125	0.000852876	0.00127264	0.00045409
4.375	0.000443787	0.000611157	0.00125582	0.000582922	0.00123609	0.000651076	0.00111448	0.000180676	0.000526093	0.000331175	0.000564878	0.000680311	0.000341948	0.000817991	0.0001719	0.000399189	0.000943629	0.00112231	0.000744908	0.000406541	8.96428e-05	0.000557417	0.000156453	0.000191324	0.000242728	0.000307634	0.000261307	0.000147347	0.000250699	0.000603032	0.000975549	0.000610693	0.000552676	0.000534283	0.000369097	0.000370139	0.000807685	0.000430993	0.000217884	0.0012961	0.000205075	0.000161256	0.000660103	0.000162298	0.000767352	0.000451122	0.00186939	0.000785827	0.000268708
4.5	0.000691022	0.000330426	0.000960042	0.000740586	0.000552604	0.000688057	0.000597628	0.000187292	0.000287782	0.000362947	0.000413079	0.000517022	0.000333749	0.00065734	0.000231754	0.000526906	0.000631205	0.000988149	0.000815333	0.000640116	0.000152757	0.00037874	0.000466931	0.000255338	0.00025626	0.000452601	8.30653e-05	0.000179962	0.000152588	0.000464306	0.000460853	0.00077253	0.00104971	0.000608658	0.000212496	0.000338773	0.000770018	0.00064793	0.000345685	0.000441	0.000136781	0.000149228	0.000460588	9.21842e-05	0.000593123	0.000480326	0.00199824	0.000618271	0.000282816
4.625	0.000595183	0.000211052	0.000880628	0.000350635	0.000600968	0.000550735	0.000221093	0.00014984	0.000125939	0.000731657	0.000148929	0.000607904	0.000533753	0.00116771	0.000116622	0.000648149	0.000667863	0.00160598	0.000830863	0.000654233	0.000186423	0.000191766	0.0007132	0.000258982	0.000327871	0.000432638	9.16519e-05	0.000293402	0.000139741	0.000425151	0.000442877	0.000527128	0.00102278	0.000536354	0.000131048	0.00038483	0.0008272	0.000706369	0.000793076	0.000257281	9.47714e-05	0.000183527	0.000204359	0.000101813	0.000400241	0.000311444	0.00114407	0.000635749	0.000184605
4.75	0.000413959	0.0004634	0.00124019	0.00015132	0.000635644	0.000595499	0.000309384	0.000178601	0.000174511	0.000510154	0.000132652	0.000436298	0.00127142	0.00102929	0.000212361	0.000567322	0.000742496	0.000978101	0.000696927	0.000599849	0.000107685	0.000346547	0.00076435	0.000324838	0.000550374	0.000408212	0.000303888	0.000310071	0.000134818	0.000515799	0.000797576	0.000300602	0.00105815	0.000362144	0.000235009	0.000329492	0.000594653	0.000708787	0.00119522	0.000294686	4.24003e-05	0.00016024	0.000334595	0.000150217	0.000382252	0.000243091	0.00117106	0.000748512	6.20649e-05
4.875	0.000386893	0.000407831	0.00148191	0.000203469	0.000545901	0.000914915	0.00048408	0.000171597	0.000227952	0.000150076	0.000190942	0.000544915	0.00131973	0.000418917	0.000250533	0.000366881	0.000626141	0.000439482	0.000501707	0.000433256	0.000107643	0.000203832	0.000581187	0.00020906	0.00072953	0.000654107	0.000540098	0.000214354	8.3963e-05	0.000729849	0.00108362	0.000480411	0.000834679	0.000279423	0.000282872	0.00026056	0.000790615	0.000955604	0.000873352	0.000179364	6.26796e-05	0.000147794	0.000507895	0.000225437	0.000297864	0.000401022	0.000836826	0.000709115	9.60713e-05
5	0.000513987	0.000248794	0.00129588	0.000127717	0.000722683	0.000852394	0.000229792	9.38517e-05	0.000156469	0.000129273	0.000203195	0.000513186	0.000606797	0.00050529	0.000193374	0.000397886	0.000387222	0.000727766	0.0012338	0.000245918	0.000154669	0.00027252	0.000551476	0.000106713	0.000374249	0.000651874	0.000494285	9.92573e-05	0.000166635	0.000585988	0.000925825	0.000763545	0.000427242	0.000157425	0.00030923	0.000287794	0.000730753	0.00062741	0.00054723	0.000240647	8.96153e-05	0.000258497	0.000564823	0.000218399	0.000493551	0.000339415	0.000286525	0.00129191	0.000245922
5.125	0.000377522	0.000366831	0.000778985	0.000352328	0.000877808	0.00084327	6.92488e-05	0.000164203	0.000301504	0.000457605	0.000200026	0.000900277	0.000487333	0.000960592	0.000470406	0.000186484	0.000233248	0.000817557	0.00127399	0.000268382	0.000144532	0.000215047	0.000547331	0.000131798	0.000120081	0.000548386	0.000289416	0.000118662	0.000194075	0.000487	0.000494977	0.00103832	0.000863215	0.00018142	0.000653542	0.000407105	0.000597437	0.000842345	0.000873189	0.000526313	6.25723e-05	0.000328458	0.000561232	0.000220349	0.000546193	0.000378867	0.00145707	0.00218372	0.000163185
5.25	0.00030456	0.0001399	0.000612249	0.000251003	0.00113368	0.0011383	0.000334694	0.000185669	0.000356018	0.00109515	0.000225069	0.000632241	0.00110626	0.000812481	0.000631157	0.000184669	0.000321767	0.000702314	0.000462417	0.00038437	9.70053e-05	0.000199582	0.000460744	0.000207776	0.000187699	0.000418475	0.000136451	0.000170897	0.000126556	0.000508624	0.000438417	0.000492031	0.000784633	0.00037481	0.00065334	0.000236096	0.000874222	0.000645886	0.00102764	0.000334047	3.6206e-05	0.000226764	0.000304535	0.000204489	0.000411852	0.000246971	0.00195557	0.00180986	7.43595e-05
5.375	0.000390607	0.000549499	0.000949683	0.000549851	0.000832747	0.00139185	0.000350798	9.41546e-05	0.000332636	0.00103821	0.000297941	0.000414173	0.000935455	0.000435863	0.000431405	0.00014917	0.000453125	0.000715552	0.000428287	0.000246376	5.14117e-05	0.000368493	0.000388876	0.000185888	0.000232896	0.000339248	0.000134938	0.000219683	8.42697e-05	0.000409997	0.000891885	0.000272706	0.000373332	0.000922407	0.000294115	0.000184579	0.000861742	0.000357302	0.000473479	9.69671e-05	4.89816e-05	0.000174617	0.00028301	0.000216683	0.000389343	0.000141751	0.00118014	0.00101004	0.000320959
5.5	0.000254208	0.000718145	0.0009364	0.000846626	0.000612814	0.000906614	0.000266102	0.000125868	0.000306081	0.000661256	0.000186982	0.000648613	0.000587777	0.000265488	0.000137888	0.000113876	0.000503377	0.000550594	0.000553669	0.000372822	6.94215e-05	0.000390838	0.000380354	0.000130528	0.00025566	0.000321456	0.000226396	8.43708e-05	0.000112536	0.000299619	0.000683118	0.000426003	0.000329465	0.00121666	0.000178223	0.000275682	0.000706863	0.000345616	0.000319082	0.000136119	0.000113695	0.000141589	0.000447829	0.000324076	0.000306272	0.000206351	0.00150217	0.000856131	0.000618435
5.625	0.000428015	0.000762951	0.000870282	0.000542191	0.000687152	0.000770591	0.000308861	0.000163913	0.000169133	0.000425022	0.000285338	0.000615053	0.000425939	0.000429703	0.000387117	0.000496402	0.000699061	0.000427092	0.000484796	0.0004345	0.000129742	0.000208056	0.00026407	0.000164638	0.000250727	0.000228783	0.000236541	0.000128508	0.000208327	0.000247602	0.000312803	0.000383655	0.000383213	0.000834668	0.000250369	0.000597746	0.000359385	0.000245399	0.000344189	0.000170436	7.92189e-05	0.000349743	0.000566183	0.000246467	0.000151671	0.000179795	0.00153783	0.000826176	0.00048108
5.75	0.00054837	0.000968098	0.000487895	0.000254971	0.000571684	0.000596726	0.000219104	0.000227755	0.000207144	0.000642611	0.00024282	0.000440364	0.000574339	0.000713113	0.000411812	0.000695984	0.000536874	0.000668129	0.000302684	0.000207885	0.000145571	0.000101412	0.000230547	0.000206935	0.000227208	0.000175863	0.000518598	0.000189704	0.000200835	0.00026727	0.000445133	0.000363739	0.000748561	0.000831877	0.000328241	0.000654973	0.000247788	0.000293276	0.000346295	0.00016138	4.08937e-05	0.000562675	0.000404284	0.000173677	0.000188896	0.000265412	0.00109063	0.000712021	0.000308108
5.875	0.000734824	0.000720612	0.000521075	0.000405323	0.000730693	0.000330376	0.000135365	0.000325499	0.000405131	0.000732914	0.000218883	0.000229005	0.000519069	0.000768509	0.000219885	0.000475356	0.00053621	0.00115577	0.000233386	0.000107202	0.000158931	8.8696e-05	0.000135587	0.000241628	0.000162192	8.58775e-05	0.000830667	0.000167147	0.00016223	0.000368572	0.000876613	0.000287324	0.000781052	0.000818931	0.000532478	0.000283428	0.000506492	0.000238225	0.000241775	0.000133607	0.000116365	0.000328317	0.000425145	0.000408276	0.000431756	0.000322675	0.000876829	0.000484436	0.000289964
6	0.000915198	0.000296298	0.000838567	0.000258616	0.0010076	0.000639244	0.00029713	0.000169703	0.000385901	0.000521864	0.000249083	0.00045967	0.000196602	0.000476538	0.000119628	0.000186953	0.000507709	0.00106614	0.00047204	0.00021721	0.000172192	0.000146956	0.000316617	0.000183767	0.00016135	0.00017967	0.000707305	0.000101589	0.000209718	0.000549879	0.000920988	0.000102209	0.000434327	0.000637656	0.000625613	6.45743e-05	0.000418331	0.000199294	0.000284498	0.000118348	0.000132963	0.000162391	0.000408442	0.000484991	0.000449857	0.00028875	0.000921578	0.000330842	0.000224491
6.125	0.000652297	0.000249318	0.00108125	0.000524203	0.00098041	0.000910724	0.000485311	0.000210459	0.00043244	0.000245368	0.000112505	0.000582611	0.000203841	0.000359543	8.34841e-05	9.32497e-05	0.000522397	0.000912065	0.000312298	0.000389049	9.92962e-05	0.000252007	0.00038181	0.000222424	0.000163391	0.000640774	0.000467665	0.000208967	0.000301532	0.000342245	0.00128468	0.000382106	0.000777988	0.000770991	0.000366236	0.000159263	0.00032216	0.000268546	0.000369585	0.000144943	0.00012232	0.000202139	0.000363635	0.000320446	0.000297244	0.000250978	0.000929666	0.000312278	0.000107619
6.25	0.000404617	0.000317978	0.0010502	0.000876073	0.000523365	0.000933488	0.000642562	0.000214313	0.000451927	0.000359579	8.71067e-05	0.000395423	0.000222023	0.000928945	0.000143262	6.89813e-05	0.000452004	0.000577063	0.000311971	0.000450069	8.91015e-05	0.000178349	0.000239265	0.000357337	0.000119494	0.000983622	0.000354788	0.000268215	0.000303548	0.000380978	0.0013506	0.000386353	0.000952357	0.00035797	0.000296325	0.000249696	0.000374993	0.000227786	0.000358835	0.000143781	7.89698e-05	0.000138131	0.000342827	0.000247332	0.000229199	0.000164652	0.0014867	0.00070172	5.36322e-05
6.375	0.000142733	0.000732418	0.00107955	0.000345932	0.000324136	0.000788446	0.000525923	0.000340875	0.000340364	0.000519288	9.81295e-05	0.000308203	0.000188808	0.00112186	0.000183261	0.000117782	0.000278061	0.000304104	0.000438249	0.000342866	0.000230394	0.00025719	0.000238116	0.000367562	0.000211237	0.000824729	0.000460572	0.000395913	0.000144799	0.000705209	0.000732419	0.000254143	0.000527716	0.00032413	0.000306701	0.000159291	0.000500128	0.000315017	0.000392938	0.000144164	5.61439e-05	0.000268917	0.000223887	0.000324654	0.000360702	0.000132026	0.00151497	0.000749237	0.000123391
6.5	0.000257459	0.000767819	0.000554526	0.000179373	0.000440223	0.000791477	0.000459542	0.000417243	0.000242918	0.000838279	6.05202e-05	0.0005226	0.00022467	0.000799241	0.000201336	0.000247385	0.000580842	0.000381466	0.000522995	0.00038208	0.000448954	0.000368521	0.000816011	0.000275802	0.000214272	0.000509683	0.00035276	0.000270853	8.60833e-05	0.000332702	0.00050517	0.000416766	0.000441103	0.000333238	0.000174958	0.000191876	0.000530398	0.00024256	0.000609545	0.0001733	5.99514e-05	0.000113206	0.000173934	0.000383445	0.000219305	0.000174221	0.000680045	0.000319415	6.68142e-05
6.625	0.00049594	0.000397217	0.000543387	0.000238766	0.000260783	0.00165745	0.000651024	0.000162095	0.000138915	0.000845115	8.64247e-05	0.000718918	0.000203081	0.000595476	0.000225016	0.000288018	0.000898774	0.000310475	0.000257438	0.000217927	0.000567022	0.000274713	0.00126216	0.000262195	0.000126113	0.000311524	0.000332239	8.66203e-05	0.000213116	5.85373e-05	0.000679777	0.000522663	0.000511363	0.00059387	0.000103903	0.000187179	0.000461053	0.000112778	0.000452698	0.000215808	0.000100689	0.000119412	0.000335148	0.000400015	0.000108315	0.000200239	0.000308404	0.000452892	9.7545e-05
6.75	0.000690163	0.000102799	0.000379836	0.000225784	0.000155979	0.00170636	0.000691934	0.000224384	6.75935e-05	0.000795035	0.000268048	0.000516649	0.000182301	0.000452811	0.000283979	0.000181203	0.000976412	0.00053212	0.000285033	0.000256929	0.000512026	0.000239268	0.000748444	0.000266815	0.000280383	0.000464769	0.000290252	3.62667e-05	0.000244706	0.000172125	0.00037249	0.000571671	0.000433082	0.00045764	0.000158621	0.000142993	0.000405865	0.000366322	0.000353141	0.00021165	0.00011128	0.000218	0.000495899	0.000327837	0.000122296	0.000329397	0.000379761	0.000599371	0.000253247
6.875	0.000428949	0.000622029	0.000718853	0.000254469	0.000133611	0.00120798	0.000450646	0.00044776	0.000118162	0.000635667	0.000314642	0.000455263	0.000250091	0.00076398	0.000266597	0.0002481	0.000739542	0.000742853	0.000362379	0.000555321	0.000377949	0.000196082	0.000327159	0.000283031	0.00068366	0.000577873	0.000304127	8.37005e-05	0.00010259	0.000256768	0.000358775	0.000591105	0.000501413	0.00036706	0.000336753	0.000484282	0.000314954	0.00023803	0.000330887	0.000288991	0.000106988	0.000210703	0.000443843	0.000319575	0.000187333	0.000375097	0.000511239	0.000283442	0.000310271
7	0.000166903	0.000901512	0.000856203	0.000394057	0.000119412	0.000773029	0.000524255	0.000351266	0.000153886	0.000596287	0.000193945	0.000432167	0.000247249	0.000615086	0.000179433	0.000403904	0.000298983	0.000818597	0.000257126	0.000487156	0.0003332	0.0002244	0.000664463	0.000370624	0.000723311	0.000424673	0.000212588	0.000147727	8.63971e-05	0.000189242	0.000873598	0.000525775	0.00036628	0.000514172	0.000251557	0.000624777	0.000275324	0.000130724	0.000255486	0.000406805	4.51838e-05	0.00017023	0.000210293	0.000394927	0.000392657	0.000199012	0.000338678	0.00033724	0.000284113
7.125	0.000491381	0.000402985	0.000552414	0.000588239	0.000138083	0.000362831	0.000616004	0.000255197	0.00016278	0.000384523	0.000136426	0.000349751	0.000248215	0.000366112	0.000181637	0.000226213	0.000388023	0.000484406	0.000357154	0.000231271	0.00016382	0.000302807	0.000646517	0.00042621	0.000338862	0.000367965	0.000223713	0.000172504	0.000125829	0.000102276	0.000414028	0.000356712	0.000234081	0.000492877	0.000161365	0.000384654	0.0002209	0.000186559	0.000292632	0.000508304	0.000120526	0.000193338	0.000132502	0.000351506	0.000508721	0.00011284	0.000388423	0.000660655	0.000230275
7.25	0.00051453	0.000205508	0.000721997	0.000584137	0.000316195	0.000406054	0.000516286	0.000333768	0.000182084	0.000223614	9.41772e-05	0.000321283	0.00040489	0.00051161	0.000273223	0.000183429	0.000609273	0.000130725	0.000324846	0.000234556	0.000226614	0.000170832	0.000643891	0.000306412	6.24584e-05	0.000187402	0.000281422	0.000132197	6.54438e-05	0.000125856	0.000173073	0.000157227	0.000204115	0.000517049	0.000213858	0.000193682	0.000231743	0.00033952	0.000223879	0.00036493	0.000174018	0.000211892	0.000281281	0.000287033	0.000384124	0.000116795	0.000403659	0.000954115	0.000190322
7.375	0.000232814	0.000264708	0.000618251	0.000304342	0.000425575	0.000543364	0.00061845	0.000298551	0.000104251	0.000199168	0.000189537	0.000657599	0.000303395	0.00031241	0.000291179	0.000210988	0.000564052	0.00018092	0.000202853	0.000532868	0.000327019	0.000160452	0.00055388	0.000173015	0.000160251	0.000215449	0.000215047	6.9808e-05	8.20533e-05	0.000116258	0.000896008	0.000443461	0.000295786	0.000465928	0.000169962	0.000220258	0.000267487	0.000319957	0.00049007	0.000339967	0.000159086	0.000149002	0.000289544	0.000169207	0.000235989	4.22549e-05	0.000419412	0.000827135	0.000189164
7.5	0.000146504	0.000214287	0.000476261	0.000138187	0.000246875	0.000275005	0.000898505	0.000629072	9.70738e-05	0.000153391	0.000237353	0.000767589	0.000294276	0.000380881	0.000211731	0.000136516	0.00046204	0.000225648	0.000174571	0.000586334	0.000365313	0.000247977	0.000273682	0.000108696	0.000149083	0.000286882	0.000135111	2.00882e-05	4.03378e-05	0.000236104	0.000976976	0.000687783	0.000495183	0.000292711	0.000212929	0.000230045	0.000260695	7.6851e-05	0.000528927	0.00034489	0.000125334	9.15723e-05	0.000167672	7.89164e-05	0.000303605	4.95734e-05	0.000358598	0.000595765	0.000154356
7.625	0.000262214	0.000206921	0.000576428	0.000221339	0.000123063	0.000278647	0.000733191	0.000662275	0.000341745	0.000274053	0.000242497	0.000420283	0.000410641	0.000801193	0.000196489	0.000210924	0.000486123	0.000537975	0.000317742	0.00031333	0.000295702	0.000259666	0.000132307	7.34498e-05	0.00022527	0.000373456	0.000169485	8.54483e-05	7.59307e-05	0.000500614	0.000668766	0.000526064	0.00056655	0.000194195	0.000415521	0.000158367	0.000274782	0.000116679	0.000500632	0.000131837	0.000125933	0.00017587	8.57651e-05	9.31988e-05	0.00023763	5.05648e-05	0.000235672	0.000363905	8.14546e-05
7.75	0.000307468	0.000207618	0.000818933	0.000402374	0.000265377	0.000399118	0.000290527	0.00041565	0.000329263	0.000255457	0.000162012	0.000342987	0.000339254	0.000830764	0.000185421	0.000155147	0.000460108	0.000489573	0.000309957	0.000267708	0.000238917	0.000217005	8.77368e-05	7.37135e-05	0.000313777	0.000264523	0.000211559	0.000210185	0.000186421	0.000475985	0.000462187	0.000250608	0.000233344	0.000212394	0.0003046	9.87189e-05	0.000296478	0.000256169	0.000396326	7.76627e-05	0.000135578	0.000198823	0.000142681	0.000183389	0.000164528	8.16772e-05	0.000282178	0.000298411	7.69327e-05
7.875	0.000389507	0.000182945	0.000615948	0.000318844	0.000606998	0.000361451	0.000660925	0.000357461	0.000201888	0.000281304	7.87419e-05	0.000507049	0.000391134	0.000545599	8.08656e-05	8.64507e-05	0.000432234	0.000478811	0.000285462	0.000574016	0.000208591	0.000184255	0.0002131	0.000153397	0.000226398	5.26596e-05	0.000278176	0.000123221	0.000304516	0.000451464	0.000362278	0.000109218	0.000170948	0.000174319	0.000185585	0.000109308	0.000196435	0.000210077	0.000310606	0.000105282	0.000103115	0.000120054	0.000272044	8.43324e-05	8.89756e-05	0.000108295	0.00022798	0.000402727	8.12726e-05
8	0.000289169	0.00037273	0.000192297	0.000194924	0.000431642	0.000189446	0.000656854	0.000299117	0.000170737	0.000229995	8.5847e-05	0.000441397	0.000286413	0.000399043	5.89671e-05	0.00015081	0.000526304	0.00054434	0.000337117	0.000581237	0.000348983	0.000104614	0.000272111	0.000358763	0.000100177	0.000104038	0.000334793	7.66827e-05	0.000266206	0.000288562	0.000500038	0.000179847	0.000554725	0.000146136	0.000127382	0.000100714	0.000221649	0.000263	0.000470167	0.000102778	8.35624e-05	9.3367e-05	0.000214007	3.55877e-05	8.33078e-05	0.000161077	0.000155682	0.000476474	0.000132566
8.125	0.000348603	0.000603751	0.00022309	0.000288881	0.00032123	0.000134299	0.000205493	0.000176339	0.000241396	0.000182066	8.76993e-05	0.000609033	0.0002212	0.000291109	7.34073e-05	0.000147493	0.000395084	0.000452033	0.000169179	0.00036835	0.000426636	0.000106029	0.000250013	0.000395621	0.000221872	0.000210947	0.000486522	0.000119797	9.3223e-05	0.000144678	0.000404906	0.000367563	0.000635203	0.00019372	0.000237192	2.95203e-05	0.000569367	0.000265473	0.000619701	0.000129476	5.65913e-05	7.40088e-05	0.000256875	5.77918e-05	4.53232e-05	0.000153864	0.00055509	0.000512448	0.00019903
8.25	0.000204868	0.000434668	0.000310869	0.000283078	0.00038477	5.38702e-05	7.82951e-05	0.000142127	0.000222416	0.000138632	8.56119e-05	0.000698076	0.000212997	0.000627265	5.80791e-05	0.000165649	0.000212877	0.000270945	0.000158201	0.000215521	0.000192109	0.000210655	0.000255731	0.00024141	0.000277371	0.000177907	0.000332817	8.41573e-05	7.63354e-05	0.00010859	0.000218334	0.000448404	0.000690819	0.000163599	0.000325534	5.25636e-05	0.00041265	0.000442222	0.000671166	0.000217129	3.9441e-05	3.68307e-05	0.000322359	0.000124941	5.70277e-05	0.000112958	0.000837225	0.000264362	0.000155518
8.375	0.000263462	0.000323533	0.000616643	0.000149011	0.000262255	0.000271269	0.000297399	0.000198973	0.000214523	0.000203499	9.46367e-05	0.000480108	0.000138606	0.000869917	0.000126211	0.000126327	0.000198757	0.000226351	0.000263165	0.000101592	0.000111624	0.000241184	0.000247094	0.000174578	0.000149899	0.000119373	0.000281222	6.1682e-05	0.000227155	0.000113945	0.000280395	0.000323197	0.000629193	0.000148494	0.000322962	6.8897e-05	6.31685e-05	0.000515343	0.000490839	0.000230617	2.4275e-05	0.000101153	0.00028186	8.19224e-05	7.27753e-05	6.29053e-05	0.000515191	0.000219685	0.000110571
8.5	0.00051029	0.000119829	0.000847213	0.000118217	0.00012367	0.000215817	0.000325084	0.000200025	0.000161805	0.000217677	7.77991e-05	0.000262093	0.000112954	0.000874771	0.000110786	0.00017412	0.000398759	0.000149444	0.000275534	0.000113728	8.8444e-05	0.000158733	0.000252317	0.000172092	9.4142e-05	6.62946e-05	0.000328851	9.43055e-05	0.000327234	0.000108692	0.000267621	0.000196683	0.000420039	0.000160215	0.000219815	5.10935e-05	7.53813e-05	0.000338771	0.000156545	0.000196242	4.91716e-05	0.000158343	0.000234848	7.33292e-05	8.6274e-05	0.000104042	0.000356932	0.00035439	9.9873e-05
8.625	0.000491016	8.71084e-05	0.000610371	0.00018645	0.00019076	0.000175672	0.000133929	0.000225292	0.000131478	0.000158427	7.38754e-05	0.000176233	0.000105015	0.000600281	3.39927e-05	0.000149575	0.000460195	0.00021893	0.000330017	6.07432e-05	0.000148099	8.09019e-05	0.000149321	0.000204286	0.00013561	8.49233e-05	0.000257723	8.97043e-05	0.000244495	0.000146878	0.00024784	0.000219403	0.000239152	0.00013983	0.000260898	0.000111177	0.000192889	0.000268757	0.00016539	0.000163466	0.000102715	0.000126061	0.000209366	0.000145787	9.33969e-05	0.000175456	0.000473411	0.000512577	7.50259e-05
8.75	0.000164087	0.000154772	0.000438357	0.000183027	0.000387255	0.000165456	0.000216019	0.000237185	8.25283e-05	0.000164894	0.000177977	0.000172839	0.000190312	0.000288078	3.20317e-05	9.82107e-05	0.000313973	0.000351703	0.000338461	5.31951e-05	0.000176707	8.30022e-05	0.000140583	0.000201122	0.000140137	9.92578e-05	0.000175443	6.52977e-05	0.000130875	0.000147895	0.000167164	0.000270448	0.000190108	0.000104139	0.000256924	0.000131801	0.00022179	0.000267194	0.000211245	0.000165673	0.000104953	0.000154547	0.000155182	0.000131024	4.8061e-05	0.000133657	0.000535097	0.000418963	0.000109924
8.875	0.000179053	0.00016937	0.000479058	0.000116334	0.000297504	0.000470158	0.000180717	0.000265354	0.000109195	0.000115007	0.000168101	0.000195941	0.000167023	0.000219574	4.49115e-05	0.000109246	0.000306245	0.000515258	0.000432823	0.000176904	0.000139533	6.95491e-05	0.000142746	0.000161793	0.000113896	0.000103354	7.87681e-05	5.53377e-05	4.7867e-05	0.000258981	0.000191823	0.000172106	0.000127672	0.000197535	0.000138085	0.000105958	0.000167169	0.00029761	0.000232788	0.000176155	0.000102006	0.000180873	9.9592e-05	9.35157e-05	0.000103475	0.000113562	0.000316753	0.000247406	0.000142171
9	0.00021527	0.000241959	0.000378504	0.000104526	0.00016128	0.000659127	7.03085e-05	0.000202767	0.000282671	0.000161003	6.3381e-05	0.000301715	0.000150624	0.000187509	3.71241e-05	9.9703e-05	0.000331759	0.000503561	0.000446678	0.00022563	7.63072e-05	0.000132858	0.000260606	6.17188e-05	7.00454e-05	0.000111119	0.000116119	5.1538e-05	3.30961e-05	0.000291948	0.000307315	0.00013078	0.000118074	0.000389536	4.81113e-05	6.57848e-05	0.000272637	0.000336171	0.000221837	0.000135105	8.13391e-05	0.000143762	6.67304e-05	6.05582e-05	0.000175375	0.000112865	0.000357228	0.000284614	0.000114401
9.125	0.000174967	0.000339747	0.000310592	6.10696e-05	0.000131347	0.000479464	9.33069e-05	0.000116909	0.000194992	0.000241019	6.16224e-05	0.000215772	0.00020816	0.000137312	5.86712e-05	0.000114179	0.000389946	0.000309436	0.000358728	0.000152366	5.33506e-05	0.000145983	0.000278781	7.75295e-05	6.99531e-05	0.000118476	0.00019538	3.18457e-05	5.06742e-05	0.000223494	0.000363213	0.00019098	0.000275321	0.000321486	7.39779e-05	4.98793e-05	0.000498512	0.000332132	0.000357685	0.000106002	3.01345e-05	0.000110354	6.9112e-05	3.51718e-05	0.000140447	0.000177356	0.000339605	0.000324929	0.000163861
9.25	0.000107521	0.000465905	0.000431717	0.000129794	3.89712e-05	0.000261696	0.000211734	0.00010105	0.00014408	0.000254666	4.09458e-05	0.000171634	9.0891e-05	9.71473e-05	0.000103187	0.000182509	0.000340129	0.0002109	0.000189764	7.55499e-05	7.48422e-05	4.65132e-05	0.000190354	9.61349e-05	6.24928e-05	0.000142078	0.000153989	2.78493e-05	8.00606e-05	0.000209221	0.000318209	0.000202925	0.000287721	0.000197918	0.000140487	0.00014511	0.000321932	0.000253237	0.000459942	8.37223e-05	6.02541e-05	7.81941e-05	5.26851e-05	0.000112844	8.5052e-05	0.000206515	0.00018932	0.000519342	8.78943e-05
9.375	8.45791e-05	0.000363493	0.000308056	0.000116649	6.87267e-05	0.000103466	0.000262864	0.000122766	0.000199897	0.000291883	6.10518e-05	0.00027238	2.5974e-05	8.80525e-05	0.00011608	0.00019786	0.000203755	0.000190295	0.000231042	9.76509e-05	8.21713e-05	3.22785e-05	0.000304604	0.000116759	7.30689e-05	0.000210433	0.00011382	2.66732e-05	8.64291e-05	7.18515e-05	0.000223828	0.000188178	0.000220952	0.00012548	0.000107488	0.000139312	5.73207e-05	0.000357819	0.000449767	5.58719e-05	5.73582e-05	8.22056e-05	7.58262e-05	0.000102588	9.36272e-05	0.000171402	0.000241087	0.000452422	4.50002e-05
9.5	0.00015794	0.000232046	0.000516027	9.19524e-05	0.000140753	7.99379e-05	0.000173823	0.000103563	0.000339897	0.000216902	7.72125e-05	0.000175024	0.00012658	0.000215582	9.40884e-05	0.000131047	0.000153379	0.000143582	0.000130744	0.000151888	9.32742e-05	5.05088e-05	0.000382778	0.000107423	6.22e-05	0.000249871	0.000157847	2.73559e-05	9.00524e-05	0.000173227	0.000249495	0.000137226	0.000217458	0.000101836	0.000105259	5.69875e-05	8.39166e-05	0.000260264	0.000447455	0.000193884	4.90069e-05	0.000112266	7.50383e-05	0.000108571	9.46156e-05	0.000125793	0.000218489	0.000265145	9.88694e-05
9.625	0.000144371	0.000215963	0.000516803	0.000268809	0.000291359	0.00016501	0.000230858	6.13824e-05	0.000370791	0.000183766	5.03251e-05	0.000142487	0.000281656	0.000234579	7.56912e-05	7.04728e-05	0.000145957	0.000176274	0.000114337	0.000172625	0.000148727	8.55305e-05	0.00020638	0.000106952	7.17818e-05	0.00014298	0.00016788	4.09954e-05	8.90662e-05	0.000194527	0.000412416	0.000194363	9.45393e-05	0.000142885	5.47353e-05	3.40273e-05	0.000119548	0.000146901	0.000576605	0.000317223	6.28791e-05	0.000113119	5.48482e-05	0.00011994	8.92562e-05	9.27516e-05	0.000277681	0.000140866	6.15872e-05
9.75	5.86442e-05	0.000279384	0.000185848	0.00027891	0.000329626	0.000335278	0.000151346	3.86005e-05	0.000249658	0.000153494	7.64667e-05	0.00011393	0.000241904	7.913e-05	3.52677e-05	3.34496e-05	0.000158971	0.000257899	0.000136156	0.00017465	0.00016638	9.16764e-05	0.000205271	9.99713e-05	7.1947e-05	7.0717e-05	7.49224e-05	4.6533e-05	4.44173e-05	0.000235014	0.000333319	0.000229691	0.000209952	9.30652e-05	4.5775e-05	6.42315e-05	0.000103202	0.000162351	0.000648428	0.000251041	8.34171e-05	8.13255e-05	0.000117488	4.3906e-05	6.45966e-05	0.000124748	0.000213739	0.000107659	2.78486e-05
9.875	0.000147091	0.00036933	0.000238209	0.000111435	0.0004331	0.000276879	0.000112782	5.93945e-05	0.000203321	0.000102608	7.77862e-05	6.78963e-05	0.000129481	0.000160895	3.32059e-05	5.71529e-05	0.000200274	0.00045805	4.35729e-05	0.00018335	0.000151186	6.17761e-05	0.000136339	0.000141164	8.37066e-05	0.000123101	3.08575e-05	6.94005e-05	3.12413e-05	0.000364273	0.000279241	0.000219484	0.000341608	0.00014325	4.43483e-05	7.97573e-05	6.90615e-05	0.000119047	0.000221166	0.000124078	7.28856e-05	8.07696e-05	0.000161871	2.09991e-05	7.89018e-05	8.50117e-05	0.000184759	0.000135917	6.16701e-05
10	9.36647e-05	0.000394698	0.000460219	7.87321e-05	0.000434501	0.000136086	0.000139451	6.40452e-05	7.74102e-05	9.26685e-05	3.94873e-05	0.000114966	9.91532e-05	0.000352408	5.36591e-05	0.000103446	0.000147404	0.000360307	9.88047e-05	0.00012936	7.77498e-05	4.07189e-05	0.000169124	0.000178611	5.14422e-05	0.000266401	6.06524e-05	6.8248e-05	3.29321e-05	0.000282991	0.00035227	0.000117049	0.000237774	0.000211632	6.87224e-05	6.4489e-05	0.000219209	7.86254e-05	3.50709e-05	7.38827e-05	7.07479e-05	0.000100215	9.39386e-05	4.74701e-05	7.92435e-05	7.34306e-05	0.000260978	0.000183153	8.9111e-05
10.125	0.000100566	0.000271834	0.000477528	0.00014357	0.000224228	0.000115407	0.000142205	7.37824e-05	9.66119e-05	0.000239232	3.84648e-05	0.000222353	0.000194044	0.00024648	9.49481e-05	0.000134118	8.41683e-05	0.000168687	0.000176523	0.000137686	4.04859e-05	2.46637e-05	0.000220211	0.000176107	2.36315e-05	0.000191313	0.000120802	4.12804e-05	8.31114e-05	0.000230796	0.000351022	6.90961e-05	0.000163203	0.000250395	9.73416e-05	8.01471e-05	0.000260626	0.000122135	7.46247e-05	9.21094e-05	7.72224e-05	9.21707e-05	5.1268e-05	7.98917e-05	7.36498e-05	6.04253e-05	0.000280908	5.9615e-05	5.66416e-05
10.25	0.000189494	0.00015689	0.000380294	0.000176704	0.000215711	9.66694e-05	0.000190382	5.21253e-05	0.000138459	0.000394315	4.66474e-05	0.000196605	0.000166686	0.000157765	4.97558e-05	6.71109e-05	0.000172657	0.000250012	0.000159848	0.00010938	5.47693e-05	4.49775e-05	0.00013916	0.000153385	3.31075e-05	6.80016e-05	0.000140946	2.12224e-05	0.000140164	0.000109227	0.000250549	8.66764e-05	0.000109024	0.000180068	0.000142798	2.7053e-05	0.000210022	0.000187464	4.96356e-05	6.02996e-05	7.45529e-05	6.61858e-05	5.67529e-05	7.4435e-05	7.62148e-05	4.35168e-05	0.000368545	0.000146491	5.36702e-05
10.375	8.72527e-05	0.000228978	0.000344589	0.000103946	0.000164752	0.000130675	0.00014222	3.97357e-05	0.000129434	0.000331913	8.65454e-05	0.000139132	0.000145476	0.000110788	3.69105e-05	2.58951e-05	0.000137801	0.000209924	0.000199736	8.93542e-05	8.97284e-05	8.26688e-05	0.00015264	0.000107979	4.22442e-05	9.53014e-05	8.24659e-05	3.00241e-05	0.000130265	7.28678e-05	0.000377588	0.000112682	0.000176037	0.000140139	0.000168792	6.84605e-05	0.000158733	0.000139509	0.000204356	6.28283e-05	4.94496e-05	4.99015e-05	6.74272e-05	7.23294e-05	8.43468e-05	3.57942e-05	0.000346421	0.000290045	5.52684e-05
10.5	4.38435e-05	0.00018781	0.00023608	7.68007e-05	0.000163095	0.000247183	0.000114962	6.21111e-05	9.88765e-05	0.000219012	6.68787e-05	9.46305e-05	0.000215576	0.000251043	4.73757e-05	6.57994e-05	0.000104462	0.00015383	0.000161542	0.000222268	5.60701e-05	0.0001432	0.000136302	7.64066e-05	6.56957e-05	0.000210062	5.28e-05	5.76417e-05	9.4868e-05	0.000105868	0.000825739	0.000117095	0.000194569	0.000111427	0.000158227	0.000154098	0.000169404	7.19217e-05	0.000219546	9.31684e-05	1.64449e-05	3.30281e-05	4.21005e-05	6.71756e-05	7.78728e-05	5.00258e-05	0.000203666	0.000195859	4.63826e-05
10.625	0.000151829	0.000132529	0.000341656	0.000195795	0.000178339	0.000213312	0.00023183	5.6694e-05	7.94592e-05	0.000227991	3.79631e-05	7.81785e-05	0.000256596	0.000476808	2.24428e-05	0.00013133	0.00018322	0.000128273	8.88955e-05	0.000348583	3.16421e-05	0.000185563	0.000163944	5.33493e-05	8.24706e-05	0.000176422	3.50224e-05	6.71073e-05	5.80664e-05	7.37483e-05	0.0010782	0.000169181	0.000182106	0.000118942	0.000136956	0.00018459	0.000157252	0.000117173	9.28557e-05	0.000118249	9.209e-06	3.93432e-05	3.93707e-05	6.28646e-05	5.90608e-05	9.51426e-05	0.000285663	8.60489e-05	5.02698e-05
10.75	0.00025812	9.97951e-05	0.000399646	0.000306792	0.00014836	0.000199961	0.000339243	4.22119e-05	0.000118989	0.000119078	2.80234e-05	7.19621e-05	0.0001576	0.000548064	2.2684e-05	0.000147916	0.000164581	0.000164721	6.33359e-05	0.000392597	2.80594e-05	0.000129857	0.00019437	5.75019e-05	5.08307e-05	0.000136297	3.95004e-05	5.2237e-05	4.8064e-05	6.48164e-05	0.000842709	0.000219864	0.00010713	0.00015393	0.000149342	0.00014996	7.27512e-05	0.000246989	0.000115852	0.000105364	1.6715e-05	4.58289e-05	3.67617e-05	8.32993e-05	6.3723e-05	0.000107301	0.000359599	0.000149139	9.87009e-05
10.875	0.000210456	0.000170283	0.000204258	0.000253574	0.000186859	0.000258305	0.000244418	4.62023e-05	0.000130815	0.000114059	5.57787e-05	0.000104906	9.39022e-05	0.000346959	4.88714e-05	0.000184162	0.000165856	0.000104494	6.04691e-05	0.000459897	5.16347e-05	5.0161e-05	0.000122373	3.78341e-05	4.17956e-05	0.000258994	8.68333e-05	4.12931e-05	5.66131e-05	0.000100653	0.000534598	0.000191155	7.85148e-05	0.000198848	0.000141006	7.4956e-05	0.000107423	0.000330913	0.000148286	7.28775e-05	2.81411e-05	6.80677e-05	5.08139e-05	8.92788e-05	8.94392e-05	9.06118e-05	0.000473876	0.00022617	0.000112986
11	0.000256791	0.000298249	0.000125619	0.000139187	0.000216186	0.000392534	0.00014181	6.50041e-05	0.000138497	0.000112673	3.6508e-05	0.00017519	3.62278e-05	0.000290396	9.38607e-05	0.000182814	0.000273656	0.000154736	0.000185816	0.000397302	5.4236e-05	2.78911e-05	0.000163089	2.34905e-05	3.12981e-05	0.000440885	0.000101886	4.2383e-05	6.08294e-05	8.89654e-05	0.000459047	0.000189149	0.000163773	0.000216584	0.000127092	7.34762e-05	0.00023914	0.00022721	0.000126586	6.35941e-05	2.32497e-05	5.44041e-05	6.26728e-05	6.27117e-05	0.000106954	8.07892e-05	0.000525548	0.000184743	8.38386e-05
11.125	0.000217176	0.000295152	0.000257095	0.000103207	0.000117315	0.000323321	9.13159e-05	5.5169e-05	0.000169696	0.000102122	3.56871e-05	0.000251436	6.97221e-05	0.00025063	8.96508e-05	0.000137355	0.000371043	0.000140851	0.000205486	0.000198185	6.48756e-05	4.65674e-05	0.00022688	3.75625e-05	4.12672e-05	0.000314294	0.000106957	4.42668e-05	7.50709e-05	0.000124659	0.000429675	0.000199678	0.000187424	0.000174938	0.000144435	6.4473e-05	0.000298175	0.000113974	0.000119387	6.33062e-05	3.21301e-05	3.69683e-05	5.64093e-05	2.57392e-05	9.20257e-05	6.45529e-05	0.000287315	0.000204279	5.80508e-05
11.25	0.00010464	0.000225942	0.000250226	0.00010176	6.92033e-05	0.000293611	8.11947e-05	8.70314e-05	9.87466e-05	7.73624e-05	1.73928e-05	0.00023721	7.08826e-05	0.000196654	6.55583e-05	0.000139713	0.000525693	0.000108874	0.000140366	0.000143633	8.71926e-05	0.000104675	0.000369374	0.000104419	4.66948e-05	0.000114847	7.51823e-05	1.90505e-05	4.355e-05	0.000185381	0.000415499	0.000251266	0.000297659	0.000132891	0.000240359	2.79181e-05	0.000311472	0.000167204	9.84924e-05	9.69046e-05	5.75995e-05	4.38676e-05	7.38242e-05	5.21738e-05	0.00011439	5.5804e-05	0.00010694	0.000212302	7.13894e-05
11.375	7.6629e-05	0.000341272	0.000343212	0.000143115	0.000124968	0.00054555	8.53576e-05	0.000115993	7.34164e-05	0.000186925	6.56041e-05	0.000210156	5.83752e-05	0.000231159	9.25785e-05	0.000144116	0.000481474	0.000165374	0.000250162	0.000149239	5.95558e-05	8.85688e-05	0.000255212	0.000126585	5.21606e-05	0.000180516	4.89414e-05	2.05271e-05	2.20996e-05	0.000124091	0.00032119	0.000228913	0.000482906	7.18235e-05	0.000262853	3.12765e-05	0.000290814	0.000109281	9.22682e-05	0.000123344	7.02672e-05	5.24434e-05	0.000102779	5.05455e-05	8.99003e-05	5.77438e-05	8.97057e-05	0.000176327	8.67906e-05
11.5	0.000163341	0.000485312	0.000772974	0.00013814	0.000136381	0.000663098	0.000103135	8.71061e-05	8.28979e-05	0.000246801	0.000101592	0.000210314	8.27639e-05	0.000379337	8.87169e-05	8.5562e-05	0.000181797	0.000278933	0.000375963	0.000161853	3.27048e-05	5.37786e-05	7.10863e-05	0.000132831	7.3386e-05	0.000309131	5.51491e-05	2.07313e-05	2.72868e-05	9.79206e-05	0.00019549	0.000125201	0.000503535	5.4035e-05	0.00010461	3.82576e-05	0.000241973	3.73094e-05	7.87971e-05	0.000135443	5.616e-05	6.97215e-05	5.19166e-05	5.93975e-05	0.000124344	4.33328e-05	0.000129202	0.000221542	9.81916e-05
11.625	0.000221218	0.000435029	0.00081005	0.000146193	0.000149473	0.00039103	0.000123742	3.81313e-05	6.34917e-05	0.000133774	7.81493e-05	0.0002932	7.89661e-05	0.00048111	5.3017e-05	5.48391e-05	6.71367e-05	0.000504312	0.000221743	0.000107483	5.08917e-05	0.000125007	0.00010318	0.0001205	7.4134e-05	0.000180064	4.02659e-05	4.15849e-05	1.71113e-05	7.82551e-05	0.000119904	7.83608e-05	0.000304581	5.70502e-05	6.92907e-05	5.16926e-05	0.000112633	0.000125247	0.00013469	0.000132058	1.75563e-05	8.03564e-05	0.000116165	5.43374e-05	0.000155591	9.29761e-05	0.000127247	0.000145295	0.00011391
11.75	0.000213018	0.000387346	0.000440647	0.000185666	0.000148318	0.000236089	9.42908e-05	3.5995e-05	9.42811e-05	0.000225361	5.24302e-05	0.000182234	2.57407e-05	0.000386856	7.16956e-05	8.57884e-05	0.000117951	0.00069716	7.48621e-05	7.71213e-05	3.78566e-05	6.88799e-05	0.000206134	0.000146065	4.25588e-05	3.6104e-05	4.32203e-05	5.48655e-05	1.54604e-05	0.000128407	6.64477e-05	0.000102011	0.000200266	0.000101258	8.36667e-05	4.29197e-05	2.79867e-05	0.000118621	0.00022944	0.000119616	3.76503e-05	6.78112e-05	0.000251131	4.18835e-05	0.000115405	0.000133372	7.81661e-05	7.6762e-05	9.09977e-05
11.875	0.000174742	0.000347917	2.6973e-05	0.00012592	0.000118471	0.000213486	6.11775e-05	4.80435e-05	0.000148966	0.000285722	3.77888e-05	8.5347e-05	2.77458e-05	0.000242007	5.48565e-05	0.000132678	0.000130927	0.000550409	0.000125317	0.000104603	5.85492e-05	5.31745e-05	0.000252407	0.000115056	2.44454e-05	3.03106e-05	5.65919e-05	5.18091e-05	2.20467e-05	0.00017798	0.000163509	0.000128468	0.000232474	6.91995e-05	6.08327e-05	5.66928e-05	9.81186e-05	8.36919e-05	0.000232004	9.37723e-05	5.84705e-05	8.2094e-05	0.000160539	7.39589e-05	9.04591e-05	0.000139174	0.000180351	0.000202564	7.80689e-05
12	9.7671e-05	0.000315421	0.000125207	7.08891e-05	0.000111024	0.000377331	8.5569e-05	2.73471e-05	0.000139623	0.000130125	4.08403e-05	0.000106979	0.000106896	0.000173815	3.1557e-05	5.91574e-05	0.000249057	0.000586777	0.000135096	9.51158e-05	7.607e-05	5.98727e-05	0.000140869	7.0191e-05	5.83917e-05	7.29537e-05	8.09826e-05	2.57119e-05	3.70693e-05	0.000141726	0.000163279	0.000157677	0.000232001	4.91597e-05	7.57974e-05	7.19632e-05	0.000115868	7.23997e-05	0.000198042	8.70412e-05	3.73882e-05	0.000135553	7.99683e-05	0.000125155	4.24871e-05	9.24966e-05	0.000410607	0.00018385	8.53276e-05
12.125	4.6873e-05	0.000341692	0.000310066	0.000110771	0.000154356	0.000600249	9.4034e-05	4.04761e-05	0.000111492	0.000254912	5.6615e-05	0.000138473	0.000187486	0.000139998	3.91834e-05	5.17921e-05	0.000400057	0.000633358	0.000104774	6.46808e-05	7.33769e-05	5.11514e-05	0.000101425	3.96205e-05	8.70958e-05	0.000109735	0.000172837	3.67392e-05	5.55034e-05	0.000175047	0.000104626	0.000122317	0.000214589	8.3012e-05	9.09488e-05	4.52105e-05	0.000122116	0.000110318	0.000185735	5.89596e-05	3.25512e-05	0.000117121	9.52521e-05	0.000101333	6.13325e-05	6.76946e-05	0.000293712	0.000140194	7.63486e-05
12.25	7.03381e-05	0.000222734	0.000306645	0.000106061	0.000133758	0.000678567	0.000127838	4.3906e-05	0.000145032	0.000162888	6.43001e-05	0.000169744	0.000193179	0.000212823	3.25922e-05	4.99421e-05	0.000391808	0.00029605	0.000101965	0.000108696	6.27853e-05	4.83144e-05	0.000100198	6.49563e-05	6.77252e-05	0.000127223	0.00010659	4.07729e-05	5.30957e-05	0.000157652	0.000124064	9.49541e-05	0.000241017	0.000110337	6.45284e-05	3.77076e-05	7.01934e-05	0.000115977	0.000153163	0.000103077	3.52071e-05	8.52484e-05	0.00011713	6.78307e-05	8.02728e-05	6.94346e-05	0.00012449	0.000154807	6.86292e-05
12.375	0.000101299	0.000211224	0.000229269	7.02425e-05	0.00011246	0.000375059	0.000203337	2.28306e-05	0.000186785	0.000133088	4.23357e-05	0.000161594	0.00015482	0.000256234	2.31978e-05	4.36981e-05	0.000269703	0.000182582	0.000118615	0.000164366	6.33791e-05	4.66193e-05	0.000123497	9.2866e-05	6.02596e-05	0.000121196	3.50641e-05	3.17824e-05	7.59854e-05	0.000105442	0.000303941	9.57871e-05	0.000311577	0.000143086	5.31885e-05	3.26811e-05	8.55174e-05	9.05057e-05	0.00016479	0.000103629	5.48787e-05	7.15024e-05	0.000102837	4.42967e-05	4.38808e-05	6.26936e-05	0.000110346	0.000101533	4.91221e-05
12.5	9.97947e-05	0.000247169	0.00014792	0.000105518	7.45187e-05	0.000182002	0.000289721	5.39877e-05	0.000266358	0.000425543	3.49175e-05	8.76727e-05	5.20362e-05	0.000418775	2.73563e-05	4.4734e-05	0.000284854	0.00012336	0.000100861	0.000201319	8.6271e-05	3.61633e-05	0.00014076	6.52974e-05	6.87873e-05	0.000165486	3.06286e-05	2.1875e-05	7.26693e-05	0.000220149	0.000269391	0.000104103	0.000310431	0.000108985	7.93238e-05	5.64945e-05	0.00012313	0.00010057	0.000242124	4.35848e-05	5.45725e-05	7.19571e-05	5.49715e-05	6.46609e-05	3.95958e-05	6.52707e-05	0.00014442	0.000105894	5.70728e-05
12.625	7.91849e-05	0.000149083	0.000212043	0.000132095	0.000101296	9.10191e-05	0.000198856	0.000134636	0.000161056	0.000395075	4.62555e-05	0.000102344	8.34018e-05	0.000567554	4.13208e-05	9.61917e-05	0.000286123	0.000174991	0.000154753	0.00017087	0.00010776	2.84308e-05	9.94858e-05	4.35297e-05	7.17322e-05	0.000133894	4.80229e-05	2.42794e-05	5.46757e-05	0.000254894	0.000164592	9.52118e-05	0.000181431	9.94994e-05	0.000116713	6.78086e-05	6.08635e-05	6.62443e-05	0.000297175	8.90505e-05	3.27924e-05	4.29974e-05	4.85945e-05	6.40077e-05	2.34927e-05	5.57287e-05	0.000177837	0.000136759	6.63943e-05
12.75	0.000100947	5.19885e-05	0.000133766	0.00012651	0.000177848	0.000148515	8.7927e-05	0.000113449	4.19899e-05	0.000224091	3.24271e-05	9.29732e-05	0.000159797	0.000545838	4.3269e-05	8.76492e-05	0.000207721	0.000206439	0.00020016	0.000211674	8.17458e-05	3.92235e-05	8.78996e-05	6.05636e-05	5.89215e-05	6.29619e-05	6.08075e-05	1.53471e-05	4.29061e-05	0.000187595	0.000167834	7.29492e-05	0.00027274	5.43493e-05	0.000116051	4.34961e-05	5.46593e-05	9.43379e-05	0.000221661	0.000127943	2.76582e-05	2.81209e-05	4.7805e-05	2.79065e-05	1.76456e-05	2.29215e-05	0.000196103	0.000147827	3.92377e-05
12.875	0.000140498	6.4932e-05	0.000213425	8.29508e-05	0.000187236	0.000212212	0.000102271	7.98267e-05	5.7299e-05	0.000164889	4.10608e-05	6.43436e-05	5.98169e-05	0.000446831	3.36512e-05	6.55566e-05	6.87679e-05	0.000210262	9.70424e-05	0.000368133	3.81263e-05	7.09083e-05	0.000168646	0.000107943	6.67925e-05	4.88078e-05	5.55552e-05	1.30979e-05	3.27944e-05	8.51259e-05	0.000231312	0.000121145	0.000300761	5.8954e-05	9.82471e-05	2.32182e-05	0.000101655	0.000160309	0.000158368	0.000117558	3.40101e-05	4.57558e-05	5.16057e-05	1.34603e-05	3.7794e-05	3.02415e-05	0.000237158	0.000230918	3.19842e-05
13	0.000143403	0.000121089	0.000424445	4.2654e-05	0.000149121	0.000270795	7.205e-05	7.88115e-05	8.06335e-05	0.000181456	6.08758e-05	0.000158977	3.7483e-05	0.000344314	3.29348e-05	5.63497e-05	0.000111943	0.000158606	0.000121759	0.000326908	1.2068e-05	8.12709e-05	0.000183983	0.000109553	6.15541e-05	9.00275e-05	8.03535e-05	2.53585e-05	3.74445e-05	9.14824e-05	0.000239131	0.000137683	0.000185287	0.00010676	6.21973e-05	4.24068e-05	0.000140835	0.000135858	0.000190892	9.391e-05	4.40429e-05	5.28035e-05	2.7836e-05	3.60188e-05	7.15223e-05	4.06482e-05	0.000323352	0.000291092	5.08425e-05
13.125	0.00012476	9.93566e-05	0.000549408	0.000114079	9.90849e-05	0.00022617	7.4158e-05	7.82041e-05	0.000173289	0.000235836	3.99053e-05	0.000150498	5.24447e-05	0.000343209	3.47368e-05	3.825e-05	0.000241027	0.000214865	0.000130341	0.000204457	2.93899e-05	8.07591e-05	0.000173659	8.3625e-05	5.45388e-05	9.40745e-05	9.47195e-05	4.57835e-05	3.2246e-05	9.5287e-05	0.00019502	9.62331e-05	9.29283e-05	0.000104317	5.53601e-05	5.40213e-05	0.000114561	6.14578e-05	0.000226184	9.15839e-05	3.50745e-05	3.46698e-05	2.36092e-05	4.77271e-05	7.23938e-05	5.2055e-05	0.000162054	0.000219802	4.52022e-05
13.25	0.000150133	0.000115117	0.000349869	0.000118368	7.37787e-05	0.000192904	0.000109935	5.39314e-05	0.000154436	0.000172262	3.28763e-05	0.000107868	7.0909e-05	0.000522969	1.77392e-05	4.297e-05	0.000244266	0.000177435	7.64273e-05	0.000129828	3.98768e-05	3.25621e-05	9.08778e-05	7.12112e-05	5.01688e-05	6.56987e-05	8.991e-05	4.48596e-05	1.4892e-05	9.54518e-05	0.000179781	7.36729e-05	6.98097e-05	8.94932e-05	0.000121047	7.40547e-05	4.98725e-05	2.57086e-05	0.000128504	9.63414e-05	2.03197e-05	1.80121e-05	7.61621e-05	2.91516e-05	4.86358e-05	6.30369e-05	4.63482e-05	0.000235385	5.13627e-05
13.375	0.000127772	0.000192858	0.0002312	0.000173655	3.26231e-05	0.000149169	0.00012388	5.43527e-05	0.000153543	0.000137874	3.45378e-05	0.000138079	8.06419e-05	0.000397952	1.20301e-05	6.64153e-05	0.000203608	0.000119637	4.98031e-05	0.000125327	1.80608e-05	3.00889e-05	4.64231e-05	5.21283e-05	4.00245e-05	7.31153e-05	9.62949e-05	4.62633e-05	1.04841e-05	0.00012195	0.000167916	9.75326e-05	0.000180239	7.67041e-05	0.000121067	7.01797e-05	4.92919e-05	4.86256e-05	0.000113895	9.12116e-05	2.25172e-05	2.04464e-05	8.35745e-05	1.78298e-05	3.81378e-05	8.40664e-05	4.13514e-05	0.000285543	3.9078e-05
13.5	0.000121409	0.000204903	0.000244712	0.000236934	6.38668e-05	0.000148478	8.1471e-05	8.00859e-05	0.00011137	0.000106613	4.24849e-05	0.000129873	7.62947e-05	0.000194027	2.53873e-05	6.34605e-05	0.000183452	0.000169682	2.44115e-05	7.42671e-05	2.94338e-05	4.16243e-05	9.07092e-05	5.42819e-05	3.50392e-05	6.64516e-05	8.64278e-05	2.81601e-05	2.87334e-05	0.000126736	0.000165803	0.000100631	0.00027591	0.000104664	6.81421e-05	4.49291e-05	1.26842e-05	0.00011175	0.00012474	6.79117e-05	6.41175e-06	9.62885e-06	5.28566e-05	3.0773e-05	5.18184e-05	5.20593e-05	7.16901e-05	0.000291986	2.45617e-05
13.625	5.06099e-05	0.000136932	0.000191598	0.00013768	0.000124415	0.000315686	0.000101804	9.40749e-05	6.12395e-05	8.72791e-05	6.64148e-05	6.82647e-05	5.22367e-05	9.37999e-05	2.3507e-05	8.65214e-05	0.000175085	0.000160157	4.67391e-05	0.000124432	2.14564e-05	4.2897e-05	0.000117413	4.23128e-05	3.80187e-05	7.61228e-05	3.43442e-05	1.06967e-05	5.62981e-05	0.000107585	0.000189754	9.52121e-05	0.000317545	0.000104572	7.75412e-05	4.19291e-05	0.000125859	0.000129393	0.00011179	4.99936e-05	3.3348e-06	2.78576e-05	3.80594e-05	3.439e-05	6.85206e-05	3.21348e-05	0.000199877	0.000255853	2.52802e-05
13.75	8.7601e-05	0.000130848	0.000105475	0.000118629	0.000143604	0.00044375	0.000146087	8.67307e-05	6.55854e-05	0.000136464	7.48673e-05	6.52004e-05	2.06953e-05	0.000116283	2.06419e-05	0.000110923	0.000115235	0.000200569	7.18707e-05	0.000131755	1.56892e-05	3.46579e-05	0.000112757	7.26982e-05	3.9056e-05	7.73919e-05	7.28373e-05	2.54278e-05	6.96998e-05	0.000189121	0.000165923	4.39818e-05	0.000184584	0.000101237	6.60582e-05	5.6125e-05	0.000220132	6.84345e-05	0.000117349	5.19475e-05	1.47427e-05	3.65287e-05	3.60065e-05	1.5031e-05	4.98354e-05	7.35772e-05	0.000183881	0.000163949	2.52441e-05
13.875	0.000118957	0.000177313	9.63709e-05	0.00025213	0.000101994	0.000394605	0.000233957	8.2003e-05	9.7871e-05	0.000164527	2.40811e-05	7.52703e-05	3.22689e-05	0.000183423	3.23615e-05	5.81464e-05	0.000104969	0.000212565	6.19492e-05	0.000114484	2.81036e-05	2.665e-05	8.02897e-05	8.25385e-05	5.02696e-05	0.000111255	7.86571e-05	3.05101e-05	6.50075e-05	0.000180089	9.36813e-05	4.31807e-05	0.000199229	0.000156611	2.35559e-05	5.57175e-05	0.000108095	4.54169e-05	0.000134925	8.4138e-05	2.75567e-05	2.0487e-05	3.23698e-05	1.67983e-05	3.7474e-05	4.98267e-05	0.00014903	0.000136148	1.34761e-05
14	7.71652e-05	0.000235142	0.000160092	0.000350531	0.000183537	0.000268922	0.000310778	7.877e-05	0.000124858	0.000212192	1.71083e-05	7.53764e-05	2.51856e-05	0.000273981	7.00687e-05	3.72277e-05	0.000150892	0.000174409	7.86855e-05	0.00025816	2.1823e-05	4.27216e-05	9.20432e-05	6.66336e-05	6.42683e-05	8.31505e-05	4.57056e-05	2.05807e-05	3.48328e-05	6.27739e-05	0.000124154	0.000100946	0.00022295	0.000193168	2.99723e-05	2.59285e-05	6.86994e-05	9.07753e-05	0.000105028	9.12912e-05	4.87579e-05	3.48066e-05	3.15329e-05	2.93337e-05	3.76801e-05	5.05767e-05	0.000128726	0.000133358	1.41231e-05
14.125	0.0001111	0.000221702	0.000170284	0.000254606	0.00019435	8.23155e-05	0.000160873	6.84692e-05	6.90929e-05	0.000194725	2.51713e-05	7.91346e-05	9.2947e-05	0.000336308	8.96516e-05	2.63823e-05	0.000102339	0.000108618	0.000112208	0.00032932	2.46483e-05	4.40698e-05	0.00010044	4.76283e-05	5.16851e-05	6.36726e-05	4.66175e-05	3.80912e-05	1.78957e-05	3.4146e-05	0.000215399	8.54363e-05	0.000169884	0.000184629	5.79776e-05	3.52033e-05	6.25095e-05	7.41788e-05	0.000168553	6.36435e-05	4.80962e-05	4.31164e-05	3.76521e-05	4.34392e-05	4.99155e-05	9.27429e-05	0.000119201	0.000141077	5.551e-05
14.25	0.000141923	0.000159649	0.000171873	0.000153715	8.64302e-05	0.000117428	1.72691e-05	3.94414e-05	3.14635e-05	0.000119087	2.29387e-05	6.63434e-05	0.000131773	0.000245203	4.7134e-05	3.02362e-05	0.000128046	0.000155687	5.35494e-05	0.000267717	3.9411e-05	2.38287e-05	8.46056e-05	5.41152e-05	2.55549e-05	8.30394e-05	4.05362e-05	5.13155e-05	1.4301e-05	4.70917e-05	0.000137659	7.02833e-05	0.000234862	0.000149723	6.69565e-05	6.34304e-05	3.12735e-05	8.90994e-05	0.000176384	3.2631e-05	3.13901e-05	4.35585e-05	2.83977e-05	2.90417e-05	8.00442e-05	7.72719e-05	0.000103194	0.000195563	6.9353e-05
14.375	0.000172428	0.000165826	0.0001234	0.000125582	8.17359e-05	0.000117767	7.31776e-05	3.64955e-05	5.93613e-05	0.00011847	3.11632e-05	0.000103811	5.54033e-05	0.000187449	4.37967e-05	8.80205e-05	0.00022681	0.00015467	7.19585e-05	0.000153832	1.49373e-05	2.99902e-05	6.03508e-05	7.88371e-05	5.77437e-05	9.09288e-05	2.30246e-05	3.43979e-05	1.62112e-05	0.000121614	6.9208e-05	7.33251e-05	0.000240805	9.45214e-05	6.79148e-05	6.11431e-05	5.69774e-05	0.00010554	0.000150785	2.26025e-05	3.97087e-05	3.89043e-05	2.09505e-05	2.88234e-05	7.33171e-05	5.53835e-05	0.000174545	0.000196128	4.34082e-05
14.5	0.000117107	0.00011695	0.000117505	0.000130013	0.000112459	0.000104432	9.10044e-05	5.03147e-05	4.69736e-05	0.000152345	4.49582e-05	7.68218e-05	5.61167e-05	0.000147892	4.2208e-05	0.000108755	0.000300825	8.24611e-05	0.000106321	0.000115173	2.68435e-05	3.38563e-05	6.81483e-05	6.66702e-05	6.50784e-05	6.20636e-05	5.00288e-05	2.32055e-05	1.36997e-05	0.000100359	0.000101492	6.84948e-05	0.00013166	6.68813e-05	5.68252e-05	3.02869e-05	0.000137924	8.47682e-05	0.000123655	3.61759e-05	6.11874e-05	2.67239e-05	2.67266e-05	4.73794e-05	8.3603e-05	7.82238e-05	0.000229348	0.000155176	4.70988e-05
14.625	4.84513e-05	0.000113608	0.000113538	0.000175699	0.000115331	0.000279394	8.03392e-05	7.9227e-05	3.90747e-05	0.000102195	4.66302e-05	9.03585e-05	5.41804e-05	0.000167501	2.90002e-05	4.24561e-05	0.000216093	8.90145e-05	7.92715e-05	0.00013191	2.30758e-05	3.50092e-05	0.000107791	5.21329e-05	6.38954e-05	4.4085e-05	5.4314e-05	2.48794e-05	2.03569e-05	4.05204e-05	0.000242166	3.38682e-05	5.02504e-05	6.50018e-05	4.07885e-05	3.60054e-05	8.49097e-05	8.43581e-05	9.13421e-05	6.0897e-05	7.13576e-05	1.57007e-05	4.05939e-05	4.86242e-05	6.91403e-05	4.9204e-05	0.000128256	0.000149334	5.82436e-05
14.75	6.3282e-05	0.000120219	0.000121791	0.000189765	0.000136894	0.000170826	8.43523e-05	0.000120804	4.46129e-05	9.8399e-05	2.44331e-05	0.000165948	4.58093e-05	0.000268033	4.29366e-05	4.49497e-05	0.000160644	0.000118655	6.80247e-05	0.000161003	3.47782e-05	3.9617e-05	4.36978e-05	4.80928e-05	4.92152e-05	4.316e-05	3.55447e-05	3.47419e-05	2.63587e-05	4.08263e-05	0.000170945	4.82898e-05	8.23281e-05	3.75666e-05	1.18064e-05	5.29597e-05	4.5057e-05	0.000117275	0.000132353	9.10241e-05	5.65614e-05	2.18909e-05	2.61688e-05	3.5366e-05	2.59702e-05	3.52565e-05	0.000105632	0.00014686	5.16303e-05
14.875	6.13712e-05	0.000129042	0.000112817	0.000149106	9.30363e-05	0.000113685	9.35252e-05	9.65037e-05	4.27192e-05	0.000125154	2.07716e-05	0.000165972	6.4014e-05	0.000165814	5.4145e-05	6.51465e-05	0.000174891	0.000167846	3.33116e-05	0.000117402	6.68937e-05	6.30028e-05	2.3559e-05	6.84022e-05	2.87513e-05	3.41683e-05	3.19693e-05	5.2823e-05	1.38346e-05	2.9517e-05	8.53603e-05	3.95236e-05	0.000117161	4.57098e-05	1.64545e-05	5.74117e-05	7.53043e-05	0.000144373	0.000131252	9.79453e-05	6.4358e-05	3.74503e-05	2.85311e-05	4.4144e-05	1.53954e-05	4.31117e-05	0.000187084	9.54686e-05	3.95889e-05
15	0.000119155	0.000127323	8.71559e-05	8.92157e-05	6.46805e-05	7.32872e-05	9.68254e-05	5.97258e-05	1.38724e-05	0.000164741	3.68781e-05	0.000104415	0.000117226	4.18094e-05	3.59674e-05	5.46762e-05	0.000160705	0.000202625	9.08889e-05	0.00010808	7.99038e-05	5.89453e-05	7.77913e-05	0.00010109	4.33723e-05	8.41994e-05	5.59834e-05	6.96109e-05	1.88007e-05	5.57707e-05	0.000106074	3.42975e-05	0.000101634	4.78678e-05	5.09196e-05	7.28388e-05	7.99721e-05	0.000131868	0.000142825	6.68219e-05	5.33136e-05	4.57661e-05	4.69981e-05	4.56667e-05	1.63116e-05	2.82316e-05	0.000197444	8.81771e-05	3.03276e-05
15.125	0.000101304	6.84457e-05	0.000150931	7.52468e-05	4.70162e-05	8.70997e-05	7.00038e-05	5.69542e-05	2.51176e-05	0.000156085	3.41568e-05	9.73967e-05	9.67758e-05	0.000101031	2.101e-05	2.91597e-05	0.000141157	0.000129474	0.000126693	0.00015977	6.04981e-05	2.7061e-05	7.9125e-05	8.78293e-05	3.6231e-05	0.000176813	0.000102672	6.05261e-05	4.23923e-05	7.0358e-05	0.000200245	5.67522e-05	8.29524e-05	3.75776e-05	6.35668e-05	6.96585e-05	4.54982e-05	8.66156e-05	0.000160296	6.68143e-05	3.09888e-05	4.31528e-05	4.17789e-05	3.69942e-05	3.19705e-05	3.17019e-05	0.000141591	7.40319e-05	2.1186e-05
15.25	6.74003e-05	4.39901e-05	0.000102612	8.86395e-05	7.53196e-05	3.75381e-05	0.000126699	6.01842e-05	7.88335e-05	8.58787e-05	3.51593e-05	0.000138672	6.3155e-05	0.00013424	3.12898e-05	3.8338e-05	0.000135016	3.28605e-05	7.99061e-05	0.000214688	4.13589e-05	1.54858e-05	8.32721e-05	7.40125e-05	3.94845e-05	0.000228182	0.000118663	2.62856e-05	2.90247e-05	3.73812e-05	0.000210588	4.88602e-05	0.00010418	3.91359e-05	4.46378e-05	3.16923e-05	6.88198e-05	4.84424e-05	0.000126123	7.57388e-05	1.60923e-05	1.68867e-05	2.7303e-05	4.39376e-05	6.62907e-05	4.69506e-05	0.000105573	3.77537e-05	1.66017e-05
15.375	7.28389e-05	5.76287e-05	0.000101244	9.77091e-05	0.000113666	7.38922e-05	0.000112886	7.0561e-05	9.52018e-05	6.05214e-05	3.7068e-05	0.000140717	4.09159e-05	0.000140883	3.87714e-05	8.41133e-05	0.000105554	5.36079e-05	5.5831e-05	0.000300199	1.6679e-05	2.38454e-05	7.46764e-05	0.000106026	5.20995e-05	0.000149783	9.43552e-05	1.70549e-05	3.15577e-05	6.1483e-05	0.000160951	5.38706e-05	9.67943e-05	3.11626e-05	4.61644e-05	3.48092e-05	6.88984e-05	9.2968e-05	5.46986e-05	6.0709e-05	1.31819e-05	1.93832e-05	4.70069e-05	3.54887e-05	7.94687e-05	4.46382e-05	5.23488e-05	2.89563e-05	1.58708e-05
15.5	6.88704e-05	4.95443e-05	0.000140683	9.83767e-05	0.00014507	3.47419e-05	3.86888e-05	9.92471e-05	4.26119e-05	6.8034e-05	2.73726e-05	7.81857e-05	3.43655e-05	0.000204371	1.76771e-05	9.76766e-05	6.08965e-05	5.04414e-05	8.03547e-05	0.000293644	3.41291e-05	6.27606e-05	4.13265e-05	7.96853e-05	6.43388e-05	8.84784e-05	9.33785e-05	3.7625e-05	3.29711e-05	0.00013571	0.000139024	5.44835e-05	7.83137e-05	8.41341e-05	8.48943e-05	4.34287e-05	4.19157e-05	0.000139339	8.99221e-05	3.67724e-05	1.28251e-05	3.64093e-05	4.02846e-05	2.09258e-05	3.65525e-05	5.3165e-05	5.93931e-05	4.76567e-05	1.23938e-05
15.625	3.83474e-05	3.36132e-05	0.000102748	7.40864e-05	0.000101449	5.10645e-05	6.52926e-05	7.20967e-05	3.33493e-05	6.5599e-05	2.6188e-05	0.000103172	5.2472e-05	0.000207334	1.09683e-05	9.17086e-05	6.98094e-05	6.79323e-05	0.000124423	0.000225422	5.41853e-05	9.64069e-05	8.01331e-05	4.55355e-05	6.29895e-05	6.24258e-05	6.751e-05	4.38802e-05	2.57433e-05	9.90407e-05	0.000134318	8.06041e-05	0.000101078	0.000148761	0.000100842	5.2175e-05	6.75079e-05	0.000137908	0.000128549	2.80373e-05	1.913e-05	4.11321e-05	1.96539e-05	2.12228e-05	2.45967e-05	6.78738e-05	5.98696e-05	0.000101983	5.27199e-05
15.75	4.36265e-05	5.45349e-05	6.21048e-05	3.9439e-05	6.35125e-05	5.23876e-05	6.87597e-05	5.73092e-05	2.98902e-05	8.54143e-05	2.28144e-05	0.000108424	0.000101164	0.000275843	2.9275e-05	4.35699e-05	0.00018102	7.29517e-05	0.000114821	0.000149494	3.4767e-05	5.37634e-05	7.49391e-05	4.9282e-05	2.89864e-05	4.00577e-05	2.28701e-05	3.01408e-05	3.54988e-05	5.07613e-05	0.000101143	9.75055e-05	0.000150934	0.000173035	8.17886e-05	2.94513e-05	0.000146743	0.000120026	6.02232e-05	7.40224e-05	2.56082e-05	1.73966e-05	1.60313e-05	2.66196e-05	4.86297e-05	4.95789e-05	5.57403e-05	0.000103992	4.87716e-05
15.875	9.871e-05	9.16325e-05	5.95301e-05	3.71005e-05	6.89513e-05	2.99059e-05	4.15191e-05	2.8826e-05	3.1288e-05	0.000122574	1.7175e-05	0.000104868	0.000125847	0.000383025	2.77921e-05	1.07166e-05	0.000263879	8.70086e-05	0.000115746	0.000124586	3.29261e-05	5.72449e-05	4.69372e-05	6.12742e-05	1.02797e-05	4.5706e-05	4.26852e-05	1.59015e-05	4.11382e-05	6.57935e-05	0.000133941	9.198e-05	0.000158865	0.000129491	6.86838e-05	3.84281e-05	0.00010167	6.7651e-05	7.06254e-05	6.0494e-05	2.78148e-05	2.18749e-05	1.71734e-05	3.45412e-05	6.03205e-05	3.65894e-05	6.94316e-05	5.89537e-05	3.47607e-05
16	0.000139247	5.5728e-05	8.21015e-05	4.0631e-05	5.30161e-05	2.94459e-05	7.54165e-05	3.3654e-05	5.50088e-05	8.88296e-05	1.95873e-05	0.000120292	0.000105593	0.000258256	1.71874e-05	1.4698e-05	0.000192106	8.18073e-05	0.000108622	7.51589e-05	3.27188e-05	3.86217e-05	3.56735e-05	7.66035e-05	3.01505e-05	2.02237e-05	5.22689e-05	3.06266e-05	3.48751e-05	8.6416e-05	0.000233498	7.52701e-05	0.000125518	4.53603e-05	5.56926e-05	7.58676e-05	0.000101318	7.14735e-05	7.42628e-05	3.22363e-05	3.42252e-05	2.53626e-05	3.93291e-05	3.87846e-05	6.56539e-05	3.92224e-05	9.14239e-05	3.17152e-05	2.33959e-05
16.125	0.00017561	3.65489e-05	0.000127919	8.58265e-05	6.61639e-05	4.08648e-05	4.54243e-05	4.5654e-05	8.81702e-05	7.52404e-05	1.94114e-05	7.36515e-05	6.49158e-05	0.00025565	1.98304e-05	2.85385e-05	7.9209e-05	7.55443e-05	7.7734e-05	3.74352e-05	2.8393e-05	1.61512e-05	3.88369e-05	0.000110229	3.44686e-05	3.16475e-05	6.31319e-05	1.8638e-05	3.95587e-05	8.81525e-05	0.000266769	6.13838e-05	0.000107219	1.78144e-05	5.52783e-05	3.12772e-05	0.000112575	6.83044e-05	5.88534e-05	2.97976e-05	3.05754e-05	2.35931e-05	8.22261e-05	4.25335e-05	6.42398e-05	3.73973e-05	0.000145951	6.32184e-05	7.33094e-06
16.25	7.12022e-05	3.93524e-05	0.000307115	9.23235e-05	6.89256e-05	0.00010063	3.9674e-05	6.96515e-05	7.4425e-05	8.54388e-05	1.49782e-05	5.71272e-05	5.84163e-05	0.000326466	2.08996e-05	3.0185e-05	9.07283e-05	0.000128988	4.54723e-05	3.88589e-05	3.16364e-05	2.39562e-05	3.01646e-05	6.8094e-05	3.48949e-05	9.96869e-05	5.6976e-05	1.39464e-05	2.41349e-05	8.70541e-05	0.00018592	7.43439e-05	8.85517e-05	5.09397e-05	5.31347e-05	1.22969e-05	6.17368e-05	5.25833e-05	9.46499e-05	2.29924e-05	1.3096e-05	2.40927e-05	7.38063e-05	3.84263e-05	5.15092e-05	3.3206e-05	0.000144315	0.000142457	5.27013e-06
16.375	4.75016e-05	5.43107e-05	0.000244385	6.99657e-05	5.69522e-05	0.00011341	6.59047e-05	8.4669e-05	9.13923e-05	7.14101e-05	2.54968e-05	7.67946e-05	6.90328e-05	0.000219896	1.47477e-05	5.07987e-05	0.000110505	0.000159441	3.96247e-05	7.90497e-05	2.46538e-05	4.04354e-05	3.93856e-05	5.79041e-05	3.31579e-05	6.60191e-05	4.9322e-05	2.48739e-05	1.61798e-05	7.51921e-05	0.000100408	5.41975e-05	6.67751e-05	0.000116789	2.59763e-05	2.15746e-05	3.22796e-05	5.85922e-05	0.000147818	3.3665e-05	1.28166e-05	2.15732e-05	4.23279e-05	2.7143e-05	3.77422e-05	3.50397e-05	7.20798e-05	8.09957e-05	1.47959e-05
16.5	6.82668e-05	8.21991e-05	9.10144e-05	4.91656e-05	7.51251e-05	1.61892e-05	6.04509e-05	4.81308e-05	0.00010715	4.35174e-05	3.83633e-05	4.52492e-05	6.81965e-05	0.000169997	2.32556e-05	4.90139e-05	9.03952e-05	0.000128867	4.02357e-05	0.000128892	3.96722e-05	3.12661e-05	6.17218e-05	5.78441e-05	5.9981e-05	3.48098e-05	5.76752e-05	5.61148e-05	2.01826e-05	0.000101309	0.000174832	6.88281e-05	4.81028e-05	0.000164714	2.26329e-05	5.35337e-05	4.56551e-05	3.87934e-05	0.000111533	4.90544e-05	2.5327e-05	2.08657e-05	2.90074e-05	2.60208e-05	5.94078e-05	4.14296e-05	7.97034e-05	3.25278e-05	2.8429e-05
16.625	6.2607e-05	7.9527e-05	0.000150055	2.22386e-05	7.34253e-05	4.91211e-05	2.46848e-05	2.87034e-05	7.12095e-05	3.4394e-05	5.77791e-05	5.7905e-05	6.04723e-05	0.000160736	2.75214e-05	4.25427e-05	9.01017e-05	0.000135054	4.6044e-05	0.000122658	4.9008e-05	2.46553e-05	5.93375e-05	3.36784e-05	8.686e-05	4.57802e-05	7.01288e-05	4.76738e-05	2.74218e-05	0.000182911	0.000269535	6.81457e-05	4.77114e-05	0.000183183	1.73957e-05	2.73321e-05	3.68531e-05	2.06227e-05	9.23253e-05	3.37246e-05	1.62574e-05	2.2353e-05	1.46989e-05	1.90725e-05	6.42858e-05	2.65568e-05	9.99804e-05	8.40421e-05	3.18827e-05
16.75	2.77865e-05	5.03183e-05	0.000218439	2.1653e-05	4.39051e-05	0.000162145	5.42961e-05	5.14687e-05	4.67507e-05	5.07861e-05	5.08796e-05	0.000104157	5.66334e-05	0.000135603	2.18518e-05	5.4485e-05	0.00011877	0.000178837	6.31755e-05	8.46145e-05	2.92704e-05	2.19734e-05	5.57692e-05	5.91819e-05	8.38933e-05	7.57405e-05	4.6121e-05	3.13518e-05	3.46783e-05	0.000172593	0.000311726	4.45982e-05	6.25457e-05	0.000122995	2.13542e-05	7.97097e-06	4.65809e-05	7.96094e-06	0.000149152	2.91796e-05	5.89512e-06	2.85174e-05	2.27044e-05	2.11055e-05	6.09305e-05	1.52832e-05	5.65769e-05	0.000127859	2.30174e-05
16.875	2.10383e-05	4.11802e-05	0.000134993	3.17461e-05	3.77302e-05	0.000154778	0.000123082	6.84527e-05	3.97412e-05	6.65648e-05	3.26948e-05	8.97629e-05	3.43822e-05	0.000115645	1.26929e-05	4.88434e-05	8.05916e-05	0.000201474	6.23362e-05	5.5068e-05	2.16852e-05	1.47524e-05	6.45595e-05	6.19639e-05	5.87297e-05	0.000107	4.08266e-05	2.24672e-05	4.4515e-05	0.000102328	0.0002193	3.50798e-05	0.000122578	7.74142e-05	2.3276e-05	2.49204e-05	8.14941e-05	2.92299e-05	0.000131628	3.18249e-05	1.4949e-05	4.30059e-05	3.66359e-05	2.59938e-05	8.30615e-05	1.89861e-05	4.51492e-05	8.59426e-05	2.49256e-05
17	3.23193e-05	3.18692e-05	7.29899e-05	5.01468e-05	5.14885e-05	0.000157478	7.59709e-05	3.42209e-05	3.00141e-05	7.51482e-05	2.32002e-05	3.85811e-05	3.76639e-05	9.89403e-05	9.42962e-06	5.28893e-05	5.43432e-05	0.000158728	4.92022e-05	7.81958e-05	4.97643e-05	1.32713e-05	6.49477e-05	2.11624e-05	2.78708e-05	6.97276e-05	3.87277e-05	1.74777e-05	3.1844e-05	0.000108287	0.000105239	5.5963e-05	0.000119303	6.339e-05	2.29902e-05	2.44982e-05	0.000136259	6.69486e-05	7.58067e-05	2.97659e-05	1.21861e-05	5.31644e-05	1.67631e-05	2.34593e-05	5.04464e-05	2.89988e-05	8.25238e-05	5.94503e-05	1.85338e-05
17.125	8.83164e-05	2.24382e-05	0.000154703	6.00601e-05	6.57246e-05	0.000187516	8.31205e-05	1.99317e-05	1.79098e-05	7.97816e-05	2.0511e-05	6.63667e-05	4.70901e-05	6.35905e-05	1.0086e-05	5.04357e-05	6.71547e-05	0.000136437	3.9039e-05	7.14489e-05	9.76444e-05	2.40214e-05	6.12002e-05	3.96556e-05	1.89421e-05	3.60086e-05	3.02878e-05	1.27913e-05	1.4548e-05	0.0001083	7.2301e-05	5.90516e-05	7.98264e-05	6.21608e-05	4.4004e-05	2.40328e-05	7.60015e-05	5.22205e-05	8.69681e-05	1.58133e-05	1.16275e-05	3.85877e-05	1.03466e-05	2.44118e-05	5.05262e-05	1.88127e-05	6.79167e-05	9.74474e-05	1.28814e-05
17.25	0.000120252	2.08668e-05	0.000178862	6.76792e-05	7.0656e-05	0.00015121	0.000148055	2.76181e-05	2.29503e-05	6.06769e-05	7.42774e-06	0.000118669	4.40298e-05	3.19247e-05	1.17226e-05	3.34367e-05	0.000104703	0.000118716	4.0411e-05	6.73257e-05	0.000101431	3.58189e-05	7.64035e-05	9.12412e-05	4.25417e-05	1.76458e-05	5.40119e-05	1.82109e-05	2.82168e-05	7.40814e-05	7.56141e-05	4.7967e-05	4.64905e-05	4.59031e-05	6.03044e-05	3.88017e-05	3.96869e-05	5.02088e-05	3.00415e-05	4.29984e-05	2.26885e-05	2.86507e-05	2.37619e-05	1.68187e-05	6.66634e-05	1.23655e-05	6.72204e-05	0.000104547	2.58646e-05
17.375	5.57991e-05	1.08972e-05	8.09185e-05	3.35395e-05	4.86051e-05	9.99379e-05	0.000127569	2.42696e-05	3.71279e-05	6.346e-05	6.74473e-06	0.000145074	6.23122e-05	5.84419e-05	1.62351e-05	2.66417e-05	0.000159738	7.31851e-05	3.64311e-05	7.08987e-05	7.23277e-05	2.87585e-05	5.98115e-05	9.4507e-05	8.43967e-05	2.61715e-05	6.34911e-05	3.30914e-05	3.65622e-05	6.35989e-05	7.20177e-05	6.3797e-05	2.11216e-05	2.33188e-05	4.69867e-05	5.43883e-05	8.32345e-05	7.33704e-05	3.88261e-05	7.18125e-05	1.59967e-05	4.01895e-05	2.91666e-05	1.83667e-05	4.64058e-05	2.35147e-05	8.23716e-05	8.76985e-05	1.52501e-05
17.5	2.25739e-05	1.57259e-05	8.16492e-05	2.47139e-05	5.93668e-05	7.70453e-05	6.89509e-05	5.26509e-05	2.83627e-05	4.31624e-05	1.45657e-05	0.000127256	5.96296e-05	3.78389e-05	1.65186e-05	2.64851e-05	0.000203486	6.05043e-05	3.80942e-05	3.15315e-05	5.87762e-05	2.29046e-05	2.53901e-05	7.24788e-05	5.60444e-05	3.49404e-05	4.50785e-05	4.4944e-05	3.80074e-05	7.71081e-05	7.01601e-05	4.33289e-05	6.28614e-05	2.33624e-05	3.49384e-05	3.85913e-05	4.95176e-05	0.000103859	6.54746e-05	5.8484e-05	2.19364e-05	5.63754e-05	1.99569e-05	1.98059e-05	5.37752e-05	3.29719e-05	9.6964e-05	0.000138579	4.1465e-06
17.625	1.16859e-05	3.38388e-05	8.37873e-05	3.76102e-05	3.66924e-05	7.23683e-05	6.42759e-05	4.93787e-05	1.7237e-05	4.78186e-05	3.18042e-05	6.93716e-05	2.40461e-05	5.41333e-05	2.99262e-05	2.13757e-05	0.000154182	6.59506e-05	5.00383e-05	2.35712e-05	7.09996e-05	2.79565e-05	4.2898e-05	5.60636e-05	3.36861e-05	3.11195e-05	2.11088e-05	2.42015e-05	2.45198e-05	4.86144e-05	4.11078e-05	3.71476e-05	7.2942e-05	4.21327e-05	4.37738e-05	1.92448e-05	3.07251e-05	0.000104606	8.44012e-05	4.99573e-05	2.56752e-05	3.87208e-05	1.89722e-05	1.56206e-05	7.75721e-05	2.87591e-05	4.42137e-05	0.000142918	1.18032e-05
17.75	4.13866e-05	2.47583e-05	5.60976e-05	2.91436e-05	3.95501e-05	8.0076e-05	0.000106306	2.92628e-05	2.66305e-05	7.8924e-05	3.86663e-05	5.76277e-05	2.07741e-05	6.70387e-05	4.24823e-05	3.06616e-05	0.000103518	4.34742e-05	7.58567e-05	7.58339e-05	9.35368e-05	2.0243e-05	7.10814e-05	6.83188e-05	2.95111e-05	2.10176e-05	7.99414e-06	1.9536e-05	1.84453e-05	3.49765e-05	2.32815e-05	3.85784e-05	0.00011489	6.56515e-05	5.76335e-05	1.35744e-05	8.05449e-05	7.6575e-05	6.63165e-05	6.05304e-05	2.1588e-05	1.53313e-05	3.75482e-05	4.06841e-05	4.15296e-05	3.44889e-05	2.35748e-05	0.00010773	1.69339e-05
17.875	4.97407e-05	4.05154e-05	4.07921e-05	2.78157e-05	0.000101257	4.82056e-05	8.30253e-05	1.62254e-05	3.11303e-05	8.41202e-05	4.16949e-05	5.9439e-05	5.16624e-05	6.03086e-05	2.71216e-05	3.66871e-05	0.000118306	3.52756e-05	7.75879e-05	6.06146e-05	7.54958e-05	1.93409e-05	3.23963e-05	8.90174e-05	1.28378e-05	2.647e-05	2.96837e-05	2.97239e-05	1.53492e-05	4.35531e-05	3.33682e-05	4.83005e-05	0.000131606	6.06807e-05	3.50863e-05	2.51657e-05	7.99713e-05	6.98901e-05	5.22538e-05	8.8012e-05	2.19555e-05	2.53009e-05	2.91577e-05	4.57217e-05	1.6757e-05	1.79419e-05	6.77175e-05	3.84509e-05	1.1728e-05
18	4.0468e-05	6.48956e-05	5.38477e-05	2.79805e-05	9.33891e-05	6.42946e-05	6.37889e-05	1.98077e-05	2.55055e-05	7.4626e-05	4.03785e-05	2.52643e-05	4.50362e-05	6.21663e-05	4.01861e-05	3.87291e-05	0.000124267	7.10991e-05	5.30994e-05	4.39576e-05	4.67054e-05	2.4428e-05	4.94698e-05	9.58401e-05	9.90201e-06	2.79581e-05	4.98221e-05	4.07459e-05	1.82244e-05	3.36738e-05	4.35085e-05	4.49726e-05	7.21215e-05	4.75444e-05	2.73733e-05	3.22121e-05	1.91597e-05	8.30269e-05	7.67695e-05	5.99249e-05	3.78858e-05	2.73335e-05	2.29018e-05	3.04433e-05	3.77382e-05	1.04323e-05	8.43215e-05	1.38038e-05	4.153e-05
18.125	7.34877e-05	6.90681e-05	6.28343e-05	2.5487e-05	4.184e-05	0.000137166	7.261e-05	3.31095e-05	2.67656e-05	5.69832e-05	3.97254e-05	1.90513e-05	4.2868e-05	6.10939e-05	3.44525e-05	4.10618e-05	0.000111133	5.83259e-05	6.27345e-05	5.2532e-05	3.88175e-05	1.69765e-05	6.66755e-05	0.000112547	2.17153e-05	1.50442e-05	4.84093e-05	2.40597e-05	2.57024e-05	3.12159e-05	3.2298e-05	2.45836e-05	4.29011e-05	4.21395e-05	3.49529e-05	5.11946e-05	4.21422e-05	6.7752e-05	0.000119331	3.0798e-05	4.14621e-05	2.27193e-05	3.25639e-05	3.44151e-05	2.67028e-05	2.13871e-05	9.2012e-05	2.29646e-05	4.76127e-05
18.25	4.30353e-05	4.42614e-05	3.62864e-05	2.4991e-05	4.62249e-05	0.000179949	0.00011603	3.34489e-05	3.59045e-05	5.00761e-05	2.43548e-05	3.59162e-05	4.0813e-05	2.47739e-05	3.51063e-05	3.74302e-05	9.10761e-05	7.63081e-05	8.2811e-05	5.79551e-05	3.88556e-05	1.77631e-05	7.05802e-05	9.75123e-05	1.87906e-05	3.86817e-05	3.1808e-05	1.11416e-05	1.44674e-05	4.8401e-05	1.36601e-05	3.02172e-05	4.75099e-05	3.04076e-05	2.722e-05	4.73539e-05	3.47247e-05	5.03643e-05	8.74179e-05	3.55348e-05	1.62788e-05	2.79776e-05	2.19504e-05	3.924e-05	2.10773e-05	3.12912e-05	0.000104185	3.74207e-05	3.85098e-05
18.375	4.57356e-05	5.67348e-05	4.93053e-05	3.41063e-05	5.25586e-05	0.000119738	0.000133424	4.86747e-05	4.20638e-05	5.13639e-05	1.71228e-05	2.74533e-05	6.44238e-05	5.46075e-05	2.99491e-05	3.48117e-05	8.15813e-05	5.55865e-05	5.52647e-05	6.24184e-05	3.5692e-05	7.70571e-06	8.27022e-05	4.12489e-05	1.67253e-05	6.55627e-05	3.46863e-05	1.97796e-05	6.31978e-06	5.30306e-05	4.84925e-05	5.5595e-05	2.17193e-05	3.87566e-05	3.6234e-05	2.01767e-05	9.92093e-06	4.60073e-05	5.65426e-05	4.3253e-05	6.103e-06	2.5779e-05	1.1918e-05	3.07781e-05	2.53727e-05	2.21526e-05	9.48258e-05	5.15591e-05	2.81002e-05
18.5	8.67911e-05	7.21356e-05	8.35568e-05	2.93687e-05	4.22005e-05	0.000170289	5.63512e-05	6.75656e-05	6.5842e-05	6.11756e-05	3.04954e-05	2.01989e-05	5.73984e-05	9.0312e-05	1.1535e-05	2.39899e-05	0.000118114	0.000102395	5.9698e-05	8.2052e-05	4.4133e-05	1.26036e-05	4.00909e-05	4.96903e-05	1.81265e-05	6.15688e-05	3.57048e-05	2.50624e-05	1.20815e-05	5.61621e-05	9.21339e-05	6.48802e-05	2.42775e-05	6.6816e-05	3.81387e-05	1.9697e-05	1.64254e-05	5.81962e-05	6.89261e-05	3.51111e-05	1.27785e-05	2.23327e-05	1.8883e-05	3.68431e-05	4.86828e-05	1.94951e-05	8.57799e-05	4.40064e-05	1.34271e-05
18.625	5.98299e-05	3.69601e-05	8.03709e-05	1.62117e-05	5.55337e-05	0.000229483	4.74542e-05	6.30108e-05	8.41678e-05	4.92851e-05	2.56773e-05	4.4707e-05	2.05507e-05	9.18981e-05	1.42105e-05	2.78525e-05	0.000103608	0.000120283	6.77631e-05	7.10329e-05	3.05339e-05	1.60055e-05	4.95584e-05	7.00492e-05	2.24192e-05	6.039e-05	3.58678e-05	1.85467e-05	2.44822e-05	7.1386e-05	7.27342e-05	7.1292e-05	5.35141e-05	7.03093e-05	2.84834e-05	3.05093e-05	4.54639e-05	7.08387e-05	4.1504e-05	1.69262e-05	1.25333e-05	1.19541e-05	2.41165e-05	4.8087e-05	4.19294e-05	1.6774e-05	0.00011609	5.60117e-05	1.68886e-05
18.75	6.24468e-05	3.75704e-05	7.36525e-05	1.51056e-05	4.6271e-05	0.000180475	9.32402e-05	4.03912e-05	6.47464e-05	4.12934e-05	2.55569e-05	4.98864e-05	2.19206e-05	6.29802e-05	1.83982e-05	3.6129e-05	6.37972e-05	7.12778e-05	3.2096e-05	2.82773e-05	1.1695e-05	2.84153e-05	8.30113e-05	6.06921e-05	4.27829e-05	7.50664e-05	4.12025e-05	1.19897e-05	2.29554e-05	8.48505e-05	3.28729e-05	9.85018e-05	7.03163e-05	6.54863e-05	2.13675e-05	4.16462e-05	4.5961e-05	7.40006e-05	9.72106e-06	2.7958e-05	6.86117e-06	7.1685e-06	2.63465e-05	3.68611e-05	3.21668e-05	2.12306e-05	5.88418e-05	4.66412e-05	1.71787e-05
18.875	4.46058e-05	3.937e-05	6.32375e-05	3.2665e-05	4.53555e-05	0.000122229	6.27615e-05	4.16789e-05	5.86921e-05	4.69891e-05	2.073e-05	4.07802e-05	1.92038e-05	8.14231e-05	1.26117e-05	3.04726e-05	5.05485e-05	5.92146e-05	1.75917e-05	3.65507e-05	1.91718e-05	3.50328e-05	0.000124709	5.29861e-05	2.24839e-05	4.94904e-05	5.786e-05	2.39117e-05	1.39224e-05	6.63514e-05	3.80018e-05	0.00010492	6.83047e-05	3.87927e-05	2.30046e-05	4.71714e-05	2.04362e-05	6.99561e-05	2.08724e-05	4.27701e-05	1.47148e-05	2.17447e-05	2.65857e-05	2.39089e-05	3.84249e-05	3.40148e-05	6.28834e-05	4.6894e-05	2.84452e-05
19	2.71691e-05	3.19217e-05	5.67253e-05	2.86291e-05	8.49524e-05	8.87049e-05	4.37633e-05	4.4124e-05	4.3684e-05	5.8939e-05	2.33691e-05	4.16484e-05	4.14181e-06	0.000116078	9.66765e-06	2.38784e-05	8.14705e-05	5.37457e-05	4.43639e-05	5.8771e-05	3.27252e-05	3.78654e-05	0.000114325	5.63287e-05	1.06689e-05	6.39307e-05	6.14763e-05	3.22785e-05	2.87035e-05	8.33049e-05	6.51262e-05	6.16784e-05	5.20259e-05	2.85443e-05	3.95046e-05	2.83016e-05	3.50605e-05	6.79536e-05	2.98767e-05	3.93005e-05	3.04081e-05	3.87418e-05	3.26058e-05	2.63953e-05	4.46403e-05	2.26873e-05	9.42001e-05	6.58936e-05	5.15971e-05
19.125	3.35064e-05	3.18731e-05	5.6316e-05	2.72624e-05	7.46886e-05	7.1548e-05	3.84536e-05	3.1689e-05	2.54462e-05	4.4489e-05	2.37231e-05	6.89032e-05	1.57679e-05	0.000119093	1.43064e-05	3.62801e-05	6.50208e-05	5.24036e-05	4.98572e-05	7.27232e-05	3.89488e-05	3.45265e-05	7.01083e-05	4.02889e-05	1.41614e-05	0.000103936	2.88286e-05	1.52329e-05	3.31866e-05	4.81908e-05	8.4941e-05	7.16756e-05	4.43784e-05	3.48819e-05	5.97916e-05	2.81499e-05	6.10036e-05	7.35322e-05	3.62286e-05	3.40278e-05	3.64031e-05	3.01779e-05	1.98109e-05	3.77263e-05	2.37985e-05	2.12775e-05	7.45835e-05	4.83465e-05	8.96706e-05
19.25	7.21539e-05	3.33408e-05	5.97404e-05	3.24527e-05	2.04864e-05	6.0089e-05	5.34788e-05	2.10049e-05	8.84467e-06	2.99187e-05	1.80723e-05	7.08603e-05	2.17225e-05	7.53632e-05	1.07047e-05	3.83544e-05	4.7415e-05	6.62488e-05	3.9977e-05	8.63313e-05	2.37104e-05	1.79994e-05	4.65748e-05	2.91619e-05	3.24979e-05	7.41462e-05	1.42738e-05	1.48464e-05	3.58516e-05	4.0067e-05	7.63654e-05	8.5327e-05	5.32795e-05	4.47256e-05	5.94616e-05	1.63718e-05	5.13071e-05	5.97955e-05	4.33581e-05	3.03428e-05	3.02457e-05	1.40431e-05	9.85254e-06	4.05275e-05	9.34498e-06	2.82604e-05	8.87333e-05	2.1372e-05	7.83051e-05
19.375	8.07359e-05	3.25486e-05	8.2778e-05	2.89278e-05	3.21461e-05	4.17755e-05	7.27543e-05	1.82467e-05	1.24123e-05	1.93081e-05	2.50176e-05	3.48933e-05	1.66258e-05	2.92697e-05	1.31139e-05	3.61906e-05	3.61117e-05	8.63493e-05	3.89538e-05	0.000105815	3.04481e-05	3.95544e-05	4.05027e-05	2.40385e-05	3.72351e-05	3.49266e-05	2.39259e-05	2.69011e-05	4.24655e-05	3.44341e-05	0.000139115	4.21112e-05	8.12782e-05	6.02838e-05	5.3189e-05	1.38519e-05	4.13822e-05	6.21074e-05	3.43648e-05	4.28334e-05	1.87982e-05	2.42002e-05	2.45333e-05	3.70932e-05	1.66154e-05	1.77122e-05	9.3923e-05	2.46896e-05	3.48679e-05
19.5	5.14599e-05	3.68314e-05	0.000111532	3.86687e-05	6.34866e-05	5.9601e-05	4.9243e-05	2.31449e-05	2.65943e-05	3.61731e-05	1.66397e-05	3.01964e-05	2.54392e-05	1.38764e-05	1.13835e-05	3.64491e-05	3.66362e-05	0.000105667	4.30634e-05	7.57529e-05	2.74001e-05	4.10085e-05	4.3998e-05	2.90572e-05	2.87342e-05	2.61181e-05	2.04822e-05	2.28212e-05	4.301e-05	1.71669e-05	0.000179493	3.61979e-05	8.14512e-05	4.35729e-05	5.46337e-05	1.78937e-05	4.86352e-05	5.93803e-05	7.2651e-05	4.41588e-05	1.62205e-05	4.03227e-05	3.66544e-05	1.98455e-05	3.23654e-05	3.17263e-05	8.85464e-05	5.7808e-05	2.23771e-05
19.625	3.84357e-05	3.02324e-05	8.54323e-05	6.19484e-05	8.71579e-05	9.68845e-05	4.13455e-05	1.60989e-05	3.55028e-05	6.30177e-05	1.38556e-05	3.43947e-05	2.63228e-05	4.38198e-05	9.89234e-06	2.17221e-05	5.01746e-05	8.92633e-05	4.52051e-05	7.39952e-05	2.14124e-05	1.77893e-05	4.45437e-05	4.29139e-05	3.03873e-05	3.85583e-05	1.65419e-05	1.64328e-05	2.74511e-05	1.18209e-05	0.000135427	4.51929e-05	4.28576e-05	3.78398e-05	5.49291e-05	3.51353e-05	7.07865e-05	3.47523e-05	7.93524e-05	3.50267e-05	1.6693e-05	1.55886e-05	1.2416e-05	2.18679e-05	2.52274e-05	4.6403e-05	6.18724e-05	7.34655e-05	3.92786e-05
19.75	4.26364e-05	2.92555e-05	4.08416e-05	4.76714e-05	9.47762e-05	0.000120294	4.37135e-05	2.36464e-05	3.36418e-05	6.39588e-05	2.9181e-05	4.12336e-05	4.67774e-05	5.83464e-05	1.86163e-05	2.52239e-05	3.7529e-05	5.52432e-05	4.49727e-05	6.69839e-05	3.36225e-05	9.18922e-06	2.26602e-05	4.69087e-05	2.32087e-05	1.82945e-05	3.05865e-05	2.26782e-05	1.76791e-05	4.22568e-05	7.28546e-05	5.36268e-05	3.38234e-05	2.91619e-05	3.62809e-05	3.27602e-05	8.50331e-05	2.98156e-05	4.26218e-05	2.52388e-05	3.77136e-05	1.90039e-05	8.37039e-06	3.50219e-05	1.23725e-05	4.95226e-05	4.48738e-05	2.93762e-05	5.05675e-05
19.875	3.52428e-05	2.9135e-05	2.29498e-05	3.83297e-05	7.53982e-05	0.000115225	3.31989e-05	2.62325e-05	1.96671e-05	4.74689e-05	3.40964e-05	5.3703e-05	4.57276e-05	2.54727e-05	2.38499e-05	2.13359e-05	2.43373e-05	2.44596e-05	2.59283e-05	6.95052e-05	3.73951e-05	1.09532e-05	4.05239e-05	3.81985e-05	1.78499e-05	1.94966e-05	6.34069e-05	2.71882e-05	1.24768e-05	5.66678e-05	3.05107e-05	3.66167e-05	2.73857e-05	1.62441e-05	5.04323e-05	2.77135e-05	5.77458e-05	4.12981e-05	4.95763e-05	2.62381e-05	2.88816e-05	2.2981e-05	1.4592e-05	3.14436e-05	5.7087e-06	3.77249e-05	2.47928e-05	3.83193e-05	5.39917e-05
20	4.1528e-05	2.51503e-05	4.12343e-05	6.28725e-05	3.34141e-05	9.82262e-05	5.30101e-05	1.72113e-05	1.19223e-05	4.5235e-05	3.40548e-05	5.56108e-05	2.76328e-05	3.3475e-05	1.11755e-05	3.45188e-05	0.000101315	2.82979e-05	2.75238e-05	9.37994e-05	3.8014e-05	1.1598e-05	3.48021e-05	5.15271e-05	1.70553e-05	5.59477e-05	5.15405e-05	1.57931e-05	1.19426e-05	1.67907e-05	2.8326e-05	1.52544e-05	4.09792e-05	1.7203e-05	6.02061e-05	3.19034e-05	1.99763e-05	4.76366e-05	4.4271e-05	1.93276e-05	1.1223e-05	2.38249e-05	1.08845e-05	2.46843e-05	4.37961e-06	2.08665e-05	3.38776e-05	5.77925e-05	3.84874e-05
[truncated: 11 more columns]

## Sheet: Panel C_transitions_changes
data	OXLight				OXLight+Suvorexant					Peaks		1st	2nd
stages	Wake - NREM	NREM - Wake	REM - Wake	NREM - REM	Wake - NREM	NREM - Wake	REM - Wake	NREM - REM		NREM - REM	OXLight	0.59857	0.424103
	0.552824	0.574575	0.320485	0.612108	0.518885	0.550821	0.437983	0.556022		NREM - REM	OXLight+Suvorexant	0.557264	0.488598
	0.552714	0.574686	0.320285	0.612258	0.518897	0.551025	0.437595	0.555908		NREM - Wake	OXLight	0.577228	0.594675
	0.552676	0.574959	0.320883	0.61221	0.518787	0.55116	0.437662	0.555605		NREM - Wake	OXLight+Suvorexant	0.551629	0.556276
	0.552659	0.575113	0.320645	0.612328	0.518804	0.551324	0.437316	0.555578		REM - Wake	OXLight	0.252959	0.464127
	0.552426	0.575353	0.320248	0.612678	0.518854	0.55149	0.437029	0.555528		REM - Wake	OXLight+Suvorexant	0.397797	0.486765
	0.552631	0.575751	0.319423	0.613168	0.518942	0.551718	0.437204	0.555447		Wake - NREM	OXLight	0.551835	0.585661
	0.552536	0.576032	0.318376	0.612681	0.519157	0.552051	0.437319	0.554969		Wake - NREM	OXLight+Suvorexant	0.522208	0.553244
	0.552497	0.576165	0.317361	0.612334	0.519201	0.552268	0.437151	0.554684
	0.552639	0.576127	0.316315	0.611402	0.519179	0.552256	0.437382	0.554678
	0.552621	0.576168	0.315503	0.610613	0.519219	0.552308	0.437147	0.554383
	0.552504	0.576175	0.315193	0.610318	0.519294	0.552423	0.436865	0.554058
	0.552241	0.57629	0.314846	0.610025	0.519319	0.552612	0.436494	0.554049
	0.552378	0.576491	0.314746	0.610776	0.519417	0.552608	0.436148	0.554265
	0.552236	0.576681	0.314552	0.610716	0.519482	0.552612	0.435665	0.554249
	0.552008	0.576601	0.314849	0.610205	0.519512	0.552742	0.435713	0.554041
	0.551937	0.576762	0.315443	0.609828	0.519836	0.552479	0.435779	0.554127
	0.551854	0.576757	0.314825	0.609155	0.520057	0.552392	0.43577	0.554057
	0.551975	0.576949	0.314133	0.609569	0.520298	0.552456	0.435259	0.554234
	0.55177	0.576804	0.313603	0.610065	0.520544	0.552583	0.434906	0.554073
	0.551615	0.57676	0.313132	0.609151	0.520783	0.552522	0.434391	0.554106
	0.551472	0.576834	0.3131	0.609295	0.520929	0.552466	0.433759	0.55399
	0.551328	0.577064	0.313676	0.609202	0.521224	0.55252	0.433289	0.553911
	0.551332	0.577086	0.312938	0.609332	0.521349	0.552552	0.43295	0.553871
	0.551045	0.577191	0.312301	0.608437	0.521397	0.552706	0.432757	0.554016
	0.551083	0.577266	0.311977	0.608008	0.521505	0.552908	0.4329	0.553948
	0.551128	0.577391	0.311974	0.608	0.521584	0.553031	0.432688	0.553892
	0.551326	0.577256	0.311531	0.606721	0.521463	0.553171	0.432496	0.553772
	0.551544	0.577562	0.311362	0.606115	0.521424	0.552924	0.432021	0.554251
	0.551833	0.577603	0.31195	0.605667	0.521509	0.552863	0.432177	0.554339
	0.551981	0.577881	0.312135	0.605548	0.521504	0.552872	0.432043	0.554278
	0.551804	0.578131	0.312327	0.604742	0.52164	0.553025	0.43167	0.553796
	0.551592	0.578144	0.311878	0.604539	0.521687	0.553225	0.431546	0.55388
	0.551575	0.57791	0.311347	0.604037	0.52182	0.553348	0.431744	0.553642
	0.551728	0.577698	0.310764	0.604032	0.52207	0.553373	0.431452	0.553616
	0.551905	0.577724	0.310802	0.602286	0.522156	0.55353	0.431194	0.553712
	0.551982	0.577745	0.310932	0.601734	0.522317	0.553763	0.43096	0.553595
	0.551736	0.577841	0.311059	0.60163	0.522308	0.553961	0.430735	0.553519
	0.551686	0.578136	0.310095	0.600783	0.522349	0.553896	0.430705	0.553764
	0.551927	0.578228	0.309993	0.600479	0.522468	0.55385	0.43096	0.553862
	0.551981	0.577989	0.309937	0.600529	0.52241	0.553916	0.430813	0.553835
	0.55209	0.577998	0.309466	0.600732	0.522278	0.553964	0.430715	0.55359
	0.552298	0.577922	0.309587	0.600663	0.522255	0.554	0.430199	0.553754
	0.552198	0.578093	0.309074	0.600032	0.522208	0.553674	0.429911	0.553738
	0.551979	0.57815	0.308002	0.599941	0.522109	0.553371	0.429226	0.553757
	0.552162	0.578158	0.307724	0.599438	0.522116	0.553282	0.428708	0.553969
	0.552122	0.577971	0.307027	0.599185	0.522228	0.553422	0.428629	0.554247
	0.551729	0.578063	0.306747	0.599975	0.522114	0.553534	0.428612	0.55441
	0.551928	0.577744	0.30559	0.599673	0.52225	0.553679	0.428494	0.554396
	0.55198	0.577599	0.305163	0.59897	0.522282	0.553863	0.428022	0.554508
	0.552002	0.577503	0.304941	0.598236	0.522236	0.554088	0.427649	0.554449
	0.551835	0.577804	0.305085	0.59857	0.522208	0.554223	0.427275	0.554444
	0.55196	0.577484	0.305037	0.597947	0.522278	0.554186	0.427156	0.554443
	0.552012	0.57764	0.304568	0.59756	0.522483	0.554298	0.427219	0.554561
	0.552451	0.57757	0.303819	0.596523	0.522658	0.5543	0.426864	0.554636
	0.55255	0.577531	0.303756	0.596554	0.52289	0.554476	0.426662	0.555097
	0.552934	0.577662	0.303165	0.595376	0.523072	0.554545	0.42615	0.555137
	0.552718	0.577423	0.302798	0.594534	0.522985	0.554535	0.425929	0.555398
	0.552865	0.577295	0.302529	0.595491	0.522881	0.554447	0.425446	0.555832
	0.55294	0.577228	0.301379	0.595485	0.523106	0.554492	0.424974	0.5564
	0.552965	0.577613	0.301635	0.595328	0.523294	0.55454	0.424642	0.556514
	0.553208	0.577646	0.301813	0.594777	0.523456	0.554764	0.424504	0.556708
	0.553432	0.577809	0.302168	0.5947	0.523635	0.55487	0.42421	0.556493
	0.55379	0.577777	0.30215	0.594478	0.523882	0.554969	0.423952	0.556577
	0.553851	0.57792	0.302465	0.594987	0.523972	0.555049	0.423896	0.556198
	0.554026	0.578129	0.301903	0.594615	0.523938	0.555145	0.423929	0.555873
	0.554235	0.578237	0.301615	0.594569	0.523972	0.555209	0.42374	0.556103
	0.55445	0.578344	0.301216	0.594321	0.524002	0.555353	0.423642	0.556147
	0.554527	0.578348	0.300841	0.594091	0.523863	0.555341	0.423437	0.556004
	0.554608	0.578123	0.300981	0.592984	0.523795	0.555429	0.423261	0.555931
	0.554898	0.578305	0.300104	0.592977	0.523791	0.555494	0.423252	0.556045
	0.555053	0.578205	0.299606	0.593027	0.523847	0.55571	0.423371	0.555943
	0.55529	0.578321	0.299423	0.592681	0.523814	0.555849	0.423032	0.555592
	0.555554	0.577916	0.299111	0.592133	0.523595	0.55584	0.422667	0.555421
	0.555782	0.577975	0.299377	0.591297	0.523501	0.555909	0.422518	0.555651
	0.556237	0.577919	0.299192	0.591372	0.523415	0.556029	0.421968	0.555452
	0.556344	0.57769	0.298953	0.591072	0.52348	0.555911	0.421173	0.555577
	0.556485	0.577835	0.298628	0.590946	0.523646	0.555813	0.420806	0.555863
	0.55638	0.578092	0.297529	0.591621	0.52396	0.555682	0.420212	0.556283
	0.556262	0.578042	0.296245	0.591772	0.524213	0.55583	0.419766	0.556138
	0.556299	0.57819	0.295889	0.591638	0.524344	0.555778	0.419718	0.555662
	0.556121	0.577994	0.295205	0.591949	0.524342	0.555645	0.41931	0.555762
	0.556397	0.577978	0.294747	0.592235	0.524355	0.555453	0.419188	0.555759
	0.556794	0.578237	0.294217	0.591897	0.5244	0.555305	0.418779	0.555682
	0.556828	0.578443	0.294667	0.591026	0.524519	0.555031	0.418088	0.55605
	0.556568	0.578674	0.294653	0.590844	0.524639	0.555036	0.417841	0.556277
	0.556447	0.578988	0.293892	0.591211	0.524602	0.554729	0.41742	0.556507
	0.556449	0.579312	0.293573	0.591993	0.524534	0.55479	0.416971	0.55683
	0.556605	0.579404	0.292873	0.592291	0.524567	0.554883	0.416502	0.556834
	0.556752	0.579472	0.292869	0.593333	0.524651	0.555106	0.41599	0.556614
	0.556869	0.57939	0.291522	0.593183	0.52468	0.555279	0.41552	0.556255
	0.556981	0.579269	0.290852	0.592893	0.524681	0.555357	0.415324	0.556054
	0.55696	0.579052	0.290136	0.592818	0.524682	0.555439	0.41462	0.55618
	0.556915	0.57908	0.289488	0.593272	0.524713	0.555502	0.414329	0.556457
	0.557074	0.578936	0.289269	0.593318	0.524907	0.55562	0.414273	0.556815
	0.55699	0.579123	0.289565	0.593502	0.525066	0.555677	0.414269	0.557187
	0.557082	0.579118	0.288827	0.593726	0.525012	0.555733	0.414194	0.557129
	0.557451	0.579565	0.289265	0.593393	0.524771	0.555483	0.414059	0.556936
	0.557528	0.579572	0.289965	0.593687	0.52502	0.555346	0.413542	0.557161
	0.55758	0.579892	0.289682	0.593055	0.525013	0.55538	0.413148	0.557264
	0.557782	0.57978	0.289516	0.593029	0.525004	0.555512	0.413235	0.556991
	0.557872	0.579931	0.288768	0.593687	0.525114	0.555637	0.412954	0.556631
	0.557875	0.579996	0.288038	0.592816	0.525392	0.555629	0.412786	0.556574
	0.558073	0.580115	0.288152	0.592064	0.525541	0.555502	0.412494	0.556789
	0.558537	0.579976	0.288314	0.59125	0.525556	0.555237	0.412042	0.556868
	0.558372	0.579904	0.287023	0.59099	0.525606	0.55542	0.411568	0.556768
	0.55825	0.579852	0.286594	0.590393	0.525696	0.555409	0.411262	0.556277
	0.55814	0.579964	0.285844	0.590634	0.525627	0.555359	0.411082	0.556298
	0.558434	0.580072	0.285356	0.59025	0.525873	0.555192	0.410752	0.556013
	0.558698	0.580356	0.284923	0.588731	0.525854	0.555233	0.410537	0.555907
	0.558889	0.580467	0.285444	0.58851	0.525785	0.555152	0.410237	0.555244
	0.558996	0.580324	0.284855	0.58816	0.525828	0.555166	0.409984	0.555002
	0.559004	0.580239	0.284649	0.588558	0.525799	0.555198	0.409626	0.555074
	0.55916	0.580235	0.284042	0.587416	0.52571	0.55487	0.409458	0.555491
	0.559216	0.580258	0.283318	0.586973	0.525558	0.554802	0.409562	0.555625
	0.559523	0.580292	0.282406	0.585984	0.52559	0.55471	0.409245	0.555903
	0.559768	0.580121	0.282206	0.586311	0.525675	0.55496	0.408614	0.556225
	0.560122	0.580104	0.28189	0.585917	0.525773	0.555061	0.408184	0.556503
	0.560224	0.579906	0.281208	0.585349	0.525702	0.555265	0.407543	0.556323
	0.560481	0.579916	0.281001	0.584239	0.525889	0.555525	0.407102	0.556402
	0.56027	0.580114	0.280587	0.583991	0.526236	0.555587	0.406885	0.556443
	0.560187	0.580272	0.280214	0.582605	0.52631	0.555523	0.406497	0.556618
	0.560382	0.580464	0.27972	0.582197	0.526475	0.555356	0.406108	0.556356
	0.560403	0.5802	0.279746	0.582019	0.526755	0.555307	0.405992	0.556504
	0.56044	0.580447	0.278814	0.582289	0.527018	0.555259	0.405718	0.556588
	0.560436	0.580254	0.277917	0.5822	0.527144	0.555043	0.405534	0.556358
	0.560777	0.580447	0.277966	0.581662	0.527343	0.554731	0.405406	0.556438
	0.561081	0.580722	0.276646	0.581768	0.527377	0.55442	0.405367	0.556364
	0.561164	0.580859	0.275727	0.581064	0.527267	0.554276	0.405104	0.556053
	0.561555	0.580675	0.275761	0.580711	0.527016	0.554385	0.405209	0.556098
	0.561767	0.580787	0.275111	0.580017	0.526889	0.554497	0.405403	0.555995
	0.561763	0.580606	0.274113	0.578921	0.526941	0.554483	0.405048	0.55654
	0.562191	0.580654	0.273887	0.578078	0.527118	0.554526	0.404602	0.55661
	0.562306	0.580512	0.273206	0.577355	0.527143	0.554695	0.404532	0.556611
	0.562518	0.580204	0.272904	0.576343	0.527199	0.554615	0.404828	0.556394
	0.562712	0.580284	0.271474	0.577075	0.527134	0.554552	0.404506	0.556427
	0.563327	0.580127	0.27047	0.576186	0.527195	0.554289	0.404061	0.556568
	0.563402	0.579848	0.270066	0.576191	0.527448	0.554391	0.403657	0.556354
	0.563378	0.579607	0.269588	0.575004	0.527809	0.554396	0.403384	0.556273
	0.563753	0.57935	0.269187	0.57388	0.528258	0.554264	0.403335	0.556465
	0.564129	0.579318	0.268708	0.573102	0.528366	0.55413	0.403298	0.55629
	0.564325	0.579262	0.268011	0.5727	0.528439	0.554192	0.403312	0.556229
	0.564573	0.579387	0.267806	0.572313	0.528603	0.554094	0.402929	0.556142
	0.564648	0.579327	0.26773	0.571887	0.528923	0.553817	0.402725	0.555711
	0.565061	0.579809	0.267571	0.571166	0.529061	0.553847	0.402542	0.555396
	0.565326	0.579785	0.267609	0.571396	0.52907	0.553805	0.401745	0.555304
	0.565807	0.579757	0.266118	0.570922	0.529271	0.553639	0.401209	0.555151
	0.565975	0.580012	0.26494	0.569467	0.529665	0.553684	0.400843	0.554925
	0.565784	0.579689	0.264756	0.569415	0.529994	0.553809	0.400816	0.554535
	0.56616	0.57967	0.263814	0.566886	0.530016	0.553907	0.400777	0.55417
	0.566531	0.579544	0.263895	0.566955	0.530133	0.553616	0.400359	0.553795
	0.566807	0.579765	0.263084	0.566328	0.530389	0.553416	0.399958	0.553718
	0.566949	0.580013	0.262793	0.565537	0.530478	0.553455	0.399955	0.553609
	0.567266	0.579937	0.262084	0.565485	0.530378	0.553532	0.400049	0.553549
	0.567448	0.580069	0.2616	0.565612	0.530399	0.553544	0.400051	0.552892
	0.567464	0.580383	0.261116	0.565852	0.530466	0.553624	0.400192	0.55247
	0.567589	0.580499	0.260674	0.56478	0.530756	0.553491	0.400237	0.55239
	0.567765	0.58047	0.259497	0.564549	0.530848	0.553407	0.400066	0.55231
	0.568091	0.580347	0.258864	0.563998	0.531169	0.553524	0.399776	0.552281
	0.568322	0.580389	0.258991	0.56389	0.531375	0.553583	0.399635	0.552218
	0.56879	0.580138	0.25868	0.563496	0.531558	0.55351	0.399995	0.55218
	0.569076	0.580294	0.257852	0.563137	0.531651	0.553606	0.400152	0.552105
	0.56942	0.580227	0.258072	0.562831	0.531826	0.553581	0.399635	0.551911
	0.569749	0.580079	0.257083	0.561704	0.532128	0.553464	0.399104	0.551615
	0.569783	0.580125	0.256754	0.562283	0.532426	0.553432	0.398766	0.551194
	0.570304	0.580288	0.256536	0.561686	0.532735	0.553166	0.398172	0.551017
	0.570537	0.580411	0.256381	0.56126	0.532962	0.553203	0.398001	0.550746
	0.570667	0.580779	0.256367	0.560375	0.533012	0.553127	0.398068	0.550694
	0.57083	0.58108	0.256239	0.559686	0.533131	0.552874	0.397797	0.55048
	0.571107	0.581291	0.255751	0.559378	0.533193	0.552584	0.398139	0.550237
	0.571482	0.581419	0.255423	0.559508	0.533127	0.55243	0.398459	0.54979
	0.572243	0.581421	0.254645	0.55955	0.533111	0.55222	0.398372	0.549243
	0.572785	0.581477	0.254811	0.559926	0.533252	0.552156	0.398442	0.548727
	0.573083	0.581435	0.25468	0.559542	0.533298	0.552097	0.398709	0.548442
	0.573539	0.58179	0.253425	0.559003	0.533301	0.552092	0.399209	0.547883
	0.574032	0.581818	0.253408	0.558447	0.533262	0.551952	0.399373	0.547658
	0.574618	0.582188	0.25381	0.557489	0.53346	0.55191	0.399404	0.547636
	0.574739	0.582174	0.252959	0.557638	0.533475	0.551827	0.399643	0.5471
	0.575169	0.582166	0.253806	0.556807	0.533655	0.552006	0.400153	0.546955
	0.575739	0.581821	0.253958	0.556767	0.533684	0.55213	0.400069	0.546483
	0.575859	0.581883	0.253797	0.555985	0.533928	0.551945	0.399732	0.545514
	0.576211	0.581775	0.25469	0.555955	0.534128	0.551871	0.399416	0.544857
	0.576833	0.581854	0.255014	0.555155	0.534299	0.551848	0.399373	0.543793
	0.57722	0.581876	0.254619	0.554503	0.53439	0.551729	0.399333	0.54377
	0.577455	0.582303	0.255585	0.5541	0.534582	0.551685	0.399434	0.543507
	0.577391	0.582375	0.255697	0.554479	0.534669	0.551629	0.399501	0.543139
	0.577796	0.582679	0.256422	0.553316	0.534716	0.551701	0.400069	0.54262
	0.577864	0.582869	0.256671	0.553325	0.534512	0.551933	0.400768	0.542111
	0.578126	0.583274	0.256505	0.552224	0.534413	0.551881	0.400902	0.541918
	0.578421	0.583515	0.256173	0.551883	0.53441	0.55191	0.401205	0.54146
	0.578645	0.583683	0.255913	0.551267	0.534417	0.551919	0.401562	0.541069
	0.578662	0.583881	0.256923	0.550627	0.534616	0.552122	0.401834	0.541055
	0.578726	0.584064	0.258299	0.549312	0.534738	0.552038	0.401932	0.540824
	0.578804	0.584207	0.258419	0.548262	0.534886	0.552218	0.402299	0.540534
	0.578943	0.584549	0.258186	0.547215	0.534871	0.552335	0.402805	0.540241
	0.578969	0.584359	0.258995	0.546528	0.534864	0.552419	0.403474	0.540106
	0.579296	0.584531	0.259428	0.545529	0.53482	0.552456	0.404217	0.539773
	0.579402	0.584946	0.260431	0.544925	0.534774	0.552741	0.404624	0.53924
	0.579542	0.585061	0.261979	0.544329	0.534742	0.552759	0.40492	0.538834
	0.580041	0.58527	0.262669	0.543742	0.534804	0.553047	0.405154	0.53884
	0.58029	0.585305	0.263529	0.543847	0.534788	0.553169	0.405387	0.538128
	0.580337	0.585606	0.264043	0.543311	0.534891	0.55354	0.406113	0.537846
	0.58013	0.585907	0.264619	0.542514	0.53493	0.553739	0.406666	0.537544
	0.58052	0.586165	0.265812	0.542156	0.534914	0.553655	0.407071	0.537369
	0.580597	0.586452	0.267139	0.542101	0.535088	0.553615	0.407187	0.53703
	0.580588	0.58662	0.26862	0.541521	0.535202	0.553693	0.407166	0.537071
	0.580773	0.586522	0.2692	0.540774	0.535238	0.553866	0.407549	0.537076
	0.58089	0.586689	0.27122	0.540974	0.535066	0.554092	0.407995	0.536968
	0.581484	0.587041	0.272732	0.540819	0.535159	0.554143	0.408374	0.536969
	0.58166	0.587225	0.27506	0.540865	0.535164	0.554163	0.408673	0.536557
	0.581832	0.587338	0.275846	0.539753	0.535177	0.554228	0.409171	0.536482
	0.581594	0.58758	0.277099	0.539032	0.535339	0.554279	0.40915	0.536225
	0.581582	0.587598	0.27883	0.537512	0.535271	0.554069	0.409296	0.535687
	0.581653	0.588018	0.280012	0.536808	0.535153	0.55403	0.410106	0.535482
	0.581699	0.588289	0.282284	0.536716	0.53495	0.554045	0.411155	0.535141
	0.581679	0.588438	0.283297	0.535003	0.534918	0.55413	0.41194	0.535032
	0.58142	0.588644	0.284671	0.534216	0.534812	0.554105	0.412854	0.534537
	0.581411	0.588988	0.286032	0.533185	0.534918	0.554139	0.413589	0.53409
	0.581636	0.589098	0.287669	0.532391	0.534975	0.554151	0.414068	0.533661
	0.581514	0.589131	0.289681	0.53211	0.534986	0.554107	0.414763	0.533145
	0.581625	0.589201	0.291603	0.530841	0.535145	0.554186	0.415426	0.533071
	0.58145	0.589291	0.293682	0.530474	0.535411	0.554249	0.415747	0.532841
	0.581192	0.589466	0.29537	0.529607	0.535517	0.5544	0.416434	0.532388
	0.580956	0.589559	0.296772	0.528484	0.535529	0.554561	0.417159	0.53216
	0.58099	0.589771	0.298639	0.527998	0.535667	0.554673	0.417682	0.53206
	0.580875	0.589789	0.300691	0.5271	0.535671	0.554634	0.418144	0.53183
	0.580547	0.589961	0.30229	0.525811	0.535766	0.554657	0.418847	0.531564
	0.580225	0.590162	0.303151	0.524782	0.535753	0.554658	0.419642	0.531126
	0.580107	0.590252	0.304744	0.523012	0.535798	0.554563	0.420292	0.53117
	0.579768	0.590386	0.30678	0.522108	0.535863	0.554524	0.420852	0.530504
	0.579529	0.590556	0.309042	0.521387	0.536022	0.554545	0.421639	0.530416
	0.579315	0.590854	0.311524	0.520397	0.536091	0.554509	0.422344	0.530354
	0.578948	0.591085	0.31302	0.519649	0.536157	0.554464	0.423436	0.53003
	0.578577	0.591083	0.314499	0.519025	0.536028	0.554338	0.424111	0.529704
	0.578203	0.591414	0.316655	0.5176	0.536199	0.554438	0.424609	0.528941
	0.578174	0.591689	0.318476	0.517121	0.536304	0.554538	0.425168	0.528459
	0.578347	0.592069	0.320616	0.516169	0.536459	0.554716	0.42567	0.527738
	0.578366	0.591849	0.322189	0.515699	0.53674	0.554709	0.426283	0.527216
	0.57825	0.591953	0.324402	0.514951	0.537096	0.554493	0.426672	0.526639
	0.578033	0.591805	0.326557	0.514877	0.537444	0.554419	0.427095	0.526076
	0.578043	0.591697	0.328525	0.514159	0.53745	0.554151	0.427633	0.525986
	0.577836	0.592059	0.330505	0.513836	0.537491	0.554069	0.428065	0.525512
	0.577863	0.592322	0.331495	0.512182	0.537526	0.554001	0.428784	0.525048
	0.57814	0.592735	0.332948	0.511823	0.537701	0.553977	0.429744	0.524495
	0.578177	0.592798	0.334574	0.511121	0.537763	0.553774	0.430791	0.523851
	0.57857	0.592566	0.33696	0.510416	0.537859	0.5536	0.431724	0.523478
	0.578556	0.592892	0.338993	0.509027	0.53803	0.553414	0.432107	0.52284
	0.578468	0.593192	0.340369	0.508563	0.538292	0.553339	0.432911	0.522093
	0.578602	0.592855	0.342196	0.507418	0.538439	0.553067	0.43341	0.521316
	0.578821	0.592902	0.344262	0.506388	0.53846	0.552974	0.434193	0.520896
	0.578854	0.592974	0.345689	0.505178	0.538486	0.552773	0.435041	0.520329
	0.578631	0.592987	0.346419	0.504856	0.538621	0.552573	0.43568	0.52011
	0.578601	0.592819	0.348141	0.504145	0.538692	0.552145	0.436351	0.519672
	0.578834	0.59249	0.350001	0.503501	0.538658	0.551832	0.436632	0.519244
	0.578843	0.59223	0.351149	0.502651	0.538804	0.551591	0.437339	0.5187
	0.579009	0.592138	0.353529	0.501905	0.538889	0.551491	0.438429	0.518152
	0.578923	0.592026	0.354775	0.500651	0.539022	0.551441	0.439385	0.517457
	0.578907	0.592004	0.355897	0.499427	0.539083	0.551234	0.440319	0.51687
	0.579004	0.592023	0.356957	0.497832	0.539204	0.550842	0.441091	0.516198
	0.578751	0.591611	0.358519	0.496688	0.539295	0.550608	0.441774	0.51546
	0.578864	0.591651	0.359306	0.495594	0.539371	0.550564	0.442626	0.515066
	0.578728	0.59169	0.36116	0.494934	0.539457	0.550736	0.443314	0.514554
	0.578757	0.591731	0.362364	0.494603	0.539621	0.550756	0.444014	0.514127
	0.578985	0.591781	0.36335	0.493634	0.539847	0.550742	0.444741	0.513649
	0.578886	0.591774	0.363449	0.492591	0.540025	0.550781	0.44504	0.513504
	0.578692	0.591531	0.364948	0.491775	0.540235	0.550516	0.445562	0.513174
	0.578491	0.591509	0.366755	0.491634	0.540334	0.550368	0.446269	0.512869
	0.57857	0.591175	0.368871	0.489661	0.54058	0.550413	0.446787	0.512429
	0.578661	0.590877	0.37035	0.489232	0.540806	0.550516	0.447034	0.512215
	0.578586	0.590436	0.371077	0.488491	0.541123	0.550298	0.447848	0.511576
	0.578952	0.590361	0.372255	0.487401	0.541254	0.550448	0.448527	0.511057
	0.578745	0.590666	0.373868	0.48667	0.541437	0.550504	0.449464	0.51071
	0.578867	0.590492	0.375622	0.485533	0.541603	0.550537	0.449923	0.510289
	0.57897	0.590585	0.377381	0.485053	0.541796	0.550662	0.450541	0.509947
	0.579348	0.590296	0.378688	0.484039	0.542009	0.550506	0.451069	0.509251
	0.579277	0.590359	0.379826	0.482451	0.542207	0.550409	0.451713	0.508364
	0.579234	0.590275	0.381916	0.481811	0.542426	0.550481	0.452267	0.507813
	0.579126	0.590556	0.383723	0.481212	0.542847	0.550441	0.452978	0.507659
	0.579283	0.590813	0.385237	0.481114	0.543021	0.550467	0.453424	0.507244
	0.579338	0.591097	0.38716	0.480379	0.543258	0.550657	0.454136	0.507223
	0.579733	0.591206	0.388082	0.479204	0.543391	0.550822	0.45466	0.507526
	0.579798	0.591436	0.389432	0.478057	0.543472	0.550675	0.455338	0.507141
	0.580082	0.5912	0.39009	0.477325	0.543636	0.550589	0.456066	0.506813
	0.580444	0.591254	0.391521	0.476301	0.543707	0.550563	0.456499	0.506745
	0.580596	0.591446	0.39301	0.475801	0.544009	0.550553	0.457209	0.506842
	0.580892	0.591261	0.394432	0.475781	0.544194	0.550628	0.457914	0.506678
	0.581124	0.591212	0.395159	0.474645	0.544447	0.550677	0.458505	0.506279
	0.581085	0.590996	0.396133	0.473159	0.544538	0.550541	0.459248	0.506318
	0.581088	0.591091	0.397068	0.472146	0.544495	0.550457	0.460093	0.506126
	0.581399	0.591004	0.398342	0.470948	0.544562	0.550725	0.46061	0.505956
	0.581761	0.591162	0.399957	0.469097	0.544496	0.550948	0.461253	0.505746
	0.581981	0.59125	0.40197	0.468249	0.544521	0.551129	0.46197	0.505173
	0.582043	0.591208	0.403926	0.466928	0.544483	0.551254	0.462625	0.504693
	0.582039	0.590761	0.405388	0.466816	0.544575	0.551176	0.463262	0.504789
	0.581868	0.590811	0.407258	0.466151	0.544599	0.550967	0.463723	0.50463
	0.581721	0.590883	0.408442	0.465876	0.54466	0.550926	0.463772	0.504256
	0.581489	0.591044	0.409999	0.464605	0.544788	0.550851	0.463748	0.503856
	0.581442	0.59077	0.410521	0.46432	0.544935	0.550809	0.464295	0.503541
	0.581686	0.590634	0.41146	0.463994	0.545015	0.550663	0.46479	0.503538
	0.581647	0.590731	0.41265	0.46436	0.545215	0.550859	0.465366	0.503522
	0.58157	0.590702	0.413224	0.463639	0.545425	0.550893	0.465662	0.503022
	0.581533	0.590788	0.414514	0.463219	0.545563	0.55092	0.465783	0.502764
	0.581846	0.590679	0.41661	0.461778	0.545677	0.55097	0.466475	0.502392
	0.58194	0.590503	0.417723	0.460819	0.545897	0.55119	0.466786	0.502004
	0.58207	0.590746	0.418482	0.459806	0.54616	0.551269	0.467265	0.501756
	0.582161	0.590757	0.419574	0.458919	0.546285	0.551589	0.467646	0.501395
	0.582183	0.590873	0.419328	0.456908	0.546413	0.551576	0.467754	0.501015
	0.582449	0.591131	0.419844	0.456548	0.546625	0.551517	0.467764	0.50069
	0.582564	0.59126	0.422376	0.455593	0.546891	0.551525	0.468294	0.500473
	0.582372	0.591304	0.423657	0.455518	0.547008	0.551818	0.468724	0.500395
	0.582749	0.591876	0.424918	0.454451	0.547147	0.55203	0.468883	0.500131
	0.582924	0.591997	0.425667	0.453263	0.547318	0.552067	0.46932	0.499776
	0.582997	0.592154	0.426338	0.452662	0.547507	0.55184	0.469682	0.499789
	0.583262	0.592155	0.427688	0.452465	0.547521	0.552026	0.470079	0.49957
	0.583129	0.592343	0.429255	0.452232	0.547842	0.552177	0.470768	0.499338
	0.583264	0.59238	0.430969	0.45199	0.548194	0.552045	0.471417	0.498566
	0.583281	0.592689	0.430895	0.450774	0.548445	0.552453	0.471863	0.498359
	0.583424	0.592656	0.432231	0.449791	0.548594	0.552626	0.472218	0.497861
	0.583559	0.59285	0.432793	0.450442	0.548804	0.55278	0.472936	0.497842
	0.583611	0.593065	0.433691	0.449056	0.548807	0.55268	0.473543	0.497145
	0.583995	0.593425	0.434938	0.448173	0.548895	0.55291	0.473581	0.496817
	0.583646	0.593312	0.435667	0.447332	0.549096	0.552827	0.473799	0.497045
	0.583814	0.593359	0.436524	0.446677	0.549172	0.552927	0.474068	0.496582
	0.583775	0.593564	0.437043	0.445474	0.549307	0.552883	0.474888	0.49627
	0.583728	0.593783	0.438124	0.444008	0.549365	0.552766	0.475658	0.495791
	0.58365	0.594215	0.439513	0.443443	0.549592	0.552944	0.476405	0.495666
	0.583933	0.593989	0.440907	0.442588	0.54958	0.553189	0.476954	0.495756
	0.584035	0.594203	0.441548	0.441372	0.549764	0.553196	0.477191	0.495374
	0.584328	0.59403	0.442496	0.441007	0.549818	0.553248	0.477372	0.495092
	0.584252	0.593947	0.443761	0.440162	0.549961	0.553321	0.477887	0.494893
	0.584309	0.593722	0.444603	0.440547	0.550201	0.553251	0.478302	0.494082
	0.584083	0.593765	0.445694	0.439625	0.550421	0.55343	0.479103	0.493365
	0.584163	0.593823	0.446755	0.438389	0.55076	0.553627	0.479532	0.49284
	0.584261	0.593951	0.448066	0.437288	0.551044	0.554014	0.479731	0.492818
	0.584164	0.593917	0.448202	0.436843	0.551342	0.554154	0.480196	0.492495
	0.584125	0.593966	0.448615	0.436098	0.551569	0.554354	0.480508	0.491836
	0.584159	0.593969	0.449287	0.435448	0.551491	0.554548	0.480981	0.491552
	0.58419	0.593963	0.451241	0.433699	0.551391	0.554493	0.481358	0.491515
	0.584311	0.594087	0.452716	0.432981	0.551546	0.554715	0.481766	0.491055
	0.584297	0.594177	0.454201	0.432623	0.55172	0.55478	0.482173	0.491051
	0.584212	0.594136	0.455509	0.432256	0.55182	0.554631	0.4828	0.490843
	0.584391	0.593897	0.456501	0.43215	0.552086	0.554775	0.483185	0.4906
	0.584649	0.594004	0.457362	0.430821	0.5522	0.554943	0.483484	0.49059
	0.584826	0.594013	0.458019	0.430463	0.552458	0.554978	0.483926	0.490471
	0.585055	0.594155	0.459213	0.429403	0.552581	0.55505	0.484052	0.489854
	0.585177	0.594033	0.459429	0.428492	0.552772	0.555346	0.484009	0.489858
	0.585327	0.594149	0.460055	0.427732	0.552903	0.555755	0.48458	0.489783
	0.585382	0.594406	0.460614	0.427424	0.55307	0.556066	0.485336	0.489574
	0.585572	0.594664	0.461381	0.427432	0.553209	0.556276	0.485966	0.489266
	0.585484	0.594552	0.463113	0.426195	0.553161	0.55619	0.486457	0.489216
	0.585661	0.59458	0.462933	0.424547	0.553086	0.55603	0.486619	0.488882
	0.585654	0.594675	0.464127	0.424103	0.553244	0.555991	0.486765	0.488598
	0.58574	0.594687	0.465133	0.422908	0.553336	0.556149	0.487312	0.488467
	0.58557	0.594898	0.465842	0.42275	0.55353	0.556407	0.487349	0.48817
	0.585681	0.595163	0.466641	0.42177	0.553754	0.556462	0.487752	0.487851
	0.585656	0.595303	0.467501	0.420758	0.553832	0.556584	0.488049	0.48746
	0.58552	0.595337	0.469114	0.419801	0.553955	0.556675	0.488485	0.487476
	0.585737	0.595229	0.471159	0.419562	0.553945	0.556784	0.489354	0.487493
	0.58575	0.595155	0.472494	0.418517	0.553969	0.556975	0.489984	0.487533
	0.585783	0.594971	0.472568	0.418209	0.553972	0.557177	0.490235	0.487164
	0.586124	0.595036	0.47342	0.417844	0.554052	0.557138	0.49053	0.486911
	0.585972	0.594808	0.474492	0.417471	0.554191	0.55711	0.490699	0.486921
	0.586039	0.594583	0.475888	0.416417	0.554152	0.55704	0.490845	0.486783
	0.586129	0.594618	0.477183	0.415571	0.554468	0.557157	0.491225	0.486329
	0.586157	0.594711	0.478273	0.414389	0.554773	0.55723	0.49178	0.48604
	0.58623	0.594811	0.479109	0.413873	0.554751	0.557405	0.492042	0.485394
	0.586231	0.594595	0.480243	0.413508	0.55468	0.557651	0.492428	0.48544
	0.586386	0.594521	0.481946	0.413182	0.554752	0.557568	0.492658	0.484918
	0.586602	0.594699	0.48166	0.412465	0.554901	0.557832	0.493162	0.484587
	0.586629	0.594827	0.482166	0.411373	0.554973	0.557923	0.49349	0.484542
	0.586592	0.594985	0.48352	0.410585	0.554954	0.558105	0.493744	0.484535
	0.586355	0.594917	0.483776	0.410297	0.555171	0.558071	0.494525	0.48446
	0.58624	0.594904	0.484649	0.410008	0.555299	0.558293	0.494924	0.483856
	0.58614	0.594886	0.485008	0.40951	0.555346	0.55838	0.495078	0.483766
	0.586136	0.594833	0.485587	0.408483	0.555402	0.558554	0.494994	0.483617
	0.58644	0.594682	0.485346	0.408762	0.555546	0.558615	0.495352	0.483927
	0.586342	0.594688	0.485551	0.407673	0.555452	0.558574	0.495807	0.484052
	0.586401	0.594857	0.486458	0.407402	0.555677	0.558713	0.496078	0.48409
	0.58632	0.594591	0.487345	0.407456	0.55573	0.558935	0.496399	0.484254
	0.58635	0.594503	0.487823	0.406561	0.555718	0.559058	0.49671	0.484182
	0.586487	0.594571	0.48848	0.405587	0.555844	0.559063	0.496827	0.48358
	0.586411	0.594682	0.48925	0.40479	0.555834	0.559174	0.497346	0.483375
	0.586279	0.594672	0.489488	0.404443	0.555898	0.559252	0.497399	0.482919
	0.586088	0.594566	0.490167	0.404125	0.555847	0.559357	0.49736	0.482739
	0.586073	0.594408	0.490643	0.404132	0.555756	0.559456	0.4977	0.482891
	0.586358	0.594395	0.49159	0.403898	0.555765	0.559407	0.498088	0.482507
	0.586426	0.594159	0.492745	0.403778	0.555737	0.559239	0.498235	0.48244
	0.586459	0.594261	0.493565	0.40257	0.555818	0.55916	0.498469	0.482375
	0.586331	0.594237	0.493839	0.403043	0.55588	0.55929	0.498523	0.482074
	0.586481	0.59419	0.493523	0.402066	0.555993	0.559324	0.498459	0.482125
	0.586574	0.594175	0.49352	0.400819	0.555979	0.559565	0.498623	0.481647
	0.586688	0.594527	0.492982	0.399703	0.556043	0.559704	0.498377	0.481639
	0.586491	0.594795	0.492941	0.399321	0.556025	0.559501	0.498092	0.481382
	0.586403	0.594981	0.492697	0.399677	0.556034	0.559529	0.498369	0.481304
	0.586315	0.595117	0.491723	0.399472	0.556171	0.559464	0.498594	0.480945
	0.58634	0.595069	0.491686	0.399078	0.556115	0.559553	0.49887	0.480718
	0.586243	0.595277	0.492411	0.398689	0.556234	0.559548	0.499497	0.480278
	0.586426	0.594887	0.493506	0.397421	0.556345	0.559376	0.499657	0.480139
	0.586358	0.59481	0.493821	0.396745	0.556508	0.559384	0.499903	0.480116
	0.586578	0.594763	0.494557	0.395517	0.556483	0.559435	0.500171	0.479663
	0.586539	0.594939	0.494598	0.394821	0.556584	0.559703	0.500463	0.479217
	0.586515	0.595092	0.495959	0.394431	0.556855	0.559961	0.501085	0.478828

## Sheet: Panel C_diff_transition_changes
	BF, LH	BF, LH	BF, LH	BF, LH
	Wake - NREM	NREM - Wake	REM - Wake	NREM - REM
OXLight	0.0338263	0.0174466	0.211169	-0.174468
OXLight+Suvorexant	0.031036	0.00464698	0.0889673	-0.0686662

## Sheet: Panel D
axis	BF and LH pooled data			BF and LH pooled data
data	OXLight			OXLight+Suvorexant
stages	NREM - REM	Wake - REM		NREM - REM	Wake - REM
	0.349272	0.281408		0.222053	0.174067
	0.314494	0.283355		0.263555	0.229006
	0.110641	0.101732		0.0864253	0.0713
	0.211423	0.218733		0.282988	0.200335
	0.435518	0.328094		0.101482	0.0647233
	0.413161	0.385475		0.0218665	0.0128567
