# Supplementary material for: A genetically encoded sensor for in vivo imaging of orexin neuropeptides
Source: Nat Methods. 2022 Feb 10;19(2):231–41. doi: 10.1038/s41592-021-01390-2 (PMC8831244; doi:10.1038/s41592-021-01390-2)
Supplement: Source Data Fig. 6 — Source data from the two-photon imaging of cortical orexin dynamics during emergence from anesthesia. [file 41592_2021_1390_MOESM10_ESM.xlsx]

## Sheet: Figure 6 panels C and D
FOV OxLight1 - 01	0.02681	-0.00105659	0.00730882	0.0118735	-0.00473456	0.0199191	-0.00730508	0.00818868	0.00735836	0.0148062	0.0108278	0.0151856	0.0111186	0.00994433	0.0128144	0.0156592	0.0112987	0.0166723	0.0187654	0.0256124	0.000573578	0.0164459	0.0205153	0.0150667	0.0268328	0.00423506	0.018129	0.0262027	0.0304529	0.0179423	0.00304057	0.0238411	0.0132373	0.0195644	0.0232283	0.0160908	0.0352083	0.0289228	0.0266245	0.00629786	-0.00412429	0.0139737	0.0435235	0.0306571	0.0244083	0.00133379	0.00710747	0.0124763	0.00366902
FOV OxLight1 - 02	0.0226963	0.0149819	0.0170936	0.0235474	0.0318043	0.00642548	-0.014158	-0.00138819	0.0139003	0.0284317	0.0095145	0.0198273	0.000627137	0.0289553	0.0372034	0.0254323	-0.00911485	0.000847351	0.00154081	0.00492814	-0.000940982	0.012759	-0.00259746	0.0126532	-0.0112527	0.00555016	-0.0240228	-0.00465478	-0.000541939	-0.00505584	-0.0127586	-0.0128686	0.00480999	-0.0238431	-0.0404749	-0.0355654	-0.0101773	-0.0118151	0.0125224	0.0144569	0.0164995	0.0281023	0.026535	0.0486546	0.0191308	0.0220516	0.00591369	0.00731384	0.0143256
FOV OxLight1 - 03	0.0446944	-0.00263043	-0.00369277	-0.028894	-0.0168409	-0.0194226	0.00976671	-0.0147272	-0.0331841	-0.0207808	0.00559938	-0.0112102	-0.0196596	-0.0324767	-0.0077607	-0.0328379	-0.0238874	0.0203666	0.0019034	0.0258191	0.00765854	-0.00984129	8.16223e-05	-0.0118506	-0.0149809	-0.0227831	-0.0119489	-0.0365177	0.00112422	-0.0051455	-0.0247108	-0.00392711	0.00240812	-0.0142738	-0.0193738	-0.0236824	-0.0142997	-0.0193747	-0.0366565	0.00179095	-0.0219007	-0.00108237	0.00610706	0.0148337	0.0217089	0.00587012	0.00449013	0.0184582	-0.0184612
FOV OxLight1 - 04	0.0239544	0.00749749	0.0110653	-0.0042863	-0.02609	-0.0189038	-0.0268199	-0.0220189	-0.00847613	-0.000861923	-0.031991	-0.0128372	-0.0140909	-0.00361968	0.00154671	0.0036383	-0.0105419	-0.0113064	-0.0183369	-0.0263661	0.00686816	-0.0220077	-0.0289372	-0.00271144	-0.00193371	0.00863146	-0.00282475	-0.00513546	-0.00687092	-0.00354224	-0.0204775	-0.00777291	-0.00544422	-0.0143179	0.00262311	0.0148993	0.000245929	0.0129479	0.036717	0.0173198	0.00839709	0.0428431	0.0129625	0.0115939	-0.00711219	0.0362229	-0.00202221	0.00108739	-0.0122162
FOV OxLight1 - 05	0.0184207	-0.0135639	-0.00429282	-0.0116635	-0.00485453	0.02058	0.0479492	0.0023964	0.0160496	0.0171649	0.00496056	0.0318177	0.0213013	0.031685	-0.0205249	0.0173698	0.0122703	0.00239311	0.00275346	0.0059232	0.0102954	0.00856396	0.00909558	-0.00896349	0.020309	0.0042307	0.0116757	0.00946353	-0.00942306	-0.0251819	-0.0233196	-0.00740481	0.0021681	-0.00059825	-0.003926	0.0173991	0.0127808	0.00586088	-0.00574247	-0.00530622	-0.00879783	0.00685523	-0.00222684	-0.00450881	-0.000904586	-0.0153558	-7.93291e-05	0.0263415	0.00147216
FOV OxLight1 - 06	0.0574613	0.0383643	0.013798	0.00994895	0.00692796	0.0146104	0.0474077	0.00531547	-0.00396696	0.00838579	0.0209972	0.0359985	0.0206878	0.0326085	0.047929	0.0151332	0.00365962	-0.00779249	-0.024492	0.00581159	-0.0033138	-0.0116575	-0.0255943	0.00737936	-0.025034	0.0152138	0.00550717	0.00418859	0.0245154	0.00689959	0.0407263	0.000656477	0.0161112	0.0224678	0.0280359	0.0407368	0.00203186	0.00884873	0.0339678	0.0315572	0.0224327	0.0489354	0.0244666	0.0419856	0.00808836	0.0145082	0.0336997	0.04495	0.0669117
FOV OxLight1 - 07	-0.0137046	-0.0249173	-0.0347435	-0.028954	-0.0365932	-0.0332438	-0.0274301	-0.0211593	-0.017245	-0.0181248	-0.01697	-0.019951	-0.0188405	-0.0234203	-0.018875	-0.0132592	-0.0111218	-0.00771881	-0.00198319	-0.0132316	-0.00875071	-0.00990348	-0.0104689	-0.00737801	-0.00493747	0.00193053	0.00765585	-0.00331963	-0.00307468	-0.0128201	-1.76393e-05	-0.0128231	-0.0150137	-0.00603106	-0.00434773	0.0108193	0.00422805	0.0039336	-0.0069847	0.00286735	-0.00489191	-0.00844079	-0.00404718	-0.00641448	-0.012341	-0.00315421	-0.00347715	0.00224056	-0.000671934
FOV OxLight1 - 08	-0.0126663	-0.0438916	-0.0394243	-0.0289788	-0.0388737	-0.0391493	-0.0328378	-0.0313256	-0.0224645	-0.0281617	-0.0295157	-0.0288852	-0.0158715	-0.00187598	-0.0123865	-0.00612186	-0.00945046	0.000137714	-0.00152394	0.00718481	-0.00189775	-0.0181809	-0.0256	-0.0157541	-0.0137414	0.00633579	0.0153411	0.00747302	-0.0010406	-0.0121097	-0.00364097	-0.00637647	-0.00901216	-0.00209933	0.0001158	-0.00567956	-0.00170378	0.00849714	0.00525844	0.0162637	0.00749153	0.0111276	0.014219	0.00697862	-0.0127962	-0.00993335	-0.00399871	-0.000969618	0.00255208
mean across FOVs	0.0209583	-0.00315202	-0.00411096	-0.00717585	-0.0111568	-0.00614807	-0.000428407	-0.00933983	-0.00600356	0.000107419	-0.00332217	0.00374318	-0.00184096	0.00522506	0.0049933	0.00312674	-0.00461098	0.00169992	-0.00267162	0.0044602	0.00131156	-0.00422776	-0.00793817	-0.0014448	-0.0030923	0.00291804	0.00243904	-0.000287466	0.00439265	-0.00487667	-0.00514478	-0.00333443	0.00115809	-0.0023914	-0.00176492	0.00437726	0.00353926	0.00472765	0.00821331	0.0106559	0.00188826	0.0177893	0.0151925	0.0179725	0.00502279	0.00644292	0.0052042	0.0139873	0.00719765
FOV OxLight1-ctrl - 01	0.077213	0.0367182	0.0159452	-0.00345068	0.0298758	0.0258036	0.0165632	0.0181849	0.033538	0.0374602	0.0324978	0.00117664	0.0126334	0.0213906	0.0279573	0.00807063	-0.000843741	0.00109897	-0.00211472	-0.010294	-0.01719	0.00734156	-0.0150532	-0.0131942	-0.0127675	0.00371768	-0.0132044	-0.0152232	-0.0151166	-0.00671217	0.0106059	-0.00623326	-0.0115541	-0.00292372	0.0120447	0.0247185	0.0142289	-0.00788329	-0.00819402	0.000370014	0.00784912	-0.0104786	-0.0266627	0.00014034	-0.0226213	-0.00805693	-0.0232508	-0.00120932	0.000548729
FOV OxLight1-ctrl - 02	0.109901	0.0658893	0.0658134	0.0491399	0.0503881	0.0245649	0.0254868	0.0114354	0.0164152	0.0100143	0.035132	0.0405398	0.0480163	0.0557045	0.0512346	0.0368178	0.0362445	0.00162233	0.0203182	0.0296105	0.0178599	-0.00261618	-0.00309571	0.011549	0.0126337	0.00496901	0.0104195	0.0128839	0.00713051	0.0233451	-0.0159961	0.000527247	0.00224703	0.00147624	0.012753	-0.0112559	0.0148564	0.0123284	0.0274763	0.0126276	0.0289112	0.0163236	0.00913233	0.0117647	0.00619446	-0.00919705	0.000110494	0.00834926	0.0125662
FOV OxLight1-ctrl - 03	-0.0149117	-0.00334244	-0.0139669	-0.00979578	-0.011189	-0.00311563	-0.00469693	-0.000411533	0.00404177	0.0174894	0.0063171	0.00860752	0.00215629	0.00442366	-0.000646352	-0.010023	-0.00809814	-0.00407049	-0.0153832	0.00878772	0.00918075	0.00904067	-0.00249723	0.0059243	-0.000904811	0.00189632	0.0102252	0.0173748	0.0076887	0.00476878	0.000716971	0.00292502	0.00566879	0.0141501	0.0111213	0.0092773	0.0122642	0.0232417	0.0115553	0.0114756	0.0133218	0.0140258	0.0103612	0.00146188	0.00153428	0.00420958	0.00280627	-0.000901112	0.00576276
FOV OxLight1-ctrl - 04	-0.0537778	-0.035795	-0.031733	-0.0311832	-0.0295095	-0.0191639	-0.0275061	-0.0305561	-0.0270072	-0.0176969	-0.0164098	-0.0222569	-0.0247849	-0.0224154	-0.0211386	-0.00306348	-0.000552419	-0.00106389	0.00689057	0.00578589	-0.00345082	0.00774531	0.00917578	0.000937306	-0.000276425	0.00820869	0.00519964	0.00561871	0.00348948	5.06581e-05	0.00269026	0.00816107	0.00504554	-0.0045765	-0.015175	0.00617687	0.0100839	0.00332557	-0.0146043	-0.00552765	-0.0253631	-0.0214465	-0.0114336	-0.00569246	0.0123074	0.0175618	0.0174605	0.0218526	0.00970374
FOV OxLight1-ctrl - 05	-0.0517825	-0.0240711	-0.0302475	-0.0219509	-0.0307646	-0.0452651	-0.0465159	-0.0231336	-0.0176231	-0.014931	-0.0199872	-0.0233629	-0.0211506	-0.0264075	-0.00928168	0.0090539	-0.0137925	-0.00648419	-0.00765793	-0.0163081	-0.0154406	-0.0132772	-0.00738704	-0.00286166	-0.00385264	-0.00335119	-0.00875462	-0.0123682	-0.0258146	-0.0296844	-0.0368562	-0.020851	-0.0268855	-0.0219915	-0.000855912	-0.000198026	-0.00226786	-0.00870421	-0.014743	-0.0113414	-0.0110339	-0.0083403	-0.0140696	-0.0159399	-0.00631289	0.00140278	0.000837255	0.011563	0.0203942
FOV OxLight1-ctrl - 06	-0.0430557	-0.0408019	-0.0578772	-0.0535178	-0.0550942	-0.0446424	-0.0273453	-0.0325568	-0.0317708	-0.0310348	-0.0228976	-0.0265892	-0.0195921	-0.0304805	-0.029966	-0.0272729	-0.0268752	-0.0331032	-0.0470812	-0.0246691	-0.0401695	-0.0489572	-0.0319501	-0.0197668	-0.0203417	-0.02311	-0.0122774	-0.0160058	-0.0168594	-0.0169634	-0.0110275	-0.00953828	-0.00951211	-0.0190351	-0.0128686	-0.0215076	-0.0177507	-0.00964875	-0.00426795	-0.0116113	-0.0141809	-0.0149726	-0.00802288	0.000939077	-0.00718636	-0.00117026	0.0129868	0.00355351	0.00612922
FOV OxLight1-ctrl - 07	-0.0685233	-0.044929	-0.0201547	-0.0274728	-0.0355641	-0.0298947	-0.024039	-0.0153323	-0.0263951	-0.0304642	-0.0116525	-0.0249737	-0.0310369	-0.0202157	-0.0247393	-0.0207061	-0.0263459	-0.0175313	-0.0132135	-0.00555677	-0.0138822	-0.0106093	-0.012354	-0.0150287	-0.0110063	-0.0312273	-0.0326782	-0.0346016	-0.0284831	-0.0162972	-0.0050094	-0.0163466	-0.0151707	-0.00484786	-0.00366607	-0.0220316	-0.0159704	-0.0198758	0.00665718	0.00813217	0.00463414	0.00260905	0.000290151	0.00187662	-0.0117836	-0.00438577	-0.000288669	0.00934729	-0.000661078
FOV OxLight1-ctrl - 08	-0.0153553	-0.00606605	-0.0060045	0.0180349	0.0164492	0.00957872	-0.0103395	-0.00798963	0.0155631	-0.00272532	-0.00251549	0.00107747	0.0087302	0.00894523	0.00978271	-0.00408696	0.038514	0.0136485	0.00780297	-0.00592284	-0.00511431	-0.00571962	-0.00400592	-0.00733546	-0.00464795	-0.00266716	0.00869429	0.0111972	0.0124152	0.00326513	0.0112967	0.0153698	0.0116529	0.0205304	0.0247212	0.0277465	0.0293425	0.0286955	0.0296215	0.0182096	0.02262	0.0284388	0.0291521	0.0322098	0.0318469	0.0380202	0.0275161	0.0198446	0.0227177
mean across FOVs	-0.00753659	-0.00654976	-0.00977816	-0.0100245	-0.00817604	-0.0102668	-0.0122991	-0.010045	-0.00415477	-0.00398603	6.05376e-05	-0.00572267	-0.00312854	-0.00113189	0.000400328	-0.00140127	-0.000218669	-0.00573541	-0.00630485	-0.00232085	-0.00852584	-0.0071315	-0.00839593	-0.00497203	-0.00514544	-0.00519551	-0.00404701	-0.00389052	-0.00694372	-0.00477845	-0.00544743	-0.00324825	-0.00481351	-0.00215225	0.00350933	0.00161575	0.00559836	0.00268489	0.00418762	0.00279183	0.00334478	0.000769911	-0.00140663	0.00334501	0.000497356	0.00479805	0.00477225	0.00904998	0.00964519
[truncated: 2,015 more columns]

## Sheet: Figure 6 panel E
OxLight1	0.162922	0.330517	0.346909	0.433516	0.548215	0.320102	0.422608	0.186008
OxLight-ctr	0.194654	0.0656591	0.12431	0.129593	0.145042	-0.106688	0.146076	0.0343018

## Sheet: Figure 6 panel f
OxLight1-FOV7
132.044	132.071	132.292	133.938	131.053	138.009	122.363	129.584	136.504	131.168	129.195	123.239	132.832	129.425	128.398	134.867	132.416	133.655	134.903	129.08	135.796	126.531	128.929	134.425	124.982	136.646	130.69	133.327	128.248	129.619	128.841	130.23	132.832	136.168	119.54	140.85	133.743	133.814	128.496	124.611	127.938	129.938	125.283	143.159	135.097	132.85	123.54	137.611	131.407	135.15
197.991	195.195	186.876	196.708	195.23	191.496	182.239	189.319	178.195	184.726	183.496	179.646	185.106	184.195	195.876	197.85	190.788	189.85	192.177	196.301	187.566	193.239	186.354	191.814	190.929	199.195	191.416	189.681	200.779	187.991	188.761	191.584	186.053	198.044	192.903	187.035	182.23	197.876	191.513	178.832	183.982	193.319	183.159	178.947	185.982	193.681	186.929	189.655	185.841	180.212
238.31	250.619	239.442	247.796	257.973	246.195	244.558	252.301	247.77	244.301	254.947	249.327	247.451	241.575	246.451	247.018	243.327	239.903	245.327	263.885	256.089	250.496	249.212	244.398	243.752	250.973	250	244.434	251.903	242.301	253	239.602	246.593	236.673	253.345	252.708	239.195	252.416	240.407	241.513	250.354	253.478	241.796	241.513	238.646	241.08	237.372	248.15	253.46	239.788
211.248	221.823	238.885	231.469	223.699	226.31	227.274	228.097	218.664	219.372	224.08	225.814	230.593	212.69	236.434	215.85	215.788	225.345	227.522	224.876	222.947	228.204	210.761	207.46	219.938	229.973	220.292	224.85	212.425	226.796	227.071	215.796	213.841	222.788	224.097	225.434	210.274	219.911	234.761	218.106	209.894	224.496	213.54	218.54	227.832	231	222.566	223.735	223.743	229.071
283.973	286.407	272.204	283.027	299.938	278.796	286.097	283.221	272.566	284.717	287.31	278.442	294.08	292.168	279.522	284.089	277.363	285.956	276.159	299.646	279.257	289.354	286.673	280.522	285.717	292.195	284.832	284.097	278.08	293.416	286.796	287.062	286.867	285.894	306.628	284.593	281.575	284.097	292.186	280.681	286.071	294.089	279.699	307.027	284.053	298.558	280.761	283.212	286.69	276.894
264.168	253.796	263.938	272.08	269.841	263.575	270.08	262.726	272.796	270.248	269.292	271.274	276.77	277.106	266.752	264.646	262.106	257.708	272.487	282	265.504	272.973	247.575	269.699	268.991	262.159	282.965	263.044	270.221	267.593	270.212	266.911	267.973	280.407	279.628	265.257	277.885	272.566	263.115	264.566	262.619	255.398	260.54	281.496	272.062	273.106	265.947	263.522	275.23	254.106
218.894	210.903	227.699	231.619	218.336	210.195	211.929	225.257	211.664	215.735	210.354	223.097	218.841	215.345	223.761	230.239	233.628	214.212	231.071	223.08	221.681	219.894	212.708	222.018	236.327	223.133	221.876	215.956	217.619	233.788	208.283	222.319	229.035	221.018	223.743	233.796	211.398	214.416	219.938	203.469	214.956	212.106	215.124	223.637	222	224.389	214.929	203.628	226.522	231.204
352.204	351.204	370.549	361.522	369.947	339.911	353.699	360.85	361.301	343.018	346.938	363.478	364.903	358.142	365.027	376.823	357.106	359	367.876	363.08	362.796	345	345.425	350.15	363.655	368.814	365.903	375.177	358.416	353.991	358.788	347.425	372.106	381.372	349.345	359.15	352.69	350.805	355.115	355.655	342.381	353.531	346.929	360.053	342.274	354.177	350.381	350.85	372.929	356.717
345.885	356.009	360.354	360.177	356.619	349.381	350.761	367.212	364.319	344.752	349.301	345.655	361.301	369	356.956	356.566	358.655	366.106	356.513	344.761	361.274	354.513	351.389	338.956	354.381	356.319	353.15	348.655	349.611	340.885	371.018	336.894	361.779	373.469	357.823	362.522	361.708	355.204	350.487	337.938	335.876	346.814	343.327	358.044	361.611	353.717	349.177	340.434	355.699	355.681
235.531	229.239	239.867	242.593	249.053	241	237.956	225.027	250.752	228.044	239.982	236.858	249.788	243.982	245.336	245.956	241.31	247	243.903	245.965	239.522	239.549	232.637	237.938	240.434	233.637	244.009	231.416	233.885	236.54	252.327	241.965	239.735	238.991	248.841	238.796	240.867	248.327	245.655	247.168	237.531	236.327	234.628	227.717	233.15	235.593	236.168	232.973	243.071	235.053
254.841	259.735	260.531	260.319	264.646	245.496	245.487	249.867	257.991	246	246.292	251.398	256.673	240.115	243.938	261.867	247.575	263.584	258.761	258.23	251.018	241.911	236.31	232.681	244.416	260.735	250.602	246.274	261.044	245.54	245.071	233.292	249.168	260.69	254.867	243.619	249.08	256.062	263.389	237.319	234.292	246.708	251.628	257.274	250.681	245.177	250.363	254.451	249.442	236.664
411.434	413.735	422.558	385.69	408.336	419.858	410.726	419.221	411.363	415.876	410.761	400.142	421.177	411.894	431.664	425.301	416.637	423.035	409.31	414.451	411.46	389.336	392.982	411.982	406.894	425.257	412.814	412.319	411.602	406.106	398.894	399.947	433.23	421.522	415.451	426.938	404.54	408.77	413.549	400.575	381.531	408.389	415.301	424.92	428.611	423.469	411.106	413.805	417.018	408.08
580.54	562.779	554.558	582.442	581.496	557.761	576.611	562.628	548.416	559.796	560.301	553.345	564.204	547.761	592.363	574.124	549.035	551.372	561.619	565.195	548.292	552.204	563.31	550.743	588.796	574.292	565.991	593.858	552.575	534.841	563.283	544.292	573.77	576.584	569.248	562.177	538.584	549.805	550.221	544.115	541.018	542.292	551.832	552.142	565	552.637	567.23	541.071	581.416	544.035
596.221	585.549	558.239	591.354	587.991	593.513	573.257	577.478	591.991	588.416	584.469	569.735	581.796	588.389	600.336	596.478	589.15	590.212	629.15	588.92	586.717	576.566	565.796	584.982	581.796	612.363	576.788	609.389	588.558	554.965	585.327	583.858	592.823	590.646	573.726	595.434	577.142	579.46	571.425	581.46	583.69	593.195	589.814	581.416	584.637	552.584	620.982	577.814	605.292	588.442
541.416	525.566	530.708	551.097	563.513	529.327	564.044	548.867	533.15	555.124	537.991	559.381	536.469	542.973	562.168	547.867	528.876	533.469	563.195	552.779	548.504	539.619	531.071	551.221	543.947	579.956	543.522	553.159	530.46	539.876	541.584	543.991	532.858	565.602	550	563.823	555.681	544.301	546.009	518.018	560.823	527.088	536.664	555.912	542.867	539.858	542.195	556.009	573.177	548.894
451.204	465.106	453.531	449.434	452.628	454.805	455.327	465.23	467.858	459.593	475.168	458.354	438.779	464.434	463.035	466.319	458.761	455.159	478.159	470.035	455.788	444.584	449.54	461.982	452.46	479.637	458.089	457.142	446.177	452.257	438.221	456.965	453.097	465.257	443.858	463.062	441.381	452.221	459.044	438.283	457.212	466.186	449.673	460.611	451.788	445.549	464.717	449.761	438.301	453.903
362.504	365.425	380.274	394.867	377.097	390.496	368.77	388.035	358.044	367.044	375.549	386.903	408.699	363.212	401.549	358.911	371.398	379.398	369.867	411.027	360.655	368.035	375.354	360.761	373.416	361.575	407.239	383.195	366.69	375.743	358.513	340.504	332.239	381.655	411.894	364.885	384.522	375.124	346.628	350.558	353.027	365.885	356.46	387.664	399.805	394.531	361.035	383.398	366.265	375.513
404.673	415.027	415.345	414.735	429.947	411.327	404.92	415.186	405.54	418.54	394.947	405.398	429.31	420.204	413.717	415.735	405.389	398.929	432.035	444.973	423.602	402.805	392.062	396.779	423.885	420.814	438.85	410.708	391.319	407.027	415.823	400.69	441.221	427.416	426.434	408.345	403.336	426.062	411.965	404.186	407.009	402.31	416.407	402.735	400.77	394.982	406.496	415.106	416.982	416.496
473.212	495.044	475.513	507.504	490.549	485.735	481.177	498.106	495.991	494.301	500.575	506.664	503.15	469.292	501.159	497.619	486.398	476.69	491.239	496.133	492.115	494.558	460.513	492.15	500.009	490	494.673	499.646	511.673	476.089	485.496	505	473.513	472.08	508.283	490.894	475.301	483.301	502.965	489.929	495.558	475.044	503.69	476.027	496.911	500.071	496.283	483.903	498.301	502.743
545.336	541.327	547.717	549.31	553.867	563.673	539.788	561.133	543.442	563.956	558.31	552.947	548.035	547.814	559.752	537.92	554.035	556.522	559.319	559.071	533.912	557.885	537.699	536.796	549.372	551.549	540.15	543.195	554.186	547.973	549.159	544.097	539.814	524.584	576.92	560.372	547.947	541.788	551.124	544.549	551.522	531.168	540.204	554.788	563.779	554.522	534.46	557.115	542.381	539.398
OxLight-ctr FOV3
274.053	231.558	243.761	243.062	234.796	226.071	263.504	249.602	219.478	233.646	225.646	231.478	218.204	238.796	255.575	241.566	218.805	240.292	235.168	247.274	265.124	259.911	242.416	273.637	241.46	231.513	229.133	223.814	229.363	242.938	239.319	240.239	237.85	239.106	252.699	239.442	247.496	217.071	243.566	251.292	245.398	243.956	242.796	230.089	258.469	272.363	228.159	246.08	236.168	258.673
214.664	204.956	213.469	197.31	202.69	203.991	212.159	204.796	190.062	201.699	202.965	196.858	202.389	194.699	217.558	217.204	203.274	214.779	206.664	208.195	213.133	211.513	199.726	207.814	205.558	221.027	206.743	195.31	200.15	218.451	226.08	217.805	213.735	206.221	219.487	214.566	216.982	217.23	215.239	212.274	209.336	212.558	214.938	227.496	221.655	218.372	206.814	213.823	210.982	218.177
184.894	193.168	191	196.973	203.274	192.009	182.46	189.195	190.204	190.673	186.416	187.274	189.708	189.752	179.761	179.478	196.611	192.248	187.442	188.451	181.929	195.425	197.336	194.204	189.31	202.54	187.531	188.044	196.301	197.938	200.628	193.761	193.425	196.027	201.885	196.637	203.973	193.496	201.407	199.832	204.018	181.336	207.77	205.752	185.832	190.796	194.336	188.619	196.31	186.708
213.478	219.496	214.504	232.035	231.327	220.717	217.558	211.381	221.593	217.814	231.274	209.442	216.212	217.85	222.602	232.177	234	226.168	223.186	236.301	218.389	212.398	218.168	226.513	227.018	234.159	224.876	228.858	239.673	239.664	231.973	220.726	224.619	237.195	226.788	222.796	227.867	238.389	224.389	242.089	235.876	217.752	240.496	233.168	232.204	221.319	238.018	223.735	231.363	227.265
263.602	242.133	262.699	262.566	268.814	257.956	256.814	255.23	245.796	263.973	256.381	259.593	240.655	249.681	264.204	256.637	264.239	266.239	255.735	259	257.566	265.469	259.841	257.274	261.54	261.593	249.681	262.566	269.071	261.398	260.212	248.478	260.664	267.478	258.071	253.823	260.858	267.956	265.841	256.841	265.301	262.23	260.611	258.735	259.496	266.796	273.496	267.735	264.761	261.956
335.779	323.15	309.655	326.327	340.044	326.708	327.982	325.584	303.549	332.442	321.796	322.089	313.31	319.212	341.035	329	302.425	343.142	339.195	336.009	321.708	338.965	350.743	337.319	321.885	330.805	342.363	336.965	351.292	356.938	337.628	344.15	332.602	337.035	349.23	353.097	337.487	368.513	359.389	349.717	348.381	341.363	342.779	358.965	345.478	335.487	368.947	348.876	340.779	348.876
267.903	269.062	277.513	286.035	273.743	283.159	275.646	275.796	266.69	273.009	275.398	274.124	258.911	278.027	266.212	270.602	283.416	291.717	286.204	283.15	283.646	274.947	276.743	269.991	280.69	284.593	289.717	294.186	294.513	284.85	278.195	285.46	285.673	293.071	290.018	274.336	288.31	291.894	279.673	279.982	290.832	289.619	302.947	292.168	292.885	280.584	280.717	279.911	277.177	281.159
239.805	229.903	239.584	229.743	249.664	233.345	241.558	249.204	240.204	238.947	243.735	234.071	232.496	231.602	249.681	239.239	238.221	251.655	235.522	246.372	239.531	248.611	242.876	241.089	251.319	243.965	239.345	241.195	239.513	258.575	239.858	240.009	237.398	239.009	241.027	251.106	244.991	250.327	261.142	239.115	249.478	241.257	253.717	252.212	240.106	245.115	238.195	245.478	249.354	248.504
290.319	285.522	312.77	298.354	296.177	310.31	288.018	289.204	300.496	293.186	293.796	301.735	293.664	298.195	292.106	293.416	301.911	320.451	291.372	291.442	272.124	299.168	291.796	298.655	290.699	317.69	305.735	307.894	297.504	306.611	296.124	312.504	314.15	312.752	301.805	298.876	293.372	321.867	299.062	311.142	296.708	306.168	296.717	298.726	307.681	289.717	299.735	301.15	288.805	303.381
198.248	188.478	192.619	210.363	194.31	210.876	192.894	193.381	192.788	198.566	195.062	195.265	193.531	194.018	187.496	188.788	193.159	193.796	195.973	202.814	194.345	186.009	195.142	203.628	200.956	192.496	201.69	202.23	200.726	193.442	201.416	193.354	196.46	196.973	197.991	200.522	206.009	198.903	194.956	193.168	203.398	202.858	195.708	192.319	205.566	198.85	212.566	198.903	189.805	202.46
359.442	373.823	378.071	375.053	377.584	375.142	362.425	375	359.212	371.265	390.062	371.159	376.637	367.761	359.212	382.389	371.451	384.168	377.265	368.894	368.319	370.15	358.92	362	376.85	387.717	377.319	396.398	374.124	381.133	386.903	378.221	384.717	372.584	381.018	381.761	390.336	375.469	372.257	383.664	390.354	395.442	385.204	378.991	381.451	387.053	390.212	382.124	384.416	401.681
412.15	420.805	407.159	410.319	403.929	404.389	393.062	407.929	401.212	394.071	406.354	401.301	408.841	410.487	414.637	414.938	413.106	389	392.15	405.381	396.504	384.027	387.779	393.221	404.071	394.142	429.717	418.372	412.655	404.566	410.761	404.115	407.929	410.027	412.513	415.053	426.558	408.513	410.035	414.717	406.035	411.796	419.504	408.858	411.195	403.938	400.735	404.726	412.558	405.168
533.133	532.867	539.938	520.319	549.168	549.796	544.558	543.717	539.08	535.602	536.531	529.982	532.062	545.416	542.575	526.035	553.416	555.496	543.071	539.708	541.681	546.31	564.292	530.584	550.372	559.912	555.186	551.531	563.451	549.558	551.31	535.858	550.301	542.513	541.513	551.77	543.575	554.761	561.221	543.496	551.487	549.593	552.204	552.451	572.752	545.761	551.735	547.602	549.752	557.982
367.628	377.54	381.726	373.053	361.513	375.15	372.841	378.018	375.77	359.115	388.575	370.124	376.496	367.257	368.035	365.487	372.788	388.283	367.549	373.425	367.071	361.788	375.549	378.018	362.133	372.319	385.168	374.469	391.637	389.982	382.903	385.982	392.265	388.903	388.177	373.15	380.929	374.929	383.496	374.496	377.805	385.319	357.204	390.637	387.743	382.204	371.611	367.319	392.947	372.717
417.664	426.761	422.354	418.876	405.646	420.053	418.531	419.602	413.699	404.044	426.726	413.177	415.053	409.089	409.699	406.212	429.708	430.177	421.566	400.469	412.487	423.761	418.204	413.681	399.23	413.929	424.876	416.779	436.46	416.619	434.743	421.602	430.619	433.752	434.788	432.77	438.363	433.469	438.85	418.372	444.301	431.062	419.035	439.381	425.283	417.442	423.655	411.752	430.575	440.469
471.009	478.345	491.221	494.097	494.566	492.655	475.504	465.08	491.195	486.584	476.549	462.611	486.407	492.823	486.398	474.239	484.319	479.841	493.407	491.416	494.442	478.212	473.779	478.23	491.345	481.805	477.257	481.522	508.248	477.85	485.637	484.664	492.372	490.345	474.168	477.991	497.611	505.186	500.389	484.823	496.062	497.31	486.115	500.584	493.796	476.673	497.832	490.664	483.628	476.549
461.274	471.469	479.239	464.743	468.23	461.637	446.15	478.027	465.85	463.23	456.655	461.389	449.159	456.071	452.814	468.593	468.434	481.991	474.761	459.867	444.035	461.805	475.071	476.982	466.062	488.327	459.77	483.062	482.752	478.655	462.788	473.124	470.186	468.628	461.23	463.788	476.115	478.885	470.885	481.637	485.504	459.531	502.257	469.204	460.327	444.858	473.336	467.628	482.398	478.841
461.239	463.947	461.965	444.717	463.053	464.257	452.301	449.805	452.336	447.938	454.434	444.177	459.142	445.982	445.31	455.894	467.699	464.327	451.425	453.584	452.274	455.292	445.381	445.478	452.637	457.885	450.54	453.239	457.212	457.814	453.735	443.009	462.69	443.345	450.345	451.327	457.991	447.248	455.947	460.575	445.549	465.735	465.841	470.876	456.885	465.867	456.451	466.319	466.15	451.416
322.018	326.363	331.832	323.248	351.115	335.327	306.779	322.832	318.283	318.106	322.044	308.089	315.398	331.743	329.885	327.027	322.982	328.894	330.31	319.089	317.106	331.876	315.549	337.265	336.894	335.681	338.575	333.779	329.761	337.009	349.398	336.735	330.522	347.487	347.425	329.973	337.664	346.593	329.221	333.894	330.929	336.522	345.168	329.938	339.947	321.239	332.619	328.389	340.965	334.195
367.434	376.929	373.743	377.54	365.752	381.894	363.292	368.265	362.823	385.894	365.965	361.832	373.858	358.814	369.752	361.841	387.336	375.911	377.938	373.469	382.522	368.071	372.381	381.018	376.416	370.761	371.283	382.204	371.531	372.54	385.221	375.257	374.15	378.363	372.743	365.708	384.035	375.743	390.407	374.221	372.177	384.097	366.212	378.531	395.965	378.858	387.221	374.929	375.805	376.442
[truncated: 974 more columns]

## Sheet: Figure 6 panel g
OxLight1-FOV7
1	0.426592	0.137478	0.232856	0.316063	0.400139	0.200977	0.164268	0.0925888	0.581271	0.792076	0.644172	0.706485	0.659038	0.62061	0.643705	0.131042	0.18233	0.129109	0.151812
0.426592	1	0.00414075	0.144645	0.283899	0.313467	0.222633	0.251903	0.0813226	0.367245	0.454929	0.446945	0.497698	0.485622	0.499604	0.4713	0.123119	0.18388	0.159544	0.112682
0.137478	0.00414075	1	0.10339	0.0169093	0.235949	0.193067	-0.0718104	0.0414783	0.121625	0.117168	0.175342	0.160711	0.149558	0.120459	0.158279	0.126072	0.0834216	0.058564	0.230962
0.232856	0.144645	0.10339	1	0.130616	0.175969	0.160514	0.0905198	-0.0690509	0.299068	0.180812	0.208919	0.151484	0.150966	0.143892	0.147115	0.0574418	0.120198	0.135074	0.229913
0.316063	0.283899	0.0169093	0.130616	1	0.375822	0.136561	0.240052	0.0635594	0.360169	0.402104	0.409233	0.375753	0.376739	0.416666	0.363318	0.17527	0.18748	0.107897	0.186173
0.400139	0.313467	0.235949	0.175969	0.375822	1	0.339244	0.210615	0.18773	0.412883	0.454661	0.479718	0.525312	0.541829	0.532318	0.496699	0.227793	0.189335	0.193733	0.210608
0.200977	0.222633	0.193067	0.160514	0.136561	0.339244	1	0.14996	0.156704	0.230797	0.235066	0.282968	0.332232	0.337582	0.338781	0.322373	0.111762	0.081485	0.0988005	0.160545
0.164268	0.251903	-0.0718104	0.0905198	0.240052	0.210615	0.14996	1	0.328812	0.268757	0.255149	0.267121	0.231084	0.223997	0.245482	0.164324	0.0607469	0.122359	0.203837	0.128391
0.0925888	0.0813226	0.0414783	-0.0690509	0.0635594	0.18773	0.156704	0.328812	1	0.259687	0.106066	0.147989	0.142203	0.160865	0.138933	0.155213	0.0899006	0.142813	0.0121896	0.0548343
0.581271	0.367245	0.121625	0.299068	0.360169	0.412883	0.230797	0.268757	0.259687	1	0.631331	0.581566	0.595547	0.572375	0.512311	0.511776	0.161242	0.203411	0.147409	0.194268
0.792076	0.454929	0.117168	0.180812	0.402104	0.454661	0.235066	0.255149	0.106066	0.631331	1	0.762667	0.784877	0.737921	0.697468	0.722934	0.161002	0.206908	0.140815	0.21482
0.644172	0.446945	0.175342	0.208919	0.409233	0.479718	0.282968	0.267121	0.147989	0.581566	0.762667	1	0.806661	0.755748	0.749242	0.744304	0.140367	0.252965	0.161764	0.278377
0.706485	0.497698	0.160711	0.151484	0.375753	0.525312	0.332232	0.231084	0.142203	0.595547	0.784877	0.806661	1	0.868489	0.860376	0.825757	0.166364	0.2304	0.14129	0.226448
0.659038	0.485622	0.149558	0.150966	0.376739	0.541829	0.337582	0.223997	0.160865	0.572375	0.737921	0.755748	0.868489	1	0.845798	0.855248	0.158832	0.221988	0.190389	0.21319
0.62061	0.499604	0.120459	0.143892	0.416666	0.532318	0.338781	0.245482	0.138933	0.512311	0.697468	0.749242	0.860376	0.845798	1	0.845623	0.130841	0.211103	0.165136	0.187857
0.643705	0.4713	0.158279	0.147115	0.363318	0.496699	0.322373	0.164324	0.155213	0.511776	0.722934	0.744304	0.825757	0.855248	0.845622	1	0.123206	0.212535	0.182179	0.192362
0.131042	0.123119	0.126072	0.0574418	0.17527	0.227793	0.111762	0.060747	0.0899006	0.161242	0.161002	0.140367	0.166364	0.158832	0.130841	0.123206	1	0.184425	0.036493	0.230113
0.18233	0.18388	0.0834216	0.120198	0.18748	0.189335	0.081485	0.122359	0.142813	0.203411	0.206908	0.252965	0.2304	0.221988	0.211103	0.212535	0.184425	1	0.254158	0.275679
0.129109	0.159544	0.058564	0.135074	0.107897	0.193733	0.0988005	0.203837	0.0121896	0.147409	0.140815	0.161764	0.14129	0.190389	0.165136	0.182179	0.036493	0.254158	1	0.210924
0.151812	0.112682	0.230962	0.229913	0.186173	0.210608	0.160545	0.128391	0.0548343	0.194268	0.21482	0.278377	0.226448	0.21319	0.187857	0.192362	0.230113	0.275679	0.210924	1
OxLight1-FOV6
1	0.188807	0.352356	0.284314	0.17029	0.456072	0.3369	0.140416	0.00456148	0.0200436	0.100669	0.322202	0.20428	0.243615	0.36576	0.478047	0.181405	0.121993	0.150729	0.260261
0.188807	1	0.456876	0.45204	0.181564	0.28598	0.343492	0.344485	0.116522	0.157568	0.160065	0.415797	0.454814	0.366844	0.365042	0.3741	0.0989351	0.23345	0.211411	0.228949
0.352356	0.456876	1	0.401076	0.228874	0.37336	0.326079	0.260662	0.130522	0.211348	0.206006	0.443617	0.38949	0.420677	0.366815	0.399623	0.225898	0.314677	0.246696	0.20178
0.284314	0.45204	0.401076	1	0.0575144	0.282319	0.361178	0.0975593	0.0341602	0.118063	0.0522593	0.410206	0.257829	0.302276	0.348366	0.46847	0.0909519	0.163066	0.043417	0.0872694
0.17029	0.181564	0.228874	0.0575144	1	0.309947	0.194242	0.39889	0.247339	0.269835	0.563568	0.228268	0.266245	0.180689	0.137036	0.147874	0.21467	0.213138	0.303901	0.32095
0.456072	0.28598	0.37336	0.282319	0.309947	1	0.362097	0.421227	0.0560224	0.123697	0.332847	0.583911	0.58435	0.180865	0.274274	0.381348	0.211662	0.318649	0.195802	0.247964
0.3369	0.343492	0.326079	0.361178	0.194242	0.362097	1	0.166265	0.187499	0.211791	0.141835	0.323765	0.239537	0.38009	0.526995	0.578448	0.15524	0.206548	0.230788	0.222616
0.140416	0.344485	0.260662	0.0975593	0.39889	0.421227	0.166265	1	0.262055	0.25869	0.560278	0.492826	0.642621	0.1365	0.156402	0.12135	0.393468	0.438866	0.344229	0.401108
0.00456148	0.116522	0.130522	0.0341602	0.247339	0.0560224	0.187499	0.262055	1	0.447992	0.305165	0.134454	0.0854541	0.171663	0.184413	0.178669	0.372502	0.357346	0.501084	0.313774
0.0200436	0.157568	0.211348	0.118063	0.269835	0.123697	0.211791	0.25869	0.447992	1	0.275691	0.102846	0.0905315	0.138472	0.15521	0.179374	0.329389	0.296454	0.446654	0.358219
0.100669	0.160065	0.206006	0.0522593	0.563568	0.332847	0.141835	0.560278	0.305165	0.275691	1	0.330251	0.417584	0.160205	0.0968258	0.117059	0.401445	0.443517	0.383413	0.433192
0.322202	0.415797	0.443617	0.410206	0.228268	0.583911	0.323765	0.492826	0.134454	0.102846	0.330251	1	0.682335	0.312619	0.235497	0.33085	0.205921	0.280271	0.228497	0.271694
0.20428	0.454814	0.38949	0.257829	0.266245	0.58435	0.239537	0.642621	0.0854541	0.0905315	0.417584	0.682335	1	0.245175	0.142007	0.200827	0.251576	0.389295	0.239069	0.326533
0.243615	0.366844	0.420677	0.302276	0.180689	0.180865	0.38009	0.1365	0.171663	0.138472	0.160205	0.312619	0.245175	1	0.540491	0.516084	0.167981	0.17138	0.156492	0.131164
0.36576	0.365042	0.366815	0.348366	0.137036	0.274274	0.526995	0.156402	0.184413	0.15521	0.0968258	0.235497	0.142007	0.540491	1	0.677959	0.216753	0.257818	0.257909	0.169134
0.478047	0.3741	0.399623	0.46847	0.147874	0.381348	0.578448	0.12135	0.178669	0.179374	0.117059	0.33085	0.200827	0.516084	0.677959	1	0.232498	0.283046	0.285889	0.243033
0.181405	0.0989351	0.225898	0.0909519	0.21467	0.211662	0.15524	0.393468	0.372502	0.329389	0.401446	0.205921	0.251576	0.167981	0.216753	0.232498	1	0.679663	0.473781	0.52964
0.121993	0.23345	0.314677	0.163066	0.213138	0.318649	0.206548	0.438866	0.357346	0.296454	0.443517	0.280271	0.389295	0.17138	0.257818	0.283046	0.679663	1	0.426175	0.523061
0.150729	0.211411	0.246696	0.043417	0.303901	0.195802	0.230788	0.344229	0.501084	0.446654	0.383413	0.228497	0.239069	0.156492	0.257909	0.285889	0.473781	0.426175	1	0.467634
0.260261	0.228949	0.20178	0.0872694	0.32095	0.247964	0.222616	0.401108	0.313774	0.358219	0.433192	0.271694	0.326533	0.131164	0.169134	0.243033	0.52964	0.523061	0.467634	1
OxLight-ctr-FOV3
1	0.501864	0.241855	0.126162	0.0688015	0.0838439	0.0783167	0.252422	0.0432999	0.0426477	-0.105173	-0.1114	0.253589	0.147646	-0.160553	0.00398481	0.110575	0.172965	0.203505	0.156144
0.501864	1	0.180295	0.126202	0.0147873	0.173758	0.0169746	0.327239	0.0348425	0.0164563	-0.0765495	-0.0219403	0.214219	0.139255	-0.0935712	0.032534	0.0902716	-0.0313649	0.162769	0.108596
0.241855	0.180295	1	0.235819	0.0443367	0.207079	0.201399	0.123302	0.12186	0.175786	0.0409973	-0.15549	0.230657	0.0523305	0.0430355	0.158552	0.138598	0.0654175	0.219579	0.178383
0.126162	0.126202	0.235819	1	0.128211	0.173133	0.380038	0.0938245	0.168564	0.0253104	0.286758	0.0286812	0.0962513	0.0968793	0.193249	0.183143	0.289806	0.111951	0.346901	0.126213
0.0688015	0.0147873	0.0443367	0.128211	1	0.189249	0.115241	0.17646	0.0486299	0.0333095	0.0568053	0.0104128	0.118981	0.0624236	0.0425826	0.146451	0.0978893	0.112157	0.0560969	0.157664
0.0838439	0.173758	0.207079	0.173133	0.189249	1	0.115997	0.265604	0.0949795	0.0397128	0.131395	-0.0241155	0.24858	0.00265365	0.0652883	0.259333	0.146956	0.0808462	0.14136	0.188179
0.0783167	0.0169746	0.201399	0.380038	0.115241	0.115997	1	0.0374835	0.116187	0.0250312	0.164501	0.0184917	0.071816	0.158916	0.179942	0.128037	0.174902	0.0873804	0.272504	0.0904759
0.252422	0.327239	0.123302	0.0938245	0.17646	0.265604	0.0374835	1	-0.11195	0.0889849	0.03354	0.023536	0.146186	0.0847358	0.0296443	0.0582476	0.209928	0.164275	0.13127	0.172825
0.0432999	0.0348425	0.12186	0.168564	0.0486299	0.0949795	0.116187	-0.11195	1	-0.0428695	0.125585	0.0692532	0.117292	0.0777468	0.149604	0.0908605	0.0466936	0.0349428	0.191998	0.0388995
0.0426477	0.0164563	0.175786	0.0253104	0.0333095	0.0397128	0.0250312	0.0889849	-0.0428695	1	-0.0668833	0.0299643	0.158497	-0.00322518	-0.00522918	0.216058	0.15725	0.119379	0.0539206	0.141573
-0.105173	-0.0765495	0.0409973	0.286758	0.0568052	0.131395	0.164501	0.03354	0.125585	-0.0668833	1	0.19251	0.0264294	0.0270946	0.309986	0.203091	0.223381	0.059922	0.0566122	0.114799
-0.1114	-0.0219403	-0.15549	0.0286812	0.0104128	-0.0241155	0.0184917	0.023536	0.0692532	0.0299643	0.19251	1	-0.002143	0.18232	0.216864	0.0686755	0.115095	-0.0251125	-0.0162803	0.0161217
0.253589	0.214219	0.230657	0.0962513	0.118981	0.24858	0.071816	0.146186	0.117292	0.158497	0.0264294	-0.002143	1	-0.00670202	0.01651	0.145917	0.0846318	0.168119	0.221777	0.202683
0.147646	0.139255	0.0523305	0.0968793	0.0624236	0.00265365	0.158916	0.0847358	0.0777468	-0.00322518	0.0270946	0.18232	-0.00670202	1	0.106617	-0.0382064	0.0787978	0.0778819	0.168136	0.0403465
-0.160553	-0.0935712	0.0430355	0.193249	0.0425826	0.0652883	0.179942	0.0296443	0.149604	-0.00522918	0.309986	0.216864	0.01651	0.106617	1	0.0441961	0.215607	0.0554366	0.134079	0.0148347
0.00398481	0.032534	0.158552	0.183143	0.146451	0.259333	0.128037	0.0582476	0.0908605	0.216058	0.203091	0.0686755	0.145917	-0.0382064	0.0441961	1	0.0745717	0.198893	-0.0108235	0.210394
0.110575	0.0902716	0.138598	0.289806	0.0978893	0.146956	0.174902	0.209928	0.0466936	0.15725	0.223381	0.115095	0.0846318	0.0787978	0.215607	0.0745717	1	0.186437	0.164681	0.133915
0.172965	-0.0313649	0.0654175	0.111951	0.112157	0.0808462	0.0873804	0.164275	0.0349428	0.119379	0.059922	-0.0251125	0.168119	0.0778819	0.0554366	0.198893	0.186437	1	0.0275774	0.136357
0.203505	0.162769	0.219579	0.346901	0.0560969	0.14136	0.272504	0.13127	0.191998	0.0539206	0.0566122	-0.0162803	0.221777	0.168136	0.134079	-0.0108235	0.164681	0.0275774	1	0.055448
0.156144	0.108596	0.178383	0.126213	0.157664	0.188179	0.0904759	0.172825	0.0388995	0.141573	0.114799	0.0161217	0.202683	0.0403465	0.0148347	0.210394	0.133915	0.136357	0.055448	1
OxLight-ctr-FOV5
1	0.0330178	0.0125883	0.0216958	0.0928033	0.0265146	0.123705	0.151285	0.0761153	0.204978	0.15944	0.0368419	0.0916017	0.192089	0.0932001	-0.0172645	0.109231	0.17683	0.117721	0.0557385
0.0330178	1	0.131565	0.103171	0.0496483	-0.0125192	0.113445	0.0891068	0.0553471	0.104145	0.166625	0.109862	0.0545417	0.0155956	0.0484821	0.135114	0.0906362	0.0739857	0.12557	0.0109294
0.0125883	0.131565	1	0.197947	0.0371066	0.0382842	0.11034	0.163135	0.224398	0.175197	0.0872726	0.205696	0.190193	0.0955829	0.190802	0.16227	0.249517	0.0128929	0.178348	0.0147307
0.0216958	0.103171	0.197947	1	0.154154	0.071758	0.0762327	0.132737	0.103103	0.12893	0.223565	0.146661	0.222039	0.279763	0.162517	0.0794211	0.123675	0.26499	0.171755	0.168601
0.0928033	0.0496483	0.0371066	0.154154	1	-0.0165866	0.0437126	0.243613	0.0807351	0.0527004	0.189205	0.0790551	0.275602	0.243586	0.167666	0.00447458	0.0901206	0.196777	0.210326	0.162635
0.0265146	-0.0125192	0.0382842	0.071758	-0.0165866	1	0.107001	-0.00173598	0.0586819	0.0600925	0.0805999	0.0987641	-0.103721	0.0774689	0.0770482	0.00931426	0.159008	0.0463569	-0.0149517	0.134269
0.123705	0.113445	0.11034	0.0762327	0.0437126	0.107001	1	0.101285	0.0504509	0.151413	0.117573	0.093814	-0.00378226	0.0649008	0.0358784	0.151085	0.179591	0.0814291	0.135739	0.104038
0.151285	0.0891068	0.163135	0.132737	0.243613	-0.00173598	0.101285	1	0.100522	0.134125	0.109325	0.195149	0.204658	0.259017	0.0914325	0.00766822	0.205894	0.194274	0.168126	0.180527
0.0761153	0.0553471	0.224398	0.103103	0.0807351	0.0586819	0.0504509	0.100522	1	0.0750284	0.0768181	0.115866	0.160798	0.0863197	0.0711047	0.146203	0.194113	0.0602275	0.0393895	0.152196
0.204978	0.104145	0.175197	0.128931	0.0527004	0.0600925	0.151413	0.134125	0.0750284	1	0.12101	0.103838	0.190426	0.0874839	0.131778	0.0143135	0.171137	0.205156	0.165589	0.11899
0.15944	0.166625	0.0872726	0.223565	0.189205	0.0805999	0.117573	0.109325	0.0768181	0.12101	1	0.188121	0.202729	0.236712	0.185504	0.0692556	0.00267668	0.140732	0.115496	0.206272
0.0368419	0.109862	0.205696	0.146661	0.0790551	0.0987641	0.093814	0.195149	0.115866	0.103838	0.188121	1	0.138332	0.257874	0.176003	0.177722	0.287285	0.104678	0.142778	0.145679
0.0916017	0.0545417	0.190193	0.222039	0.275602	-0.103721	-0.00378226	0.204658	0.160798	0.190426	0.202729	0.138332	1	0.162666	0.104044	0.090552	0.137944	0.197834	0.164365	0.134374
0.192089	0.0155956	0.0955829	0.279763	0.243586	0.0774688	0.0649008	0.259017	0.0863197	0.0874839	0.236712	0.257874	0.162666	1	0.151056	0.0187894	0.145226	0.215108	0.146229	0.0419764
0.0932001	0.0484821	0.190802	0.162517	0.167666	0.0770482	0.0358784	0.0914325	0.0711047	0.131778	0.185504	0.176003	0.104044	0.151056	1	0.119754	0.138948	0.158447	0.123806	0.0926446
-0.0172645	0.135114	0.16227	0.0794211	0.00447458	0.00931426	0.151085	0.00766822	0.146203	0.0143135	0.0692556	0.177722	0.090552	0.0187894	0.119754	1	0.065214	0.0171631	0.0149814	0.156133
0.109231	0.0906362	0.249517	0.123675	0.0901206	0.159008	0.179591	0.205894	0.194113	0.171137	0.00267668	0.287285	0.137944	0.145225	0.138948	0.065214	1	0.137415	0.155339	0.0909187
0.17683	0.0739857	0.0128929	0.26499	0.196777	0.0463569	0.0814291	0.194274	0.0602275	0.205156	0.140732	0.104678	0.197834	0.215108	0.158447	0.0171631	0.137415	1	0.153524	0.0727487
0.117721	0.12557	0.178348	0.171755	0.210326	-0.0149517	0.135739	0.168126	0.0393895	0.165589	0.115496	0.142778	0.164365	0.146229	0.123806	0.0149814	0.155339	0.153524	1	0.142396
0.0557385	0.0109294	0.0147307	0.168601	0.162635	0.134269	0.104038	0.180527	0.152196	0.11899	0.206272	0.145679	0.134374	0.0419764	0.0926446	0.156133	0.0909187	0.0727487	0.142396	1

## Sheet: Figure 6 panel h
OxLight1	0.248059	0.38456	0.286808	0.266723	0.275103	0.322961	0.390357	0.178265
OxLight-ctr	0.176766	0.221745	0.103944	0.162363	0.136165	0.364443	0.154358	0.174227
