# Supplementary material for: A genetically encoded sensor for in vivo imaging of orexin neuropeptides
Source: Nat Methods. 2022 Feb 10;19(2):231–41. doi: 10.1038/s41592-021-01390-2 (PMC8831244; doi:10.1038/s41592-021-01390-2)
Supplement: Source Data Extended Data Fig. 1 — Source data from the optimization of cpGFP insertion site into OX2R. [file 41592_2021_1390_MOESM11_ESM.xlsx]

## Sheet: Membrane expression (c)
Membrane cytosol ratio			DFF
OX1 prototype	OX2 prototype		OX1 prototype	OX2 prototype
2.78584	1.64183		17.6648	98.0139
2.78584	3.27717		16.8903	84.3702
1.95612	2.61954		11.2369	99.6209
1.73953	2.07651		8.99156	119.138
1.94124	2.00983		48.1137	97.1639
2.67553	2.31935		24.8576	92.3652
1.48705	1.89137		35.6655	90.0982
2.28767	2.1227		14.6093	62.0613
1.98529	2.02369		8.4095	74.8385
1.55947	1.94714		17.7302	58.4408
2.25743	2.19205		23.413	63.8234
1.81928	1.3994		6.57265	44.9741
2.5388	2.40636		43.949
1.63151	2.75741
2.09689	3.49447

## Sheet: TM6 insertion site (f)
DFF						Membrane expression
OX2 prototype	+I	+ IQ	+ IQK	+ IQKI		OX2 prototype	+I	+ IQ	+ IQK	+ IQKI
98.0139	13.7	-0.25	118.822	15.46		86.5426	65.6509	89.5886	101.197	45.2632
84.3702	9.66	-1.67	151.486	31.83		86.5426	65.6509	89.5886	101.197	45.2632
99.6209	14.27	-0.01464	167.913	12		74.2758	56.2337	47.3693	129.695	75.6008
119.138	5.04	0.76	144.686	23.3		98.8507	123.667	61.956	75.8427	78.3587
97.1639	8.71	-0.92	125.325	29.46		107.575	69.2408	50.1013	92.4746	139.521
92.3652	14.05	-0.07292	113.761	34.83					71.513
90.0982	10.23	1.58	135.436	21.71					54.6337
62.0613	4.8	0.8	105.736	25.19					61.4407
74.8385			105.207	15.65					93.3058
58.4408			99.7966	31.4					131.505
63.8234			104.238	19.04
44.9741			94.0468
			79.838
			88.1979
			64.8419
			79.2443

## Sheet: TM5 insertion site (i)
DFF								Membrane expression
- LWCRQ	- WCRQ	- CRQ	- RQ	- Q	OxLight0.1	+ I		- Q	- RQ	- CRQ	- WCRQ	- LWCRQ	OxLight0.1	+ I
-4.78223	-4.30107	18.4535	-4.20822	0.473654	118.822	25.98		28.7498	25.2872	71.6406	22.1586	37.189	83.851	86.5373
-2.66308	-1.82443	25.5982	-4.75142	1.50562	151.486	21.22		31.1193	29.8977	75.9753	26.4243	24.7978	83.851	100.047
-3.67382	-3.56011	26.6172	-11.7663	0.372441	167.913	18.01		26.3365	27.8995	57.9983	27.9945	20.043	150.659	124.694
-2.69724	1.84544	17.1328	-21.121	-1.13187	144.686	26.39		19.9235	19.904	49.255	32.0371	19.6968	126.941	105.741
-4.15752	-10.3322	15.2077	-3.88656	-1.70813	125.325	25.06		28.2382	27.0477	74.1791	26.2315	21.065	142.3	67.2113
-3.95833	-10.5072	17.9823	-8.70762	-5.31796	113.761	18.19							71.513	96.8461
-1.06067	-2.49968	15.3456	-4.13777	-1.57038	135.436	20.7							54.6337
-1.39605	1.21151	20.5597	5.67761		105.736	12.84							61.4407
0.25866	-7.15016		-5.39592		105.207	20.85							93.3058
	-6.17986				99.7966	34.42							131.505
					104.238
					94.0468
					79.838
					88.1979
					64.8419
					79.2443

## Sheet: Orexin + EMPA (k)
OXA EMPA DFF (n=3)																												OXB EMPA DFF (n=3)
Time (s)	ROI 1	ROI 2	ROI 3	ROI 4	ROI 5	ROI 6	ROI 7	ROI 8	ROI 9	ROI 10	ROI 11	ROI 12	ROI 13	ROI 14	ROI 15	ROI 16	ROI 17	ROI 18	ROI 19	ROI 20	ROI 21	ROI 22	ROI 23	ROI 24	ROI 25	ROI 26		ROI 1	ROI 2	ROI 3	ROI 4	ROI 5	ROI 6	ROI 7	ROI 8	ROI 9	ROI 10	ROI 11	ROI 12	ROI 13	ROI 14	ROI 15	ROI 16	ROI 17	ROI 18	ROI 19	ROI 20	ROI 21	ROI 22
0	-5.71135	-4.84835	-0.189495	-2.9039	-6.65264	-3.10415	-1.34653	-1.62832	-3.42171	1.4454	-6.83884	-3.77896	-27.7523	4.92527	-19.1324	-24.5219	-34.7998	-1.60154	-2.2032	5.6218	2.09374	-2.22263	-4.40531	-6.20366	-6.1965	-9.88821		-0.487623	-6.36419	-9.8673	-7.08733	-5.01879	-2.76234	-6.58816	-8.86468	-18.3839	15.8019	-7.77132	-5.13965	1.00898	-3.1424	-3.04571	-1.26496	-2.01432	-1.41857	0.217083	-2.41283	-1.84099	1.57374
2.53	-6.3483	-2.21457	-1.53203	-6.33376	-0.673884	-16.9566	-0.0419503	-2.37781	-1.16224	0.703407	-5.99898	-5.17485	-23.9286	-3.24425	-19.441	-25.9412	-28.7763	-0.503126	-0.690237	1.31149	4.79771	0.564841	0.369371	-2.22124	-4.18567	-6.18104		-7.02279	-5.61612	-9.04239	-8.78358	-5.44829	-1.01337	-3.86691	-8.0419	-24.5962	-11.5913	-8.34675	-4.15688	-1.17289	-1.53854	-4.78453	-1.72548	-1.43613	-3.49186	1.97334	3.0708	-5.13471	0.874821
5.06	-5.19756	-3.84287	1.98937	-1.42349	-4.64367	-10.8415	0.727323	-1.10656	1.79778	0.97688	-5.53273	-5.90413	-14.8732	-3.41475	-16.7775	-12.3048	-27.4876	-2.14746	-2.22377	-10.2905	-1.58808	-3.68295	-3.96493	2.06261	-8.82293	-1.60107		-6.6837	-6.1328	-9.89441	-9.03255	-2.0918	-0.476533	-2.07724	-6.21603	-14.704	-17.2034	-9.64801	-6.9499	-0.963219	0.899999	-5.3218	-0.308493	-3.88478	-1.99321	4.3361	-6.9858	-5.62707	0.4207
7.59	-3.75597	-1.10239	4.97163	-2.64639	-5.22777	-6.25244	-2.71703	-1.72336	-0.368299	3.60237	-3.79888	-3.24802	-9.70724	-0.174576	-12.1692	-14.2273	-24.9547	0.579546	-0.583391	2.71969	-4.26899	-3.75284	-0.522122	-4.6782	-7.04239	0.198282		-3.43925	-3.1845	-9.16299	-4.93447	-3.32214	0.484931	-5.492	-4.71755	-7.33248	-5.55812	-9.21505	-9.10557	0.947099	-0.280868	-0.034697	-0.00873962	-0.803333	-0.930758	0.0120183	-0.859483	1.43107	0.944606
10.12	-4.02801	-1.84489	-0.259864	-3.41708	-1.29426	-2.99302	-0.613818	-1.04583	-5.41983	1.49532	-3.17378	0.836943	-13.5461	3.28553	-13.2482	-9.68644	-27.6649	-1.19018	-3.83335	7.33185	-0.793692	0.136595	-2.31428	5.60614	-8.39072	0.710743		-1.59504	-4.16999	-6.10194	-1.65762	-4.57424	-2.46457	-1.57191	-6.56191	-0.103614	-7.76852	-2.64399	-3.33874	-3.8579	-0.934031	-5.32893	-1.21322	-5.64091	-1.03639	2.60985	-0.319461	-5.289	0.635177
12.65	-2.31314	0.445901	-0.535377	-4.59262	-5.42211	-11.1909	-3.45245	-0.244883	-4.60393	1.96055	-2.62101	-4.33619	-10.9156	1.84863	-8.21684	-5.35182	-21.0952	-2.02397	-1.22781	8.68378	4.31455	0.786496	1.92704	-2.45657	-3.23113	-4.73095		-1.70397	-4.55402	-3.21136	-5.28635	-3.02726	-1.27627	-2.22494	-3.82999	7.81338	-11.4382	-1.38879	-3.33788	0.336245	-1.2973	-1.30075	0.191897	0.550622	-0.614823	2.46871	-1.7586	-2.03528	0.628078
15.18	-1.71857	1.30118	1.87553	-0.36358	2.71971	-2.67078	0.617998	0.317897	2.66098	3.19941	-2.25799	1.38264	-9.19564	-5.4931	-7.92834	-5.14652	-21.9532	0.550339	-0.0554308	-2.3363	1.52605	-0.488027	-3.49799	-0.407612	-4.47743	2.60345		-2.84293	-3.94534	-8.89953	-3.377	-2.7323	0.605071	-4.391	-2.87297	-7.59406	-5.00792	-0.74543	-2.11238	3.42024	-1.17332	3.14968	-0.203842	-3.05756	-0.85176	-1.58638	0.937008	3.6727	0.389293
17.71	-0.689392	0.151171	-2.49671	-0.779723	4.21992	3.55173	0.027218	-0.348844	-0.590794	-0.781085	-0.922719	-5.11561	0.893445	0.0599464	-6.54993	-2.32216	-6.56138	-3.5404	0.0578348	-1.22226	-8.28411	-0.675349	0.283545	0.873606	-1.85312	-0.699377		-8.02209	-1.50718	-1.21436	-1.904	-1.94483	-0.750119	-1.56503	-4.45738	3.31763	-6.51501	-0.670429	-2.7769	3.16275	-0.0883936	-2.93523	0.449944	-1.06335	-0.899753	-0.330902	2.83945	-3.43204	-0.100081
20.24	-1.99088	0.375788	1.50524	-0.494403	-6.18977	-3.56959	4.07911	-1.05158	-3.7458	-2.18171	-0.552944	0.567429	5.81183	-3.5168	3.01582	-1.53069	-4.97726	-2.12004	-0.888455	-0.696579	2.18595	0.774398	-4.71134	0.530415	-4.51692	-3.54313		-4.43036	-2.40097	0.502783	-1.43386	-2.60486	0.6067	-1.87935	-3.80969	2.27432	-6.47194	-0.78935	-7.72475	-1.63625	-0.559934	2.82953	-2.33793	-1.71684	-0.81716	0.0782449	1.96716	2.95387	0.135192
22.77	-0.290712	-0.711984	-0.457955	-0.26127	-1.87837	0.74541	2.49751	-0.482642	1.00409	-1.60198	0.497159	2.20231	-6.61077	-3.02241	-1.84238	3.34894	3.86094	-3.11582	-1.06233	-7.53168	-5.40053	0.587396	-7.24427	0.131972	-2.74618	-3.04344		-1.8637	-3.42193	2.84474	3.44438	0.594817	0.297028	1.30393	2.23543	-7.33992	7.24018	-1.24291	4.22985	-1.97581	-3.86176	-1.5253	0.177027	-3.10722	-0.600092	0.99063	-5.43837	-0.802439	0.570796
25.3	0.954114	1.16423	3.59156	-1.33451	3.67434	9.47793	-1.35302	-0.396277	1.91193	2.89694	-0.15145	0.36505	1.4462	-2.20285	0.409012	3.75038	0.833093	1.39438	0.174471	7.97009	7.5497	1.22955	4.48399	-0.117052	0.320957	-5.96611		0.0984533	0.335922	2.18703	-4.37885	1.18075	1.17697	-1.27993	7.0335	4.64629	-8.95744	-0.581437	7.31398	-1.29506	1.63683	-1.18345	1.83639	-3.01264	0.103256	1.03325	-0.80076	-0.787098	-0.0721932
27.83	1.21307	-0.887032	-2.20596	0.252359	7.09513	11.8731	-0.139575	0.507535	-4.9524	-0.630993	0.919671	0.620002	5.55952	0.272278	4.56049	0.393082	5.04364	-0.630904	-0.999089	3.45385	-0.689956	-0.328904	1.94338	1.29619	8.20052	-0.781657		0.249569	-3.57084	1.29488	2.06751	1.68075	-0.0995769	-3.61869	-0.298668	-9.74756	15.4287	0.889251	0.580509	-0.252611	-1.97684	2.97826	0.328042	0.287023	1.1576	1.73992	1.53102	2.94543	0.506491
30.36	2.19599	1.58006	3.73875	-1.25979	1.05464	8.72851	-0.0160153	0.71471	1.9626	1.80487	2.75903	2.18715	7.91836	-4.62919	5.38027	6.90842	13.8917	1.45278	-0.00589364	-0.66588	-4.55715	3.13228	0.676407	-1.79714	5.63186	6.092		2.33868	-0.28843	5.55975	1.69694	1.66656	0.497719	1.28236	2.5608	7.97537	-10.7181	2.70415	1.88578	0.457839	-0.758742	1.06477	-1.5872	1.84242	0.277741	1.63484	4.37804	1.32852	0.135846
32.89	2.54099	0.768932	2.08774	2.57334	-1.18492	2.00227	-2.5942	1.76031	0.974152	-1.7954	2.00081	2.8404	6.28639	-5.66107	10.2321	3.92259	11.7837	4.07787	1.65098	-2.93231	5.94845	-0.311298	1.96279	-2.753	4.33308	6.12995		3.03123	2.95302	1.33434	1.31879	1.54135	0.736503	2.06825	-0.669325	-3.88747	-8.41441	2.13583	0.220659	2.77796	2.05416	-1.71553	-0.530264	-1.29616	1.00144	-4.0911	-3.93104	-1.22891	-0.23665
35.42	3.95307	0.111768	-4.26688	1.45572	2.20246	6.87163	2.29236	0.43241	3.74282	1.54293	2.37412	-1.84808	8.08045	5.59017	6.93563	8.60384	19.3244	0.511363	0.877476	-4.61039	1.68743	-1.20055	3.89698	0.356635	8.29698	0.984776		3.74057	4.12235	4.27036	4.41581	3.29567	1.9985	2.66596	2.59309	9.6518	13.7709	4.68221	3.07904	-0.666525	1.63581	2.36127	1.40129	0.402389	2.28264	1.54337	3.24137	1.11314	-0.730183
37.95	3.17111	3.16176	-5.01453	3.79396	1.00874	3.79494	-0.231249	1.88661	-5.62906	1.0011	3.59571	3.69928	12.4569	-5.78973	11.6301	12.1747	12.297	4.75468	2.35996	-2.4578	-2.95014	-2.74715	8.26551	5.88213	2.41103	10.9887		1.15222	3.71835	8.65601	2.01789	4.29519	0.429431	1.41913	6.87732	15.8299	7.00335	6.11062	2.51211	-0.515966	0.340958	2.00579	-1.23023	4.09219	0.774601	0.39642	0.811613	1.65994	-1.11591
40.48	3.93027	0.762891	0.173615	3.9496	2.37242	-2.71647	-1.30042	-0.278709	2.3574	-2.06293	4.48369	0.701482	14.3196	6.46105	14.6947	9.24973	15.8129	-1.71143	2.24804	-7.35134	-11.3128	-0.191925	-0.169617	3.8745	-0.566804	2.40297		-1.33252	7.26303	4.1	2.39549	0.620769	0.218386	9.46502	3.15731	0.261991	11.283	4.63345	4.11444	-1.87194	1.6472	1.70931	0.0329247	4.84403	0.754086	-1.0156	2.86246	-0.116695	0.251514
43.01	3.24702	2.32247	-0.741394	6.41221	0.135701	-2.79302	-1.54321	0.918013	4.44843	-3.88465	3.38759	2.71202	6.3573	3.47316	13.8035	13.8156	24.9758	0.513625	2.549	1.08254	-0.990608	1.26819	-2.47879	1.23811	8.0924	-2.79492		3.52515	4.79456	3.98443	5.51095	3.06603	-0.900933	6.51619	5.88537	12.5781	13.1035	6.09753	-3.86916	-1.46741	1.19249	7.80456	0.277355	6.35552	1.57483	-2.40647	4.70676	7.10628	-1.4778
45.54	2.75877	-0.2215	-0.7959	0.861397	4.45843	7.70007	1.16249	1.55143	1.41843	-4.38464	4.08419	8.09986	17.3208	5.14522	7.63937	12.9552	24.5067	1.39963	1.13366	-3.04487	2.00921	0.533439	-4.38999	4.50369	9.44974	3.26133		9.55577	6.49808	6.8397	6.75813	2.81512	0.770279	6.21844	9.02572	14.0822	1.46061	4.72649	10.578	3.00297	1.5548	1.46401	1.89798	4.23731	1.95861	-2.28846	-3.51085	2.11472	-0.451555
48.07	3.87016	0.333043	3.68435	7.47028	-0.574176	3.9752	2.95896	1.4061	3.36345	-1.4888	3.23077	0.327431	17.6757	6.04462	15.0544	15.0698	31.5736	0.582044	2.51769	-2.39001	-2.5371	0.601318	-6.87593	-1.84652	3.24552	1.47274		5.61631	7.21096	7.38137	11.7497	5.36312	1.21778	1.132	4.2961	2.47346	11.5749	8.51915	11.6397	-0.928545	2.34374	-0.411879	2.98186	1.77106	0.769305	-2.7317	4.82747	-0.461967	-1.4307
50.6	4.20932	3.19439	-5.12168	-0.95837	4.80007	4.36781	0.986508	1.1898	4.252	-1.81698	4.51658	2.86385	12.403	0.0428329	11.9503	10.8405	34.3667	2.76861	0.203856	7.35488	11.2603	5.98712	16.7655	-3.87502	2.04771	4.385		10.116	8.26002	8.43887	6.50005	4.64438	0.704412	2.48387	6.67544	12.7847	2.97726	2.54479	2.35766	1.49002	2.30614	2.22064	0.835637	2.65068	2.00027	-4.58318	-5.15597	2.43053	-1.4512
53.13	94.0627	87.4406	92.186	126.941	109.207	121.036	110.379	107.051	109.403	54.6561	16.4916	25.4031	12.9213	26.8484	33.138	27.1502	92.3191	136.781	104.129	84.6297	131.82	90.7095	53.2515	89.6514	110.052	128.32		123.404	113.359	66.2076	49.6142	131.069	41.8357	16.9129	94.9089	85.0541	85.872	86.3079	148.019	86.9281	64.3971	86.0045	29.5016	37.4741	80.01	-5.44639	59.8479	85.2886	58.036
55.66	179.478	138.027	99.1117	135.978	178.699	196.163	156.444	147.66	152.904	67.3335	124.129	118.856	64.5381	110.34	135.667	206.635	290.764	151.667	143.778	91.5645	140.242	110.177	79.8571	102.281	122.918	134.53		155.039	151.204	115.317	145.592	167.844	153.341	94.0946	108.985	136.468	101.335	100.361	174.055	105.611	78.7545	124.563	90.6829	77.262	111.749	10.4774	97.157	125.092	64.8325
58.19	178.155	137.449	95.0851	140.75	158.368	174.502	149.681	150.281	145.987	69.8856	128.057	124.443	132.653	117.451	128.187	229.971	319.048	155.245	141.506	89.2559	130.312	109.358	78.3443	97.116	130.368	138.35		175.034	154.046	114.234	145.701	174.48	157.365	100.664	100.099	164.343	151.174	101.327	180.328	102.959	77.9091	135.607	94.4643	77.7306	113.298	9.60093	100.828	135.961	65.309
60.72	177.649	134.168	97.9048	144.938	169.255	171.948	150.664	151.338	155.155	70.0413	129.168	118.946	135.026	127.983	141.647	222.025	328.309	151.894	141.596	84.9059	150.563	107.587	90.3194	94.589	132.489	131.543		152.985	161.714	119.781	154.848	174.098	156.098	105.208	100.786	161.525	148.131	104.623	175.8	107.085	79.7851	126.495	92.1391	79.3137	111.329	10.54	98.4823	125.503	65.8617
63.25	181.327	133.567	100.804	145.066	164.718	174.437	146.965	148.916	152.361	69.3231	129.602	121.008	139.98	121.794	144.153	238.573	338.129	158.309	151.193	81.7263	149.498	108.127	78.9661	104.875	140.385	127.799		165.906	159.58	116.344	155.096	169.056	154.677	102.943	101.661	153.017	118.789	102.477	171.585	99.7986	77.9997	136.001	92.841	77.406	112.12	9.76272	90.2307	134.716	65.8541
65.78	180.612	132.775	100.004	145.691	176.038	186.631	147.966	148.887	148.04	72.0925	131.089	121.28	154.369	114.679	149.246	248.747	356.816	155.733	144.773	100.497	129.542	105.576	80.9304	100.952	134.658	136.403		171.846	160.138	118.592	146.951	173.589	154.735	102.492	102.628	151.385	136.163	103.861	169.106	104.208	79.8922	135.534	93.3411	81.9944	111.923	6.22267	95.7699	136.388	67.2329
68.31	187.01	141.342	106.202	160.683	191.33	192.27	158.176	153.99	153.871	79.3448	131.511	132.673	150.211	114.731	158.96	255.516	374.261	157.377	144.077	70.4542	118.156	106.397	74.7871	99.0969	132.587	125.567		183.435	165.207	124.154	168.056	186.972	159.409	110.261	114.659	184.905	160.478	109.903	173.036	106.274	80.7169	136.753	93.8711	79.3765	112.169	13.028	91.034	137.226	65.9632
70.84	181.922	132.616	98.4239	145.796	173.099	176.081	146.59	147.212	149.844	62.3265	130.341	118.806	145.923	126.54	151.158	251.814	373.748	155.571	137.813	99.5162	123.699	101.404	84.4447	102.324	135.931	124.129		162.868	152.792	113.752	151.268	175.448	154.673	109.519	103.614	158.319	128.456	104.411	165.312	98.5022	81.6053	135.03	93.3572	82.173	111.122	8.86328	99.8928	135.137	65.6568
73.37	182.001	136.646	97.5191	145.756	180.371	172.806	141.826	148.199	148.319	65.5241	133.404	125.684	149.658	120.48	147.151	259.848	379.092	149.823	145.351	103.544	135.07	104.093	73.1983	100.381	137.3	121.82		155.868	160.575	123.456	159.868	175.281	151.269	98.5285	107.271	152.62	135.58	106.359	169.26	105.943	80.8718	122.294	94.5837	80.8393	110.042	9.03671	99.05	122.066	65.371
75.9	181.184	134.662	101.131	140.317	165.144	186.194	145.044	147.738	152.062	73.0513	132.07	129.828	154.933	125.684	154.257	266.53	384.787	151.641	145.236	84.5158	132.673	104.032	84.551	95.5769	135.835	129.055		156.795	159.835	112.496	154.341	173.209	151.76	100.366	101.936	164.811	133.654	107.086	175.678	123.449	92.5102	161.693	99.7922	95.1399	114.271	14.2071	104.6	160.381	65.3285
78.43	182.241	136.842	95.7062	144.055	173.681	180.36	137.04	147.939	147.604	71.9827	134.697	122.636	158.093	137.028	157.375	268.637	391.645	150.655	145.715	84.1577	135.097	102.66	82.1535	97.5871	133.139	117.659		157.276	158.174	119.987	160.596	179.802	151.301	98.2623	100.556	161.079	121.379	105.001	177.624	104.718	77.8015	140.152	92.6277	76.5698	111.564	6.82033	88.2917	139.651	66.062
80.96	179.519	136.398	100.048	148.741	170.982	181.25	139.878	147.219	144.883	63.0995	134.659	123.561	153.942	115.479	144.388	264.589	391.439	158.246	142.86	91.9482	141.857	99.3146	77.06	94.6269	142.519	119.166		156.245	159.52	118.674	165.011	172.48	150.661	102.461	103.735	155.524	120.839	104.536	155.866	101.65	80.6127	134.256	94.1984	80.951	111.079	8.51741	93.5089	133.661	63.8128
83.49	181.625	138.889	97.98	143.364	166.676	178.917	147.081	146.511	149.049	68.6339	132.364	120.213	155.876	135.754	154.799	276.234	413.997	154.633	144.234	91.8779	141.556	98.263	83.4445	92.7095	141.468	125.048		159.473	157.458	119.907	166.32	176.126	152.873	103.672	104.891	145.629	113.44	103.256	161.08	107.895	78.1642	129.435	93.7256	75.476	111.752	5.59534	101.609	130.213	63.9478
86.02	183.829	134	92.6188	147.13	171.075	198.742	140.564	147.257	148.776	68.0336	131.721	125.774	160.334	139.743	151.3	281.612	415.036	155.684	143.309	93.5572	129.101	98.73	78.2314	96.4671	143.095	114.56		161.218	158.216	113.14	164.239	177.593	152.316	97.5361	104.329	145.094	138.773	107.177	162.424	102.605	79.2698	130.431	94.6083	77.6831	109.712	5.44962	97.6017	131.771	65.4894
88.55	181.779	137.774	92.4087	142.278	175.82	165.538	148.404	145.545	144.522	65.7837	135.644	135.292	168.844	133.041	159.047	289.616	411.689	153.193	144.821	84.4915	126.638	98.121	74.7161	97.2337	150.247	117.723		159.486	154.652	121.506	173.999	181.322	154.305	103.063	90.7461	146.107	101.735	104.014	155.173	108.427	78.6507	133.28	95.0016	79.0915	108.384	3.32504	104.706	132.136	63.2623
91.08	180.01	133.383	87.2552	138.793	156.545	175.571	145.966	143.479	146.772	64.7778	134.505	120.062	159.235	130.175	152.727	285.22	435.051	156.422	143.057	79.0685	144.826	96.9183	70.5519	94.7024	141.716	115.615		158.846	158.315	123.973	171.197	182.948	150.388	100.156	95.3652	143.185	120.219	106.241	179.755	104.34	78.6917	138.04	96.1527	79.4833	109.151	10.0335	100.243	139.22	62.2349
93.61	181.701	133.747	89.9755	147.505	176.422	177.47	140.039	145.829	150.516	64.652	134.551	121.293	154.421	129.516	152.665	283.648	416.772	156.449	141.695	80.9614	135.89	91.7741	83.8567	98.4951	153.703	115.501		145.119	154.762	125.987	187.175	179.967	151.448	105.097	100.776	145.183	108.136	104.71	163.242	108.829	79.0841	126.395	94.9963	73.0627	110.022	13.7514	93.1813	128.78	61.8318
96.14	180.353	133.467	91.1082	143.451	171.469	181.525	140.816	144.012	142.628	60.6926	134.174	134.522	156.865	126.99	151.519	280.176	406.351	154.256	142	86.9396	131.668	94.2823	77.813	94.5969	148.046	97.5823		149.652	149.954	117.25	184.469	180.774	149.449	99.4329	97.1927	164.744	117.399	104.557	173.122	106.453	76.3963	135.31	96.4606	80.3811	108.311	8.52954	91.7873	137.024	62.3022
98.67	179.574	138.033	84.7255	143.46	169.571	178.961	130.094	145.259	138.073	67.5854	134.48	127.276	158.263	112.746	142.559	281.815	403.963	154.12	141.751	90.6014	125.14	90.8752	76.8516	88.8082	145.422	103.117		141.365	157.58	121.386	167.163	179.056	150.923	105.571	94.5313	162.014	133.795	107.693	159.782	102.129	75.8876	133.236	95.1509	78.7079	110.542	9.55241	88.4458	133.593	60.7838
101.2	180.327	134.681	87.4638	145.378	170.342	171.722	140.058	144.006	142.719	66.0635	133.867	121.547	163.223	143.248	145.367	275.542	405.339	155.99	140.877	100.921	143.834	91.7078	86.358	91.0149	148.656	100.789		152.957	153.227	126.64	176.754	176.258	154.278	106.771	95.141	161.026	149.634	103.216	171.187	100	81.8851	135.765	94.4174	78.7135	107.774	12.7503	89.6904	138.629	55.3574
103.73	181.932	133.78	93.5788	134.753	162.413	166.863	136.112	143.062	140.033	64.2902	133.305	121.762	163.424	136	141.042	287.015	422.843	157.057	143.126	96.4389	134.732	93.5856	78.6754	94.2728	146.214	105.916		135.323	136.784	107.19	160.769	157.008	144.891	103.778	73.1569	114.201	108.842	90.0827	140.701	84.6419	65.039	114.283	88.7251	72.7813	100.073	6.48396	87.4094	115.108	51.8492
106.26	138.375	86.1399	54.2082	87.8374	125.348	120.132	90.4641	96.7115	101.384	39.9086	111.418	102.92	144.735	127.04	118.055	247.865	377.529	121.981	113.943	67.4728	105.021	68.8052	50.1142	62.261	100.954	72.3196		119.625	123.624	98.5652	147.475	151.64	131.018	90.0145	68.4817	128.451	97.7373	81.111	145.862	78.0132	58.7025	100.143	74.6169	64.5543	91.0224	9.72829	69.8738	101.869	48.9641
108.79	125.739	81.397	48.1968	88.019	101.27	103.214	77.3405	86.9682	90.9314	30.6187	98.7476	87.9135	124.219	99.5526	114.264	224.082	341.172	109.939	105.184	62.7622	69.13	62.4464	54.5624	58.4807	92.8262	71.5197		115.325	110.746	90.2564	145.582	131.592	120.505	76.8768	63.8426	101.521	87.6111	76.9087	138.608	67.5435	50.3675	97.6642	66.564	63.1445	82.3583	6.58002	65.6204	98.5155	45.0904
111.32	118.225	78.5581	47.661	78.2683	97.0336	95.4449	77.5093	80.5864	87.3512	31.2892	91.332	82.8377	122.779	87.6777	97.0974	207.356	302.345	100.523	100.054	56.8211	76.1911	55.1261	44.331	55.2105	96.8055	61.4302		92.3892	106.065	78.5528	129.964	120.071	106.054	65.2014	58.8699	73.0263	73.6502	69.1137	129.564	54.7299	44.3268	92.8713	60.417	50.1208	76.4418	0.0926676	60.5732	93.8923	42.6485
113.85	110.782	68.1662	43.3776	78.4206	84.9628	104.239	66.841	74.5561	87.2983	34.056	82.7553	70.271	98.3004	72.9048	94.5396	196.835	295.472	93.7837	94.066	45.5018	61.1094	52.856	46.0067	45.1069	84.4498	54.0652		81.4657	93.2386	79.7915	127.057	107.626	93.6007	62.4765	47.1737	77.9546	56.4766	64.129	111.961	50.3742	36.9968	85.4867	55.9217	45.9576	66.7862	-0.816109	49.4191	84.6272	38.1405
116.38	101.963	60.4839	36.6782	72.506	79.26	102.829	65.8093	68.9088	67.7744	28.6625	76.6622	64.1365	94.0823	69.5778	83.9228	176.939	271.003	89.328	87.1875	43.0409	64.5011	49.2315	38.7027	43.834	79.7272	61.8463		88.6582	87.9707	69.3608	123.198	97.8886	84.1029	62.3646	43.1586	70.2635	73.3871	56.142	107.462	45.1307	30.804	69.2184	49.4865	39.7011	58.9812	0.697705	49.4233	69.8297	35.5655
118.91	98.7503	55.996	32.6444	64.6142	65.0623	70.2548	57.1419	64.6102	73.2885	27.492	71.0254	51.8379	77.5761	70.2897	74.939	161.766	251.675	74.7472	81.0152	30.683	47.4724	40.1953	40.4243	41.1932	79.7897	61.0386		69.2878	80.1737	65.5696	113.341	85.1513	71.7845	50.0996	36.0608	86.7722	55.3187	51.3246	93.7053	32.5424	25.8049	62.7384	43.5301	35.9869	54.0071	-0.48253	51.8784	62.0464	33.2489
121.44	90.0127	52.9262	28.6634	61.852	72.3192	66.4472	49.9668	58.5283	59.5382	24.7255	62.1152	51.6652	76.8866	59.3268	74.1095	162.323	242.658	77.4442	76.1669	48.0125	45.5023	38.108	42.7544	36.3863	74.782	39.9663		67.2773	71.5362	57.2198	110.594	78.1013	64.3048	48.9855	32.1519	42.9338	49.2617	48.2935	94.0142	28.4689	20.2296	49.6422	38.69	29.0643	47.123	-2.98037	44.5159	49.8463	29.0493
123.97	84.1924	49.5098	27.5995	60.3192	68.5438	43.5326	46.0219	53.1619	58.1149	20.5894	58.7702	46.8265	72.6957	55.8483	69.626	143.125	222.104	67.0602	68.5872	33.3421	38.6026	36.8744	35.0402	30.5248	66.7047	42.3335		55.7935	65.0937	53.4503	99.7254	69.0206	58.1555	43.8822	30.914	48.3688	39.7646	44.6452	94.2994	25.345	18.7652	50.9024	34.9808	23.3832	42.1824	0.541488	34.0238	52.6781	25.8875
126.5	79.8595	46.2541	20.1207	58.138	57.8338	51.0897	45.9434	49.8939	56.7582	20.6576	51.5968	37.1736	61.7053	51.9521	60.9691	132.531	212.401	69.2013	64.2234	33.933	35.6863	33.4091	29.6259	26.3751	57.0568	31.5069		44.3024	59.9334	49.8964	95.9503	63.0437	51.0367	43.5527	28.6409	51.8629	34.7984	38.7457	82.7844	21.0275	13.1442	49.2407	29.5604	19.8702	36.4124	1.0085	30.7002	52.1304	23.6221
129.03	75.1831	40.6494	19.3643	47.8905	54.9892	37.2249	36.6123	44.7936	50.4074	15.8377	47.1336	28.426	63.3908	36.1341	53.9837	120.538	206.716	64.9321	59.2314	33.9726	41.9655	27.6115	28.8866	21.6689	50.0623	31.1952		39.7048	52.3781	42.596	94.266	54.8728	42.396	37.0678	23.6927	40.7357	3.88152	35.7159	70.402	17.0105	12.4415	40.6224	25.2024	18.939	32.5367	-3.23133	28.7629	40.8452	21.0929
131.56	70.8834	39.6684	17.4085	43.3401	46.6185	51.4836	34.3183	41.4449	49.8579	12.3302	43.1044	32.5207	62.5072	30.588	52.6209	118.792	189.941	58.1128	56.4991	28.8412	34.1965	26.1915	28.6113	19.0769	49.4708	31.0162		42.8182	52.5633	37.1618	82.7696	47.9413	37.2409	29.6028	25.6815	53.0785	34.3152	32.6029	72.5908	13.7066	9.53441	36.5288	21.9336	19.5352	27.4177	-4.55827	18.7571	36.4931	17.6151
134.09	65.9362	38.1237	17.5803	42.3342	50.2245	46.9266	27.7192	38.0487	50.0845	11.9357	37.8613	30.7164	48.8905	37.3244	50.0622	110.492	186.441	56.1242	54.4031	20.6874	20.838	23.8621	24.4716	24.6204	47.0379	27.0199		32.8166	45.1481	37.0777	80.4081	42.7909	33.503	32.5731	24.1982	44.5968	9.42905	31.0943	67.9782	11.7078	8.23503	33.835	18.1504	13.6706	24.6205	-2.51089	18.5883	35.7349	16.3698
136.62	63.7309	33.9489	16.6716	40.4473	45.218	31.048	26.7918	35.2277	30.2597	10.7298	34.8005	23.1965	43.2842	29.4497	42.2289	98.3013	168.387	50.4515	48.9966	5.88528	29.5071	21.8249	30.1352	22.59	51.9563	21.5356		30.2434	40.27	35.048	82.4936	40.0262	28.4588	25.0705	14.149	45.545	8.91233	25.1112	62.6051	5.09093	6.95801	36.0168	17.7754	11.1045	19.7816	-10.6237	21.9987	34.964	13.729
139.15	59.9718	31.5983	8.35824	39.0524	48.9175	34.6186	25.7484	32.1184	31.2015	2.5121	31.9385	15.5894	43.6137	32.0104	34.5101	95.0155	157.178	46.0218	45.6389	20.2052	25.6293	19.1449	19.4987	7.90129	47.0713	20.3887		29.677	33.9872	36.8678	76.5392	38.4065	21.7414	22.0061	10.2982	25.1113	7.87172	25.5169	43.9476	9.73104	4.41538	30.1004	15.9991	14.4863	16.9799	-8.00554	17.7532	29.2657	11.3707
141.68	54.6291	28.6966	11.0578	42.9849	44.1126	22.8452	21.1125	27.0482	24.8971	4.82903	28.0353	13.4319	37.5411	28.163	32.9605	86.4409	149.331	41.7498	45.2414	9.55095	11.5869	18.9953	19.935	6.43803	37.3907	20.8975		27.9535	33.7207	32.5188	74.2395	35.5384	19.095	19.802	9.84726	24.9151	-4.90265	25.5608	46.3638	5.81324	3.54981	29.6007	11.9077	12.8724	14.1294	-4.88251	15.2403	30.2916	9.99498
144.21	50.694	27.9737	8.77994	39.1071	38.1129	29.7208	14.7337	25.8087	39.8376	3.86398	25.9188	13.6962	32.3941	22.8571	33.8531	78.8925	145.999	43.7254	39.619	12.2203	2.60188	14.5458	11.4473	14.9727	41.1002	14.9568		14.7833	30.4298	30.8588	66.9818	30.0963	12.4865	20.7342	6.15266	28.5518	0.374554	21.9555	47.305	6.22917	3.88544	32.3616	12.5619	5.82867	10.8175	-9.64213	7.93564	32.6833	9.53308
146.74	50.5703	25.7294	5.39135	39.2219	33.0792	23.5489	16.3256	24.7595	37.9865	6.3809	22.8489	9.80086	36.0443	22.5941	35.6735	84.1331	140.418	40.2971	39.8758	8.38194	27.0068	13.55	16.0467	6.66443	39.9499	9.62386		13.7553	25.8478	29.0807	61.272	25.2326	11.4985	15.649	-1.44151	3.42909	-3.68742	22.0633	34.0553	4.55398	1.12904	23.789	10.7633	11.8805	8.86485	-9.32018	10.4271	23.7168	7.29866
149.27	46.5111	24.2778	6.10318	33.7736	32.9398	20.1895	19.1174	21.5699	28.7008	2.09103	21.1024	4.2927	30.424	23.4941	27.3701	72.8059	125.523	42.3071	36.4957	14.401	8.73792	9.05361	19.9917	6.51219	32.0144	8.67147		9.12984	25.0975	25.1499	60.9572	23.7964	9.37264	13.6016	1.88204	30.0484	-2.87885	17.4218	40.5537	2.4138	1.87871	24.0058	7.73826	6.72816	7.67854	-9.54476	10.8679	25.3671	6.30896
151.8	42.1262	25.6031	-3.38186	33.0144	33.6406	35.7619	10.6094	19.4143	20.2387	2.70617	18.8531	-0.496272	26.2116	17.5912	29.1197	66.6744	117.67	34.6998	33.4337	5.14983	20.1868	13.1261	10.5108	5.83537	32.6748	3.73988		1.14035	25.1696	25.2557	61.9911	20.3918	5.70501	16.7628	0.783055	9.47049	-4.75195	16.1255	31.7587	4.00753	1.72562	18.9384	7.45346	3.09732	5.56135	-12.5173	-0.198495	19.3613	4.7059
154.33	41.0472	22.3635	-1.66223	27.4877	23.4082	14.3386	15.3285	18.3294	20.5987	-6.86087	17.8422	4.4314	26.5621	14.1311	22.4914	56.1124	107.128	33.1332	33.3045	3.30165	20.3366	11.4223	7.51451	4.801	31.0524	6.95273		1.53843	21.3513	23.4858	60.9853	19.0117	4.18393	21.4359	-0.450588	30.2134	4.66617	17.0767	24.2478	1.48871	-0.344561	20.9465	6.57822	3.18534	4.19944	-9.92801	5.88006	21.3705	3.27728
156.86	38.6317	16.7236	0.96002	26.6729	15.5395	20.5784	14.7712	14.7787	18.9688	-6.31343	15.5323	0.0939108	26.6251	17.0518	16.405	58.0389	97.3043	25.9361	31.3376	2.73888	15.5819	5.12871	4.97086	0.0860844	30.1694	3.25999		-1.40256	17.1309	23.7017	52.1766	18.5306	2.14872	12.1624	-5.5462	10.2136	-22.0284	14.2924	37.2947	0.00136805	0.0746481	8.91214	6.86993	4.44772	2.38086	-9.6159	7.57652	11.0226	2.0433
159.39	33.9811	17.1129	-1.24077	23.6072	21.1817	13.1769	5.88243	13.3364	24.5088	-1.47809	12.7972	-6.4478	23.2731	10.6545	21.6438	43.3548	92.571	28.6054	30.6519	10.7289	2.49142	4.31729	14.674	-4.1708	28.7164	-0.852181		-3.42532	13.9804	18.7219	64.5719	12.6609	-0.962236	11.9915	-4.89872	5.74013	-5.08446	12.5538	27.3065	-1.15036	0.276202	14.9857	4.03205	6.47927	1.75021	-10.2872	0.639571	14.4059	0.980859
161.92	34.4413	17.5572	-1.42958	21.8401	15.5338	17.9956	6.28229	13.6552	13.1077	-4.33043	10.1393	-3.28643	11.1589	11.4747	12.5196	48.4545	91.5579	28.0826	27.8985	-5.31258	-0.0492625	4.26728	8.20218	-2.08749	27.1039	-3.43432		-9.72666	15.6295	16.745	57.0208	13.354	-2.57251	12.344	-6.99188	13.0002	-19.3851	13.2027	20.0723	-1.24868	-1.63337	15.5583	2.37724	3.05228	1.79472	-11.7682	5.97062	15.3221	-0.389835
164.45	32.6981	17.3464	-6.03967	24.5073	10.7046	16.1622	2.30388	12.0536	15.817	-4.6787	10.9321	0.581183	17.5788	8.82336	17.5793	53.5808	92.0844	24.714	25.7037	1.63252	17.1822	3.95158	16.2362	0.0710712	28.7119	-1.26356		-0.586732	16.0579	15.3588	48.9289	12.614	-3.73298	6.95275	-6.99737	14.1208	-11.5482	10.5183	20.304	-4.44371	-0.990017	12.4517	1.88378	-1.08943	-2.52273	-11.8741	-0.680074	13.444	0.305203
166.98	29.3977	13.2294	-6.73255	19.9286	12.3555	13.993	7.83669	10.9617	13.7129	-4.97771	8.30887	-9.63831	18.7695	3.68929	16.6057	51.0434	72.1314	23.8791	25.183	-5.30363	-3.27386	-1.22992	8.57562	-3.55945	26.9412	-5.75085		-5.88343	9.98686	15.0371	59.9401	9.73896	-8.28644	8.59817	-10.6453	6.4119	-12.651	9.72708	21.1077	-2.78871	-1.66612	14.9368	-1.2079	-0.684733	-2.21669	-16.4419	4.98947	16.8442	-0.949834
169.51	28.9421	14.47	-9.08139	19.6136	3.99897	5.62095	1.89574	8.5502	13.0835	-3.77625	7.07831	-8.34128	13.4658	8.44941	13.3246	44.1516	85.7812	22.8522	25.6712	6.54909	-6.76164	-1.66748	7.10327	-2.36283	19.8251	-4.19565		-7.47454	10.4249	17.773	49.1454	9.52667	-9.37831	7.28615	-12.9194	14.0465	-22.4662	8.34931	14.9174	-1.70897	-1.02851	7.19794	1.75071	2.63287	-3.27713	-8.86973	0.0080726	7.38086	-2.02519
172.04	27.0824	13.7044	-9.40027	23.1695	4.02729	28.6665	-5.17401	7.49743	5.3319	-8.29659	6.66698	-7.74644	22.7653	9.01858	12.6468	38.3611	81.5198	19.8991	22.0442	-10.8149	-5.65507	-1.73253	12.3132	-0.77473	27.591	-5.40327		-10.941	9.94619	15.326	49.5934	10.7683	-9.05982	4.86031	-10.6156	4.17516	-9.46937	8.23544	7.0475	-0.904268	-1.29096	6.41377	0.0575683	0.212468	-3.71074	-8.31518	0.84819	6.46233	-2.99321
174.57	24.7084	11.2932	-7.3926	15.432	10.9851	18.6574	0.445632	6.86594	9.95823	-10.4287	6.05072	-14.106	17.9334	2.06096	8.96393	43.3669	78.1962	18.7537	21.3764	3.85546	-8.54155	-2.90163	-0.78369	-4.91526	23.8105	-8.56137		-9.55545	8.04478	13.5251	49.9193	5.56959	-10.7229	7.90964	-9.78919	24.9076	-15.5384	7.5471	8.42407	-2.30969	-1.49865	13.4018	0.421562	-0.12169	-5.36899	-8.66122	-1.54467	14.1301	-3.60174
177.1	23.1457	11.9201	-13.3616	14.6714	5.19778	-0.880584	2.81164	5.56067	5.51699	-10.3325	4.3093	-12.8907	13.7017	8.78471	8.45616	35.2568	72.4575	17.4737	19.2727	-21.0957	-7.22271	-4.10468	9.81041	-10.625	22.778	-7.83263		-9.42439	7.01253	9.81682	44.9862	9.96446	-11.4816	5.91896	-10.2907	35.6766	-1.35741	7.17022	12.7507	-2.27766	-3.61186	11.0742	0.148708	-1.30845	-5.89619	-12.9676	-6.02234	11.9273	-4.17149
179.63	21.4095	8.33286	-14.1956	14.0589	8.68826	4.7814	-3.82133	4.07534	5.04159	-8.4269	3.05796	-16.6673	13.5462	5.37847	6.97731	33.8071	74.6255	13.2438	17.8287	-12.6273	-1.3268	-3.78269	4.59179	-3.9855	19.1443	-10.2086		-12.6795	6.70949	11.2184	50.1301	5.09675	-13.5024	-1.28899	-11.0001	16.7662	-24.0164	6.18723	11.0007	-4.34642	-1.57419	9.31233	0.606702	-4.44163	-7.22484	-13.013	-1.32514	10.3477	-4.77491
182.16	20.7557	9.54302	-13.4973	9.82529	1.32375	12.0361	-6.7475	3.1347	3.33982	-10.8923	2.0115	-17.9605	4.72597	-0.632203	9.08467	35.6114	68.8828	19.103	16.6314	-8.14945	-4.57445	-7.03331	-2.3909	-7.46574	16.021	-11.5029		-13.4429	8.11625	12.2801	45.593	5.00848	-15.4465	3.58675	-15.3071	8.07791	-28.0592	4.55161	1.98508	-5.16545	-1.54407	8.40017	-0.436974	-1.77003	-7.16726	-13.0215	-1.5494	8.49371	-4.65425
184.69	19.5651	7.35481	-14.6685	14.2514	1.37983	-9.61061	-5.71633	2.38804	0.00743028	-11.3423	2.53181	-15.996	7.0484	4.30158	-1.48337	33.3768	57.4375	16.8827	17.8943	-5.34072	-8.14003	-9.76379	-13.6645	-11.0286	20.5303	-11.476		-14.0347	5.75486	11.4073	50.524	6.17121	-15.3028	4.45533	-14.7108	3.81401	-29.1764	3.52835	11.6474	-3.31788	-3.79359	8.48669	-1.11745	-5.13796	-7.69082	-15.165	-1.85364	8.74545	-5.72522
187.22	17.026	8.44052	-20.5058	9.24337	-3.54911	-5.85859	-9.44473	1.24053	7.18306	-8.51751	0.533027	-17.5415	17.6029	5.69284	1.74875	24.4193	58.833	14.304	16.8308	-9.80707	-1.39789	-8.19322	-3.14038	-10.5789	22.4775	-11.4827		-10.651	6.11463	6.48576	53.2824	3.69912	-17.3622	2.0692	-14.3068	7.37643	-26.3942	4.91444	1.8111	-6.48191	-1.85193	5.87262	-2.25195	-4.45623	-7.59293	-16.4106	-4.64842	5.4027	-6.2643
189.75	17.3292	5.52656	-14.8301	4.69245	0.565144	19.0216	-9.92421	1.05583	10.5548	-12.555	-0.127059	-15.387	10.4418	3.96374	4.56862	25.2888	52.8387	11.5361	14.1801	-9.6101	-6.58489	-8.31665	2.82772	-12.7644	17.5074	-9.48791		-13.9864	2.87924	9.9377	40.5682	3.64934	-17.5307	1.96792	-14.6673	-0.414218	-19.4951	5.44723	17.7147	-4.3773	-3.93201	14.1438	-2.64608	-1.37234	-10.1153	-11.3222	-2.86194	14.1112	-6.37589
192.28											-1.01528	-23.0903	7.40044	10.3015	-0.446239	27.5293	55.0516	14.5508	15.6666	-6.27441	-24.3148	-9.36154	-6.78805	-9.37746	18.6983	-11.2866		-9.55874	4.82263	8.78056	42.6883	1.32995	-18.8858	-0.00949389	-17.7861	24.007	-21.074	5.32733	6.69106	-3.83933	-4.47247	8.00224	-2.97305	-1.6403	-8.83988	-16.4778	-9.74223	8.77853	-7.83638
194.81											-1.58693	-21.2335	9.29296	-1.21788	-2.16658	22.8811	54.4711	13.0456	16.0583	-22.8237	-21.1959	-9.41383	-2.46704	-14.1211	22.0294	-16.3041		-19.564	2.46285	3.21335	42.3474	4.71576	-19.2021	1.29659	-17.4224	32.3387	-26.5186	4.41967	1.82382	-8.88937	-4.9388	11.0016	-1.4695	-3.86836	-9.39153	-11.0361	1.63313	10.3576	-8.36813
197.34											-2.52976	-20.714	6.53965	-1.85678	-4.79197	20.9719	51.9222	13.2549	12.3852	-10.2291	-16.2068	-8.79646	-3.04637	-13.8845	21.4058	-16.0476		-15.7552	2.57704	5.68363	41.0846	-0.38264	-20.3614	2.68332	-18.7123	9.30553	-18.2703	3.24381	-13.1343	-5.33882	-2.49265	9.21026	-5.62549	-0.479846	-9.41613	-17.0028	-1.46944	9.61619	-7.80554
199.87											-2.73225	-19.5466	-0.756884	3.84902	0.624644	27.2377	54.474	11.8673	11.481	-8.6585	-15.348	-12.7302	-3.20423	-14.7172	16.0424	-15.0844		-25.9465	1.40839	5.58224	42.5553	2.47363	-20.253	0.321725	-19.8713	15.5773	-29.0807	3.95298	-6.39656	-2.36003	-5.16855	13.7106	-2.2806	-5.01318	-10.5415	-13.6731	0.603274	13.879	-7.98394
202.4											-4.95586	-24.705	6.0401	-7.9207	-8.76179	16.6113	50.7237	10.5714	13.5759	-2.77499	-5.14213	-11.1833	-2.61929	-18.61	14.304	-23.8048
204.93											-4.22069	-26.2414	5.70705	-5.289	-8.61007	20.8976	47.2086	6.34513	15.7004	-11.9609	-14.9609	-11.562	-8.33704	-17.6524	20.4953	-20.0966
[truncated: 9 more columns]
