# Supplementary material for: A genetically encoded sensor for in vivo imaging of orexin neuropeptides
Source: Nat Methods. 2022 Feb 10;19(2):231–41. doi: 10.1038/s41592-021-01390-2 (PMC8831244; doi:10.1038/s41592-021-01390-2)
Supplement: Source Data Extended Data Fig. 2 — Source data from the optimization of OxLight0.1 dynamic range. [file 41592_2021_1390_MOESM12_ESM.xlsx]

## Sheet: ICL2 scan (a)
	Alanine scan						Lysine scan					Glutamate scan							L to X scan
OxLight0.1	P	L	M	F	K	S	P	L	M	F	S	P	L	M	F	K	S		H	R	D	S	T	N	Q	A	V	I	M	F	Y	W	P	G	C
118.822	11.8158	107.27	105.232	77.61	41.8873	126.05	7.67456	131.662	158.975	79.2573	87.8601	28.7424	-4.63073	3.21945	77.9642	68.2635	59.1498		186.95	70.1058	112.879	-3.22675	104.239	93.4955	169.819	107.27	94.7711	50.3563	167.841	132.567	80.0366	105.176	122.318	93.7715	72.8989
151.486	5.25062	101.721	116.188	73.667	57.0305	121.732	1.91869	104.836	176.922	96.6793	42.9799	15.2016	-7.04598	5.65491	79.139	68.9929	69.5281		167.821	72.6136	97.6391	-4.08179	45.1698	169.749	171.584	101.721	113.047	25.9564	137.528	157.595	71.7985	33.2266	186.736	74.9617	115.443
167.913	0.844185	124.85	64.213	94.8781	82.8742	74.18	9.60816	114.891	133.338	56.9689	50.1756	17.8584	-6.8468	2.24785	91.0721	72.819	56.7369		199.5	65.3289	34.458	-2.44229	19.9078	132.723	150.815	124.85	132.502	83.3457	171.545	100.16	109.122	86.5298	146.512	89.4634	104.581
144.686	16.5363	99.1382	115.984	130.661	63.7608	114.781	-6.69501	96.7891	175.733	39.9479	149.687	21.394	-9.45579	-3.64543	109.931	82.1202	66.848		176.871	50.4664	104.628	-2.90315	81.8305	144.596	206.262	99.1382	97.7815	79.5463	144.035	93.2738	123.705	45.7285	123.685	76.337	159.834
125.325	3.46467	94.0645	64.6799	91.6852	56.8597	89.4073	5.37254	117.425	179.335	83.1145	8.77515	28.146	-5.51882	-11.5513	88.8037	69.0224	48.0419		185.96	91.4663	99.0964	-4.73905	47.3054	92.9712	101.123	94.0645	121.731	62.6081	112.673	127.108	109.591	62.4239	146.152	87.1321	137.512
113.761	9.36125	106.165	85.0249	71.1459	48.3399	49.3198	2.05101	72.3889	140.77	60.6339	16.1914	22.5983	-5.50619	-3.10644	77.3281	37.9295	77.5435		185.058	56.563	101.503	-3.12758	106.051	107.175	142.442	106.165	113.78	107.489	111.416	124.439	44.1727	84.3859	152.441	61.6228	171.567
135.436	12.048	127.416	64.213	60.7449		58.9532	5.56601	108.365	121.188		9.55188	44.4643	-4.97198	-1.35928	78.9787	74.4985	18.427		142.953			-2.08579	141.84	89.9841	188.71	127.416	83.2377	104.991	173.575	143.803	186.628	42.3671	68.2734
105.736	0.698775	150.133		52.4031		67.228	10.8181	117.772	135.577		74.1788	33.0256	-5.20367	-6.59587	42.56	56.1797	29.6364		175.02				68.9613	126.23	146.51	150.133	95.5711	79.3901					162.411
105.207		135.571		40.7348		33.9764		128.283	196.511				-9.62376	-0.248067	79.2918	74.392	15.5049		159.05						115.651	135.571
115.688				36.4807		35.5398		100.624	177.739				-3.0801	-4.28504	94.8493				151.746						159.038
104.248								100.279	190.115										132.949						117.65
128.382								66.7019	182.902										194.179						123.24
127.814									196.286										152.163						181.078
150.863									161.779										143.598						111.11
116.065									189.208																124.308
110.399																									98.0353
130.129																									136.071
125.072																									83.188
140.848																									130.066
155.535																									90.5241
115.041																									82.4937
132.959																									152.315
141.734																									178.31
151.005																									119.552
150.546																									169.765
130.539																									138.611
162.833																									151.869
119.099																									151.29
118.682																									170.873
																									183.029
																									151.15
																									89.5253
																									143.514

## Sheet: TM5 insertion site (b)
	Q to X scan
OxLight0.1	H	K	R	D	E	S	T	N	A	V	L	I	M	F	Y	W	P	G	C
151.486	138.872	33.31	58.9619	56.7469	238.425	22.8772	102.37	33.4422	54.8171	80.5745	1.93817	3.97644	58.3054	63.9314	94.4844	55.0224	5.26604	45.2528	96.2505
167.913	108.397	18.7556	35.9329	56.7546	231.458	47.8429	111.458	37.8206	29.5945	76.3106	1.77935	11.4887	50.3178	45.571	120.533	66.6524	1.72605	45.1012	91.2525
144.686	112.846	25.1563	81.3501	54.2218	186.117	29.9207	83.8049	27.6118	35.5897	114.576	8.06174	4.9229	81.405	36.9261	63.2936	78.545	7.08086	48.9503	93.6911
125.325	86.4424	31.2091	62.8895	62.6883	169.298	37.2974	84.9263	39.7321	54.8106	90.0779	17.2565	8.98501	34.2237	58.0736	79.8836	80.2595	-1.06566	45.7405	107.538
113.761	106.503	35.7109	62.3593	62.367	234.239	24.0372	77.8821	30.8144	33.2739	59.3875	8.01897	8.59844	59.0851	57.7124	67.0393	54.2661	2.59076	40.1648	82.2196
135.436	130.211	64.4709	53.7381	74.667	246.756	12.8924	89.4671	30.6501	36.7921	135.647	4.40015	15.8091	41.1744	20.2215	61.2564	67.2189	15.8086	48.6208	74.1338
105.736	136.16		64.4276	36.1421	229.161	34.4335	82.3613	38.3778	43.5797	141.004	8.26844	8.15765			50.1289	77.6747	7.59278	46.9657	83.0133
105.207			70.1035	53.6407	191.905	32.1482	112.901		20.9888			5.73026			73.2475	44.1961	5.94822
115.688			61.3013		168.303				30.8809
104.248					213.603
128.382					169.537
127.814					203.915
150.863					191.899
116.065					222.343
110.399					166.748
130.129					175.817
125.072					173.697
140.848					141.06
155.535					144.665
115.041					177.555
132.959
141.734
151.005
150.546
130.539
162.833
119.099
118.682

## Sheet: Combined mutations (c)
DFF
OxLight0.1	Q to E (TM5) + L to H (ICL2)	Q to E (TM5) + M to K (ICL2)	OxLight0.2
118.822	276.798	213.744	265.256
151.486	223.58	209.174	355.062
167.913	276.276	235.043	226.549
144.686	218.777	221.613	263.334
125.325	226.914	223.207	407.17
113.761	280.866	229.044	266.745
135.436	222.857	218.474	543.385
105.736	279.557	182.861	318.517
105.207		219.147	296.223
115.688		203.607	358.313
104.248			438.966
128.382			378.669
127.814			469.497
150.863			355.789
116.065			458.737
110.399			472.452
130.129			367.214
125.072			663.264
140.848			431.005
155.535
115.041
132.959
141.734
151.005
150.546
130.539
162.833
119.099
118.682

## Sheet: TM6 insertion site (d)
DFF	K to X scan
OxLight0.2	H	R	D	E	S	T	N	Q	A	V	L	I	M	F	Y	W	P	G	C
265.256	28.9627	881.118	-8.2714	-13.5461	40.0807	109.752	43.6133	242.776	-4.75539	128.039	27.8951	32.7268	26.9082	1.7421	8.13029	-4.69645	-1.54789	44.4554	20.8028
355.062	25.8057	722.459	-9.26956	-19.4822	37.2271	56.563	45.5084	244.784	-3.38006	56.0708	27.7655	85.7774	29.6854	0.408283	5.71145	2.82472	-6.31086	34.1923	9.28739
226.549	12.5927	877.324	-13.1296	-14.6586	39.3209	63.5888	19.7262	363.844	-5.124	103.774	27.2348	92.1429	40.6761	8.84784	11.5036	-3.30192	-5.37705	39.2792	12.5573
263.334	38.6898	902.565	-5.68849	-38.9673	26.7893	17.6721	41.8346	187.143	-3.44262	92.6852	14.9425	86.4346	42.1513	10.6858	19.1831	-2.49721	-4.29269	63.7154	10.6319
407.17	22.8124	752.101	-12.6979	-10.768	56.3392	131.59	50.2957	189.346	-2.96798	60.9053	17.7639	60.2777	53.0887	4.22162	1.61036	-6.90376	-4.62258	49.4492	9.62779
266.745		740.906	-6.40855	-23.1671	23.056		42.6767	318.923							12.1738		0.971485	88.1271	16.7691
543.385		887.342	-10.1847	-4.18361	44.5262			250.826							10.1357		1.94246	58.7246	11.1234
318.517		883.482		-21.0445				231.762							11.3543		-5.49377	37.202
296.223		891.468
358.313		1182.13
438.966		1178.76
378.669		1137.72
469.497		1043.42
355.789		1027.97
458.737		1045.96
472.452		1059.7
367.214		1085.42
663.264
431.005
