# Supplementary material for: A genetically encoded sensor for in vivo imaging of orexin neuropeptides
Source: Nat Methods. 2022 Feb 10;19(2):231–41. doi: 10.1038/s41592-021-01390-2 (PMC8831244; doi:10.1038/s41592-021-01390-2)
Supplement: Source Data Extended Data Fig. 3 — Source data from the development and characterization of a control sensor. [file 41592_2021_1390_MOESM13_ESM.xlsx]

## Sheet: Mutations (b)
OxLight	E54K	W44N	T111A	Q134A	T135A	Q134A+T135A	W214A	F227W	Y232A	F346A	H350A
722.459	119.249	0.279492	0.390304	8.25711	77.8452	17.2571	4.03546	3.45405	43.3954	2.70666	-0.37364
877.324	61.6462	1.97268	-0.33823	4.41386	59.4853	14.2768	3.92993	2.78526	34.3722	18.2878	0.441853
902.565	94.5132	-2.78247	2.96265	2.23865	87.9031	13.6145	-1.56834	4.47482	19.0776	0.680146	-3.08862
752.101	52.6177	-8.55068	-0.03992	2.54237	92.3336	-2.1472	-1.9481	4.77642	19.9555	11.8719	-0.30367
740.906	84.5605	-0.95494	2.94471	7.91975	98.7966	19.3855	1.79122	5.59803	33.1621	7.17171	1.79322
887.342	111.748	-3.76363	0.222603	10.7643	86.394	43.0105	3.68722	5.47317	23.9228	3.04681	-0.05899
883.482	93.1896	2.16176	0.461431	18.5192	104.405	12.7765	-3.13217	4.90261	15.7077	22.2561	0.296285
891.468	46.5278	0.112664	0.913016	3.36059	155.603	20.785	-2.57886	3.54631	14.0709	11.4377	0.811329
1182.13	70.8999	-5.83193	0.535066		127.604	7.0532	-7.82223	4.97961	16.7797		1.54143
1178.77	70.6028	-17.5219	-1.33588		95.9574	10.326	-15.8343	2.83469	20.21		1.10731
1137.72	76.8829		-1.04091		117.909		-0.260352	7.63683	13.6675
1043.42			-1.74802		69.8301		-14.223	2.65867	23.1838
1027.97			0.618874		102.268
1045.96			-0.26369
1059.7			5.48566
1085.42			2.50303
938.043			10.972
909.544			2.82539
892.679			13.7638
821.828			1.46381
850.13			0.526368
819.283			0.801796
725.003			2.25753
761.388			4.50307
1064.13			-2.45314
			1.09072
			-0.56685
			-5.99545
			8.9375
			0.723342
			-2.31122
			5.73533

## Sheet: OXA B + EMPA (f)
	n = 3 OXA EMPA Oxlight																		n = 3 OXA EMPA OxLight-ctr																						n = 3 OXB EMPA OxLight
Time (s)	ROI 1	ROI 2	ROI 3	ROI 4	ROI 5	ROI 6	ROI 7	ROI 8	ROI 9	ROI 10	ROI 11	ROI 12	ROI 13	ROI 14	ROI 15	ROI 16	ROI 17		ROI 1	ROI 2	ROI 3	ROI 4	ROI 5	ROI 6	ROI 7	ROI 8	ROI 9	ROI 10	ROI 11	ROI 12	ROI 13	ROI 14	ROI 15	ROI 16	ROI 17	ROI 18	ROI 19	ROI 20	ROI 21		ROI 1	ROI 2	ROI 3	ROI 4	ROI 5	ROI 6	ROI 7	ROI 8	ROI 9
0	-3.97796	-5.5052	-5.27571	-3.82637	-9.77225	0.177963	-2.31118	-10.0199	1.78754	3.01034	-4.1986	-2.94359	0.267592	-4.95007	-1.56394	-0.0224893	3.18628		-1.31516	-2.24349	-0.136678	-2.94381	2.78186	-5.55774	-4.88454	-9.3458	5.81479	-12.0282	0.657691	-0.885686	-0.517085	-4.92836	-0.749529	-1.582	1.23565	-3.70906	-0.339725	1.53998	-1.30969		-4.83132	-10.8877	-4.76827	-7.45695	-3.25737	-4.85438	-7.02047	-2.27485	-3.44385
2.53	-1.97899	-4.56128	-2.12976	-3.46023	-6.32519	0.296371	0.0342875	-2.39679	2.20974	-4.5108	-10.7018	-2.29861	-0.311563	-3.60173	-0.452454	-1.29191	3.58903		-1.78514	-4.684	-4.64431	-6.79675	2.97671	-4.99473	-2.62789	-8.18848	6.16756	-5.9572	-1.29466	-0.0517058	-3.30823	-3.01377	1.61483	-0.0506522	-1.61424	-2.34221	3.44372	1.54441	-0.484067		-1.72933	1.81964	-8.77627	-7.54246	-0.617373	3.03389	2.12404	1.90419	-2.15103
5.06	-5.18902	-5.40363	-3.33881	-0.696456	-5.70405	-5.49237	-0.148595	0.576095	-3.75217	-5.82324	1.20922	3.02706	-1.16771	-4.40142	1.63581	-2.87643	-2.4995		-3.38362	-2.9268	2.86302	-3.88038	2.27279	-3.26195	1.13377	-2.66256	7.48272	11.2792	-0.882264	-0.628456	-4.925	2.64476	1.52932	0.303102	4.9474	-0.083859	1.02688	2.67757	-0.697361		1.47066	-1.22547	-4.27845	-7.27618	3.31996	-1.36784	1.48899	5.06944	-1.45026
7.59	0.702678	-4.04993	-0.748545	-0.744615	-1.80933	-3.49541	-2.19719	-4.13162	7.64314	7.96814	1.44786	-6.83185	2.31097	-7.17983	2.10819	-0.908519	1.78467		-1.87205	0.409607	2.58144	-3.43493	1.40013	-2.72751	0.882179	-1.98743	-5.84529	13.8254	-2.4349	0.215708	-3.21284	-3.76223	2.00872	-1.90547	-0.665341	2.10424	-0.576598	-2.64518	2.49148		-5.77302	3.5485	3.10296	-0.381153	0.492693	1.3701	-6.78462	-0.0965325	-1.32667
10.12	-2.01221	-0.307455	0.740011	3.04899	-2.14286	1.24577	-0.788551	-4.62326	3.39288	-8.20465	-3.67016	-1.69424	-1.59901	2.1061	1.60834	-4.21565	2.62252		-5.58954	-3.26941	-1.72004	-5.43393	2.04299	-2.89736	-2.15382	-5.56446	7.8822	-3.75418	-0.321514	-0.857785	-2.329	2.31295	1.47367	-0.787738	3.18437	-3.58253	-1.93739	0.696174	4.25999		-0.498402	-1.15898	4.56965	1.56149	2.50639	0.713599	-3.42809	0.0937299	1.26293
12.65	-1.99757	0.778069	-0.38428	0.874117	-9.90768	0.442838	-1.71891	-1.76578	-1.51503	7.11021	0.98153	1.48179	0.416132	0.570589	-2.22135	0.00178638	-3.19689		-1.19063	-3.53886	-1.50423	-2.58437	0.504201	-2.56844	-5.36601	-1.66851	-18.0838	0.51625	-3.0315	-0.817443	4.89609	-5.54182	-1.18517	-1.36553	1.31765	0.429157	-0.682138	2.7214	0.172478		-3.00811	-7.55835	0.997526	0.959486	0.679603	-1.61066	0.185687	-0.238975	-0.58355
15.18	-1.34622	-1.93815	-1.16753	-3.79528	-0.8888	-5.8741	2.22382	-0.271564	6.6985	-3.20156	-13.3313	0.516534	0.449983	2.39083	2.4406	4.45401	-0.560574		-1.75222	-1.77039	-4.19876	-5.12113	0.920343	-2.42404	2.44153	3.19283	-10.2551	-5.60977	-1.21592	-1.45338	-0.527944	2.23441	-0.935948	0.530739	-1.53732	-0.837935	-3.63315	2.46259	2.17991		4.69259	-7.62354	-0.838355	-4.25311	-0.274732	-3.76109	-0.391715	-4.3346	-4.38396
17.71	-2.40658	0.659517	1.05482	0.974782	-7.77732	0.0494729	-1.37713	2.23996	6.41977	9.44501	0.889436	-0.589719	0.260852	-2.74506	-2.8907	0.522236	-1.05116		-3.81809	-2.84841	2.74278	0.0792036	1.78745	-1.20668	-4.56569	-4.72415	-10.6805	0.641243	-0.152102	-1.06511	5.48892	0.825949	0.481174	0.175324	-0.723681	-1.1354	-1.42855	0.267278	0.111651		0.53747	1.25124	-4.08086	-0.0369574	-0.313343	0.724741	-5.16379	-2.9149	-4.95445
20.24	-2.56618	-0.782203	0.466549	-1.81672	-6.84227	1.34088	-2.53585	1.61706	-1.98016	-4.26021	9.71646	-1.96505	2.56512	-0.948619	-2.97063	2.04782	-1.16928		-3.33081	-2.3362	-1.17692	-3.09025	1.6151	0.225126	-2.23211	-3.16863	10.9457	7.15492	-1.14777	-0.0204478	-0.975913	0.0108525	-0.21378	0.815781	-0.32043	0.0531225	1.14776	-4.48705	-1.41754		-2.42535	-1.83358	1.01411	2.89184	1.90302	-3.7534	4.59394	1.89738	-1.04652
22.77	2.52799	3.70677	3.11969	1.96661	5.59455	-4.49669	2.52682	-3.39445	-0.444822	-0.766416	-1.39136	2.47106	-0.203801	-3.73394	0.727709	-7.3912	-4.33527		0.303195	2.46756	-0.121573	1.12882	1.10543	0.320705	-2.38249	-10.0677	-5.9309	-14.174	0.494035	-0.285859	0.61265	2.28846	-1.75738	1.49178	-1.58314	-0.0505189	1.59964	3.45107	5.09682		1.5424	1.51127	1.88586	1.64558	0.230741	-0.747182	4.16111	-7.0344	11.0952
25.3	4.72478	1.93447	3.83914	0.0295772	6.95659	5.0426	2.92452	0.220642	-1.90665	-0.694509	8.82772	-2.24262	1.07095	-0.869866	-2.58833	-0.373593	-2.70041		-0.342702	-1.23074	2.88926	-1.92495	-0.648581	1.20309	-2.98418	1.90755	-7.69222	4.50497	0.465526	0.687738	3.06467	2.07062	-0.568174	-1.31311	-1.41812	2.94388	0.56894	-0.393188	2.87808		-3.13249	8.69878	0.147412	1.26225	-0.449653	-2.43191	0.915082	-1.13225	0.545672
27.83	0.810546	3.36131	0.112743	-1.06208	1.5331	4.16531	0.922515	5.25462	-0.435196	8.83119	-1.12868	2.02321	-0.480883	1.05832	-2.78508	4.13471	4.07818		2.852	1.07519	-1.02726	1.51484	-0.128151	2.05668	-0.246813	13.2182	8.00413	-6.09487	-4.7318	-0.554655	0.901028	-0.745304	-1.88345	0.207155	-0.0657084	0.883476	2.55551	-7.5475	-2.05947		3.01357	0.903151	2.85444	0.224569	-0.192655	-0.712686	3.7571	10.5667	-0.312013
30.36	1.02569	0.219463	2.5465	2.17011	8.22797	-2.67832	2.95961	-2.29781	1.78446	0.895016	8.26929	1.37946	-2.29454	2.74782	3.19981	2.10521	-8.19373		3.12209	1.76222	3.22598	2.08642	-2.37542	5.91416	4.22575	-1.47084	-6.43672	5.68907	0.906539	0.87523	-2.31209	1.27234	-1.28314	0.90654	-0.550723	3.07324	3.3419	-2.4173	2.82925		0.275984	4.67266	3.73694	1.56242	-1.67823	-1.67886	0.282212	-5.40348	0.0877809
32.89	2.13552	3.31081	2.3334	1.48472	13.3902	4.63785	-1.92075	3.11184	-3.4818	0.643172	-0.648747	0.417481	-0.72661	-5.01148	-0.396478	6.28026	-0.660157		-1.5207	1.61587	-2.27948	0.723026	-0.615852	1.74587	-2.14898	3.15368	-3.50809	-16.8684	-0.967318	1.26739	-1.99332	1.42296	0.711146	-0.29797	0.191925	0.919831	-1.88067	-0.928113	0.335966		2.22701	-6.86493	-2.29205	1.06449	-2.61598	-0.141634	-6.62302	1.69246	-0.208035
35.42	3.23061	-0.327269	0.0851372	0.0639212	4.06129	-0.308758	-1.01897	1.51407	-2.12366	-7.00167	-5.17385	0.825899	1.09185	9.81936	2.33803	-1.70298	2.1457		0.824105	1.03865	-1.13637	1.34237	-1.13452	2.31936	-2.36183	-7.68908	7.98855	-7.35949	6.48247	0.963954	1.92107	-3.55716	-1.92746	1.92366	0.301518	3.39562	-6.27642	-4.31072	-0.640138		0.296035	-2.14133	0.149616	-0.887848	-5.21498	6.89482	1.32346	2.42133	-1.29921
37.95	0.706901	1.40524	1.07902	5.41487	1.35179	3.35704	-1.33758	-0.179815	-2.69902	1.42856	3.09718	3.26319	1.71387	-0.298435	4.70324	0.684601	-1.56439		2.86741	6.21579	2.12528	4.8278	0.298343	1.67099	1.68748	4.74739	-9.11633	20.7436	-2.92245	0.744612	-3.96008	0.76866	-0.442393	-0.324682	0.279512	0.632391	-3.00577	1.4104	1.42573		1.47432	3.15143	5.80195	1.88629	1.36056	-0.79627	7.84215	9.05918	4.36573
40.48	-2.45638	1.01916	0.702434	-1.9159	-4.71525	2.05425	-3.02653	-2.41208	-3.26872	-9.7282	-6.86273	-3.50067	-2.56769	-1.44427	-3.02384	2.68408	1.45152		-0.713448	0.378301	1.84783	2.12693	-1.67712	-0.0308374	2.09701	15.0162	-0.641703	5.37556	1.16787	1.32884	-2.13861	-0.118705	-2.54088	0.608984	0.13812	-1.10035	-2.93161	-1.21601	0.497243		3.27323	-0.0247753	3.06033	4.26392	-0.394792	-1.51034	3.30418	7.5634	4.55366
43.01	1.47064	-0.57784	-0.901451	-0.62911	2.71325	-1.23335	-1.39216	-2.37862	-6.265	4.48402	-0.360516	-0.567467	0.17936	1.16825	-0.60568	-1.90437	-1.03061		3.81515	3.93366	-0.58806	1.30269	-1.75659	1.7895	3.32255	12.3674	-9.84266	-0.0366211	2.8521	-0.568056	-6.28547	5.17399	-0.014114	0.233411	0.498725	3.12817	4.04462	5.08014	-7.90128		4.6306	-0.255902	-0.957046	-0.902932	-1.13375	3.31942	-5.02665	-0.32242	-2.46258
45.54	3.73547	2.98921	-2.28895	1.68934	6.70646	2.34617	3.63264	2.78579	2.78425	0.601748	0.891941	3.37517	0.519902	-1.50665	-3.54506	2.53568	6.8529		1.6131	2.69771	-4.00163	4.56109	-3.46241	3.89022	6.34482	3.6063	16.2116	-6.03343	3.49573	-0.425504	2.29834	1.09784	-0.695848	-0.431231	-1.61365	-4.19735	4.13947	3.16134	-0.0806484		0.0351447	3.56263	-6.10077	2.96775	2.24388	2.59313	4.79267	-3.8472	3.84466
48.07	1.29302	2.21172	-0.785353	2.72747	3.72107	-1.83392	2.1308	5.14183	1.85446	-0.84214	6.39329	-1.66162	-2.45799	9.44452	2.18175	-2.11739	2.25912		4.52385	-0.116733	4.03676	5.76257	-2.37836	2.01458	4.7054	-4.76998	13.6954	8.60381	2.0178	1.12834	4.45287	3.1005	3.51348	-0.33376	-2.55033	-0.537812	-3.30145	3.75811	-5.25333		0.564617	-2.23204	1.83408	4.53	0.789093	1.60598	1.74275	-8.62826	0.123894
50.6	1.56726	1.85719	0.940953	-2.49775	1.62877	0.256401	2.41838	11.4098	-6.70252	0.615993	5.74377	5.51458	0.963214	7.38559	2.10008	-2.64585	-1.00796		6.6932	3.3705	0.222967	9.75474	-3.52834	2.51901	5.11385	4.09805	3.84075	-0.417902	0.562429	0.402269	8.84995	-3.55695	2.86491	1.19568	0.547814	0.0138868	4.12505	-4.82539	-2.43506		-2.63561	12.6873	2.93719	3.91752	2.61691	3.11058	-2.075	-4.03992	-2.25735
53.13	654.852	416.513	764.3	554.047	525.167	377.46	589.688	341.095	449.485	303.612	628.87	2.67636	-1.0762	9.61137	-0.493945	-1.91806	-6.16612		6.80867	6.13216	0.229732	10.4022	-2.42462	4.60773	4.56572	-4.80244	3.8174	-4.19477	1.83554	1.11621	7.33639	-0.578268	0.145891	1.98491	0.358338	-2.3606	1.36765	0.721208	2.13069		831.537	802.5	736.033	656.106	734.249	725.478	555.68	437.864	368.186
55.66	837.873	948.929	863.771	863.34	875.559	973.516	827.584	850.838	903.439	777.569	821.398	822.082	642.039	813.512	765.093	718.683	891.577		9.67168	1.9712	-2.72449	11.0733	-3.76123	3.09951	4.62351	-2.34361	4.68119	3.71061	2.61443	0.69702	-0.844941	2.26315	-1.07037	1.39114	1.47442	0.95945	0.245829	-2.20782	1.85594		965.323	858.46	904.645	791.922	856.25	884.036	850.552	764.18	773.112
58.19	871.847	993.398	858.446	899.457	949.538	995.509	860.448	908.57	918.503	816.527	824.783	886.458	838.025	846.446	813.229	876.926	976.058		5.03747	3.61782	-3.68254	10.1857	-3.35303	2.12216	3.73026	8.00356	-4.9374	20.4958	2.72096	0.784136	1.09187	4.13057	-1.31758	1.40946	0.387327	-1.97276	-2.66498	1.39457	-3.31193		968.721	860.96	928.535	821.389	866.414	904.153	829.051	777.222	754.047
60.72	867.22	987.982	871.671	888.259	903.587	990.887	861.201	915.685	929.443	824.765	805.017	905.035	838.311	847.46	822.772	857.27	979.239		0.865721	1.49267	-1.14431	3.09385	-6.13134	0.582701	-0.475337	5.94863	-3.84012	23.3407	0.836643	0.427518	-3.4362	7.07504	-0.0631044	1.85886	0.943025	0.25913	-0.792793	6.59584	2.59072		925.832	835.618	954.04	815.368	857.502	821.014	826.856	741.885	748.722
63.25	875.579	991.486	861.555	903.365	963.389	981.301	866.156	928.319	892.813	822.023	842.462	903.282	831.463	891.227	835.071	862.349	986.806		1.45636	2.60697	-1.42828	6.96226	-8.19623	0.373509	2.18178	6.28094	11.4619	12.3405	4.36082	2.09319	-3.51727	-1.00585	0.991787	1.31676	-0.622591	-0.417313	1.23236	5.25723	3.54162		938.888	877.242	934.483	788.073	857.09	819.394	818.246	739.262	741.193
65.78	900.654	1011.8	870.666	887.101	946.051	997.334	875.336	934.767	907.539	806.626	824.105	929.832	852.351	902.879	833.301	890.165	1004.57		-3.64607	0.0463163	0.602764	7.773	-6.38265	-0.540983	2.23185	8.50201	2.45553	18.7101	6.99816	0.283246	5.83024	1.21807	-0.312374	2.17212	-0.533793	-1.08743	0.872984	3.68116	0.149672		959.868	836.392	947.817	839.451	875.409	852.711	819.369	749.251	764.657
68.31	880.526	1004.64	870.799	908.293	961.861	992.613	856.615	947.958	931.89	869.908	809.519	909.529	845.205	914.137	819.607	869.476	988.542		0.998483	3.51171	-1.46047	7.99782	-7.32628	3.60937	5.39216	5.19522	-6.53011	21.6545	4.81251	-0.0915682	0.579694	3.32501	-2.38218	1.23584	-2.87937	-4.65611	2.16358	-2.3676	0.689943		993.514	847.68	960.788	811.835	882.231	851.499	838.342	786.664	764.912
70.84	881.628	999.815	837.133	887.058	920.414	986.125	851.341	928.793	920.033	826.248	844.837	919.709	851.367	866.884	843.588	884.968	992.208		3.40678	0.48564	0.134953	12.8947	-5.44864	2.75341	4.83573	11.784	14.6292	18.3119	2.4419	-0.457609	2.5889	4.65876	-1.06802	0.0949402	-3.9877	0.363333	1.48644	1.03598	2.02063		990.87	879.02	966.223	864.853	880.903	853.281	850.422	804.993	806.206
73.37	901.955	1007.89	857.192	906.109	957.622	982.261	871.272	899.968	893.838	821.184	813.176	897.392	838.756	867.006	834.335	866.795	995.89		1.41816	1.62963	-0.221256	13.7706	-5.87533	-0.568709	7.06309	10.7746	2.62157	21.8472	1.69911	0.445771	-4.83047	1.0124	0.298699	0.678925	-2.65307	-2.86985	-2.69148	-4.52792	-2.77303		1014.09	835.201	967.016	845.035	881.358	859.831	835.023	788.075	778.153
75.9	900.052	1014.28	857.662	904.072	988.587	988.185	858.397	905.121	900.319	776.289	815.155	917.612	845.667	920.244	857.105	888.154	989.674		3.07212	4.14065	-2.89021	14.2959	-7.46041	3.79212	3.93886	10.7489	13.6591	27.1535	0.659777	-0.181308	1.04371	-0.0786268	1.69047	0.258097	-3.87292	-1.0854	0.713523	-2.3963	-5.6167		994.189	848.655	959.968	865.565	861.416	856.095	834.633	757.975	798.068
78.43	918.523	1005.59	875.374	911.488	987.85	994.851	869.349	927.743	887.963	834.519	850.74	930.321	840.193	932.214	868.448	899.567	1013.58		3.37713	1.3376	-1.40149	8.8229	-6.2678	2.45168	5.82867	13.7768	9.08323	33.0677	2.96405	-0.949161	-7.91781	1.47722	-0.94693	-0.739207	-4.0256	-1.31226	-3.10572	-2.93086	-4.75647		997.768	853.528	986.318	841.021	861.529	844.528	832.444	764.416	796.589
80.96	919.584	1001.04	877.793	919.956	1004.38	993.751	843.991	918.043	908.699	836.641	815.583	943.809	843.852	981.781	836.089	890.963	1002.57		3.46687	3.95863	-3.81166	12.8856	-7.3193	0.746054	8.39666	7.48218	2.49964	2.29348	4.30185	-0.892569	-6.3635	1.20878	0.535095	-0.10205	-4.49523	-3.07709	-3.3247	-5.74246	-7.54029		981.758	895.167	983.172	860.518	856.4	862.475	806.737	771.228	812.709
83.49	890.149	1003.05	851.65	902.149	955.901	1019.42	857.529	895.868	894.907	875.048	865.285	927.522	847.166	946.544	872.293	874.552	996.701		4.65285	2.1966	-3.11358	8.8705	-6.57307	1.43139	6.92222	14.3287	-10.9114	2.37822	-1.66497	-0.56484	-1.78257	1.28836	2.52659	-0.293397	-2.94201	-5.38772	-4.28962	-5.90224	-8.18143		1004.46	912.698	994.264	900.951	883.702	854.489	829.363	785.675	784.867
86.02	920.091	996.927	870.068	902.023	988.217	1007.09	861.867	926.797	867.052	836.049	855.747	928.563	861.255	950.543	869.042	921.51	979.429		-1.03434	4.70649	-3.60685	13.9875	-3.91634	2.59097	13.7338	21.0206	0.141672	22.8577	3.16036	1.67507	3.62411	-0.0282164	1.98095	0.263399	-3.88764	-3.20786	-2.08616	1.78811	-7.78644		989.44	880.191	993.305	849.047	864.07	868.72	824.532	787.086	823.063
88.55	939.024	1015.4	896.949	940.91	1000.69	1008.59	860.957	913.543	860.972	844.213	835.358	951.537	873.227	964.709	839.292	900.585	984.452		4.14146	2.9361	-2.83201	12.8185	-5.67829	-0.229858	7.84971	13.329	-0.768822	36.1138	-0.694467	-0.77349	4.29283	3.97934	-0.166549	-0.485723	-2.32713	-1.77667	-0.669817	-3.70693	-11.2488		1026.65	883.048	980.024	873.983	869.35	840.251	821.765	805.305	804.094
91.08	926.474	1017.3	867.93	922.786	967.922	1022.74	861.796	927.714	846.702	837.685	854.535	943.517	862.208	999.639	881.499	932.172	997.233		5.37565	3.6294	0.448336	7.22996	-5.82055	1.94597	10.062	13.9019	-2.14882	24.2854	-1.48337	-0.495271	-2.7991	-2.26125	-0.83205	-0.902478	-0.791607	0.319049	-2.8807	-2.82963	-10.6195		993.546	849.491	1009.15	858.776	883.351	860.694	816.258	775.225	829.629
93.61	919.338	990.766	882.047	903.674	975.625	989.009	865.067	940.999	883.63	810.574	835.753	955.932	857.785	977.492	895.851	914.857	1004.72		2.4368	2.00736	-7.76438	11.2514	-4.97009	4.38464	8.81882	6.05846	11.1066	-2.1803	0.442552	0.0126158	-2.73319	0.489461	-0.840473	0.364943	-1.22021	-0.0839839	-6.51677	1.92434	-8.65548		976.047	865.961	1002.67	858.79	875.919	847.221	824.374	767.385	784.464
96.14	937.85	1013.27	871.697	925.918	996.37	1019.56	908.053	982.979	863.513	826.711	833.324	941.498	848.149	964.631	880.199	929.254	995.267		5.90172	4.65078	-0.106451	6.88903	-5.1943	2.80918	9.72808	18.7947	6.60336	4.96252	5.50462	0.736233	-1.95692	-4.32264	-2.12403	-0.120866	-3.50495	-1.08995	-4.39027	8.51538	-7.9251		993.639	865.313	981.476	856.863	870.217	813.636	814.159	773.362	825.524
98.67	913.63	1011.72	891.959	905.987	944.434	1015.31	887.964	953.469	870.128	847.624	826.499	921.746	861.902	997.335	890.682	930.438	1005.79		6.37455	5.81689	-5.00542	8.94303	-6.61341	1.57143	14.0323	18.9313	11.7006	6.49614	-3.01279	1.00548	-3.18422	3.12722	-0.746277	-1.60305	-2.83775	-0.365644	-7.42963	1.64454	-12.7676		1026	877.776	1017.3	877.328	876.336	830.123	786.609	759.097	821.829
101.2	943.771	1029.17	886.492	935.008	1008.25	1014.54	890.512	953.764	856.086	829.229	859.18	963.605	876.933	1032.22	935.856	970.4	1088.84		7.54546	1.67074	-4.23031	6.73606	-7.79234	0.55634	16.4416	11.8613	-7.98016	15.5221	0.0830341	0.370616	0.394491	-0.286352	-0.188272	-1.83478	-3.84558	-2.59589	-8.53031	0.496272	-15.9214		1002.62	844.855	988.308	878.289	879.161	817.541	784.391	726.693	783.143
103.73	945.268	1040.86	898.203	957.01	1052.15	1042.69	901.214	929.665	882.213	848.549	880.244	936.576	885.529	999.39	954.212	954.62	1056.02		5.67055	3.45941	-8.43689	5.02089	-6.16507	0.994813	13.3744	1.68219	0.20653	28.5452	-1.23833	-0.180744	0.581435	-3.30713	-1.14041	0.0528256	-5.03477	-3.30044	-4.37725	3.95653	-17.9573		996.997	886.596	995.514	861.069	872.533	814.209	801.828	732.402	771.148
106.26	907.756	1006.57	825.694	923.86	999.483	997.914	887.091	918.053	867.812	852.185	833.647	903.006	864.616	926.986	853.658	890.018	986.178		6.38276	0.287373	-7.00452	10.5034	-9.59199	2.13814	8.38896	25.8991	2.64491	31.7735	-0.685177	1.31073	5.37011	1.15675	-1.58178	1.13233	-3.85633	-1.67431	-3.86004	4.51429	-8.16383		1028.51	831.007	953.438	842.65	874.435	895.659	873.752	781.658	865.91
108.79	881.375	993.214	810.73	898.623	914.879	967.288	911.349	858.432	875.791	886.526	869.229	875.152	831.731	884.904	858.551	866.952	947.422		5.25665	4.79143	-5.14023	7.09382	-8.48407	1.91412	11.5244	25.3138	2.22209	30.6677	0.31945	1.66221	-2.24833	6.42738	1.66707	1.00208	-4.99396	-2.78651	-3.4709	4.7591	-9.2854		1007.21	912.564	992.121	897.455	894.394	820.642	826.753	812.237	870.624
111.32	848.868	967.073	778.706	902.519	881.163	945.385	853.581	780.509	819.018	854.61	833.996	820.826	798.514	832.262	779.531	779.858	916.981		6.3001	1.70954	-5.10723	7.3178	-8.70127	1.51948	12.0153	8.88969	19.7706	17.2824	7.83429	2.11133	-2.66683	5.69775	-0.319038	1.74858	-0.592622	0.084866	-2.32815	6.90325	-6.56939		996.434	862.225	992.281	882.327	880.261	748.102	768.06	739.219	820.404
113.85	833.16	963.982	748.718	882.151	846.872	945.546	856.299	790.077	807.014	784.229	826.589	784.671	754.227	818.076	774.152	752.213	879.402		3.11399	-0.0985209	-3.51073	9.91623	-8.36535	1.53904	12.6727	14.8138	13.2207	38.3952	1.32385	1.43452	-8.81119	2.78407	2.39537	0.453381	-2.81642	-2.57983	-1.80328	8.13656	-3.4884		939.722	810.035	938.923	813.113	828.083	680.111	665.159	641.029	736.252
116.38	820.15	941.674	734.803	884.977	834.252	890.501	811.104	714.739	789.849	747.356	772.778	782.647	753.597	805.487	739.639	737.398	856.792		3.30036	-0.757065	-4.92575	4.86998	-8.06627	2.06431	16.6503	20.715	-1.87646	14.1897	3.27642	1.48307	-0.432525	-3.38587	-2.47128	1.36295	-1.32205	-0.66921	0.994799	11.5453	-5.00339		915.097	717.544	889.992	774.531	793.398	611.653	627.081	594.88	698.683
118.91	772.83	909.991	703.364	837.771	785.988	887.166	790.971	710.753	783.64	746.468	750.591	719.879	716.614	728.491	704.311	703.041	806.87		7.55546	1.85399	-4.14811	5.90693	-7.22219	0.278844	12.2644	15.9129	-0.0165498	14.0711	4.57379	2.15046	-1.53276	3.20698	1.76423	1.41949	-3.27476	-0.337415	1.0564	7.13408	-7.08487		800.384	703.801	844.879	711.137	720.524	558.663	580.278	562.363	640.929
121.44	759.113	884.567	678.604	830.927	756.144	864.69	786.239	640.306	732.113	726.54	730.065	708.304	699.626	721.046	695.238	675.249	800.681		3.53601	-0.18782	-9.58927	3.43783	-6.06216	0.685084	12.0425	15.3696	-5.74671	25.5288	3.65616	0.984831	-0.512305	2.90592	-0.493356	0.462937	-3.23631	-1.37893	0.749783	4.37035	-4.94977		762.324	651.516	757.318	650.614	670.763	527.348	556.011	518.545	606.743
123.97	748.802	872.969	652.184	815.865	710.281	837.937	772.397	643.814	723.044	693.572	697.231	691.853	672.384	698.52	672.191	659.608	768.989		4.11653	-0.123577	-8.49178	5.82454	-7.17402	2.27076	17.975	19.4498	24.4631	26.2575	-0.300599	1.27622	2.7472	2.75509	5.66066	1.57996	-3.30996	-0.613108	-3.22241	13.8617	-4.60738		736.625	587.856	741.657	644.747	663.586	475.892	531.021	467.635	567.491
126.5	714.542	846.85	643.801	794.105	727.297	822.855	755.416	630.889	691.206	654.221	693.97	670.634	652.135	680.672	638.763	613.214	759.945		6.61253	1.00401	-6.10161	4.08068	-6.13509	1.23091	16.4466	17.2641	-1.41472	31.6506	0.66609	0.487495	-5.93982	4.68346	1.68903	-1.85407	-2.7294	0.108306	-1.18935	4.69727	-5.02781		684.8	548.445	688.867	603.114	638.237	453.518	489.256	445.37	520.804
129.03	713.331	829.756	607.394	790.249	674.339	811.582	745.677	610.108	652.048	611.296	654.217	647.109	659.331	667.251	619.805	603.109	726.167		3.33657	-0.75394	-7.83437	9.39781	-7.77301	0.0364065	17.91	8.70731	12.3906	38.0033	3.31781	0.977326	1.17383	1.03872	1.25089	0.765657	-0.635888	-2.86955	-0.673536	5.9777	-2.32841		657.042	509.363	684.825	569.9	596.513	388.174	461.227	415.779	478.693
131.56	689.627	823.923	597.805	780.479	669.982	786.434	688.469	586.516	649.777	622.755	624.428	635.769	632.036	667.012	604.462	572.812	713.355		2.66139	0.325236	-4.6512	1.60074	-8.05276	0.264404	20.8455	8.58508	7.63578	10.7687	1.16996	1.11587	5.87405	3.08308	3.27072	2.39277	-2.95227	-5.0005	-1.80978	2.0311	-4.29362		624.918	486.339	648.028	554.183	570.867	361.667	429.227	362.914	460.956
134.09	690.102	804.09	574.451	757.175	660.774	768.831	674.804	535.718	636.697	588.706	625.757	606.76	611.301	595.747	589.473	545.556	684.886		4.54171	-0.69936	-7.24803	0.98906	-7.95564	0.496589	17.6528	19.8795	15.589	16.1194	0.868935	2.96086	1.46743	6.16823	-1.25316	1.00615	-4.043	-0.652165	-2.77819	10.1872	-3.60007		597.595	442.623	643.912	508.076	542.577	327.232	410.299	337.808	409.765
136.62	668.993	804.58	548.401	747.746	637.276	758.099	668.358	536.135	604.099	562.676	582.364	595.198	598.545	594.212	569.267	543.767	690.855		1.67378	-0.21002	-6.82131	3.43715	-7.10861	0.764762	30.9847	38.1045	38.0012	80.0786	4.57034	1.76704	-3.62526	4.19596	0.326553	-1.07817	-4.21271	-1.78958	2.84771	11.7312	-2.21976		567.431	439.495	617.038	499.652	512.107	293.327	371.218	318.599	395.251
139.15	652.868	798.027	537.399	741.538	615.848	750.328	642.186	514.927	595.013	559.186	581.399	572.913	586.732	579.925	560.405	509.43	686.849		7.09852	-0.274089	-4.79968	0.359701	-8.05695	-0.672631	18.543	18.9284	-3.25905	28.236	0.0416753	1.24262	-2.75791	4.41399	0.497699	-0.682007	-4.62985	0.450314	-3.9872	9.88861	-3.65809		537.894	399.149	601.588	474.034	490.938	261.361	351.469	280.805	360.293
141.68	631.181	775.87	526.007	718.381	592.437	734.059	609.319	495.311	570.414	541.999	576.054	553.147	570.043	570.397	520.391	493.856	651.386		5.03229	0.268394	-8.63958	0.824237	-7.51637	0.124348	19.3583	29.2632	12.3206	8.20348	3.23379	1.39152	-5.29667	2.81525	0.152554	-1.83439	-4.84161	-1.39603	2.62873	2.44454	-1.32229		510.152	354.527	549.619	435.12	472.243	248.173	317.614	252.246	332.5
144.21	617.742	742.87	508.217	696.545	574.489	709.919	597.479	488.84	552.733	503.41	526.856	519.232	555.718	550.751	511.362	482.491	642.491		9.38651	1.68895	-9.69427	3.43574	-7.26977	1.14671	17.4314	10.6075	7.82513	21.1694	1.07676	0.481994	-8.45993	7.02747	-0.458519	0.112073	-2.79232	-0.94336	0.576839	12.4171	-0.202111		481.219	330.303	539.117	426.337	442.094	225.571	308.65	244.913	311.904
146.74	600.878	741.806	492.977	681.334	546.45	691.986	584.943	449.801	532.146	506.358	520.609	524.937	537.169	531.317	510.81	465.99	622.794		10.8239	0.487154	-12.126	-2.3828	-7.52067	1.04226	17.8424	24.4229	13.685	35.5101	-3.74603	1.67104	-3.02634	4.61242	-0.737774	-1.61608	-3.91853	-1.21057	3.28495	12.8857	2.55951		458.422	300.607	497.027	379.188	413.801	199.348	292.165	223.621	321.673
149.27	589.689	722.721	477.584	667.322	545.224	653.854	577.421	448.931	533.191	480.447	503.273	499.33	517.316	509.055	462.969	443.428	597.874		7.25185	-0.796922	-9.37253	-0.588985	-7.47191	-2.03705	22.9856	2.93788	9.9263	25.1729	-0.811812	0.895542	-1.53276	2.54941	1.82987	-0.993078	-2.36348	-3.49556	-1.78514	6.7744	-4.54915		433.937	265.548	492.537	375.033	398.4	188.377	272.707	211.382	286.479
151.8	578.019	712.838	461.209	662.67	521.754	659.076	570.356	413.619	499.22	464.591	491.63	480.503	513.009	494.987	472.649	424.15	598.275		7.00375	-1.83891	-12.7995	-2.85262	-7.01497	0.0392304	16.1778	13.3719	29.4488	11.3703	-3.67767	0.304997	-2.58964	4.11256	3.04112	-0.533685	-3.86398	-0.373154	-6.71343	6.44415	-3.76916		400.884	274.916	480.749	359.231	387.046	166.448	245.706	190.244	283.258
154.33	556.037	682.464	440.638	644.611	521.917	646.766	548.964	408.426	473.572	424.564	459.651	470.909	504.211	487.818	455.599	427.611	582.526		6.49706	-3.19777	-8.43224	2.60845	-7.86676	1.2746	17.6833	28.6482	14.2038	9.65874	1.65876	-0.791996	1.21112	2.3581	-0.902257	-1.19664	-3.86494	0.298125	-0.701898	8.59306	0.255728		391.942	258.535	459.493	333.76	366.652	156.597	241.129	167.406	252.385
156.86	546.947	678.614	441.1	629.962	494.311	620.302	520.288	373.026	463.228	411.162	451.002	449.196	486.288	459.114	435.828	395.132	557.856		4.72139	-1.76602	-9.65039	-3.3326	-7.2653	-2.44596	21.7599	16.6672	19.1687	44.9958	1.79794	1.041	0.98562	3.20334	2.31911	-1.95662	-4.91542	-1.27774	1.50689	2.20487	-0.96391		386.411	196.067	437.929	316.12	355.315	144.796	217.668	169.112	238.198
159.39	531.288	663.178	413.209	629.851	462.801	612.532	535.221	362.417	457.834	398.839	447.196	432.58	466.759	434.128	412.638	382.051	535.008		8.09978	-4.92402	-13.568	-0.397449	-7.65341	0.542814	24.7405	15.9874	12.4113	19.9472	1.94838	-1.5223	-1.10473	5.7607	4.59274	-1.52619	-1.89092	-2.63906	-1.25654	13.47	-0.197706		365.805	189.211	416.748	301.181	331.389	130.872	206.542	150.535	224.856
161.92	531.317	641.548	415.574	615.783	481.238	601.426	507.655	360.783	443.652	393.609	436.781	411.129	455.25	437.424	396.613	359.593	534.258		7.53594	-1.78471	-11.1423	3.64428	-7.89433	-0.653137	17.6551	10.8644	17.7861	31.7586	-0.569417	0.276504	-3.71849	5.97188	3.69649	-2.2724	-4.81739	-4.15834	-2.45903	3.59538	1.15058		343.067	174.71	400.498	283.943	315.539	133.886	198.344	140.175	220.837
164.45	525.618	657.564	399.572	613.416	458.597	609.549	497.659	342.223	416.837	373.43	447.141	400.551	450.087	417.796	389.705	367.086	508.213		11.2825	-3.83762	-10.8325	-1.87303	-6.27554	-2.50258	19.9621	18.3096	9.4879	23.616	-0.192904	-0.0306884	-1.11296	6.93677	4.35202	-1.62782	-3.22606	-3.40273	1.50388	10.8281	-0.331773		330.095	148.73	395.882	269.851	297.702	115.132	190.096	127.041	223.386
166.98	500.825	646.68	391.393	605.276	449.929	596.04	480.466	324.437	405.978	357.302	421.543	398.101	444.723	413.977	382.539	355.037	493.524		9.6626	-2.08081	-14.0642	-2.58548	-6.08293	0.182944	22.0146	-5.4298	11.4594	17.4751	1.86241	-0.108495	1.91759	3.67749	0.961482	-0.798863	-2.37173	-0.555106	-2.53295	5.65372	0.22911		331.629	165.963	361.424	252.52	288.217	108.089	176.822	118.378	188.376
169.51	495.601	632.167	384.303	597.587	416.836	606.709	465.001	309.683	388.995	375.221	399.185	388.603	444.506	400.139	376.08	338.324	493.21		11.378	-0.480331	-10.4263	-6.76084	-5.82118	-1.27935	24.2844	13.0931	17.4359	38.518	3.14128	0.134432	-5.41593	5.57951	-1.20574	-1.5911	-0.0769177	-4.87852	-1.43762	9.9059	6.28122		298.471	136.468	335.519	233.893	266.484	98.8397	151.647	125.214	170.537
172.04	482.655	599.77	368.249	560.401	406.151	570.688	467.5	312.066	380.668	343.306	386.847	371.394	428.319	399.12	367.052	323.967	488.688		7.84192	-3.22984	-9.73165	-1.03904	-6.38213	0.547323	23.402	18.2027	20.1207	42.8499	3.69696	2.23842	1.03592	0.230317	2.835	-0.58374	-0.878807	1.07736	-4.40003	10.2336	0.437425		284.416	118.108	313.182	216.713	253.121	104.843	160.485	108.43	174.731
174.57	485.623	582.495	358.051	555.195	381.252	552.467	450.635	293.188	357.045	337.675	360.017	369.828	413.487	373.714	351.291	318.288	471.154		24.0531	6.31856	-0.585411	5.77957	0.647719	5.68419	24.8715	3.80396	14.2505	24.9865	0.985613	0.198697	-1.72315	7.08109	4.55814	-0.598392	-3.48684	-3.18456	-8.81716	4.3188	0.395992		281.24	115.385	328.315	203.67	242.119	85.583	135.121	111.829	166.872
177.1	455.446	578.832	352.907	544.886	385.798	541.481	438.844	274.659	365.003	315.803	362.157	352.181	397.851	377.025	343.027	314.693	460.771		7.46693	-4.51961	-12.1147	-2.0682	-4.22619	-2.77512	21.0712	8.30052	11.2596	13.0967	2.5296	0.841066	-5.83183	3.28148	2.89148	-2.99893	-1.62223	-2.0074	-2.78214	6.05574	-5.37279		260.616	89.9335	303.954	186.091	230.885	71.1896	127.653	94.661	145.007
179.63	455.074	575.575	343.164	542.735	359.109	527.097	436.779	277.143	342.427	303.336	362.327	347.917	393.17	355.126	331.62	299.565	456.133		8.52792	-3.87767	-13.9794	-2.84692	-3.3096	-3.62832	25.3142	2.50054	31.4073	16.2593	2.42363	0.16569	1.37071	8.53572	2.41067	-1.86495	-1.14595	-1.40391	0.0270862	13.3864	1.46955		242.536	92.7038	280.445	181.249	215.35	87.7722	120.989	92.0314	146.081
182.16	448.934	561.779	337.502	543.562	372.602	529.73	404.855	260.848	335.993	300.649	343.887	339.781	394.418	343.63	326.758	281.661	439.316		8.0752	-1.84981	-14.6203	-4.20139	-3.58062	-3.0229	24.0378	7.07062	29.3165	18.1593	2.16677	1.22976	-3.35594	9.48279	1.67246	-1.03465	-3.28074	1.82277	-2.76122	10.8749	-2.21816		233.886	84.0199	266.14	172.295	206.095	67.0392	108.848	84.3329	133.929
184.69	442.694	555.862	314.533	513.704	359.49	531.391	406.351	244.889	353.542	293.872	325.46	330.708	386.147	345.977	307.958	279.621	438.516		6.9988	-3.53744	-14.891	-2.83537	-3.51926	1.43468	21.5237	-6.40856	14.2142	36.4654	-3.50319	1.7192	6.24094	4.42817	3.81524	-1.7055	-3.72197	-0.607141	-4.33518	9.97399	-0.775615		242.833	75.8366	262.784	177.031	197.523	66.613	97.0271	80.4505	129.366
187.22	429.828	517.845	307.329	506.824	327.583	508.901	392.192	233.998	314.928	271.427	316.452	326.234	380.659	338.58	320.925	273.235	433.186		4.45	-5.82771	-18.1692	-7.0057	-1.7573	0.467483	23.5817	2.44228	14.8108	23.7495	-2.81556	1.48188	-3.10226	9.29958	0.263116	-3.82843	-2.13652	-2.86604	-3.8419	5.23366	1.91637		223.343	56.2252	240.25	165.731	183.566	52.659	94.1706	72.5247	122.07
189.75	420.707	524.418	294.581	481.75	313.908	510.974	363.586	218.544	301.797	270.033	305.653	314.883	354.103	324.231	297.09	255.768	414.141		3.80822	-5.95261	-11.7754	-7.4005	-1.05991	-1.33069	19.3934	-0.828202	32.0194	43.3837	-0.520243	0.764304	3.62499	9.63686	4.51837	-2.66513	-4.36263	-3.2799	2.11687	9.71887	3.60744		204.747	58.0837	235.864	153.22	175.31	59.3536	92.2301	64.0891	114.728
192.28	407.656	506.866	297.382	487.273	319.249	485.793	370.896	217.574	315.261	277.186	308.931	296.515	340.255	314.126	279.864	251.925	402.547		5.98287	-4.97517	-13.5632	-2.90595	-2.43239	-1.55845	23.1495	4.42082	11.2959	26.6748	13.1329	10.282	28.6691	19.6937	17.3574	-0.205254	4.21946	5.25796	2.41325	17.5823	9.64876		200.154	50.5804	217.552	143.959	165.284	51.7929	88.9841	68.0691	113.032
194.81	395.843	503.36	282.692	478.453	316.628	474.747	378.059	206.92	312.918	265.009	282.079	292.895	337.163	311.667	268.727	242.955	392.081		6.8872	-4.53186	-12.9096	-5.58788	-1.45631	-3.76041	22.5665	-1.51382	-3.70783	33.6397	-2.25848	0.882311	2.13745	6.07004	1.77718	-2.87775	-2.49872	-3.53074	-6.11462	10.7041	-2.17712		191.955	47.5466	210.642	128.576	153.096	45.6108	70.1631	52.4706	110.504
197.34	381.226	487.53	265.174	458.398	309.423	463.021	346.804	201.316	282.263	239.811	282.707	279.363	328.094	292.315	257.839	236.558	381.42		4.57569	-4.03863	-13.0561	-4.21073	-1.64376	3.58727	23.1455	-9.06985	2.62673	11.6457	-0.27565	1.83884	-4.79055	3.69794	4.19506	-2.14387	0.541397	-4.89544	-3.71917	9.65739	1.32027		178.579	36.0944	201.724	129.394	144.999	42.4958	76.6053	60.2477	97.236
199.87	376.239	477.597	261.138	449.638	306.977	436.228	343.705	189.45	291.578	224.652	272.946	272.858	321.791	296.465	253.794	219.751	373.148		5.20772	-4.25892	-14.122	-4.81905	-2.81359	-2.80238	23.1103	6.75264	6.38807	12.0227	-0.524832	1.13113	-4.93323	3.91294	2.38007	-1.22968	-0.644314	-3.09689	3.09573	13.5871	5.0588		167.838	22.0687	201.964	124.053	137.691	29.9124	63.3731	45.0351	91.759
202.4	370.768	464.066	252.673	448.926	281.732	436.554	342.696	181.477	276.34	230.293	267.074	260.522	321.74	292.648	251.14	214.125	357.957		3.30518	-2.85886	-12.835	-2.13098	-3.36053	-2.2969	24.355	-0.168363	24.5331	29.7696	2.63718	0.381111	6.89447	6.4622	5.67836	-1.79419	1.33393	-3.23481	-2.24029	8.52791	-0.842239		160.49	28.1281	186.645	118.207	133.172	28.5843	55.3677	56.4853	94.9285
204.93	359.924	449.986	244.953	419.876	277.319	423.667	327.259	186.068	278.275	227.023	255.084	254.359	311.909	275.855	247.332	214.077	348.038		1.42169	-3.46359	-12.7527	-1.85522	-2.57898	-2.07264	24.1742	3.50509	20.1233	18.6804	-1.26592	-0.83152	5.03054	2.91888	5.1496	-1.03858	-0.645602	-3.6083	-4.24476	11.1164	1.54178		150.769	10.6978	171.089	107.643	125.509	30.7628	56.8798	43.6242	88.296
207.46	360.7	447.874	238.672	417.516	266.686	415.709	310.761	176.412	255.066	209.791	246.604	264.861	315.125	270.614	245.566	207.697	322.962		7.10499	-6.50487	-12.1844	-0.492791	-1.99239	-0.661464	23.1154	-13.1472	20.8704	25.0925	-3.62043	1.1686	7.5012	6.18972	3.65568	-2.2585	-0.991879	-1.91206	-4.05158	11.0144	3.75392		143.278	4.88497	164.986	114.62	116.18	27.945	44.208	44.3224	87.5486
209.99	337.13	436.673	232.452	409.702	290.683	413.414	312.87	170.069	244.47	220.255	244.064	251.474	294.617	270.894	226.508	195.581	330.182		3.79211	-8.0472	-11.8988	-6.77129	-2.65824	-2.72071	24.2924	-9.37828	6.87315	30.403	-1.26787	2.43982	8.27706	6.42334	2.71983	0.61292	-2.21496	-0.693194	0.277901	16.9336	-1.50099		137.54	1.38629	152.931	105.157	113.024	30.1743	51.6456	52.113	76.4859
212.52	340.348	420.015	225.36	413.451	258.849	391.141	291.858	161.105	242.936	208.084	232.326	236.536	280.796	254.436	223.237	177.262	308.362		4.23694	-5.18567	-10.0343	-3.61827	-2.7378	0.47833	23.7573	-9.04501	13.8821	12.6603	-2.60351	2.189	6.31205	7.60788	6.0725	-0.787283	-3.19653	-3.88812	-2.98903	9.20678	-2.15072		139.608	-10.3267	150.809	98.3141	110.722	25.3355	48.5127	56.0238	73.3191
215.05	318.722	408.957	223.996	391.397	246.184	371.356	288.112	161.555	243.917	208.466	228.796	237.737	284.577	244.808	217.96	192.815	304.313		1.45647	-6.8192	-13.0771	-6.08318	-2.44288	-1.76291	21.7118	-11.1381	7.20257	25.3826	1.37776	1.146	3.9537	8.89954	2.32828	-2.10892	-0.444686	-2.1001	-1.82884	3.93997	-1.11279		126.142	-1.10252	140.61	89.8656	103.486	19.0712	43.8358	43.6462	84.4623
217.58	321.317	406.119	222.111	384.822	246.866	378.873	288.647	148.025	244.391	195.001	218.118	228.164	271.821	233.118	202.585	172.808	300.135		2.38672	-5.73072	-13.4472	-6.80427	-1.76177	-0.863019	28.0004	-5.71724	18.1545	21.9934	-0.814343	1.47636	7.15641	7.31636	3.08254	-1.61672	-0.404538	-1.70777	-3.17034	10.9305	0.39218		124.91	-1.71599	131.581	83.8389	98.3852	15.8267	43.8411	38.2397	63.0404
220.11	317.657	408.486	209.775	376.918	254.848	392.633	285.648	144.739	230.216	199.755	221.738	224.012	266.26	240.862	205.912	168.679	293.493		2.42503	-7.2084	-9.88132	-6.5956	-2.14696	-3.41354	20.614	-2.13162	7.82254	9.39391	1.30177	1.14589	0.307779	7.47832	4.20905	-2.75402	-2.78833	-2.44106	-4.50417	13.2193	4.13353		103.696	-12.1375	118.754	76.2815	87.1912	14.9478	36.4209	39.6603	69.7651
222.64	304.104	378.367	200.462	368.104	226.162	354.585	277.31	143.533	231.307	182.639	205.449	220.428	268.709	228.028	206.206	168.862	268.969		1.56078	-6.24577	-13.1517	-8.17421	-1.60246	0.683624	24.0598	-11.9813	1.62288	21.4088	0.980662	1.40594	3.28109	8.21604	4.03612	-1.62896	-1.33483	0.305822	-5.56068	8.97226	6.91336		102.457	-20.0574	114.723	75.9335	79.749	17.6139	37.4054	33.1879	60.6541
225.17	291.769	376.817	192.467	361.523	222.386	354.4	270.713	138.564	226.14	177.76	200.322	206.172	253.726	217.619	190.763	157.94	277.099		-0.58236	-7.0965	-9.28967	-8.95306	-0.510779	0.00736535	22.0103	-14.5222	13.4956	18.8075	3.87074	1.72588	5.11076	6.71122	0.685184	-0.504038	-2.23766	-1.5332	-8.66467	3.35205	2.15029		101.052	-24.8886	105.009	75.0231	87.5879	11.8562	27.7861	41.5425	68.0513
227.7	299.533	373.058	192.866	359.414	243.106	350.539	254.438	122.494	227.159	173.216	202.336	206.49	245.197	228.774	179.955	160.555	254.385		-0.601873	-4.65866	-10.4183	-7.77092	-2.29218	-0.775078	19.9669	-15.3101	20.6343	27.2022	-0.824801	2.06052	3.17744	8.37599	3.36414	-0.531501	-2.55543	-2.08466	-7.60862	10.95	3.67008		92.7883	-21.7238	104.733	68.0719	76.5545	17.737	37.4067	33.1367	61.0778
230.23	281.333	361.625	182.9	345.237	205.64	338.459	260.771	125.03	219.963	164.994	182.577	188.662	241.023	195.528	176.776	143.833	233.01		0.654313	-5.40205	-11.4549	-7.41678	-1.59571	1.88187	21.4278	-0.729841	26.8392	24.8743	-3.04104	1.17506	1.45572	7.63237	3.81334	-1.01881	-2.35975	-3.42303	-3.77891	8.78375	1.44192		90.9175	-26.1189	97.8127	63.194	73.7902	10.0093	29.7655	28.3024	60.0298
232.76	285.413	359.577	181.281	336.618	213.681	342.483	238.384	112.52	207.563	158.868	182.357	198.343	238.099	194.689	168.967	152.569	236.04		1.12031	-4.66663	-10.6739	-9.01195	-1.0267	-2.39485	23.0311	-13.4203	17.8302	28.7041	0.413015	1.40907	5.92695	2.08477	2.3665	-0.371347	-2.16847	-2.95615	-4.65783	12.3758	0.174271		93.3115	-19.2216	98.5519	61.0229	73.0241	12.0435	22.3029	25.9168	62.0018
235.29	268.943	348.136	180.212	330.787	201.768	330.5	235.318	119.244	198.087	162.587	178.78	181.425	231.981	206.011	158.138	137.601	236.222		-1.42898	-4.63418	-12.9951	-10.4772	-2.56427	-1.20638	24.9734	-14.8278	18.7822	20.5848	-5.63794	0.463628	4.7881	7.02524	2.68774	1.42623	-2.25134	-2.89852	-3.09363	6.92237	-0.562303		92.3577	-31.7247	91.6432	59.5207	65.4059	7.87	17.7043	28.2556	53.2937
237.82	270.021	332.545	174.166	335.923	204.111	309.51	229.133	110.812	179.5	149.002	175.04	183.052	232.604	194.003	161.314	142.872	220.599		2.55851	-8.77834	-14.5944	-8.16474	-0.126356	1.51887	25.6961	-19.2509	12.9691	5.86912	-1.18846	0.461033	8.14783	7.55505	3.97553	-1.47022	-1.6632	-1.49316	-4.52277	8.79776	4.40826		84.3108	-26.059	87.8455	54.1381	64.927	11.8119	21.2735	28.6342	53.1945
240.35	261.718	331.756	165.742	319.084	195.437	322.022	225.403	110.62	178.45	135.486	157.648	180.555	229.214	191.545	157.447	130.703	220.877		3.98602	-7.67932	-14.0522	-2.42748	-1.89716	-2.63918	26.2493	-23.4886	10.0715	3.81652	3.11622	0.615461	1.52856	1.77341	0.844283	-0.148305	-2.17102	-3.69289	-1.17494	11.4437	0.849827		77.4856	-33.25	83.6933	49.3621	57.9525	6.31739	20.9066	26.2515	55.174
242.88	257.2	318.586	161.692	315.251	203.537	291.682	211.962	103.256	174.92	137.308	168.096	175.405	217.81	185.497	155.806	136.786	216.975		2.0544	-5.60695	-12.1091	-3.45789	-2.0526	0.743984	19.6197	-14.7448	-2.77137	4.16816	2.8212	2.59104	2.61667	7.96723	4.37375	-0.568382	-2.15329	-5.43497	-1.85209	0.880993	-1.05896		66.1818	-33.8332	72.4288	40.4168	56.3886	12.0616	22.5323	27.6394	47.3926
245.41	249.272	312.309	157.509	306.485	172.502	295.858	214.027	103.565	187.367	127.233	149.72	172.3	207.71	185.867	146.017	122.066	207.716		-1.6826	-10.3349	-11.1882	-9.32865	-0.958675	2.41212	22.8074	-24.9974	19.2128	21.413	3.22277	0.736064	3.81665	9.20423	5.15293	-1.40678	-3.93163	-5.26525	-8.18395	7.67857	1.73267		70.6936	-30.9412	72.7362	33.9787	51.6059	10.0916	12.6653	26.6769	43.5887
247.94	246.771	305.838	157.896	304.846	172.709	289.653	211.143	94.3793	174.265	128.85	159.151	160.041	203.484	170.17	147.441	121.673	208.465		-1.87464	-8.7996	-8.56415	-7.5965	-3.13313	-2.30996	25.176	-15.3406	12.2946	14.948	3.55411	1.55032	7.78525	7.95449	1.58348	-1.21102	-1.56809	-4.38212	-3.78635	5.60109	-0.120672		66.8399	-35.044	74.8441	33.4833	52.5155	7.11905	11.611	26.7979	52.0562
250.47	239.455	296.926	147.536	295.797	191.53	300.623	197.161	89.0911	155.785	123.701	142.783	158.193	205.719	171.439	130.987	115.912	196.241		1.67414	-8.86547	-11.1467	-10.8555	-3.92528	-2.14232	21.8386	-12.3852	10.2142	22.0866	0.44589	-0.0447094	2.37945	3.8522	0.879493	-0.848509	-3.62166	-5.73071	-6.3945	5.22299	3.56343		69.1521	-40.0787	70.9535	32.7154	47.0712	4.88952	16.9469	29.7031	36.3068
253	230.781	289.182	141.683	280.363	166.524	290.515	198.537	89.967	161.62	117.099	136.32	152.16	195.066	154.049	129.721	121.78	182.761		-0.100476	-7.46654	-11.0503	-10.0638	-2.24854	-2.91599	21.0944	-22.6436	11.9522	31.3265	-0.241745	0.0518858	-2.93615	-0.905431	1.45013	-0.719048	-2.28876	-2.72266	-4.80776	13.4597	5.01258		61.6301	-43.8683	52.3175	29.9101	44.4368	1.46776	16.6831	23.9126	32.9011
255.53	220.145	277.501	144.262	285.768	165.625	278.18	184.835	88.2344	141.16	123.369	133.787	146.734	190.148	164.668	129.027	110.737	178.089		-2.00492	-8.59783	-9.97385	-8.62676	-3.96271	-0.694709	24.5241	-24.7367	-0.190351	25.1708	1.30764	0.919493	2.99182	3.03954	3.34756	-0.703645	-0.0368219	-4.32289	-7.18136	14.6672	0.941067		54.6013	-35.3826	52.8685	28.0611	44.0825	-1.83223	13.272	17.2245	33.6407
258.06	222.584	282.663	135.677	275.303	147.996	261.995	189.148	78.433	154.228	117.935	129.964	140.641	182.929	148.615	127.033	109.436	174.687		-0.0648443	-10.1443	-9.09148	-10.6549	-2.39004	0.135724	26.4709	-16.6937	14.9405	14.5159	4.74445	1.4875	3.76591	3.96454	3.84392	-1.29427	-2.20465	-2.94251	1.01247	9.10553	0.161267		46.2145	-43.437	58.5939	23.4821	41.7584	0.792665	12.7169	14.0861	44.6625
260.59	214.204	268.605	133.372	272.362	159.33	271.53	179.557	78.6578	135.927	100.039	128.238	139.791	178.894	148.742	109.102	108.032	159.495		-1.39335	-7.25102	-10.2411	-12.5667	-3.93444	-1.45745	25.0955	-21.2895	-12.6312	36.6731	0.405533	0.916983	8.72332	9.39961	8.89339	-0.442721	-4.31735	-2.04375	2.02853	14.6886	0.546475		54.8257	-42.2033	48.2406	17.4579	41.3698	1.91966	12.4373	14.4974	43.9951
263.12	208.296	258.254	125.882	265.413	156.912	254.523	180.263	84.2836	141.221	113.967	130.655	133.582	176.593	138.391	109.457	105.315	150.719		-2.11943	-11.7983	-7.90767	-13.2782	-3.94364	-2.90469	25.7858	-32.6718	-6.1929	29.7209	0.0370583	-0.571074	1.01465	1.58128	1.91247	-1.53377	-1.84822	-4.84888	-7.89617	8.9811	2.99874		50.839	-47.8568	51.2955	17.7913	41.5213	1.38842	12.1687	22.088	29.8579
265.65	212.504	261.052	129.659	266.371	147.645	253.7	168.028	67.1512	123.813	105.747	122.927	132.279	164.861	141.149	108.215	97.0096	147.419		-1.80406	-13.6306	-10.0397	-14.0835	-5.50614	-0.93851	17.6418	-16.3098	10.0041	27.8229	-0.956304	0.400971	2.04507	3.73618	5.3365	-0.560692	-2.83621	-6.19347	-3.5876	8.03531	0.265721		48.6525	-39.0231	58.3722	21.1476	40.156	5.29844	17.5248	19.6619	39.8129
268.18	209.281	253.137	114.088	257.963	132.743	247.877	171.239	68.8016	129.365	97.7809	110.322	120.222	158.515	144.773	95.328	99.1732	141.04		-3.62761	-12.5106	-10.3949	-10.8986	-5.03125	-4.02684	17.7015	-21.1091	5.3686	33.6037	4.43516	0.9033	4.66321	5.69613	2.2823	-0.248052	-2.40201	-3.1624	-3.46161	13.0021	1.24783		47.7296	-45.6852	47.4871	14.1804	37.5558	-3.83619	7.00225	19.7341	27.0769
270.71	202.902	245.509	119.161	253.392	148.281	231.975	154.608	69.8324	125.199	102.265	117.034	118.233	161.119	143.219	97.7601	93.071	145.902		-3.18737	-10.1066	-16.4393	-12.4232	-6.79101	-4.2329	23.8642	-22.5452	12.2868	41.4582	-0.491149	1.14826	2.73681	5.64713	3.40172	-0.95069	-2.83523	-5.07198	-3.23008	16.4524	5.41357		37.9528	-49.538	44.762	12.7401	35.3459	-0.703682	8.57766	13.9115	34.2602
273.24	197.56	245.31	110.065	255.754	154.497	238.372	157.159	58.4831	112.406	87.0456	127.02	116.172	161.486	136.193	95.9274	94.6951	140.946		-4.59663	-10.6203	-13.2476	-10.5002	-6.48898	-4.24558	20.0387	-25.7116	8.235	24.1541	-0.537014	0.112624	2.47832	2.99461	3.26291	-0.166803	-2.83193	-3.98759	-0.681669	14.3679	7.13006		42.9246	-46.4982	51.0791	13.9926	35.633	-2.84722	2.50228	16.5815	24.7019
275.77	194.988	235.012	111.187	233.976	140.397	218.871	155.974	64.3933	120.86	84.5981	115.712	114.985	153.671	133.71	97.3028	93.7688	140.186		-2.93267	-10.9212	-11.9128	-9.39629	-5.08167	0.553211	23.2694	-31.2481	-0.932237	22.4277	-0.829529	1.16442	6.95478	11.0903	4.83809	-0.0538375	-2.86074	-2.96176	-4.03369	7.48823	2.50728		29.4771	-54.1776	41.4647	7.39136	29.4456	-5.33837	5.39278	21.9319	27.2821
278.3	192.022	225.096	109.435	238.076	143.365	225.293	141.573	66.2139	116.628	89.5973	103.635	105.122	147.054	134.711	76.7092	81.0927	137.953		-1.57619	-10.8121	-12.4283	-11.4152	-5.6842	-1.15993	23.8272	-25.1158	-7.31349	21.7498	-1.45648	1.81108	-2.8299	3.68296	3.71776	-0.460809	-3.01654	-4.32442	-9.73512	15.1395	-1.97924		25.197	-49.5279	41.0222	4.64632	28.5435	-3.23119	3.82786	10.492	29.7873
280.83	186.044	224.856	109.337	230.908	143.021	215.301	151.576	65.0653	105.134	82.6233	109.957	107.652	140.796	121.13	84.7616	88.0444	134.867		-4.78855	-12.4351	-15.4979	-15.1773	-9.52878	-0.529511	21.2801	-21.5464	-11.3861	15.9606	3.61998	0.654026	-0.714856	6.73999	4.39571	-1.49864	-1.97198	-5.91094	-6.58488	10.0333	-0.119261		30.0242	-59.0316	38.306	4.89286	29.0241	-1.08552	6.2187	12.1605	35.267
283.36	178.847	220.105	96.6094	219.046	141.955	206.716	153.741	49.3851	113.652	71.7081	99.7628	102.812	140.63	129.638	82.3192	87.323	126.566		-2.48818	-13.4243	-12.2101	-10.8796	-6.05468	-4.26422	22.1789	-27.3588	-3.13455	25.6792	-3.6011	3.24951	-2.00634	5.1404	2.5231	-0.646309	-0.965286	-6.09837	-2.33722	13.629	1.3717		24.6529	-48.1942	32.3853	2.65617	26.7446	-4.35602	0.905473	9.15431	32.779
285.89	176.059	210.784	98.5421	213.071	127.342	206.748	138.429	51.5532	92.5017	86.9181	98.4993	101.295	138.958	123.487	77.9487	85.3538	122.159		-3.5521	-9.61029	-10.8595	-11.4744	-7.06077	-3.88709	19.8494	-18.5213	-6.1929	15.9161	1.07651	1.02901	4.71481	1.74223	4.92842	-1.95552	-4.62312	-2.81881	-9.08332	12.6976	2.46347		19.9785	-53.546	30.173	6.47656	27.8793	-7.35906	2.55382	11.4307	34.9076
288.42	168.998	209.313	91.4287	214.756	126.661	202.807	126.772	49.1623	85.5593	91.9153	94.9579	95.7835	133.172	110.643	75.5924	72.2152	123.915		-1.07151	-11.6219	-9.99731	-9.15561	-7.7826	-5.74142	18.5151	-31.5584	-7.32907	26.4693	-1.68449	0.562678	-1.30032	3.36591	1.46111	-1.68054	-0.821292	-4.86327	-6.88568	14.5619	3.3167		20.2398	-56.3701	27.1895	-0.315576	24.8482	-3.67406	5.13727	12.02	31.0707
290.95	170.518	212.645	89.3727	210.661	133.842	208.844	128.017	44.898	78.7336	71.4524	86.5533	94.6928	128.558	115.482	72.0773	78.1501	123.732		-2.85906	-12.2815	-10.8817	-8.10975	-8.2192	-7.81228	20.2334	-31.0246	20.3127	20.8877	1.44465	0.514747	-4.97486	3.87708	4.58336	-2.88862	-1.65392	-2.61242	-4.35331	10.8911	5.41458		15.1803	-57.1086	34.4027	-1.74275	24.6294	-7.57959	1.86155	8.58352	31.3666
293.48	171.839	209.749	89.7017	208.063	136.083	204.358	127.068	48.5195	85.8143	65.5098	85.3303	92.8564	124.746	108.168	76.5207	77.0055	114.428		-3.73121	-10.615	-13.1261	-7.93686	-6.80075	-1.89265	20.0197	-27.6109	2.3025	18.6063	0.62679	0.826679	3.76679	7.2212	2.39742	-0.703008	-1.52841	-3.5407	-6.98587	13.1309	-0.363388		12.4757	-58.7359	22.1709	-4.40234	24.5302	-3.48512	2.11487	13.1958	32.8332
296.01	160.739	195.735	90.2916	199.581	122.559	201.433	118.813	45.2327	72.6203	80.5378	78.4969	90.0451	122.454	109.247	75.3015	71.5795	109.686		-2.39988	-10.0749	-10.4744	-10.7682	-8.93719	-3.54962	15.9333	-23.9355	3.07811	34.1904	-1.54979	0.550322	2.42238	8.1962	5.31264	-2.54861	-1.76676	-6.80484	-9.29508	14.8837	1.9412		13.5736	-51.6519	25.7021	-4.29087	23.435	-8.81191	-5.25464	13.9446	29.0877
298.54	154.21	191.769	83.8531	192.183	111.561	197.356	120.329	44.6652	85.5199	74.1964	78.9763	97.635	119.575	93.6274	62.2828	69.9145	107.715		-1.00412	-8.01815	-10.3124	-9.68724	-8.35257	-5.29355	16.9887	-27.3884	13.9392	13.3848	-2.00827	0.934079	2.71253	11.3482	6.26561	-1.63092	-1.69941	-4.18055	-5.30475	13.1707	4.20856		11.6819	-57.8033	22.1707	-2.43536	23.208	-8.2918	3.54571	1.54563	28.5176
301.07	156.19	183.923	80.4992	192.225	119.224	185.398	120.601	42.1145	83.6013	75.4544	76.2622	86.8343	121.696	98.3865	65.7822	72.4864	106.523		-2.09627	-6.82659	-13.2827	-7.57645	-8.10238	-3.62519	17.6468	-27.4763	-4.62092	26.2109	-0.165452	-0.542468	-6.82626	5.75443	5.43045	-2.59719	-2.39722	-2.38884	-4.69734	12.6674	1.38571		12.6598	-54.7077	27.0332	-6.10123	17.2053	-6.91219	3.67062	4.45522	25.9983
303.6	151.149	189.126	80.9083	187.03	120.422	190.9	121.311	38.4803	80.5358	71.3637	82.0578	86.5075	116.661	113.199	59.288	68.5893	105.819		-4.12018	-8.79874	-10.9478	-6.51597	-8.84803	-4.02913	14.5575	-25.343	10.4399	21.2711	-1.25363	-1.39467	-2.19325	7.94051	4.96432	-2.53228	-3.51384	-1.72905	-4.77661	3.89322	4.94334		10.2717	-53.933	21.1902	-4.19292	17.9791	-9.98744	1.25183	4.4557	33.2032
306.13	150.424	173.837	78.5754	182.14	108.843	167.753	114.519	39.0565	79.0889	74.6412	77.894	82.3819	117.899	95.6745	59.6876	68.9233	100.422		-4.82028	-10.2743	-11.4672	-10.8202	-7.07016	-4.1565	17.1576	-20.5619	-7.77263	14.9713	-1.93264	0.898674	1.66476	10.4817	2.67055	-2.35842	-1.61329	-2.58161	-6.22341	8.73591	1.88756		7.18366	-55.2057	13.5843	-0.836424	19.8255	-8.16123	2.56168	1.97493	26.2058
308.66	138.444	177.516	71.5542	179.286	98.9325	180.853	114.412	28.6647	73.8787	64.657	78.598	77.8807	113.758	97.5586	60.5018	64.3891	89.9281		-2.52358	-9.54499	-11.1477	-11.5582	-8.8416	-5.00984	14.6628	-14.2062	-29.2562	11.7749	2.41259	-0.330207	1.31129	6.76833	2.7879	-2.60053	-2.12654	-5.15146	-6.89707	11.8851	5.29812		3.64779	-52.2438	14.2493	-2.83822	16.1341	-11.9423	-2.90267	6.00955	21.6662
311.19	147.613	165.011	71.1475	175.709	107.35	168.829	110.199	32.5753	77.9885	77.608	82.7308	72.8102	108.756	89.1288	55.753	53.3074	92.1993		-0.917244	-10.9116	-10.7916	-9.47384	-9.6922	-2.6168	16.9933	-26.4517	11.7654	46.8556	1.70393	-0.362509	3.80149	7.42265	6.68866	-2.81343	-2.03166	-2.84175	-7.78343	13.0687	1.40352		6.62054	-60.9096	18.49	-3.89133	18.5254	-5.16826	-5.58833	9.75877	33.2118
313.72	132.998	165.23	67.4279	172.733	100.899	159.981	104.806	36.1382	62.7025	67.2424	66.1521	73.3861	107.558	87.1001	53.8378	52.8808	90.4748		-3.5895	-15.8972	-12.3248	-10.321	-12.0252	-8.25748	15.1949	-21.9704	2.73311	10.7517	1.06513	0.373776	-3.39238	7.6737	4.40936	-2.32862	-0.39186	-2.77482	-7.84317	10.5388	1.56079		0.767003	-54.8307	17.0596	-3.9862	16.365	-7.16429	-5.11662	-2.63684	34.7774
316.25	138.323	163.845	70.8808	168.962	107.673	158.29	107.846	29.7989	65.0932	60.9793	74.9246	76.5002	99.5918	93.2709	54.1567	43.6897	81.3102		-1.13594	-12.1271	-12.5534	-13.8072	-9.87838	-3.47703	17.3837	-24.2373	2.24803	23.3407	2.91932	-0.594913	-6.66752	4.71302	4.70005	-2.19547	-1.18625	-1.14168	-6.34499	9.34961	-0.862451		1.25193	-56.0281	12.4793	-5.33085	18.5582	-6.34169	1.30337	2.67453	31.8154
318.78	131.797	161.898	71.4882	162.52	91.1268	160.216	103.547	28.8099	60.9585	67.3001	62.22	74.8957	96.6629	89.0293	54.2582	49.045	83.6093		-4.07643	-9.75635	-9.29035	-8.64041	-12.0131	-6.55307	14.304	-28.075	-0.275953	21.3346	3.01058	-0.425363	2.64225	5.52953	5.91196	-1.87407	-0.389927	-4.81714	-8.80274	5.34595	4.92673		0.539118	-59.465	16.3082	-10.8144	17.1288	-7.89986	1.33394	12.3147	25.5474
321.31	136.542	153.564	64.011	161.249	97.4317	144.365	96.4244	26.2984	65.8918	66.0025	70.5922	68.329	97.0926	76.7283	46.8667	48.4376	81.8602		-1.56773	-11.1426	-13.1256	-9.6033	-11.2419	-4.64808	11.2598	-28.328	-10.4081	21.3643	-0.000851626	0.465801	-2.7115	7.86601	3.43904	-0.900771	-3.1479	-3.15958	-6.60999	7.93663	-0.944099		-1.64794	-55.6263	15.4114	-9.29601	15.3686	-2.95812	-9.58515	-1.27373	31.5357
323.84	127.981	159.322	59.7077	160.578	97.331	145.998	105.774	27.6982	72.8601	62.2445	79.3987	69.68	94.8976	91.2036	46.9321	50.7285	80.3645		-5.53263	-11.3717	-13.0723	-11.2896	-11.5544	-5.24052	13.3048	-21.3144	6.67341	28.7041	0.774814	-0.781219	2.09323	7.46273	2.11566	-1.56983	-3.69621	-0.640668	-6.71088	8.98479	-0.941697		2.43384	-54.701	12.9038	-11.2006	16.3859	-10.646	-2.64804	3.35414	23.1764
326.37	126.948	150.692	60.8472	154.364	93.4575	146.554	91.6206	20.498	58.4076	59.6365	76.1541	62.052	94.8676	89.2333	41.0037	38.5914	72.1314		-8.1547	-10.9014	-12.5253	-13.5384	-10.4588	-5.62444	9.51569	-28.0692	4.78237	22.9467	2.35905	-0.0517058	2.11795	7.74352	6.16624	-2.9228	-3.00509	-3.13589	-6.06628	9.74354	1.81653		-1.27036	-61.1428	10.5425	-11.8765	13.199	-3.97762	-0.282087	-0.85662	24.1541
328.9	124.659	139.64	53.2028	146.129	87.4436	143.889	87.5798	27.9625	52.4518	54.4372	68.7732	66.9634	90.1781	81.8067	45.4895	45.4307	70.3053		-2.68455	-13.4443	-13.8342	-7.62963	-10.8676	-3.0397	10.5887	-32.16	-11.8245	23.4423	0.137187	1.07962	-1.00846	4.94603	3.16621	-0.684829	-3.05006	-3.22718	-9.88437	15.1808	5.28952		-7.02383	-60.6523	3.81775	-14.3829	13.0577	-7.34898	4.91977	-3.30813	26.0744
331.43	118.231	140.236	56.7842	144.543	103.487	145.626	83.6257	19.3414	52.7419	57.8675	68.1968	64.9494	85.4079	74.5545	40.3014	43.6796	73.9937		-5.55556	-15.5592	-10.9894	-7.82912	-10.8013	-6.37985	10.5427	-28.1542	6.17015	23.3512	4.98457	0.17768	-0.261221	7.09124	8.55445	-1.8705	-2.10789	-4.20103	-6.92567	5.33822	-0.287955		3.2925	-52.7572	3.01826	-12.5078	11.9445	-11.6512	-12.9578	2.72673	21.57
333.96	121.993	140.343	55.9377	141.21	84.7201	133.079	87.8247	20.8838	55.4857	56.8161	60.924	63.1474	83.6494	81.2199	43.9631	33.6382	64.2929		-6.83924	-10.5526	-13.8334	-9.1378	-9.8983	-9.22537	10.0202	-27.8429	7.39452	18.7398	1.48693	-0.535331	-3.63957	3.04116	5.77272	-2.31538	-1.46422	-2.75766	-8.17419	11.4308	3.02875		-2.19623	-54.1031	11.8326	-14.872	11.6287	-8.59561	-8.00843	1.51048	25.1998
336.49	118.073	130.976	61.0928	137.878	93.0652	134.492	79.8594	15.1631	54.1652	60.5598	65.6867	58.3377	81.6196	78.9214	40.8881	44.1721	65.8467		-4.5269	-12.58	-11.8282	-15.2091	-12.2079	-4.64999	11.0359	-18.1365	6.67081	21.8324	1.01882	-0.193411	4.03089	6.20834	6.5962	-1.73424	-1.77851	-5.49734	-8.89829	5.75645	6.39029		-4.92553	-61.4673	13.1687	-12.1433	16.8998	-6.80501	-11.0544	1.02702	23.8959
339.02	117.066	137.382	56.018	137.071	76.8999	143.016	82.296	15.3296	49.4218	55.7593	59.4669	59.3119	83.7713	73.4824	34.979	33.397	63.0329		-0.649841	-15.104	-15.2137	-10.2538	-10.0678	-5.68411	10.3159	-28.9115	1.75776	31.5786	3.32563	2.2714	-3.30259	8.58188	10.5334	-1.64539	-1.02427	-5.03791	-7.01539	12.5231	1.45094		-2.35	-55.4966	7.17125	-13.7861	13.0986	-6.41865	-9.47858	2.57648	27.3382
341.55	115.641	126.377	53.0976	131.199	81.5769	115.738	82.431	19.6992	47.1396	45.9565	58.7738	54.9281	76.8422	69.6716	34.5593	33.2442	59.6927		-2.72208	-12.6586	-12.7233	-13.2909	-11.0483	-7.50719	6.12929	-32.1113	-2.48087	23.3957	0.213591	-0.105335	1.15518	5.74352	6.03198	-3.42228	-5.17568	-4.22262	-8.1328	9.70968	1.01871		-4.16653	-54.39	10.5654	-15.9127	10.8628	-13.9004	-13.4431	1.18216	21.4598
344.08	115.424	125.321	48.1181	127.632	75.92	124.813	80.5398	8.21309	55.2932	58.302	72.7744	57.9412	75.529	75.4884	36.1511	30.7667	72.231		-2.88422	-10.7454	-14.2181	-10.9775	-10.6575	-5.56148	14.7346	-20.3528	3.7707	39.215	1.30694	-0.0398853	1.39585	2.76625	6.95315	-3.60455	-3.97664	-4.67019	-10.5822	17.6971	2.21593		3.68706	-58.7205	9.63671	-11.7226	17.1524	-9.14041	-14.0572	-3.0076	19.0016
346.61	106.947	125.377	48.7229	128.43	93.129	121.233	70.8306	13.8905	52.1665	44.2685	66.9588	54.769	76.9566	63.8112	40.0416	27.6793	56.8706		-0.602332	-14.9911	-13.7614	-8.79145	-12.1794	-7.0571	10.1389	-20.3155	-8.93217	20.4407	-0.677584	-0.519702	1.78009	8.23913	4.50611	-3.37839	-2.81534	-3.98962	-10.4178	10.2932	3.22946		2.34796	-61.5701	8.01169	-14.6632	11.0978	-15.087	-12.3154	2.22912	24.4543
349.14	104.042	123.72	46.7856	121.439	78.746	123.02	75.9848	15.1236	60.4168	56.7694	63.7733	59.8039	77.5742	71.2458	34.9755	32.8398	56.3695		-4.86204	-14.776	-11.4696	-15.3255	-10.7023	-6.11917	6.47502	-29.8282	4.09496	28.255	-3.72915	-0.552088	-1.17846	3.7467	6.91325	-3.83756	-3.7045	-2.37893	-6.45494	12.9465	0.991101		-5.35333	-51.8528	11.6804	-13.6108	8.42076	-10.1334	-14.1568	6.62915	18.1902
351.67	102.558	124.494	49.354	126.185	86.7939	122.26	70.2639	10.1747	44.6911	52.4442	59.7871	46.8073	72.3404	63.6781	29.6943	30.6454	53.4496		-0.892778	-13.6536	-16.9	-17.5119	-12.6773	-9.2748	7.23869	-29.9179	-9.15785	24.7133	-0.743892	-0.623716	0.547149	0.940312	6.16187	-2.54481	-4.23956	-2.26176	-7.79713	11.2276	4.23358		-0.41211	-54.226	4.21929	-15.8751	10.6609	-11.5193	-10.9832	-6.35824	18.3213
354.2	102.741	114.021	40.8346	113.93	70.2268	114.644	64.1532	9.20212	45.8099	53.0386	54.4454	49.7292	69.8332	66.4485	27.8437	24.2147	49.4543		-6.50341	-14.4009	-19.3265	-14.3722	-11.4808	-10.7198	8.04473	-20.1017	-6.91141	29.8797	-1.86965	-0.349588	-3.84168	9.72454	5.21828	-3.40305	-5.64157	-3.59619	-10.0908	7.66752	0.965492		3.44036	-54.0002	8.91496	-13.1636	10.3785	-13.1271	-13.1618	-0.204821	19.4509
356.73	94.1482	117.621	45.9402	116.166	71.1658	120.893	69.0666	14.4921	55.2223	41.1405	52.3022	50.9776	67.4222	60.1331	26.9975	28.4115	47.525		-3.13387	-14.4973	-17.3587	-16.3464	-13.5701	-6.74301	4.90978	-23.6901	-8.22917	20.2819	-2.68659	-0.596549	-0.52576	5.62264	7.10756	-2.30505	-3.09593	-3.40483	-3.21032	4.44213	3.25288		-2.03422	-55.2238	7.14853	-14.4216	12.4159	-13.8558	-18.4694	-3.29741	24.6297
359.26	96.4435	111.864	42.2298	112.071	73.9553	99.6499	67.4693	11.1066	28.685	51.1266	54.9593	49.7326	74.0171	59.5607	27.5935	23.1728	53.7496		-0.514971	-15.186	-17.5453	-9.81043	-12.4886	-5.99103	6.94336	-22.0448	19.1039	16.56	2.0516	0.759846	1.28397	9.92859	5.17172	-2.05102	-5.84269	-3.11941	-5.37542	10.1739	2.38441		0.5545	-57.6098	2.3743	-13.8633	6.02631	-11.1561	-17.0446	6.64621	26.0394
361.79	99.6809	115.841	44.6242	112.492	79.3705	108.264	64.4629	15.0636	47.8703	52.5219	53.2294	48.835	66.2823	59.5166	29.7938	24.1309	49.9822		-2.0777	-13.7293	-17.0881	-14.1851	-11.1445	-7.99365	9.77197	-18.5977	-6.93735	25.7321	-0.164646	-0.557533	0.916636	7.61659	7.61617	-1.52471	-3.95531	-2.12543	-5.22247	9.09448	3.114		0.678284	-56.1336	6.84525	-13.9955	8.52292	-15.4299	-6.52038	0.755291	29.7292
364.32	97.2236	106.763	42.7222	109.686	70.4591	103.21	65.4731	7.16951	47.273	60.4439	47.02	51.4256	63.3223	56.4837	30.0934	20.3351	58.9873		-3.50872	-15.0996	-11.8992	-13.805	-11.7175	-10.9073	9.46245	-15.1038	-4.26553	22.8619	-0.27565	0.0409963	8.94449	6.27737	5.71056	-2.86953	-4.5636	-5.54366	-4.87982	7.78975	4.39645		-0.502247	-56.3049	11.2351	-11.3402	10.1133	-14.723	-12.7382	-4.14043	17.5581
366.85	99.3226	104.002	40.2349	109.825	69.8564	103.911	64.2199	9.86859	54.9309	46.9912	49.9048	50.4764	66.8637	70.6956	27.8854	15.6694	47.5841		-2.45221	-12.5661	-20.4017	-13.4773	-12.6232	-9.79823	5.87814	-28.5868	-10.3614	17.6552	1.41728	0.34232	4.20783	4.28058	7.25749	-1.49493	-2.9767	-6.22065	-4.84704	6.5557	3.2983		2.49422	-63.0423	4.73792	-20.8496	8.91739	-12.2716	-16.9079	1.29925	22.3646
369.38	92.392	107.254	37.4102	107.551	66.0338	103.353	63.0233	13.8665	38.8535	37.8403	61.466	44.336	62.1188	68.6407	26.9	16.649	39.5064		-2.91726	-16.6278	-16.6047	-14.418	-12.3013	-7.082	4.92396	-27.9289	13.8951	22.1269	-1.49853	0.737813	-0.0747202	7.0072	8.9931	-2.08899	-4.47008	-6.89815	-3.07039	6.25604	6.75948		-2.83877	-59.0074	1.83438	-14.7271	4.77544	-13.8446	-12.9784	1.5261	22.1559
371.91	97.5411	105.939	43.2796	108.668	67.1413	96.8877	59.186	9.60802	33.3571	52.8632	46.6737	38.7196	62.9402	54.4387	21.6407	17.4786	45.6305		-1.78774	-12.5309	-15.9025	-11.9979	-13.1006	-8.05531	8.91038	-28.7214	10.6033	25.4229	0.875972	1.26821	6.17762	4.78652	7.2605	-0.808556	-3.35091	-4.95308	-3.34026	9.27341	7.05042		2.60317	-55.3729	8.11189	-16.7913	9.23757	-13.4901	-13.433	-5.69719	30.1593
374.44	91.922	106.702	37.8476	101.645	75.1378	98.8252	61.0772	5.11818	54.0834	37.8047	46.6157	37.9406	57.6701	60.4436	19.0973	18.3874	38.5799		0.826214	-18.4965	-14.0508	-12.263	-12.2463	-8.73379	3.5393	-21.9207	2.01456	19.3964	-0.599539	1.24102	3.03387	3.45619	8.52439	-1.5655	-5.16841	-5.02978	-7.6121	9.93719	6.82791		-3.12338	-64.1671	0.444344	-13.0641	4.55458	-9.67642	-11.4955	10.5067	22.0946
376.97							63.2498	10.3865	41.5513	46.9329	46.3985	48.7909	56.8376	53.3305	20.2052	7.42428	37.2725		-4.44672	-15.1972	-15.61	-15.6238	-14.321	-10.553	3.55257	-16.5132	-4.45748	15.5772	-3.6664	-0.162886	3.07854	5.33394	6.93953	-3.38508	-3.40123	-6.3876	-2.73891	10.4364	6.9866		-0.564231	-54.1339	5.49007	-17.8059	6.51285
379.5							61.4238	7.38734	34.9554	40.1188	40.3987	38.073	56.9396	50.4105	25.3482	11.4176	40.039		-4.68988	-15.5847	-18.3049	-13.7072	-14.2416	-11.1809	1.80259	-30.9225	6.31802	14.1918	-1.47303	1.79193	2.14787	4.17086	7.26271	-1.13307	-5.07902	-7.5057	1.40113	5.79916	2.14549		-2.6585	-62.1789	1.30608	-22.0786	7.86899
382.03												38.9231	54.3161	46.0277	18.3783	19.7987	38.5928		-4.49739	-15.3622	-15.8366	-17.4354	-14.1657	-9.86769	2.18722	-33.5054	-7.44061	27.6619	-4.84411	0.562198	0.810833	2.82292	7.82858	-2.66726	-6.76616	-6.60025	-5.07765	12.7149	7.88285		-6.32397	-57.3672	8.01557	-17.3011	4.55544
384.56												38.0526	49.7443	48.8566	15.7812	8.37956	32.6885		-2.17212	-12.9506	-15.8537	-17.1728	-13.5158	-11.989	3.68424	-33.2505	2.88094	29.1595	-1.11915	-1.2763	3.33874	8.95643	5.4172	-3.38729	-5.2283	-3.37204	-4.93049	9.50092	6.74787		-9.143	-60.8216	1.32823	-21.5815	3.18183
387.09												35.4816	51.7698	57.7657	14.3725	13.6415	33.6705		-5.09569	-15.4225	-17.9718	-18.0982	-12.4706	-7.89143	4.88807	-29.9122	9.90033	44.3391	-0.073612	0.19139	5.58649	2.83488	9.07512	-1.80042	-3.39152	-3.74868	0.663545	7.25814	5.51623
389.62																			-1.88626	-14.7411	-21.3635	-14.0962	-13.3464	-9.97068	4.65006	-33.2972	13.8562	19.4282	-1.2019	0.0651733	3.87522	6.9659	8.56535	-3.03044	-2.95188	-4.40083	-4.70177	7.19445	5.77798
392.15																			2.0256	-13.9655	-17.3872	-13.7832	-11.9894	-10.2111	9.15988	-27.9423	-1.93872	24.0376	-3.7064	1.78245	6.18063	1.5003	6.48012	-1.53872	-5.13656	-4.29176	-5.86102	6.28952	8.9304
394.68																			-3.86195	-15.8343	-17.0065	-14.142	-12.7486	-10.4339	2.3278	-19.0637	20.4243	28.8905	-0.0514167	0.883806	6.02234	5.49287	6.83139	-2.83431	-3.583	-3.55522	-3.27472	14.6032	5.55645
397.21																			-0.645026	-13.5881	-16.9483	-15.9377	-10.8175	-10.3561	6.37273	-21.7269	-2.85441	37.1962	0.188086	0.292358	5.23524	3.79732	9.0281	-1.02543	-5.97646	-2.75791	-2.78958	8.9914	8.85756
399.74																			-1.98422	-13.0693	-14.8552	-18.6876	-12.6525	-8.60358	6.87954	-26.6102	5.29079	24.2706	4.34427	2.56962	2.80621	5.57061	4.95955	-3.07248	-1.8703	-4.29213	-0.06334	11.0472	0.262918
402.27																			-1.35723	-15.4777	-23.4586	-10.9138	-11.7715	-11.4113	1.88932	-16.857	4.35955	27.6047	-1.00122	0.467268	5.08518	1.20129	7.7165	-3.91605	-5.54468	-3.67714	0.123322	9.0691	6.91675
404.8																			-3.24075	-12.6794	-20.3637	-17.871	-12.1008	-9.35036	0.164813	-27.1869	0.72274	25.711	-2.33766	1.43771	9.43149	7.5601	4.6525	-2.90428	-4.80404	-2.82341	-1.43529	6.2321	11.3084
407.33																			1.51504	-10.5481	-15.0068	-12.1536	-7.34737	-7.8747	9.69669	-18.4478	8.34913	15.9945	-2.61143	1.06286	7.65168	10.8987	3.88072	-2.3055	-5.52937	-4.39504	-0.774653	14.5958	2.03924
409.86																			-0.434787	-9.03554	-12.5808	-15.3145	-6.66748	-6.94653	5.10904	-24.7338	-6.63127	-1.43891	-1.29304	0.602823	4.70006	7.58703	3.06967	-2.41023	-7.11372	-2.99884	-7.43939	15.8527	4.31021
412.39																			-1.97374	-8.81565	-11.5505	-7.97012	-7.4167	-7.20983	1.92235	-24.3719	12.3776	3.4204	-5.04568	1.33575	3.51568	8.72422	1.99486	-2.22143	-2.75772	-2.93124	-1.73841	12.0011	3.39255
414.92																			1.90261	-9.96524	-9.53173	-11.2463	-4.26608	-7.14908	6.83249	-21.9646	17.7991	34.6098	1.26328	1.58096	10.0794	10.4578	4.47946	-2.35551	-4.174	-2.11812	0.451314	6.18019	7.3862
417.45																			0.626316	-9.55988	-13.1925	-12.0897	-6.74059	-5.72828	7.41743	-22.7152	2.27656	18.7059	5.34189	0.898533	4.76166	9.60064	3.525	-1.89023	-6.32869	-1.17958	-4.60645	11.257	1.75069
419.98																			3.7293	-12.2737	-11.3317	-11.8907	-5.49103	-4.92383	2.46295	-13.8071	7.24666	28.2656	-2.29353	0.88942	6.39227	8.48167	1.38651	-2.44352	-3.03818	-1.47107	-0.849038	5.65188	10.2293
422.51																			4.42718	-12.8944	-14.6676	-9.22341	-8.94702	-1.59696	3.75229	-19.5421	15.0105	25.0183	-0.0117824	1.50457	9.013	4.92194	1.47284	-3.28884	-6.08636	-3.09032	-4.93678	6.6783	1.56979
425.04																			2.50818	-12.1531	-12.6623	-16.2659	-4.52905	-6.55924	-2.30737	-8.27919	-0.00875997	32.3602	-1.75989	0.676228	11.854	4.16802	4.65036	-2.85879	-1.91388	-1.42488	-2.53411	12.5264	5.11543
427.57																			3.95002	-9.60241	-13.3089	-12.8063	-6.40418	-8.29989	-3.57001	-22.4478	-1.19424	25.5097	-1.01457	1.99998	5.45511	5.69027	2.63435	-2.47255	-5.06534	-5.24416	-3.59063	10.8469	7.24733
430.1																			6.37632	-11.2765	-12.0169	-8.35321	-5.12721	-5.02184	1.98374	-14.6034	1.05996	22.0612	0.200491	1.08227	6.12991	3.53699	2.84212	-2.01161	-5.11499	-2.76824	-1.96321	10.83	2.26876
432.63																			0.600933	-12.1619	-7.95727	-14.9643	-5.91367	-5.62651	-4.67231	-19.8038	3.83555	18.9897	-2.83105	1.54841	1.55633	6.842	0.812165	-2.51394	-4.35459	-2.85005	-6.85291	20.2219	6.02369
435.16																			5.30544	-13.4892	-11.2469	-12.9974	-7.35115	-9.91209	4.55683	-17.6906	5.01064	16.022	-0.686902	0.507525	1.60749	4.47534	3.04333	-2.34022	-3.88117	-1.52526	-3.48601	6.61387	3.24906
[truncated: 72 more columns]
