# Supplementary material for: A genetically encoded sensor for in vivo imaging of orexin neuropeptides
Source: Nat Methods. 2022 Feb 10;19(2):231–41. doi: 10.1038/s41592-021-01390-2 (PMC8831244; doi:10.1038/s41592-021-01390-2)
Supplement: Source Data Extended Data Fig. 4 — Source data from the spectral properties of OxLight1. [file 41592_2021_1390_MOESM14_ESM.xlsx]

## Sheet: One-Photon (a)
Emission Scan		After OXB
Wavelength (nm)	ROI1	ROI2	ROI3	ROI4	ROI5	ROI6	ROI7	ROI8	ROI9	ROI10	ROI11	ROI12		Averaged	Normalized
470	0.01	0.01	0.01	0.01	0.04	0.02	0.03	0.01	0.01	0.01	0	0		0.0133333	0.00883002
475	0.02	0.02	0	0.02	0.08	0.06	0.06	0.04	0.03	0.02	0.01	0.01		0.0308333	0.0204194
480	0.06	0.05	0.07	0.05	0.25	0.12	0.14	0.07	0.07	0.04	0.03	0.04		0.0825	0.0546358
485	0.02	0.01	0.01	0.01	0.05	0.03	0.03	0.02	0.02	0.01	0.01	0.01		0.0191667	0.0126932
490	0	0	0	0	0.01	0.01	0.01	0.01	0	0	0	0		0.00333333	0.00220751
495	0.75	0.65	0.78	0.72	3.42	1.83	1.83	0.93	1.04	0.41	0.36	0.51		1.1025	0.730132
500	2.63	2.26	2.78	2.54	12.11	6.35	6.48	3.34	3.53	1.67	1.31	1.73		3.89417	2.57892
505	4.7	4.07	4.53	4.42	20.86	11.5	11.38	6.16	6.52	2.62	2.32	3		6.84	4.5298
510	6.17	5.25	5.68	5.74	26.84	14.45	14.6	8.3	8.63	3.59	3.06	3.91		8.85167	5.86203
515	5.73	4.94	5.2	5.61	24.39	13.69	13.43	8.07	8.1	3.3	2.96	3.79		8.2675	5.47517
520	4.96	4.18	4.45	4.53	20.57	11.79	11.29	6.92	6.76	2.77	2.38	3.23		6.98583	4.62638
525	3.84	3.31	3.25	3.58	16.2	9.19	8.76	5.48	5.32	2.05	1.88	2.48		5.445	3.60596
530	3.11	2.66	2.63	2.76	12.92	7.45	7.37	4.37	4.06	1.67	1.56	2		4.38	2.90066
535	2.63	2.26	2.31	2.22	11.29	6.34	6.28	3.58	3.61	1.45	1.34	1.73		3.75333	2.48565
540	2.52	2.2	2.47	2.05	11.32	6.35	6.23	3.55	3.55	1.31	1.33	1.75		3.71917	2.46302
545	2.15	1.92	2.2	1.77	9.66	5.15	5.32	3.08	3.02	1.12	1.13	1.5		3.16833	2.09823
550	2.02	1.76	1.88	1.65	8.94	4.93	4.92	2.82	2.79	1.02	1.04	1.39		2.93	1.9404
555	1.74	1.49	1.68	1.38	7.62	4.32	4.32	2.43	2.38	0.94	0.93	1.24		2.53917	1.68157
560	1.31	1.19	1.21	1.02	5.84	3.3	3.24	1.95	1.82	0.73	0.71	0.98		1.94167	1.28587
565	1.08	0.96	0.98	0.84	4.58	2.59	2.59	1.5	1.47	0.56	0.55	0.7		1.53333	1.01545
570	0.85	0.74	0.73	0.62	3.58	1.97	2.02	1.15	1.13	0.43	0.44	0.55		1.18417	0.784216
575	0.7	0.62	0.58	0.48	3.04	1.62	1.72	0.97	0.95	0.38	0.38	0.51		0.995833	0.659492
580	0.55	0.49	0.56	0.41	2.4	1.35	1.34	0.76	0.69	0.29	0.31	0.38		0.794167	0.525938
585	0.43	0.43	0.35	0.34	2.04	1.09	1.13	0.67	0.6	0.25	0.25	0.33		0.659167	0.436534
590	0.39	0.37	0.4	0.29	1.69	0.87	1	0.58	0.52	0.18	0.22	0.3		0.5675	0.375828
595	0.32	0.3	0.27	0.22	1.34	0.82	0.82	0.44	0.41	0.18	0.18	0.24		0.461667	0.30574
600	0.23	0.23	0.2	0.17	0.98	0.58	0.65	0.34	0.31	0.11	0.11	0.16		0.339167	0.224614
605	0.19	0.2	0.13	0.16	0.86	0.51	0.52	0.27	0.26	0.11	0.1	0.15		0.288333	0.190949
		Before OXB
470	0	0	0	0	0.01	0	0.01	0	0	0	0	0		0.00166667	0.00110375
475	0	0	0	0.01	0	0.01	0	0.01	0	0	0	0		0.0025	0.00165563
480	0.01	0.01	0	0.01	0.01	0.03	0.02	0.02	0.01	0.01	0.01	0		0.0116667	0.00772627
485	0.01	0.01	0	0.01	0.01	0.01	0.01	0.01	0.01	0.01	0.01	0.01		0.00916667	0.00607064
490	0	0.0007344	0	0	0	0	0.0005797	0	0	0	0.0006618	0		0.000164658	0.000109045
495	0.03	0.03	0	0.02	0.15	0.16	0.09	0.12	0.06	0.02	0.02	0.03		0.0608333	0.040287
500	0.13	0.1	0.07	0.07	0.61	0.68	0.37	0.47	0.23	0.09	0.09	0.11		0.251667	0.166667
505	0.29	0.25	0.13	0.17	1.45	1.4	0.86	1.04	0.61	0.23	0.22	0.24		0.574167	0.380243
510	0.59	0.48	0.21	0.31	2.61	2.52	1.6	1.9	1.19	0.43	0.44	0.51		1.06583	0.70585
515	0.83	0.65	0.34	0.41	3.65	3.31	2.29	2.38	1.69	0.61	0.6	0.74		1.45833	0.965784
520	0.88	0.69	0.44	0.46	3.85	3.34	2.41	2.33	1.75	0.66	0.62	0.69		1.51	1
525	0.62	0.53	0.26	0.35	2.97	2.52	1.78	1.92	1.36	0.52	0.47	0.56		1.155	0.764901
530	0.5	0.41	0.19	0.26	2.23	1.9	1.35	1.39	1.02	0.42	0.36	0.4		0.869167	0.575607
535	0.37	0.32	0.21	0.2	1.7	1.53	1.07	1.11	0.82	0.28	0.27	0.32		0.683333	0.452539
540	0.34	0.31	0.17	0.19	1.58	1.48	0.98	1.04	0.74	0.29	0.27	0.29		0.64	0.423841
545	0.3	0.26	0.14	0.15	1.36	1.21	0.85	0.91	0.62	0.28	0.21	0.26		0.545833	0.361479
550	0.32	0.26	0.15	0.17	1.25	1.2	0.82	0.85	0.61	0.24	0.2	0.25		0.526667	0.348786
555	0.29	0.24	0.15	0.16	1.2	1.07	0.79	0.74	0.54	0.21	0.19	0.24		0.485	0.321192
560	0.23	0.2	0.13	0.13	1.01	0.92	0.68	0.63	0.47	0.19	0.16	0.2		0.4125	0.273179
565	0.18	0.17	0.12	0.11	0.85	0.83	0.55	0.54	0.39	0.14	0.13	0.16		0.3475	0.230132
570	0.14	0.14	0.07	0.09	0.61	0.59	0.43	0.42	0.3	0.13	0.09	0.13		0.261667	0.173289
575	0.13	0.12	0.06	0.07	0.54	0.48	0.36	0.35	0.25	0.09	0.11	0.11		0.2225	0.147351
580	0.09	0.1	0.05	0.06	0.38	0.38	0.29	0.27	0.2	0.08	0.06	0.08		0.17	0.112583
585	0.09	0.08	0.02	0.06	0.33	0.31	0.24	0.21	0.15	0.07	0.05	0.06		0.139167	0.0921634
590	0.06	0.07	0.02	0.04	0.28	0.26	0.21	0.19	0.14	0.06	0.05	0.05		0.119167	0.0789183
595	0.06	0.06	0.02	0.04	0.23	0.22	0.19	0.15	0.1	0.04	0.05	0.04		0.1	0.0662252
600	0.04	0.05	0.02	0.03	0.18	0.15	0.13	0.12	0.1	0.04	0.04	0.04		0.0783333	0.0518764
605	0.04	0.05	0.04	0.03	0.14	0.15	0.14	0.12	0.07	0.04	0.02	0.03		0.0725	0.0480132

## Sheet: Two-Photon (b)
			No-OXB					OXB					Ratio
	Wavelength	Dish 1	Dish 2	Dish 3		Wavelength	Dish 1	Dish 2	Dish 3		Wavelength	Dish 1	Dish 2	Dish 3
	800	1.35577	1.35085	1.59203		800	1.72255	1.45802	1.71213		800	1.27053	1.07933	1.07544
	810	1.44799	1.41587	1.62477		810	1.88947	1.61992	1.88129		810	1.30489	1.14412	1.15788
	820	1.41522	1.381	1.51165		820	1.98769	1.71627	1.98721		820	1.40451	1.24277	1.3146
	830	1.20009	1.16792	1.28022		830	1.93869	1.69236	1.95665		830	1.61545	1.44903	1.52836
	840	1.00501	0.969453	1.05774		840	1.91265	1.68913	1.96439		840	1.90312	1.74236	1.85717
	850	0.876394	0.846156	0.901714		850	2.04069	1.82582	2.12777		850	2.32851	2.15778	2.35969
	860	0.776789	0.755509	0.788909		860	2.2695	2.07106	2.39306		860	2.92164	2.74128	3.03338
	870	0.676611	0.657465	0.686337		870	2.66554	2.43389	2.81818		870	3.93955	3.70193	4.10611
	880	0.578078	0.560184	0.594283		880	3.104	2.89617	3.3767		880	5.36952	5.17003	5.68198
	890	0.572853	0.538638	0.574476		890	4.04283	3.75891	4.43822		890	7.05736	6.97854	7.72569
	900	0.567628	0.552946	0.580922		900	5.12489	4.79446	5.59288		900	9.02861	8.67077	9.6276
	910	0.592138	0.579571	0.606672		910	5.919	5.55253	6.54343		910	9.99598	9.58042	10.7858
	920	0.641102	0.630267	0.658397		920	6.69438	6.3277	7.46044		920	10.442	10.0397	11.3312
	930	0.735694	0.731704	0.75549		930	7.39963	6.99825	8.31042		930	10.058	9.56432	11
	940	0.862783	0.867	0.87537		940	7.89992	7.52949	8.76335		940	9.15632	8.68454	10.011
	950	0.956337	0.959449	0.963246		950	7.95478	7.51764	8.78339		950	8.31797	7.83537	9.11853
	960	1	1	1		960	7.97323	7.61999	8.85811		960	7.97323	7.61999	8.85811
	970	0.825665	0.828935	0.829513		970	6.8115	6.60773	7.71594		970	8.24972	7.97135	9.30177
	980	0.728946	0.734359	0.730682		980	6.7361	6.39048	7.39268		980	9.24089	8.70212	10.1175
	990	0.716466	0.722181	0.724793		990	6.51054	6.20162	7.3128		990	9.08701	8.58736	10.0895
	1000	0.70323	0.71229	0.711233		1000	5.67524	5.48097	6.36056		1000	8.07025	7.69487	8.943
	1010	0.676853	0.698268	0.692729		1010	4.56489	4.22998	4.82909		1010	6.74429	6.05781	6.97112
	1020	0.590108	0.611469	0.601337		1020	2.54631	2.35749	2.73302		1020	4.31499	3.85545	4.54491
	1030	0.382837	0.397453	0.39505		1030	1.18304	1.07404	1.21824		1030	3.09021	2.7023	3.08375
	1040	0.21166	0.213985	0.214843		1040	0.530887	0.478016	0.537108		1040	2.5082	2.23387	2.50001
	1050	0.0848283	0.0832276	0.0874827		1050	0.192826	0.171717	0.192354		1050	2.27313	2.06322	2.19876
