# Supplementary material for: A genetically encoded sensor for in vivo imaging of orexin neuropeptides
Source: Nat Methods. 2022 Feb 10;19(2):231–41. doi: 10.1038/s41592-021-01390-2 (PMC8831244; doi:10.1038/s41592-021-01390-2)
Supplement: Source Data Extended Data Fig. 5 — Source data from the brightness and pH sensitivity of OxLight1. [file 41592_2021_1390_MOESM15_ESM.xlsx]

## Sheet: Brightness comparison (a)
OX2R GFP	OxLight - OXA	OxLight + OXA	OxLight-ctr - OXA	OxLight-ctr + OXA
118.045	18.6825	108.956	15.2886	18.372
121.536	23.2835	185.882	16.757	20.5792
143.775	19.0469	142.264	18.0166	21.7162
137.015	15.491	76.7	12.6578	21.1235
157.679	24.8855	113.693	16.1989	21.1891
121.36	18.3724	83.0493	38.1139	41.8605
130.945	20.0354	127.442	22.4612	30.6132
118.793	17.954	131.578	23.8101	28.7814
143.579	17.7804	107.056	26.7505	34.6422
134.128	21.4261	164.733	6.95905	9.76973
139.721	19.9427	132.249	6.89657	9.38226
131.937	19.8589	130.935	9.46883	11.9539
142.442	18.6027	115.967	2.44923	10.0597
149.061	19.4149	135.066	8.18039	11.6284
131.097	17.0635	128.481	7.0635	9.49909
109.312	20.1372	137.06	3.47653	10.4219
145.101	17.6094	85.1961	10.6494	13.437
123.661	15.6864	114.762	2.53121	9.70698
142.835	16.3516	143.807	23.6293	19.1815
114.743	15.9893	82.883	25.2127	20.7796
152.25	12.9817	94.2836	26.3825	22.6108
118.724	13.9707	129.73	29.6421	26.344
141.29	12.2426	75.6243	25.8033	23.4512
1.56728	12.7486	79.6836	23.2481	6.79672
2.31112	15.6899	127.199	24.7721	14.886
1.48793	5.74056	1.05567	21.4434	15.7488
5.60314	4.97776	25.193	27.9374	27.4212
3.28016	8.11638	51.5432	25.4804	16.588
10.2604	6.48438	36.888	14.9887	13.0722
0.578551	6.34795	9.60121	13.718	8.84424
163.751	7.76429	55.0811	7.42288	3.88916
74.7626	7.36844	27.3325	7.1366	4.55493
64.3909	7.59963	43.1391	8.99219	7.61634
64.9813	16.4845	136.751	12.6111	10.8571
66.8176	12.6945	73.2289	8.31032	5.92863
230.699	15.5364	98.1817	6.3931	2.91745
167.434	13.3981	60.1776	7.37126	4.44492
194.215	8.98617	102.318	6.99105	1.84998
203.983	12.7633	114.319	6.21555	2.62381
113.2	14.2592	110.966	9.19361	11.7232
110.126	12.2953	92.3025	5.45922	10.1777
127.065	5.15217	154.438	4.5208	11.9042
118.577	4.47748	148.837	6.73494	11.9902
118.433	8.35829	208.782	5.57363	10.448
131.118	7.73656	194.85	4.77602	10.9969
150.461	5.39908	183.819	8.35031	12.2662
127.013	5.90396	147.371	5.04941	10.2783
181.186	7.79419	169.317	8.7889	10.9839
179.459	5.711	208.806	3.27139	11.1152
182.167	2.87834	84.4465	8.80099	11.4028
45.5817	7.49916	79.0177	6.45257	11.2468
34.5715	11.7871	79.4868	7.68122	10.8838
46.4423	6.66031	76.7951	2.92788	7.66301
57.954	9.04784	78.2402	13.6715	15.6562
42.8626	6.00944	66.8887	6.77628	8.71171
50.0193	7.97202	88.0185	12.3922	11.0373
36.7903	0.304656	98.6393	9.38512	12.0377
49.1634	0.365886	89.674	10.6489	10.9854
113.386	0.517824	82.0217	1.83264	2.76
150.096	0.0221733	116.397	0.323102	2.44858
152.361	0.515673	88.4412	0.820867	2.60177
69.0023	1.174	95.518	1.47013	2.29159
56.0595	1.31118	98.7858	1.57069	3.1495
67.0879	2.91835	70.7767	0.195407	2.78062
63.5992	1.42717	1.13786	1.84997	3.02897
70.5036	4.62685	6.9242	4.30286	6.01132
91.3067	9.95487	3.06929	3.4765	6.39587
65.1261	5.75615	3.08829	2.59003	5.58116
123.461	5.65447	3.42131	5.18648	5.85214
90.2887	5.97542	2.62429	3.39283	7.37979
101.605	6.12689	28.1329	4.9187	7.20467
86.5308	9.79517	33.1765	1.43071	7.37903
78.6164	12.1439	24.7879	7.67761	7.04017
90.0815	14.4554	26.8121	6.93701	2.15494
76.857	17.0423	87.0088	6.82454	3.09156
99.8439	15.2856	79.3576	7.27995	3.24146
91.0281	12.2223	84.9792	7.27081	2.45414
85.6423	9.55634	97.9061	7.40043	3.08863
116.682	15.7567	70.7898	17.9014	2.49999
178.252	8.54024	161.242	6.62898	5.06944
154.177	5.94845	182.603	8.05056	3.90945
156.208	8.767	184.156	7.21772	3.94975
159.45	10.1709	192.716	6.94193	3.25558
155.799	3.40498	158.177	10.8979	3.24915
159.407	6.94253	160.784	5.79803	7.03763
151.951	7.05279	172.452	6.47408	1.50387
161.752	4.36153	169.331	6.9922	3.03687
200.268	4.63631	164.799	6.62715	1.49411
7.0619	1.78267	143.325	7.57417	4.71988
32.1537	6.97493	152.932	7.06959	3.48105
39.5763	11.496	173.433	7.30686	2.71343
33.5177	6.16442	54.8165	11.5341	8.05271
55.2854	5.65891	74.3088	10.1879	3.45286
62.4683	4.89573	43.5199	11.3591	4.02192
66.7599	9.16235	48.439	12.3835	7.34071
71.2518	5.90973	65.6738	12.2432	5.15876
60.7748	4.128	62.3227	11.883	7.94249
55.0162	4.7946	78.8741	14.1201	10.3926
70.4079	3.22271	70.774	10.6795	7.55718
34.5836	1.86518	73.8036	11.201	8.23914
28.179	3.18251	65.9057	15.2093	9.52679
70.0268	6.33793	61.2315	14.6306	7.83294
68.9168	7.00176	63.656	13.0419	8.33976

## Sheet: pH influence (b)
OxLight1 Fluorescence response (%)
pH	6.0	6.1	6.2	6.3	6.4	6.5	6.6	6.7	6.8	6.9	7.0	7.1	7.2	7.3	7.4	7.5	7.6	7.7	7.8	7.9	8.0
	899.472	751.973	757.996	805.024	1006.97	924.773	941.395	1057.33	871.045	966.154	1061.55	1007.81	870.837	924.693	778.226	941.816	945.94	862.02	859.494	674.065	921.522
	858.075	793.366	933.636	1001.62	767.501	971.755	927.858	1251.91	1113.4	962.924	1084.4	1007.81	928.571	961.501	662.637	840.356	920.698	916.011	976.15	781.207	1031.02
	903.979	809.101	751.716	989.388	746.881	1038.9	734.587	945.714	925.539	1119.38	839.113	950.755	1050.84	1022.71	725.309	929.993	841.232	901.462	897.245	894.309	1082.98
	970.587	896.682	787.615	1294.94	820.773	949.545	867.626	1104.34	895.959	943.502	899.723	837.326	820.226	961.374	767.293	1018.09	1053.1	857.214	907.764	1014.59	1127.97
	1049.38	723.692	948.977	823.37	966.99	987.445	696.839	1220.91	876.19	930.777	1273.53	890.753	1188.82	887.703	800.535	884.388	797.419	1070.29	897.7	847.304	842.647
	1189.7	667.423	961.777	726.59	987.341	1068.68	814.126	1003.54	945.036	1072.46	972.396	1065.21	935.799	825.961	817.195	855.461	969.894	786.387	1145.64	772.013	703.926
	1041.69	830.918	914.299	869.324	745.436	878.272	903.188	1113.9	1077	898.107	1053.98	794.761	958.423	1005.53	942.65	816.695	913.933	835.608	980.166	719.628	1050.2
	1088.68	905.797	829.968	699.229	844.456	1136.55	948.53	922.279	928.14	733.597	957.155	949.918	1069.45	788.843	1058.28	933.981	743.529	891.316	986.578	710.42	797.08
	1181.08	1034.55	912.908	768.015	982.651	844.618	1182.33	783.769	872.386	870.064	1118.88	997.903	911.935	797.25	973.227	764.93	1003.17	994.094	978.429	911.68	747.135
	1208.69	845.185	1019.5	571.917	930.029	992.991	875.393	1200.77	743.704	1038.54	842.385	1182.97	770.381	793.592	959.217	835.894	1001.14	728.411	813.043	884.02	812.644
	1267.56	763.865	694.914	786.723	802.207	1064.68	838.505	716.842	1150.56	1221.77	943.094	763.698	965.508	971.919	957.296	998.667	857.012	1004.59	924.817	664.745	902.129
	1059.31	606.636	672.264	799.435	940.679	1123.01	1002.71	774.343	732.317	942.606	1038.34	927.794	825.325	852.918	919.045	1261.68	1035.95	805.746	1078.32	708.603	878.897
	857.034	843.12	843.836	820.55	898.236	1133.46	937.541	1020.51	1145.68	769.558	909.125	914.86	748.262	903.309	846.001	879.608	869.169	798.627	910.677	797.639	877.722
	730.285	648.488	831.32	642.748	692.985	908.339	876.421	1127.43	1067.71	875.003	954.413	799.009	778.174	1116.11	849.092	690.738	775.931	851.648	878.408	768.531	947.137
	741.325	804.77	844.367	773.891	996.917	869.434	1044.49	1144.23	1035.25	885.774	820.393	1034.84	891.903	688.767	1056.47	683.847	693.059	1088.25	780.471	1039.18	805.831
	716.593	778.923	748.796	918.943	592.391	952.441	934.31	922.422	911.176	959.216	1063.84	1158.39	854.752	793.945	802.259	766.169	831.066	787.811	762.33	785.447	812.83
	925.57	1082.01	676.142	932.252	666.956	782.013	996.305	687.703	845.02	990.582	684.225	977.626	898.403	729.875	828.69	762.274	871.789	614.482	645.833	742.564	1082.86
	642.466	709.521	668.956	583.547	959.27	717.769	847.799	734.929	779.703	908.293	721.965	1014.91	959.142	737.755	686.529	898.67	859.571	678.755	659.266	700.19	817.197
	748.302	755.038	600.888	647.377	551.551	910.119	956.056	774.817	755.107	720.704	1053.04	907.067	797.711	876.43	664.802	835.883	874.497	632.173	837.223	766.512	920.927
	556.147	932.672	677.265	588.95	666.501	882.571	1022.49	570.593	1184.73	800.907	879.504	1269.67	872.384	921.599	794.792	744.505	763.77	729.102	699.847	897.041	741.703
	658.363	1261.1	1227.74	622.929	713.46	947.451	1112.01	827.862	1104.27	637.911	905.227	909.255	990.093	1035.17	422.579	809.232	873.043	690.935	838.82	886.372	902.835
	1213.01	735.608	1319.06	679.615	894.346	787.386	913.91	845.342	1301.95	918.084	989.968	883.662	776.707	892.741	824.1	792.695	928.256	939.621	846.373	912.64	933.753
	1021.54	850.776	1124.32	1217.76	774.721	903.498	794.119	763.757	1077.55	810.56	886.512	1024.43	942.179	714.239	835.471	852.259	893.369	909.653	913.876	651.088	960.374
	1071.19	1077.57	1027.69	956.653	769.574	695.515	785.425	812.412	890.512	665.825	905.104	650.497	884.93	1061.09	1005.63	866.933	912.706	856.6	928.725	961.401	903.537
	1128.78	1027.39	1035.46	867.845	712.979	888.886	718.032	867.798	1060.92	925.015	1054.5	802.549	989.204	833.055	826.88	732.456	804.47	1075	877.113	1053.93	1061.54
	759.765	793.139	796.813	1065.91	944.252	1217.78	744.933	1106.49	1032.77	864.696	610.838	743.071	929.198	661.829	764.074	1152.73	1014.93	1145.04	920.836	764.43	852.549
	1141.52	912.584	875.398	1010.04	834.379	1846.82	714.911	963.03	839.987	990.415	918.779	708.06	768.975	892.42	892.275	856.748	922.344	1098.16	835.547	898.146	980.358
	887.957	863.58	1190.23	970.447	872.758	943.124	901.085	767.705	918.433	846.97	934.546	674.327	1023.43	878.145	784.948	770.827	806.387	1262.34	891.646	1034.22	853.331
	1173.65	929.337	914.079	766.363	981.131	1252.71	985.623	1016.85	985.645	742.151	1003.31	766.432	842.457	888.107	885.508	896.673	1180.26	937.953	1025.46	1076.06	995.779
	800.727	992.933	1182.95	890.39	719.45	738.263	694.998	881.004	833.673	1088.18	1086.74	864.899	954.507	1100.98	957.964	867.764	837.315	1182.13	866.392	730.697	617.624
	1188.23	973.575	1032.29	990.103	1084.74	997.123	1023.85	1124.36	913.902	685.66	954.24	874.912	843.132	1181.96	924.118	866.726	1083.69	704.615	953.263	1004.99	903.091
	696.31	760.574	1100.12	1110.56	1054.69	1206.88	963.988	1165.23	1002.03	874.26	886.549	734.53	1071.07	853.2	831.764	1070.45	1015.97	916.044	828.937	849.852	828.819
	733.527	871.787	970.474	965.762	962.547	812.793	986.753	1103.79	1253.45	918.037	834.964	887.958	783.586	1097.56	809.294	522.487	815.474	973.08	592.126	803.101	762.716
	935.998	800.097	773.32	980.959	1075.18	924.35	1131.85	945.781	771.631	762.905	1073.21	750.932	762.246	864.972	899.146	916.002	1020.63	711.153	753.032	1134.28	703.217
	845.86	752.048	669.993	827.465	995.438	874.943	1127.6	775.349	813.576	781.969	1015.86	887.974	775.562	690.478	939.275	673.827	780.868	812.836	760.708	730.023	886.656
	802.233	989.741	705.933	846.776	1067.84	720.619	1325.84	986.789	988.964	722.054	1034.69	948.361	892.461	818.607	771.492	872.15	720.39	866.815	775.06	1093.78	708.502
	647.873	831.731	796.304	777.29	749.451	844.13	949.118	854.975	876.452	645.647	980.709	859.597	723.137	743.815	957.895	957.566	1098.25	859.677	794.179	929.325	777.591
	1207.96	942.299	726.957	876.348	1168.44	972.057	1150.37	827.343	894.427	653.293	1100.95	960.28	1044.63	759.288	857.327	742.518	1071.5	780.481	898.381	962.476	806.702
	982.789	1074.64	641.242	819.013	754.744	998.314	911.419	1139.35	781.109	956.577	826.367	893.006	933.43	712.363	1191.51	782.19	947.66	1094.43	834.754	760.628	727.688
	916.816	932.598	661.839	1070.65	814.691	742.655	920.016	1152.76	1003.07	760.697	987.779	878.16	887.955	1164.03	749.132	710.368	1041.58	936.771	634.796	847.631	993.516
	1237.64	1030.2	784.813	897.623	653.798	956.903	875.278	703.679	1191.65	1088.37	932.295	807.648	1001.26	881.101	915.244	723.014	990.918	841.205	744.538	795.414	943.984
	977.11	819.525	769.865	997.656	1080.69	690.404	794.581	822.754	790.176	567.777	851.677	901.776	795.163	615.624	779.714	751.228	1049.97	1216.71	682.785	809.546	760.506
	1009.64	1266.84	778.061	901.54	665.244	879.7	854.176	986.603	643.382	577.653	633.864	937.727	1073.66	1007.35	1038.44	990.54	706.168	891.228	759.55	792.517	654.14
	867.218	978.973	714.896	713.26	522.094	824.316	891.804	1239.98	810.943	783.727	978.116	750.094	1075.29	850.765	869.148	875.414	719.964	859.752	746.881	729.958	816.358
	820.436	914.578	863.159	831.799	575.765	909.917	580.906	977.467	792.993	744.924	666.738	844.193	806.925	901.468	801.572	824.417	796.622	726.489	587.286	940.724	908.248
	1228.31	969.94	670.707	779.875	1093.59	657.637	474.962	981.13	740.239	847.848	677.603	988.554	805.144	983.204	840.861	839.186	833.953	680.477	653.813	734.228	676.861
	880.821	1056.28	931.938	748.763	801.477	667.963	670.233	988.865	1110.02	1052.99	802.884	937.171	724.374	1022.99	779.381	1038.1	815.348	860.653	1004.86		770.826
	925.487	1178.81	889.199	1004.6	957.888	771.68	617.739	1044.17	882.131	870.794	883.984	840.543	846.212	998.492	1058.29	900.262	1245.54	843.078	549.787		628.057
	834.195	1139.04	955.963	1098.01	890.253	872.808	978.733	1084.4	1004.58	1243.26	971.269	1030.65	919.135	1144.65	735.059	914.245	716.488	989.575	713.11		607.122
	973.09	935.631	644.97	839.384	785.708	976.99	906.882	921.77	847.338	1030.03	1063.28	621.454	1307.53	1028.57	887.558	864.823	764.529	1107.59	641.485		652.231
	757.723	779.702	687.164	931.939	1107.49	1098.15	1045.97	694.521	921.801	1003.35	957.833	834.106	719.515	858.165	692.316	1239.6	806.736	926.855	596.722		546.661
	1009.74		631.872	807.936	959.764	801.158	936.979	927.72	749.566	739.272	1032.08	916.106	1103.08	821.556	937.969	895.637	825.003	703.38
	736.604		615.571	1018.68	731.318	897.262	891.78	953.149	627.199	1090.93	952.227	906.32	715.521	1170.48		982.801	798.747	775.798
	915.159			1087.62	906.714	723.553	825.124	767.188	764.364	969.384	848.233	1014.7	939.958	1037.06		914.286		707.984
	949.302			1198.16	780.401	778.616	854.417	711.898	771.933	853.713	1081.71	1002.52	778.191	940.802		782.919		902.269
	948.997			1016.31	971.301	1079.61	779.999	968.385	676.141		1062.82	789.428	780.119	806.907		700.487		669.234
	649.798			1086.65	1042.85	789.466	897.873	874.522	779.188		808.418	826.781	801.866	1164.66		766.199		831.399
	814.967			717.15	1092.4	1236.03	875.603	1016.95			1028.47	1016.32		1272.48		614.326		1007.9
	751.914			849.113	829.654	764.418	1024.1	580.184			809.271	1100.83		1113.29		743.325
	759.028			958.052	1007.88	922.426	1114.04	794.117			970.53	1012.47				880.788
				845.158	832.485	715.156	954.011	764.286			1011.94	983.143				685.18
				829.01	966.58	933.277	977.919	973.211			996.168	908.179
					731.003	837.713	751.216	1350.41			846.018	893.593
						916.459	790.971	1358.3			686.178	1033.39
						673.095	912.528	801.175			937.431	760.15
						718.965	849.33	856.549			755.827	920.651
						805.176	1043.74				696.879	1025.39
						963.631	910.336				949.047	827.85
						823.049	812.083				851.385	772.277
							1034.06					871.009
							954.29					704.282
												964.055
												1133.93
