# Supplementary material for: A genetically encoded sensor for in vivo imaging of orexin neuropeptides
Source: Nat Methods. 2022 Feb 10;19(2):231–41. doi: 10.1038/s41592-021-01390-2 (PMC8831244; doi:10.1038/s41592-021-01390-2)
Supplement: Source Data Extended Data Fig. 6 — Source data from the additional characterization of OxLight1. [file 41592_2021_1390_MOESM16_ESM.xlsx]

## Sheet: Neurons calcium imaging (a)
	jRCaMP1b DFF
Time (s)	ROI1	ROI2	ROI3	ROI4	ROI5	ROI6	ROI7	ROI8	ROI9	ROI10	ROI11	ROI12	ROI13	ROI14	ROI15	ROI16	ROI17	ROI18	ROI19	ROI20	ROI21	ROI22	ROI23	ROI24	ROI25	ROI26	ROI27	ROI28	ROI29	ROI30	ROI31	ROI32	ROI33	ROI34	ROI35	ROI36	ROI37	ROI38	ROI39	ROI40	ROI41
0	-1.93169	-0.79794	-2.43375	-3.05979	-1.76227	-1.83076	-3.98367	-1.6843	-1.11416	-1.80783	-3.53857	-1.35035	-1.62089	-1.79846	-2.09212	-1.44612	-0.81981	-3.76139	-0.51266	-0.95759	1.70674	0.882017	0.444617	4.12211	-0.91831	4.69146	-1.03948	7.99637	-1.23424	0.955437	0.244851	0.94315	7.10548	1.34065	-1.05188	-1.23996	0.657565	2.13285	-0.88738	-1.77935	1.10511
1.86	-0.63079	-1.29077	-0.15103	-0.60862	0.005373	-1.5031	-3.0201	-2.49597	0.183059	-3.16444	-3.02965	-0.38397	-0.40741	0.207703	0.481677	0.243854	-1.71967	-1.0417	-0.83541	0.472846	2.56692	2.15325	2.66001	0.960027	2.26959	-0.50171	6.1504	-1.20861	1.77014	3.3454	3.76146	1.95737	-0.21384	0.978828	-0.70809	1.78086	0.97143	0.690965	-0.15699	0.610264	0.762134
2.79	-3.32941	0.238265	0.556393	1.09377	-0.2943	-0.29106	-0.66793	0.113055	-1.82154	0.829253	-0.98913	-1.96036	0.531748	2.79306	-1.01507	0.267558	1.96294	-1.63332	4.94892	3.63547	3.29739	1.77744	2.49776	1.46552	0.385163	2.77698	0.765677	2.76621	3.25531	-1.92458	4.35996	2.44478	2.4478	3.3944	0.832212	0.649839	1.93481	-1.6152	1.81725	0.864749	2.4973
3.72	1.16472	0.951187	-0.77288	-0.13289	0.029255	0.526589	2.0905	2.97055	2.27465	0.471069	1.14921	2.44679	-2.72625	0.77292	-0.21618	-0.47559	-0.47825	2.85097	-1.87802	3.49233	1.88416	3.1895	2.51708	5.86679	2.91489	-0.11875	-2.42394	1.92945	0.885992	-0.12005	1.46616	3.47858	-0.05017	-0.12555	-0.37332	1.89874	2.05762	1.68537	0.996156	0.742515	0.425103
4.65	-0.69527	0.613142	-0.01971	0.675331	0.50269	0.521554	-0.51674	-1.57667	-1.10143	-0.2861	-3.37713	0.318803	0.512427	0.728949	-1.97073	0.384738	-0.09496	-5.44311	2.32986	1.12444	0.314074	2.71472	2.48716	0.969993	-2.31208	5.6905	-0.0375	-0.43616	-0.50145	-1.14784	1.8412	1.12007	3.40773	0.701067	1.49236	3.03916	0.562035	-3.61644	2.0767	-0.79578	1.45584
5.58	1.05005	-0.33777	0.205436	-0.38398	-1.30078	0.500314	0.238951	1.27265	-0.02631	-0.34917	0.498364	1.20224	0.079571	0.726619	1.45247	0.204854	1.98794	1.68838	3.14913	7.16354	1.89101	2.41947	2.90381	4.41948	0.991852	0.642601	-1.5519	7.41703	3.51908	5.16199	3.02174	1.78044	3.22219	0.14232	-0.03422	0.357684	2.58809	-3.64765	1.25386	1.3867	1.94901
6.51	-0.97481	0.037107	0.425074	-0.68568	0.105295	0.656684	-3.92698	-1.33638	-0.30464	-1.10452	2.83244	-1.54559	-2.35136	0.594512	-1.33362	-0.99154	1.69629	0.556984	-0.67404	4.46184	6.88148	2.56831	2.18557	2.99211	-1.0989	3.27437	2.08885	-1.80403	1.69201	1.02706	0.388192	0.319085	-0.23552	-1.91143	2.78957	0.159716	1.00895	3.20818	0.02419	0.597972	2.43904
7.44	-1.42994	0.220371	0.165189	-0.95878	0.157453	0.682593	1.90165	-0.97197	-0.17695	0.402427	-0.66625	0.628725	1.61396	1.83861	-0.73702	0.193673	1.03808	2.36318	-2.39933	-3.40506	-0.43696	3.36605	3.30968	3.51754	4.02491	3.80686	-0.77937	-0.08209	2.02914	1.50506	-0.35565	1.48359	3.21125	0.982053	-3.03667	0.216306	1.37549	2.17622	1.47058	0.188019	0.347034
8.37	-0.16488	-1.05703	-0.11164	0.219467	0.132903	-0.59198	2.50615	-2.8522	0.670851	0.02197	0.336924	-1.70422	2.7966	2.36908	-1.33874	0.688688	-2.48615	3.24548	-2.39933	0.234371	5.03144	2.19882	2.79234	-5.42364	4.91535	2.65389	3.894	2.18705	-0.26205	-3.70517	0.707974	1.37775	-2.5044	1.46319	2.01031	-2.05044	1.44201	0.995368	0.889541	1.35756	0.567541
9.3	-1.86357	0.028682	0.418195	-0.52492	-0.25255	-0.53202	0.550715	-1.39434	0.410367	2.22119	0.806696	1.63419	3.21014	-0.25792	0.294525	-0.25393	2.34623	-0.09702	-2.22556	-4.62866	4.81976	2.33966	3.19479	-2.78698	-2.47999	2.38977	-0.37405	-2.94647	4.42282	0.99125	0.851456	1.01005	1.13885	0.242503	-1.15258	1.72447	1.3687	1.49892	1.5312	2.27398	2.39926
10.23	-0.13261	-1.42878	-0.45941	0.563042	0.029255	-1.2116	-1.73538	3.82371	0.384811	1.61062	3.11144	-1.38447	-0.23339	0.893379	1.10866	0.153241	1.07145	-2.32891	-3.19381	1.10855	-1.54282	1.68274	2.29209	5.01423	-0.13104	0.532577	4.07755	2.66974	4.25677	2.36548	1.18346	1.76372	1.34607	-0.37106	0.690183	-0.3964	2.49256	0.510597	2.27031	2.49819	1.42217
11.16	2.42985	0.24244	0.370122	1.56286	0.266355	0.240583	1.23094	2.39905	-0.36848	0.11106	-1.39042	1.86604	-2.11951	-0.30199	0.648459	0.814187	2.00457	-0.24243	-0.71122	0.027813	-1.42683	-1.40872	-0.07016	0.960027	1.98565	0.233201	4.46003	-2.25458	2.19519	-0.88491	1.79404	1.49064	5.02194	2.07998	2.38623	-0.43869	0.376169	1.45528	2.1227	1.61637	2.28439
12.09	1.32245	1.08069	-0.17665	-0.19238	-0.1489	0.66181	3.40364	0.146248	2.45335	-0.43087	-0.14266	0.943505	-0.94454	1.38454	3.98064	0.393056	1.62965	0.619222	2.47884	-4.62866	1.20153	-1.0158	-1.3148	1.95137	3.14715	-2.81663	-2.20206	4.98711	-2.57772	-1.41077	-0.33718	0.59767	-0.08298	4.06946	-1.19842	-1.87616	1.89903	1.72266	1.31426	-0.85064	-0.22123
13.02	-0.1039	-0.05132	0.676704	0.774453	0.974597	0.581062	4.10276	2.07602	-1.59684	-0.70179	2.31382	-0.36205	0.442953	-1.7012	1.11878	-0.07682	-1.7363	-0.05557	4.92413	-4.64455	-3.79579	-2.314	-1.79009	-2.3706	0.785332	-1.2234	0.49799	-6.51899	-4.3999	-1.19553	-0.55041	-2.11446	-0.86831	-0.6714	-0.04342	-1.07489	-0.9539	-0.11091	-0.21913	-0.81581	-2.03909
13.95	-0.38345	-0.30303	0.12348	-0.23859	0.876967	-0.39982	1.01367	4.27927	0.269949	-0.68883	2.73948	-0.52555	-2.42864	-3.48033	0.688963	-0.36682	3.15435	3.25588	-3.73991	-3.69107	-5.47514	-3.22989	-3.66697	-3.93677	-5.29346	-3.87295	-3.60179	1.57537	0.206846	1.45737	-1.5832	-2.15627	-0.60641	-1.61432	-2.54616	0.69233	-0.9233	-0.32222	-1.06311	-1.23487	-1.90887
14.88	0.182782	0.215077	0.388869	-0.72317	0.045686	0.79987	0.890761	-1.13758	0.096262	1.61244	-0.55366	-0.06433	-0.17543	-0.29966	1.99856	0.57294	-1.87794	0.224713	3.38487	-0.79856	-3.4817	-2.61967	-4.33938	-3.1339	-2.35089	-1.63721	-1.04717	2.68582	-1.69346	-2.84475	-1.90085	-2.90422	-3.32254	-1.55305	0.502135	-2.19182	-0.99142	-3.7098	-3.4673	-0.1953	-1.05424
15.81	2.1503	-0.0924	0.97503	2.08925	0.10606	-0.33912	-0.95128	2.35768	0.80876	0.771748	0.102038	-1.43814	-1.07211	-0.70278	-0.1353	0.033289	-1.7113	0.95135	3.14913	2.41173	-2.81265	-3.27231	-3.51036	-1.57755	1.40489	-2.71983	-3.83125	-4.05692	-4.27291	1.63661	-2.26979	-2.91259	-4.90433	-2.1376	-1.96397	-1.14088	-3.17433	1.26883	-2.69614	-1.29883	-2.92425
16.74	0.788427	-0.38094	-0.88355	-0.61082	0.416906	-0.35313	-3.41684	-2.6534	-0.47071	1.48629	-1.54216	1.10214	0.543393	-1.25412	-1.61679	-1.03895	-3.7942	1.37705	-1.85324	-0.32189	-0.19114	-2.06006	-4.8292	-0.12043	-4.02879	-4.10182	-1.12362	-3.22015	-1.94755	0.620879	-2.73703	-2.35674	-7.08591	-0.71332	-0.04342	-2.49827	-2.95268	1.71023	-3.06766	-2.02359	-3.44185
17.67	-0.20787	0.338321	-0.18947	-0.569	-0.62157	0.266126	0.144589	-3.34083	-0.25102	-0.62009	1.55038	-0.82326	1.1193	-0.67036	-1.60667	0.596644	-1.83631	-1.23896	-1.67947	3.46055	-3.57726	-4.33368	-3.69449	-3.65918	-1.15057	-5.82254	-5.40695	-6.32587	-3.77463	-3.46618	-4.13677	-3.76924	-4.32603	-3.1031	1.10273	3.17584	-4.51464	-4.5114	-2.01393	-2.53461	-3.30866
18.6	2.75959	1.77468	0.89359	1.71044	0.731574	1.61541	0.144589	0.005418	-0.31997	-0.38441	-0.21114	1.39986	3.22946	-1.84253	0.289521	0.10306	-0.33661	-1.2908	-2.26287	-4.51744	-6.85423	-5.03785	-4.06942	-9.23016	-3.06074	-3.87736	1.4846	-5.3603	-3.56939	-2.36676	-5.7496	-3.55337	-2.70088	-3.19361	0.346391	-0.78744	-5.22419	-1.52185	-2.19511	-0.60753	-2.75574
19.53	1.23284	0.122402	0.457582	0.241474	0.687536	0.977937	2.65734	3.07831	0.928826	0.812549	1.5162	-0.58656	0.102729	-0.39692	2.00868	-0.73634	1.20472	-3.20082	-3.61584	-0.95759	-5.63213	-4.11415	-4.96461	-8.62544	-0.67298	-5.88409	-0.46577	-4.26611	-3.11997	-2.37863	-5.56521	-4.67057	-5.59142	-4.06881	-2.372	-1.23526	-5.55321	-4.54869	-3.17602	-3.29875	-2.83546
20.46	0.329729	1.05333	0.198986	0.098339	-0.3413	0.941408	1.07975	-1.37787	-0.30464	0.088788	0.782213	1.71226	0.829362	-2.42629	-0.42859	0.858822	-1.59466	-2.11086	0.381097	-1.94285	-7.24333	-5.90816	-5.55427	-6.05811	-2.9059	-6.37707	-5.04743	-7.01794	-4.75172	-1.38684	-4.75574	-3.2552	-1.63177	-2.17307	-3.27958	0.447171	-5.50212	-1.65249	-2.66779	-2.04726	-2.60109
21.39	-1.89941	-1.87105	-1.28852	-0.66147	-1.22779	-1.4555	1.21204	1.56249	-3.67811	1.51596	4.53045	1.08508	-2.47112	-2.05802	2.28673	-0.67363	-0.00332	-1.90335	-1.64216	-0.98937	-6.67669	-5.31468	-5.52623	-3.95655	-4.37709	-4.37901	-1.75852	-10.7997	-5.78245	1.66055	-5.62047	-2.95307	2.46948	-2.0731	-2.9495	-1.76298	-5.55494	-2.77728	-1.63718	-1.54421	-1.91646
22.32	-0.42293	-3.48225	-1.86548	-1.0579	-3.32204	-2.19038	0.928559	-1.25364	-4.28597	-1.90806	0.581508	-1.82862	-1.7871	-2.07646	0.572693	0.437692	-2.68616	-3.24241	-1.82845	0.186704	-7.33889	-6.08583	-4.5548	-7.14853	-1.62816	-5.21087	-3.64013	-8.88459	-2.68034	-5.68895	-2.94814	-5.63594	-4.88245	-4.47578	-4.90686	-3.48791	-6.94143	-0.33465	-0.78774	-1.06005	-1.67153
23.25	-3.53012	-4.7428	-2.55957	-4.54418	-2.5563	-4.1385	-5.49518	0.775714	-2.49325	0.164917	2.54871	0.699567	0.469949	-3.50353	-0.87354	-1.01104	-7.29352	0.53619	-2.59802	-6.99669	-8.51988	-4.71135	-5.4999	-1.96418	-5.39682	-3.79803	-1.68964	-1.9005	-4.80536	-6.51338	-5.75784	-7.59593	-5.67872	-2.78019	-2.46819	-3.17696	-7.05731	-4.41196	-3.19738	-3.43532	-4.36233
24.18	-3.34012	-4.10779	-3.46968	-4.13458	-3.55236	-3.99568	-0.68683	-0.3591	-3.42023	0.343098	1.85387	-0.27166	-2.32436	-2.6742	-1.9556	-0.14937	-4.2775	1.20059	-4.49708	-4.85125	-6.58113	-6.56005	-5.65377	-6.29598	-7.46182	-9.69543	-4.09136	-5.32815	-5.846	-4.03973	-7.32962	-6.79627	-2.5917	-5.90629	-3.44002	0.532154	-6.14847	-2.03148	-5.6406	-3.83071	-5.24915
25.11	-2.70577	-4.95343	-3.12603	-3.66543	-3.55093	-4.38459	-3.45464	-2.2558	-4.32676	-2.32932	1.71194	-0.24003	-2.79586	-2.84096	1.6395	-1.83514	-4.75243	-5.66101	-2.49874	0.838295	-7.70755	-6.65474	-5.97964	-5.6319	-2.15724	-5.29886	-2.67636	-8.36974	-5.29886	-4.87622	-7.465	-7.6153	-0.26833	-4.45321	-0.70809	-3.46441	-6.04269	-0.36585	-4.29886	-4.17921	-5.27209
26.04	-3.22545	-3.2295	-3.19105	-5.09478	-3.14904	-3.86778	-3.44526	-3.91233	-2.80986	-0.10792	0.806696	-0.6548	-3.53017	-3.83016	-0.92918	-0.80745	-6.01048	-3.02436	-3.02004	-3.03947	-8.15807	-5.8676	-5.77345	-4.92811	0.643362	-7.38492	-3.03577	-0.38775	-7.73173	-2.36676	-6.9567	-7.24759	-4.1733	-3.29057	-7.23545	-3.46911	-6.6736	-5.59308	-4.11244	-4.62171	-4.65183
26.97	-5.55855	-5.02821	-4.69635	-5.10136	-3.2803	-4.73605	-1.78256	-1.1211	-1.44871	-1.74102	2.91073	-2.91702	-3.9089	-3.48266	-3.7709	-2.45145	-3.8192	-2.1939	-4.42259	-6.80602	-8.6223	-7.1178	-6.50604	-4.30361	-5.12575	-7.63141	-2.48513	-6.26156	-7.19916	-3.47805	-7.52438	-7.23505	-1.7845	-4.40462	-5.46614	0.781817	-6.09392	-4.91551	-4.95468	-4.23088	-5.56307
27.9	-6.95263	-4.53426	-4.03064	-3.51571	-3.25489	-4.8049	-3.30358	-0.87264	-1.75268	-2.06214	0.327107	-1.30888	-2.49057	-3.44558	-0.90892	-2.13498	-5.96047	-5.56759	-8.03468	-5.37572	-8.07622	-6.40266	-6.26669	-1.77585	-5.99044	-6.42114	-6.3248	-4.16946	-4.86891	-0.35904	-8.8646	-6.70429	-6.31132	-4.81159	-3.07782	-3.75187	-9.39362	-4.15728	-6.26612	-4.34628	-6.09602
28.83	-5.78076	-4.63641	-4.55635	-5.3833	-3.94078	-4.40326	-7.06325	-4.78197	-3.94631	-0.54963	1.17369	-0.80609	-5.35436	-3.63098	-2.7191	-1.20488	-4.47741	-3.79258	-5.72598	-3.37314	-7.81682	-7.29361	-6.44073	-7.88208	-6.41635	-5.39567	-4.14485	-10.7836	-4.77609	-1.14784	-6.32339	-7.9051	-7.09665	-5.01496	-4.72802	-2.10703	-6.90045	-7.72496	-7.30022	-5.15845	-7.88169
29.76	-7.26445	-5.86855	-4.75862	-4.37904	-3.95501	-5.43303	-6.9122	-1.67601	-3.14952	-0.776	0.762581	-1.86274	-3.51852	-3.85569	-4.16021	-1.08779	-4.91897	-6.43963	-5.06809	-4.72413	-5.98721	-6.35522	-5.42724	-5.0074	-3.02193	-5.08322	-6.82195	-6.74426	-5.93882	-7.6128	-7.79899	-7.57217	-1.92629	-5.82567	-4.56307	-2.33809	-8.99981	-4.77243	-5.18208	-5.70407	-6.76381
30.69	-5.58005	-6.24976	-4.3116	-4.23584	-2.61667	-5.63701	-1.04577	0.916424	-5.43515	-1.89875	3.2044	-2.65342	-0.12528	-5.19472	-5.20177	-1.53674	-1.89458	0.100237	-6.25968	-5.64584	-9.38691	-7.50105	-6.61358	-6.94027	-6.10667	-6.09107	-2.96701	-8.12821	-4.15571	-3.94417	-8.129	-6.6737	-2.91904	-5.93231	-4.15972	-2.9177	-9.48915	-7.97356	-5.67962	-4.78196	-8.46977
31.62	-5.31485	-3.54227	-3.99728	-6.04838	-3.97287	-3.51796	-2.78393	-5.52749	-5.17466	-0.17291	-0.07419	-4.85214	-4.47316	-4.78228	-3.38659	-0.34034	-5.51891	-1.50885	-4.53439	-10.509	-7.93967	-7.29119	-6.89978	-5.83006	-6.98423	-4.25135	-4.57324	-1.51428	-3.02715	-5.25865	-8.13923	-8.99304	-1.7845	-6.81719	-4.98013	-3.38902	-8.27164	-6.59383	-5.12344	-4.44143	-7.95217
32.55	-7.20354	-4.51115	-4.43604	-4.14556	-4.45672	-4.82147	-4.61659	-5.06363	-2.7843	-2.00829	-0.79351	-2.09707	-3.60361	-6.53598	-2.64834	-1.46142	-5.89383	-5.34968	-7.97271	-9.33294	-9.28449	-6.66646	-6.15231	-7.05928	-4.53212	-6.75562	-5.46055	-9.01339	-5.04476	-7.72042	-8.31752	-9.42764	-5.60236	-7.37894	-3.7654	-4.93478	-8.45404	-7.52608	-5.07721	-5.5898	-9.58319
33.48	-8.50087	-3.05578	-4.14184	-4.52437	-4.04672	-4.56769	-2.61397	-1.28671	-2.44213	-2.16602	-2.24682	-0.9428	-2.04607	-3.78852	-2.85562	-2.13909	-5.37727	-3.95865	-8.5188	-1.91107	-7.38673	-6.45605	-5.93228	-12.0651	-4.04166	-6.69833	-5.18518	-2.54416	-7.55588	-5.39021	-9.04502	-8.26731	-4.22798	-9.14548	-6.8321	-2.24371	-10.746	-4.82242	-9.2991	-5.23243	-7.87707
34.41	-8.44711	-4.00565	-4.42417	-3.43421	-3.9893	-4.70712	-7.73396	-5.47782	-6.82436	-2.81739	1.17854	-1.98239	-5.16499	-5.17851	-2.14263	-2.70388	-7.18525	-3.84442	-7.07895	-6.80602	-6.71083	-6.94311	-6.11675	-4.58105	-4.28679	-5.69489	-5.72055	-11.8617	-2.49959	-7.03924	-11.2338	-8.63501	-6.92224	-4.42719	-6.14452	-6.60782	-10.5805	-6.41346	-5.85557	-5.81378	-6.42216
35.34	-9.69074	-4.39842	-3.17178	-4.78863	-3.36675	-5.13082	-5.9769	-6.62911	-3.66027	-0.15986	3.51758	-3.65154	-4.45768	-4.18698	-3.36133	-1.8296	-4.51078	-5.49495	-9.44974	-5.21669	-5.60484	-6.94125	-5.76131	-5.33453	-1.89923	-6.65	-4.62673	-7.38809	-3.39354	-8.29397	-9.79922	-8.5877	-9.90008	-8.40593	-5.45242	-3.22865	-10.2958	-6.81122	-6.35137	-5.04418	-8.75778
36.27	-5.6768	-5.61371	-4.5683	-5.2181	-3.98778	-4.93106	-4.32372	-4.74059	-3.65004	-1.57032	-0.29429	-4.47397	-0.07499	-6.77457	-0.61563	-1.43915	-6.66032	-1.89296	-7.11613	-0.57611	-7.80997	-6.8153	-6.63239	-3.90701	-6.4809	-3.61324	-3.40297	-5.23168	-5.46491	-2.4742	-7.88295	-8.04022	-7.30406	-6.99476	-5.94275	-0.94781	-8.94685	-2.69662	-7.2468	-5.55293	-7.73463
37.2	-9.27496	-5.12401	-4.91737	-2.88142	-3.84468	-5.08157	0.446838	-0.01948	-2.76906	0.124117	0.464065	-3.15372	-2.06155	-4.96069	-1.18197	-0.80888	-5.79383	1.46008	-3.34279	-4.32677	-6.06221	-7.827	-6.27592	-10.3602	-6.68742	-2.31939	-4.49679	-6.26156	-1.80587	1.91142	-9.53073	-7.8897	-9.36553	-7.63413	-3.94876	-1.6406	-9.12766	-3.52943	-6.36903	-4.61397	-8.28755
38.13	-7.00283	-5.72846	-4.66436	-4.21383	-4.38737	-4.60678	-2.32111	-2.22261	-3.13679	-2.56135	1.45742	-0.99161	-1.13788	-3.33677	-2.85562	-0.9427	-3.59429	-3.97944	-10.1945	-2.38788	-7.2979	-5.94257	-5.90732	-8.5759	-9.77196	-5.47043	-5.75878	-5.34423	-4.82005	-7.09899	-7.50592	-7.57217	-1.94817	-5.01819	-6.80467	-4.77441	-9.40054	-6.33253	-7.1633	-6.12199	-6.06846
39.06	-6.69101	-5.1103	-4.12258	-5.45377	-3.89082	-4.88565	-1.06467	-5.21275	-2.67966	-2.0176	1.83423	-1.92624	-3.19391	-4.3584	-4.17034	-1.02642	-5.25226	-1.77874	-2.56071	-5.43928	-8.24005	-6.4168	-6.72454	-4.82889	-4.44164	-4.69145	-5.24636	-2.41553	-5.2451	-8.31791	-9.27658	-8.62247	-5.19866	-5.35099	-4.34308	-2.87051	-8.61942	-3.91476	-6.6819	-5.16847	-6.80969
39.99	-6.35413	-4.69016	-3.88557	-3.77559	-2.96859	-4.11598	-0.98907	-4.05316	-5.15422	-1.6093	1.21769	-1.91404	-4.26064	-4.89119	-3.06803	-2.83215	-7.49354	-4.25973	-7.82373	-8.77668	-5.0929	-6.36191	-6.93756	-5.3146	-2.46712	-5.64656	-5.15453	-5.40871	-3.35447	-3.51387	-9.23765	-8.6656	-3.67155	-7.38862	-8.88114	-3.33713	-11.012	-5.99084	-5.02402	-5.20102	-6.1419
40.92	-8.08159	-5.30512	-3.8055	-3.46505	-3.58369	-5.36455	-1.40472	-0.88081	-3.35378	-2.04726	1.39876	-3.54658	-1.38904	-3.63098	-2.19326	-2.86981	-6.76032	-5.19387	-8.66778	-10.064	-7.28432	-6.25494	-6.33337	-2.80677	-0.41498	-5.83136	-1.96502	-4.68449	-5.21093	-6.51338	-8.33385	-8.89269	-7.40211	-6.8073	-3.98557	-4.66142	-9.22319	-8.47077	-5.96219	-4.55001	-6.89701
41.85	-8.04218	-4.4395	-4.69962	-5.61453	-4.11454	-5.19372	-1.53701	-3.24967	-4.66392	-1.72988	2.80796	-1.37475	-3.4644	-6.45493	-1.88984	-2.43195	-2.33624	-6.01394	-8.49402	-5.80473	-9.55074	-5.80044	-6.71958	-5.41382	-7.19075	-4.21184	-4.16781	-3.71892	-3.89182	-6.05932	-8.72523	-9.0793	-6.59491	-7.3209	-4.96191	-3.08257	-11.6584	-4.69177	-5.61923	-5.22446	-8.55097
42.78	-6.3255	-6.88052	-4.11664	-4.05308	-4.68417	-5.69313	-0.83788	-3.73013	-4.86818	-1.92659	1.25683	-2.51919	-3.4296	-5.03718	-1.88484	-1.49631	-5.50228	-5.73379	-6.47076	-3.69107	-6.35587	-5.51691	-6.53425	-5.28485	-4.46757	-3.51644	-3.11233	-6.53507	-7.07217	-3.57361	-10.3607	-9.34402	-6.48592	-7.47268	-4.31547	-4.89229	-10.4714	-6.63112	-5.62272	-5.60095	-9.17585
43.71	-6.64088	-5.98754	-4.44885	-6.73992	-5.51316	-5.31786	3.42254	-1.17907	-7.07463	0.409915	2.17674	-2.14837	-1.64802	-3.56381	-5.4243	-1.39174	-6.19375	-7.37392	-10.0084	-4.05665	-8.71786	-6.27838	-6.96509	-6.79165	-8.72668	-5.57605	-0.96303	-11.5239	-6.10488	-9.40545	-10.4693	-8.86629	-8.16576	-6.38442	-4.42104	-4.61893	-11.5425	-5.79804	-7.30916	-5.57751	-6.33188
44.64	-6.50108	-5.05236	-4.70599	-4.6433	-3.47336	-5.40154	-3.842	-0.21827	-3.8518	-1.446	3.47843	-2.10442	-1.04895	-6.37378	-2.26403	-1.99687	-2.76943	-2.29772	-6.59482	-10.3819	-6.28074	-5.71504	-6.47407	-4.92811	-4.89348	-5.6069	-3.27292	-1.73955	-6.47617	-10.6244	-11.1129	-10.3956	-8.74387	-7.91512	-4.42555	-5.23633	-10.9336	-5.33205	-6.60886	-4.76967	-5.81725
45.57	-9.05996	-4.70485	-4.10159	-6.447	-4.61778	-5.0628	-5.07002	-7.31655	-4.45705	-1.45896	2.65137	-3.19768	-0.7127	-5.07416	-3.71014	-3.0106	-6.95197	2.29054	-6.99207	-7.79128	-6.8951	-6.20638	-5.50743	-1.61727	-4.9321	-4.14574	-5.9041	-4.50746	-4.78098	-6.08326	-10.4611	-9.33698	-6.87849	-7.14654	-4.37972	-6.62661	-11.4026	-6.14	-5.46814	-4.89395	-6.9995
46.5	-5.88465	-3.50648	-4.95951	-5.24456	-4.37915	-3.73988	-1.19696	-3.48996	-3.02695	0.413563	4.08031	-3.4954	-3.02771	-5.33372	-3.13379	-1.82816	-7.19362	-2.1835	-3.29309	-5.91595	-6.26019	-4.59879	-5.77311	-9.51757	-6.23577	-5.49247	-0.75653	-9.25474	-5.42585	-4.5656	-10.4037	-7.03172	-4.45708	-4.84061	-6.80918	-3.66708	-9.98715	-4.00812	-5.06304	-2.59493	-5.43136
47.43	-6.08894	-3.3338	-4.72792	-3.987	-3.60452	-3.27068	-2.46278	-0.33421	-3.56325	0.064691	4.62341	-0.3303	-2.66829	-3.16768	-5.31303	-1.02499	-2.98608	0.878715	-6.55764	-9.2376	-4.1576	-6.10852	-6.3067	-5.9391	-4.69983	-5.44399	-5.71286	-1.69131	-6.60806	-3.34668	-9.96515	-8.2464	-4.63149	-9.27468	-2.9495	-4.43036	-10.9319	-7.7932	-4.53171	-3.93724	-6.05624
48.36	-4.91706	-3.88978	-2.78153	-4.17421	-3.98625	-3.18902	-0.59233	-3.30776	-4.69198	-1.19169	2.11808	-2.59241	1.32018	-4.70123	-3.52311	-2.30502	-6.82696	-3.7302	-6.37148	-6.02732	-4.5604	-5.60621	-5.67788	-7.87211	-3.15103	-5.23276	-3.28061	-5.66614	-3.37407	-8.05498	-8.43017	-8.13902	-6.16953	-6.63617	-4.32016	-1.91376	-9.91889	-6.33253	-5.00788	-3.95864	-6.40235
49.29	-4.91706	-4.69329	-4.97318	-3.50907	-3.90056	-4.68039	-4.89055	-1.27841	-5.08015	-1.68725	1.17369	-2.50948	0.122049	-5.75295	-5.07037	-3.27001	-1.26137	-4.35315	-9.88416	-6.72657	-7.20919	-3.94373	-4.93879	-6.59335	-4.18363	-3.63087	-6.30953	-2.33497	-4.82495	-3.34668	-8.5326	-11.4308	-6.33319	-9.22954	-5.74117	-3.29464	-11.5288	-7.74348	-6.82209	-3.21794	-5.21086
50.22	-9.05996	-7.23751	-6.16055	-7.9776	-4.60584	-6.94171	-4.36152	-0.90571	-6.44642	-1.64271	0.576659	-3.14152	-4.54277	-6.11442	-5.78836	-2.128	-7.26852	-0.90669	-7.88583	-10.652	-7.60514	-4.90018	-3.94923	-4.59102	-0.7506	-6.39911	-2.14857	-9.09378	-5.80693	-8.54503	-10.8792	-9.71744	-5.91875	-6.97219	-6.17195	-3.78476	-11.551	-9.21657	-5.44677	-4.45031	-5.63355
51.15	-6.34342	-7.04694	-5.74923	-6.72889	-4.78629	-7.04333	-2.20772	-7.29995	-3.77262	-1.88204	1.70697	-3.40749	-3.35232	-7.79852	-3.40172	-3.07197	-7.9851	-0.88604	-8.59329	-4.45388	-9.66001	-5.44565	-4.82783	-5.65169	-9.60425	-5.60249	-5.97297	-8.56285	-5.71411	-6.80025	-10.0532	-11.3513	-8.15482	-8.87416	-5.90612	-3.24275	-11.9535	-1.9881	-5.64757	-3.76015	-6.94438
52.08	-6.70179	-7.25436	-6.10749	-6.86105	-3.9766	-6.47296	-3.38856	-5.84222	-5.06993	-2.86568	-0.33343	-2.59241	-4.83641	-6.11442	-3.57362	-1.93837	-5.30226	-3.89641	-7.55068	-9.80975	-6.74497	-4.89088	-5.73105	-7.28733	-3.8092	-5.13155	-4.07609	-4.65234	-3.63294	-8.2821	-9.8319	-12.0005	-8.53665	-7.27575	-3.24295	-2.10233	-13.1557	-7.5446	-6.00296	-4.48855	-6.5509
53.01	-8.59763	-5.47257	-6.14774	-5.45816	-4.2137	-5.81205	-6.45876	-3.16693	-4.22212	-1.72806	2.8471	-3.48557	-4.09827	-6.13985	-2.68872	-3.67155	-4.38577	-3.84442	-5.22946	-12.6227	-5.91893	-5.77774	-3.71911	-6.62311	-2.58315	-2.36331	-2.04916	-4.76488	-3.48636	-13.2056	-11.4775	-10.8888	-8.4929	-7.95704	-7.95064	-1.24466	-10.3828	-5.06467	-6.44185	-3.32106	-7.35023
53.94	-10.386	-6.20443	-5.46466	-6.49547	-4.00497	-7.21883	-3.8987	1.22298	-6.31613	-1.66306	3.15059	-3.76871	-4.39588	-7.36532	-2.2489	-0.90513	-7.4019	-4.30117	-5.60179	-10.7315	-6.57428	-6.25382	-4.43991	-0.95305	-1.84756	-3.89924	-2.34738	-4.33042	-2.99788	-9.4652	-11.6887	-11.0448	-7.08591	-7.14654	-6.96962	-5.68397	-12.9033	-8.12881	-7.01417	-2.28468	-6.82802
54.87	-7.87731	-5.9865	-5.78311	-8.92682	-4.32547	-5.82524	-3.98367	-3.7964	-9.05628	-1.81715	0.097071	-3.24163	-2.45961	-5.72985	-2.37529	-2.97715	-7.9601	-4.57106	-7.05416	-6.0432	-9.32548	-5.27952	-4.45701	-4.79914	0.269129	-3.68801	-4.94034	-1.3694	-3.58408	-9.27389	-10.5698	-11.1341	-7.50035	-6.25521	-4.32467	-2.59715	-11.4112	-6.69327	-6.29272	-5.00617	-6.90773
55.8	-6.53692	-4.42369	-6.53576	-5.53522	-4.44402	-5.01739	-6.06201	-1.55177	-3.08828	-2.16045	2.49974	-3.11226	-5.05675	-7.34454	-5.91476	-3.13887	-6.20212	-6.24238	-10.4552	-10.1593	-7.27747	-4.99246	-4.2115	-7.64406	-0.24707	-2.68457	-3.31883	-10.0272	-4.00913	-7.02737	-12.4346	-9.32597	-8.4929	-8.2735	-6.74963	-3.09667	-13.0789	-5.28233	-5.20171	-3.95636	-6.68558
56.73	-7.60848	-5.67895	-5.94685	-8.98632	-4.80941	-6.02967	0.607411	-0.21827	-5.83865	-1.39032	1.5602	-5.7453	-4.17555	-7.3329	-6.23331	-2.85022	-9.74308	-6.32541	-12.0937	-9.87331	-8.32191	-6.00471	-4.28895	-3.6196	4.27004	-3.1467	-3.48711	-8.40189	-2.75357	-2.17545	-12.0022	-11.0727	-5.90782	-7.93769	-7.58844	-2.97429	-10.9404	-8.53926	-5.05955	-2.47748	-7.90315
57.66	-9.09224	-6.50774	-6.24844	-7.91817	-4.24647	-6.92559	-2.45327	-3.68046	-4.42899	-2.66715	1.62868	-3.87119	-3.89342	-7.65952	-3.66463	-4.38133	-9.45143	-3.96904	-10.2938	-12.9406	-6.39001	-6.07057	-3.87948	-4.97765	-2.45405	-4.68264	-4.27491	-6.77659	-3.30561	-7.94754	-10.5718	-10.953	-4.51157	-7.04313	-6.29575	-4.55294	-11.6736	-3.89625	-4.40743	-2.20842	-6.40846
58.59	-9.02412	-5.79168	-5.83935	-7.45346	-5.32086	-6.19327	-5.22122	-2.93494	-4.62814	-2.7859	2.47041	-4.00293	-3.55333	-4.55301	-5.17651	-3.17376	-10.4013	-6.56411	-10.5297	-13.7511	-6.75855	-4.84362	-4.17765	-1.8056	-3.21558	-4.51547	-4.39727	-3.09135	-4.02383	-8.21047	-14.2914	-10.595	-9.64912	-9.05841	-6.01151	-1.56991	-13.2903	-9.4776	-5.66894	-2.69486	-5.50332
59.52	-7.68016	-5.72107	-5.66684	-6.7003	-4.27188	-5.80446	-3.94588	-4.79026	-3.56576	-1.09338	1.60916	-3.91751	-1.8489	-8.13913	-4.15509	-3.42198	-6.3854	-4.45698	-6.94236	-8.1092	-8.87497	-4.99729	-4.74013	-2.12276	-1.60223	-4.24695	-3.56356	-5.42479	-5.17187	-8.48528	-12.24	-11.6257	-7.87124	-8.87739	-6.89635	-0.82053	-12.7924	-4.95915	-5.34561	-3.99323	-7.54169
60.45	-9.7982	-5.20297	-5.6591	-6.29948	-5.00772	-5.94599	-6.08091	-1.01335	-6.14764	-0.74259	0.703918	-5.11325	-2.72625	-6.66809	-2.68872	-2.34554	-10.9511	-4.78911	-7.12865	-7.52117	-5.72769	-5.13999	-3.92342	-5.60215	-4.58361	-6.7424	-2.79873	-6.1006	-2.59242	-5.70083	-11.8793	-11.0714	-13.0742	-10.0658	-7.73968	-5.07146	-13.4763	-8.32161	-6.29097	-2.52323	-5.07139
61.38	-9.41477	-6.49088	-6.21181	-7.04381	-4.77884	-6.69946	-7.31832	-3.35743	-4.58214	-0.75008	1.18339	-3.50274	-4.72049	-6.10743	-5.11587	-1.79051	-5.76056	-7.60222	-7.56308	-9.66661	-7.22963	-4.99115	-4.16192	-7.94144	-7.47469	-2.20937	-3.82367	-6.9697	-5.34772	-6.70468	-11.8198	-10.641	-4.40239	-8.60952	-7.02917	-2.03164	-13.1352	-6.67449	-4.22255	-2.8023	-7.98122
62.31	-9.7158	-7.21119	-6.43102	-8.20005	-5.09867	-6.87625	-2.93512	-2.57883	-5.41981	-2.02317	1.00728	-4.51781	-2.52141	-7.6271	-4.84783	-2.15582	-4.59405	-3.4811	-11.8455	-11.3195	-7.01122	-5.15357	-4.19303	-5.75077	1.74032	-4.12811	-4.77206	-7.5812	-3.60857	-11.927	-10.9653	-10.3483	-9.27842	-7.66315	-5.63108	-4.61423	-13.4779	-4.49897	-3.79609	-3.28191	-5.21993
63.24	-6.01725	-7.76724	-6.67078	-7.51071	-5.55567	-6.19712	-1.46141	-3.94552	-6.06587	-3.6674	2.32849	-2.95611	-3.53784	-7.12673	-6.46085	-4.11916	-7.26852	-7.55038	-7.26511	-7.72772	-4.86079	-4.91674	-3.29255	-1.79564	2.65669	-1.78234	-1.84266	-3.65461	-3.01735	-7.83992	-11.4121	-11.4739	-5.28596	-7.06893	-5.61737	-0.96661	-12.407	-6.75542	-4.06971	-2.91998	-5.23528
64.17	-9.7158	-7.40079	-5.66185	-5.70481	-4.86453	-7.70964	-4.96615	-5.18786	-4.64858	-1.21214	1.12957	-4.02982	-6.67609	-7.74067	-6.66813	-3.63809	-7.68518	-5.88946	-5.15497	-7.36228	-6.55385	-4.59693	-3.79058	-4.8884	-1.67984	-4.26017	-0.5576	-3.23622	-3.90162	-6.13113	-13.1088	-10.2605	-12.4197	-6.23586	-7.72145	-3.98273	-13.7678	-5.40663	-3.51723	-3.46218	-4.8248
65.1	-10.0455	-7.26495	-6.37563	-7.7618	-5.587	-6.93914	-3.54913	-2.60373	-7.12825	-1.00055	2.46544	-3.42455	-4.0673	-5.0001	-4.64055	-2.1517	-7.60181	-3.91706	-10.6165	-11.4148	-6.72441	-4.16271	-3.13201	-5.60215	-5.42256	-2.31939	-1.43722	-0.25912	-3.97496	-4.02785	-10.7644	-11.6438	-13.5652	-7.52105	-6.24071	-3.26644	-13.8685	-4.98401	-4.39675	-3.23023	-5.76361
66.03	-7.96692	-5.83381	-5.46191	-6.83685	-3.93705	-6.43643	-6.71382	-5.64342	-5.14911	-1.69282	0.131369	-4.71554	0.010097	-8.5769	-4.68105	-3.81243	-9.98463	-4.43619	-5.85005	-8.69724	-9.42105	-3.7242	-3.19612	-5.3741	-1.43452	-1.62399	-3.57125	-7.09833	-4.39022	-6.63288	-10.6846	-11.3221	-8.78742	-4.79546	-5.74568	-6.31547	-13.4456	-4.54869	-4.9102	-3.63586	-6.3365
66.96	-7.42575	-6.81104	-6.10655	-6.56594	-4.42023	-6.66119	-5.42897	-3.87926	-6.80903	-1.7893	4.31023	-4.42516	-4.14075	-6.21634	-5.31303	-3.76359	-7.66018	-5.25625	-10.691	-11.9393	-8.12393	-3.8682	-2.59329	-3.16365	-2.54454	-4.94675	-2.51566	-6.19725	-2.50939	-1.68558	-9.92822	-10.8511	-8.37298	-7.77623	-6.41504	-3.14856	-13.8514	-7.07225	-4.86943	-1.92503	-5.82336
67.89	-10.2462	-6.30978	-5.61378	-6.31045	-4.4038	-5.62895	-5.48567	-2.66987	-7.41168	-2.15863	3.30718	-4.85711	-4.45001	-9.74451	-5.11075	-4.02013	-9.70145	-5.059	-8.54359	-9.0468	-4.99721	-3.51212	-2.9672	-3.44109	-4.24818	1.48754	-2.67636	-5.47303	-2.68034	-3.21512	-13.5085	-10.6687	-2.34093	-8.09914	-3.57753	-1.33885	-13.5479	-8.42739	-6.70675	-3.03539	-5.86313
68.82	-10.8304	-6.26766	-6.47032	-7.58124	-4.74302	-6.98721	0.295647	-2.13987	-6.41064	-2.55943	0.640289	-3.60759	-3.41425	-7.74523	-5.61145	-3.00506	-8.22665	-3.27345	-7.9851	-6.93313	-7.74169	-3.88476	-3.05132	-0.4971	-3.34468	-1.18389	-1.52136	-4.20179	-4.18988	-7.8041	-11.1436	-9.18932	-5.36233	-5.2637	-5.0673	-3.26644	-14.0459	-1.70221	-5.59437	-3.16764	-6.73773
69.75	-5.69472	-4.22254	-3.6673	-5.46036	-3.80436	-4.71774	-6.52484	-1.72567	-7.02351	-1.96374	-0.05455	-4.38358	-5.67129	-6.14218	-7.65417	-3.70921	-11.4927	-9.0555	-9.31328	-8.37932	-4.93579	-3.17315	-2.73212	-2.88606	-2.10575	-1.69435	-2.07212	-5.90749	-4.14102	-7.32611	-11.3505	-9.72581	-7.60933	-6.43602	-6.23168	-2.67254	-13.9366	-3.31812	-6.12745	-2.27352	-7.52188
70.68	3.30069	-5.74217	-5.40377	-6.89409	-4.36205	-5.8788	-1.48969	-1.27841	-8.5354	-2.20874	2.43126	-4.63498	-4.01331	-8.45877	-3.3057	-3.31876	-9.64308	-5.50535	-9.07742	-11.1288	-9.31863	-3.40328	-2.28897	-4.66035	-3.64149	-1.11338	-4.29029	-1.61092	-2.38228	-5.47371	-11.3649	-9.58783	-6.43143	-5.79342	-4.74192	-3.02598	-15.6028	-2.99494	-6.74403	-2.91429	-5.88459
71.61	-8.09951	-5.41994	-6.44108	-7.25748	-4.72735	-6.31485	-3.29407	-3.87096	-6.4387	-3.05865	2.83244	-4.29093	-2.92343	-5.31052	-6.3092	-2.82938	-7.11025	-6.30462	-11.3985	-5.47106	-6.83368	-3.29631	-2.06535	-4.91815	-1.40877	-2.02002	1.89772	-0.64535	-3.47179	-1.51821	-12.3465	-10.8415	-7.44586	-6.86556	-2.64704	-2.37099	-14.0765	-6.92944	-6.1026	-4.1289	-5.70089
72.54	-10.454	-6.08231	-6.522	-5.90305	-3.58217	-6.77169	-5.41959	-4.75719	-5.92545	-3.18863	-1.4589	-5.56474	-2.65281	-9.31363	-4.08945	-1.30944	-6.09375	-1.72675	-8.36982	-9.5395	-3.60454	-3.80923	-1.84087	-3.33205	-1.86043	-3.57358	1.14046	-3.2523	-4.24364	-9.79976	-12.4285	-12.1774	-6.60584	-6.05807	-6.32336	-6.32976	-15.2583	-7.05982	-5.71516	-4.46715	-7.78679
73.47	-11.6726	-6.96373	-5.89972	-6.4492	-2.98206	-6.64847	-6.8177	-5.81733	-7.70795	-1.79487	4.0705	-4.99122	-1.48948	-6.85106	-5.76311	-3.93507	-9.49307	0.473809	-14.6755	-13.7193	-2.71709	-2.63028	-2.17631	-1.88489	-1.58936	-2.4206	-4.84093	-1.57859	-2.47021	-9.2262	-10.3402	-10.7231	-12.7799	-9.44581	-5.62188	-1.6406	-14.4381	-6.49413	-4.72554	-3.58761	-7.08995
74.4	-10.5867	-6.51303	-4.72886	-7.78381	-4.52015	-6.83715	-4.77716	-1.26181	-7.52153	-3.055	2.36763	-2.91939	-3.92822	-7.03403	-5.18163	-2.9869	-8.9266	-7.71645	-12.1806	-11.4943	-5.98036	-3.10859	-1.16213	-3.79797	-4.20937	-1.21474	-2.46986	-0.09816	-0.75065	-8.84377	-12.8158	-10.8234	-7.95854	-6.64262	-2.24369	-3.12507	-14.4414	-5.3257	-5.45745	-3.42417	-6.86482
75.33	-7.8486	-5.04081	-5.62479	-6.50205	-4.43657	-5.86351	-3.39794	-1.36127	-9.81477	-2.49636	2.9254	-6.34559	-5.52057	-8.15301	-5.4293	-3.10408	-8.21002	-10.8929	-10.5794	-9.11049	-2.79907	-2.54228	-2.10792	-0.86394	-4.40302	-1.73401	-4.58093	-6.03629	-1.10235	-9.29783	-12.16	-10.3122	-2.43897	-8.42528	-4.46688	-3.44072	-15.6693	-9.17319	-7.98417	-3.79156	-7.04852
76.26	-11.7622	-5.85804	-6.27037	-7.46669	-4.8459	-6.99059	-0.97018	-2.98473	-7.65433	-4.18149	1.24702	-5.01326	-4.43069	-9.74684	-6.30407	-5.51771	-8.4433	-5.62997	-8.85395	-9.55539	-2.62838	-2.63083	-1.36524	-2.90585	-1.55074	-2.47774	-2.94405	-2.97862	1.51616	-4.35054	-13.4102	-11.4726	-9.45283	-6.49729	-4.32467	-4.73681	-13.8873	-7.92384	-6.76169	-2.82028	-8.68879
77.19	-9.45061	-6.08969	-5.35157	-9.21535	-3.57175	-6.81894	-2.46278	-3.98689	-7.81008	-3.42797	1.63365	-5.53785	-5.13786	-10.1406	-8.30653	-5.92631	-9.45143	-7.0106	-12.0192	-10.3341	-6.48557	-1.67197	-1.49227	0.097654	-3.17697	0.814172	2.04304	-4.20179	1.02756	-9.51289	-13.4041	-11.9182	-10.38	-9.02917	-3.41259	-4.27489	-16.4248	-4.8285	-7.61287	-4.00666	-6.34871
78.12	-9.08145	-6.31925	-6.09098	-5.31722	-4.68112	-5.82359	-3.19019	-4.45905	-6.75281	-3.25545	0.175366	-3.73696	-4.66253	-7.08732	-6.49623	-2.94092	-11.5593	-7.39457	-11.2497	-13.3219	-5.31816	-2.50284	-1.21616	-3.27269	-3.21558	-0.32573	0.230192	-2.07754	-1.92796	-11.3174	-10.6907	-13.321	-10.3692	-8.4414	-5.82364	-3.86485	-16.7437	-7.84926	-5.34735	-4.13664	-8.46217
79.05	-10.0025	-4.22574	-6.06673	-5.33484	-2.32741	-5.82954	-5.2306	-1.8997	-9.14567	-3.36864	2.304	-2.3313	-4.35724	-9.59396	-5.44956	-4.94049	-9.39316	-8.48453	-12.6398	-11.8916	-4.6901	-2.1315	-0.54101	-0.3583	-3.44784	-0.0528	-2.52335	-0.45224	-2.30905	-10.6362	-11.5903	-11.6592	-8.90753	-8.60629	-5.85577	-3.71408	-15.9115	-9.03646	-7.66258	-4.57596	-8.95996
79.98	-7.23218	-4.59532	-5.69754	-5.51979	-3.78726	-5.68333	-1.09295	-2.4463	-8.40771	-3.63399	0.312442	-4.4568	-4.7901	-6.80699	-4.72656	-3.91423	-12.2842	-6.41884	-13.248	-10.8586	-4.05519	-1.91997	-1.08366	-1.19107	-4.23512	0.369668	-3.82367	-5.55342	-1.24404	-9.93113	-13.0084	-10.9418	-10.6854	-8.2606	-4.2422	-5.4719	-15.7051	-8.37133	-7.15087	-3.26848	-9.47608
80.91	-7.99555	-5.90121	-5.90755	-7.23766	-3.67913	-6.0229	1.05147	-3.33253	-7.1104	-2.98818	1.79509	-6.09668	-5.10319	-8.7159	-3.98319	-3.96718	-8.93486	-8.79601	-13.7445	-9.12638	-3.24959	-1.75625	-1.44765	-1.66681	0.023801	-1.15304	-2.17152	-2.70512	1.07642	-9.54889	-12.9408	-12.6496	-11.0237	-9.30371	-3.94425	-3.67648	-17.298	-7.83049	-4.76631	-2.36321	-7.6734
81.84	-10.1065	-5.38623	-5.27564	-8.57008	-4.67892	-6.00797	0.12569	-2.69477	-5.67769	-3.5208	3.14077	-5.4086	-5.13403	-8.79006	-7.10808	-4.91678	-8.20165	-3.38768	-6.95475	-9.6825	-3.20859	-0.43721	-1.37259	1.61428	-1.15057	-1.7252	-1.40658	-3.70284	-1.57626	-12.2973	-11.5412	-12.509	-15.3978	-7.94091	-6.40114	-3.79416	-17.5469	-9.22292	-5.53027	-3.4096	-7.0746
82.77	-8.95964	-4.79857	-5.76161	-5.49779	-4.62227	-5.83934	-6.13748	-0.51641	-5.69052	-3.26659	0.870207	-5.92099	-4.67801	-9.80479	-5.74798	-3.16258	-15.3503	-5.74405	-15.9788	-13.6716	-5.24988	-0.48949	-0.06093	-1.77585	0.940174	-1.37309	-2.74512	-2.91431	2.19029	-8.41347	-12.1457	-10.7523	-13.9142	-7.57931	-5.36525	-3.72347	-16.9176	-8.6075	-4.83019	-3.09798	-8.18489
83.7	-11.2783	-7.16064	-6.25799	-7.54375	-4.45968	-7.29317	-3.54913	-2.95153	-5.52966	-1.85795	0.752764	-6.54083	-5.72145	-8.74841	-6.04628	-5.01714	-11.1594	-7.488	-10.3559	-9.60305	-3.52269	-0.31293	0.796296	-3.80794	-2.71225	-0.55019	-1.91911	-2.47985	-2.02568	-12.8111	-13.236	-11.8081	-9.57294	-7.308	-7.17589	-3.20985	-17.0711	-8.34012	-4.8533	-3.91038	-6.81894
84.63	-8.9023	-5.27037	-4.8963	-6.14531	-3.02151	-5.93235	-4.38993	-1.94937	-6.09653	-3.18307	0.865358	-3.01215	-3.66541	-6.81864	-5.11587	-4.54861	-9.72635	-1.13513	-11.8205	-13.3855	-6.16463	-1.29505	0.621738	0.196731	1.792	-2.33687	-0.25927	-9.46393	-0.92161	-10.8036	-13.1765	-11.7538	-13.2488	-10.7731	-4.19636	-5.51909	-15.7018	-5.87897	-4.57619	-3.40733	-6.82967
85.56	-9.59035	-5.36305	-5.05462	-7.23547	-3.53001	-6.32886	-1.82987	-1.22044	-6.71201	-3.14966	-2.73611	-4.97416	-4.21419	-9.96922	-7.06257	-3.6618	-10.2513	-7.9137	-13.0742	-10.4455	-2.36898	-0.49302	-0.97373	2.90286	-4.50619	-2.66269	-0.84825	0.899562	0.54397	-8.76009	-13.408	-10.9739	-13.3906	-5.71582	-5.87869	-4.75091	-17.7755	-8.3589	-5.10032	-2.19841	-9.51437
86.49	-8.741	-4.65646	-6.06269	-6.64744	-3.52848	-6.17762	-4.87165	-5.46952	-6.58172	-2.48705	1.07576	-6.946	-3.26352	-8.31055	-6.47097	-2.65084	-10.4513	-5.39112	-9.88416	-11.701	-6.45816	-0.88483	0.118925	-0.00142	1.80487	0.39611	0.49799	1.25363	2.03882	-9.88344	-13.7278	-12.8375	-9.10382	-8.93565	-5.43401	-6.43335	-16.9023	-3.32447	-5.77556	-3.07909	-7.97214
87.42	-7.67659	-5.38519	-5.28707	-6.10782	-3.7224	-5.51671	1.73156	-6.31426	-6.90605	-3.09398	1.62383	-5.27437	-4.53112	-8.30589	-5.78336	-2.41379	-12.0426	-1.03131	-5.41562	-12.718	-4.14389	-0.46902	0.055325	2.23878	-0.7506	0.387296	0.612666	-1.07981	-1.8889	-10.4451	-14.4779	-13.626	-6.75857	-10.8894	-6.04363	-1.78198	-15.1628	-7.44516	-7.62181	-3.57759	-9.08392
88.35	-7.54043	-5.30512	-4.89501	-6.4492	-3.55762	-5.28087	-9.12269	1.66195	-8.07056	-4.17957	1.37428	-4.79361	-3.10883	-8.74143	-8.47331	-5.39641	-10.6846	-4.13511	-9.42496	-9.55539	-1.47455	0.079431	-0.18454	-0.52685	-3.46091	-0.7438	2.08127	1.15699	-0.82388	-13.4804	-14.3836	-12.4212	-10.4891	-10.5762	-6.91457	-1.68759	-18.2853	-9.06741	-6.90559	-3.07112	-6.64118
89.28	-7.03867	-4.8439	-4.38986	-5.89202	-3.7097	-5.06033	-4.72046	-3.30776	-6.82948	-4.00148	0.111855	-5.21087	-5.64814	-6.77923	-5.27765	-4.08427	-11.3427	-6.91718	-7.31482	-8.57012	-3.27687	-0.41935	0.26305	0.484285	-2.31208	-0.5897	-0.15986	0.577647	-0.6871	-8.25816	-13.6684	-13.3699	-9.97645	-7.30477	-5.15898	-5.06676	-17.5827	-7.83683	-5.60855	-3.97411	-8.62145
90.21	-5.37219	-4.38895	-4.85382	-4.79528	-4.43217	-5.37902	-1.01736	-2.61191	-7.62877	-1.56293	1.71194	-5.01326	-5.12635	-7.39085	-6.17768	-2.95201	-5.67719	-5.2977	-13.3846	-15.372	-5.07234	-0.73916	1.2403	4.17179	-2.72512	1.79558	-4.13728	-2.68904	0.695449	-7.14686	-13.5782	-13.1788	-11.2418	-8.60952	-4.78775	-0.49058	-19.2028	-6.69935	-4.97779	-3.45331	-7.39628
91.14	-7.46159	-4.35316	-3.97389	-6.16073	-3.05208	-4.4636	-2.08494	-1.83343	-5.83605	-1.62226	2.07397	-6.08945	-1.68282	-8.19931	-6.63788	-2.67597	-8.58494	-5.57798	-7.25272	-8.55423	-2.74437	-0.96855	0.488384	-1.58752	2.17929	1.98934	1.72175	-4.66841	-0.96557	-10.0148	-12.8118	-11.0364	-9.98738	-9.10033	-4.66395	-2.72443	-18.7202	-5.58673	-5.5427	-3.65931	-8.51268
92.07	-5.08907	-5.55049	-4.43698	-6.3655	-4.57747	-5.48064	-1.99983	-3.72183	-7.07463	-2.11408	-0.24047	-3.39529	-5.66349	-6.42018	-8.54919	-5.10776	-8.85159	-5.98289	-6.53273	-7.26694	-0.29355	0.168731	0.90674	-1.82539	-3.11242	-1.5667	2.1118	-2.47985	0.807746	-11.6759	-14.6931	-13.9145	-5.90782	-8.22512	-6.41504	-3.27114	-18.4644	-5.13317	-5.84838	-3.93952	-10.0871
93	-7.63004	-3.73291	-4.64286	-7.44024	-1.94645	-4.98764	-2.02824	-3.3822	-7.12063	-3.61728	0.552177	-3.8565	-4.05963	-7.68738	-5.06524	-3.56555	-10.3763	-7.14548	-12.5777	-9.17405	-5.76183	-0.42735	-0.47604	-2.66798	-3.47378	-0.10569	0.436697	-4.53961	1.28165	-7.21849	-11.451	-11.3709	-7.96928	-9.07131	-8.31736	-4.61893	-18.6588	-6.22701	-6.52012	-3.47561	-8.65215
93.93	-7.21789	-4.67227	-4.70599	-2.60173	-3.8185	-4.41388	-1.17806	-3.35743	38.5377	-5.20036	5.87117	-3.55392	-3.18227	-7.11518	1.77602	18.1046	21.4507	-7.37392	-4.22403	56.0967	187.534	144.338	31.6356	201.155	56.1017	39.1163	-1.2919	148.628	4.35939	61.6027	-12.8323	-9.97512	37.5823	-5.38001	-6.56158	-3.45482	-17.4224	-4.3871	-4.06622	-1.97442	-8.5173
94.86	-6.38283	-4.73013	-4.90137	-4.02004	-2.49067	-4.60678	1.65596	-1.84161	176.363	3.73178	91.5527	175.309	180.091	216.705	215.476	118.556	180.002	197.134	243.83	146.859	227.348	215.375	205.494	304.356	279.82	190.036	231.232	183.919	260.876	196.628	185.481	179.712	163.777	176.507	206.906	106.993	166.672	214.597	-7.26098	-3.2102	-7.31194
95.79	0.103951	100.174	-3.78357	28.9159	30.6342	67.6368	-2.1604	4.17981	187.571	144.777	142.947	198.155	204.676	234.265	212.271	163.518	219.286	200.363	267.303	169.442	240.094	225.892	236.782	334.678	296.753	207.183	315.216	185.946	316.358	218.318	258.006	203.975	236.969	206.182	269.83	234.684	198.501	236.301	45.5843	135.498	48.8986
96.72	261.599	282.336	233.703	190.644	200.219	251.487	223.484	225.005	191.678	170.087	172.816	213.634	222.72	271.567	230.322	183.002	236.791	203.965	277.605	173.638	239.807	232.464	247.833	329.276	305.477	222.731	330.568	183.484	328.2	239.518	274.637	220.335	269.17	214.127	281.335	261.08	211.031	251.983	148.45	234.14	147.912
97.65	257.445	290.825	259.253	203.198	216.956	257.253	249.613	217.981	191.9	160.863	200.208	222.936	238.033	303.073	240.789	187.55	241.24	202.605	274.651	191.422	238.36	234.446	251.825	338.495	306.303	227.982	331.631	173.282	327.789	252.197	285.189	223.821	285.357	216.284	303.416	271.901	215.747	247.402	197.363	245.891	187.726
98.58	256.259	295.459	266.255	204.345	213.781	261.401	257.444	211.463	194.666	147.032	230.15	226.853	240.12	311.181	251.003	191.844	245.539	224.954	282.434	198.939	250.969	238.834	254.493	327.68	315.48	227.242	336.863	171.866	331.634	279.491	283.266	229.964	297.519	211.921	302.013	289.14	214.647	250.802	216.788	250.802	199.968
99.51	261.32	303.811	269.977	205.004	213.792	266.064	264.586	207.934	208.542	132.59	267.486	232.285	255.885	310.839	259.108	205.463	258.52	238.366	274.415	205.089	255.837	241.94	260.451	340.467	320.668	221.204	338.217	194.492	329.074	308.148	280.213	231.602	305.602	219.852	314.527	309.716	217.08	259.964	221.44	249.515	206.19
100.44	261.545	301.79	268.386	209.426	213.255	265.584	254.677	216.267	217.052	129.554	286.159	237.054	263.351	313.556	278.626	236.954	260.453	245.778	279.355	225.019	260.541	244.203	265.271	331.883	318.19	220.848	334.124	223.04	330.012	322.488	282.422	235.934	301.174	214.995	323.007	317.695	219.321	265.458	226.886	249.51	206.956
101.37	260.531	302.493	269.863	215.185	218.66	267.894	251.021	238.68	230.87	127.425	303.794	252.096	273.172	311.587	285.21	259.979	258.453	255.058	278.561	223.016	275.887	246.676	268.562	336.453	326.837	222.599	335.631	247.001	329.006	321.329	282.932	239.251	312.878	221.525	326.83	330.344	216.376	278.194	223.238	246.816	208.039
102.3	261.882	303.201	272.174	223.296	224.163	271.15	264	256.123	239.948	134.177	305.796	269.517	279.812	319.366	291.08	276.084	273.692	262.719	270.244	228.579	276.598	249.565	273.233	336.572	324.204	226.52	344.466	254.066	323.661	325.726	286.916	241.732	308.613	227.681	327.161	333.284	221.127	281.568	221.234	242.627	204.225
103.23	268.537	299.798	284.792	228.212	232.258	273.76	262.394	284.284	249.944	139.198	314.427	285.323	282.788	320.853	293.472	288.539	265.044	256.221	273.993	237.51	284.121	253.734	278.129	330.466	326.102	223.691	341.146	257.413	326.675	332.741	289.255	245.437	311.536	234.252	334.522	336.451	223.562	281.743	225.2	240.486	201.015
104.16	265.853	302.831	275.712	228.256	238.474	276.631	265.597	282.172	261.933	148.275	318.264	287.627	283.553	313.276	296.642	295.864	263.744	264.93	275.607	230.518	298.116	254.806	280.97	335.878	323.043	217.318	341.567	258.861	323.603	323.277	283.295	242.398	309.333	240.763	329.196	334.269	220.075	284.857	226.057	245.851	201.549
105.09	266.229	300.643	276.718	235.521	243.541	277.611	258.786	287.614	274.398	161.607	323.093	294.067	290.591	319.315	297.077	303.027	271.367	262.885	261.717	232.981	293.043	257.482	284.317	335.908	330.942	222.599	339.417	258.089	323.686	326.145	286.259	246.068	323.099	253.665	335.265	335.362	219.776	293.913	223.386	247.857	201.009
106.02	270.326	300.852	278.651	245.643	255.889	281.519	266.598	299.284	286.36	171.009	323.597	292.812	290.815	313.741	296.602	307.582	272.85	269.155	263.38	241.023	314.166	260.206	290.608	342.727	329.728	222.502	341.666	265.91	325.112	326.79	284.107	251.756	314.307	265.02	341.815	337.101	221.364	288.362	224.557	249.323	193.261
106.95	265.362	300.141	279.89	241.987	257.663	282.149	266.305	303.094	295.106	185	321.601	295.824	294.869	313.38	295.51	311.279	271.084	262.854	264.857	232.075	306.841	263.26	291.669	342.995	326.347	215.949	347.189	259.843	334.599	332.06	285.478	251.703	315.016	267.138	331.112	342.465	221.335	291.495	223.983	250.024	192.702
107.88	266.871	297.711	281.969	246.139	264.539	283.652	267.6	289.088	301.041	193.738	327.634	295.699	289.791	316.065	298.195	316.936	271.409	264.785	262.697	232.854	310.677	265.379	292.914	348.06	340.311	220.746	350.394	271.703	327.863	336.398	284.014	254.099	311.776	274.828	333.725	336.418	220.046	284.9	225.774	252.336	190.769
108.81	268.964	297.312	285.185	249.367	270.498	286.065	272.644	297.595	298.036	208.837	324.39	298.501	299.816	316.836	295.394	316.123	267.085	258.982	263.045	235.873	319.75	267.662	294.552	337.107	328.786	221.64	345.988	258.733	326.075	322.333	287.289	255.999	312.725	278.997	330.897	336.098	220.227	290.997	228.048	257.283	195.315
109.74	268.329	319.309	287.5	253.929	274.923	286.17	275.639	291.946	298.677	223.849	327.116	296.951	297.424	314.318	293.361	318.366	269.834	253.563	265.726	230.391	317.17	271.361	297.493	339.05	329.935	217.842	352.986	271.188	327.76	332.693	285.996	261.064	315.714	283.586	335.049	341.574	221.736	290.121	231.636	259.768	199.885
110.67	267.326	298.544	287.23	254.671	281.394	286.955	267.921	296.12	299.284	243.428	330.14	293.991	298.552	315.14	294.473	317.972	271.792	267.068	264.249	226.942	325.969	274.382	298.614	340.775	327.457	218.141	344.512	259.569	333.056	333.052	286.291	262.805	317.841	289.877	335.338	337.182	224.758	289.096	232.697	260.923	205.182
111.6	269.81	298.914	288.613	256.959	286.2	288.409	269.291	296.907	305.232	262.576	328.75	292.732	300.083	310.484	294.372	324.435	270.717	259.979	270.12	233.76	315.982	274.595	298.676	350.251	326.179	219.998	339.876	277.303	333.026	334.402	287.603	262.121	328.607	288.575	336.915	339.199	223.786	294.012	232.901	266.522	210.714
112.53	265.344	297.748	288.119	256.774	287.372	285.34	269.215	292.733	305.26	283.558	331.035	296.451	291.913	311.716	299.337	327.527	274.333	264.266	266.731	239.878	321.279	275.551	300.84	346.137	324.772	218.278	350.256	273.023	333.696	334.677	283.912	265.484	316.543	292.845	338.134	340.047	226.363	293.739	234.803	270.548	220.104
113.46	266.484	299.82	289.092	260.533	291.267	286.37	266.183	294.248	303.473	294.528	328.618	294.848	291.472	311.946	292.951	330.089	275.525	248.799	271.597	241.038	319.975	278.997	299.286	335.927	331.845	218.638	349.522	259.65	331.58	331.678	283.193	268.41	319.237	293.655	335.191	336.201	222.048	293.739	230.577	268.541	228.478
114.39	260.029	295.795	289.342	273.005	311.694	304.128	317.828	319.279	306.047	308.285	333.805	295.663	298.015	311.242	297.305	332.844	272.75	256.615	276.103	235.73	313.599	279.884	299.004	349.934	319.958	218.524	344.948	273.747	329.279	347.428	286.812	266.916	321.125	292.871	334.458	340.74	225.407	288.884	235.337	272.154	234.956
115.32	267.821	296.149	290.494	261.797	293.942	287.036	276.602	288.964	306.861	312.214	323.465	294.984	297.957	316.92	294.468	332.08	271.801	256.626	270.43	234.888	318.398	280.79	300.863	342.242	327.315	222.353	341.077	268.211	334.409	327.83	288.863	271.231	313.62	290.297	340.564	332.365	224.352	291.072	236.144	272.243	239.349
116.25	266.505	298.129	291.503	259.575	296.5	286.428	271.048	288.459	308.307	323.267	326.196	295.162	298.958	316.229	297.821	331.928	272.717	261.982	274.018	238.21	320.61	280.732	301.56	343.283	330.167	219.127	348.405	277.802	327.584	329.921	285.625	269.578	323.906	293.607	340.234	336.442	225.544	288.281	235.51	271.01	242.846
117.18	263.635	296.952	292.263	266.678	295.27	285.428	275.629	290.472	301.728	324.028	331.769	293.606	294.691	312.979	294.175	328.676	272.709	253.429	261.965	241.181	322.139	281.981	302.331	343.62	336.065	217.745	344.963	266.151	338.732	328.738	284.16	267.6	321.506	291.637	342.952	339.194	225.06	289.45	239.231	273.844	245.124
118.11	264.964	296.998	291.222	266.546	297.274	284.812	272.049	286.214	326.38	330.93	328.031	293.02	295.839	314.272	301.34	330.425	274.084	259.968	267.526	229.803	317.675	282.654	300.79	335.432	330.464	217.322	355.748	278.542	331.385	323.229	284.566	270.337	316.041	293.271	333.894	339.25	222.399	294.602	238.511	273.926	244.969
119.04	263.592	299.616	290.859	268.147	302.131	287.055	271.558	295.714	306.713	344.875	354.714	319.558	334.711	335.253	317.46	349.87	290.105	296.082	295.504	258.647	326.393	287.45	301.927	345.354	323.714	220.817	342.814	271.703	334.995	321.604	287.365	272.27	316.543	287.629	338.497	336.088	223.961	293.776	234.206	271.966	248.997
119.97	264.488	296.478	292.403	269.84	302.539	286.061	273.107	292.865	309.571	327.567	330.693	293.874	298.479	313.327	295.323	330.687	271.159	256.927	273.211	232.949	331.369	306.305	325.279	337.345	332.335	222.855	344.274	277.609	332	332.454	287.138	271.513	318.79	291.107	336.883	338.954	223.827	287.896	234.95	274.274	251.881

## Sheet: Neuron calcium imaging stat (b)
jRCaMP1b DFF
Vehicle	1nM OXA-OXB	500nM OXA-OXB	Ionomycin
0.631091	-5.64635	-8.15949	236.812
0.129403	-4.30615	-5.69943	271.187
0.194264	-3.67881	-5.56512	250.613
0.349197	-4.07084	-6.63438	217.137
0.220397	-3.44458	-4.18079	234.776
0.120834	-4.17556	-6.0091	252.242
0.488924	-2.32516	-3.52948	238.936
0.596476	-2.38584	-2.88794	246.534
0.128771	-3.52314	-6.30288	259.361
0.453396	-1.03972	-2.36769	204.545
0.61671	1.56071	1.49386	283.935
0.213448	-1.80016	-4.27216	263.275
0.142874	-2.4033	-3.81723	268.448
-0.74845	-4.12262	-7.39574	295.942
0.615395	-2.04088	-5.33561	272.791
0.084536	-1.42938	-3.35227	273.631
-0.09876	-4.71573	-8.53463	253.984
0.106775	-3.08043	-5.12064	241.334
-0.15719	-5.59812	-9.50016	260.919
-1.47474	-4.88884	-9.92794	217.392
-2.1033	-7.35072	-5.60254	290.698
-1.9336	-6.26398	-3.20659	257.619
-1.98164	-6.08027	-2.39487	273.635
-1.71727	-5.82449	-2.93522	333.224
-1.01568	-4.63574	-2.24506	313.631
-2.08329	-5.4941	-2.24117	213.157
-0.64243	-3.83054	-2.19629	326.324
-1.70593	-6.0663	-3.88375	243.13
-1.01399	-4.93764	-2.3452	315.727
-0.46339	-4.73843	-8.07654	303.548
-1.40326	-8.16248	-11.9667	270.257
-1.35498	-7.65026	-11.214	239.763
-1.49005	-4.90131	-8.62386	294.686
-0.63323	-5.72197	-7.9149	248.528
-0.17457	-4.65826	-5.57071	311.486
-0.43745	-3.09033	-3.41456	305.751
-1.14527	-8.7008	-14.5584	210.3
-0.1827	-4.89874	-6.59831	268.718
-0.68036	-5.35819	-5.66228	202.868
-0.28842	-4.47434	-3.39501	235.465
-1.04983	-6.27242	-7.07359	191.11

## Sheet: Long-term imaging barplot (d)
HBSS	10 min	30 min	60 min	90 min	Almorexant
0.2754	95.6387	95.7096	102.905	97.9476	-2.543
0.547	97.8413	97.5672	91.5648	87.0919	6.1078
0.2704	78.3791	97.2314	102.296	97.4675	4.3131
-0.426	72.7883	95.2418	80.6789	64.289	-4.937
0.088	103.612	102.13	101.907	93.2379	2.3885
-0.036	101.133	106.161	99.1239	81.4565	2.3
0.1583	103.169	102.437	101.06	105.526	3.0925
-0.051	89.1449	111.176	70.8918	100.908	-5.928
0.5165	92.5063	96.3655	105.678	88.4215	4.7584
0.5944	82.5944	87.9999	97.6558	88.2727	1.9109
0.0462	101.022	97.8178	103.353	98.2543	0.8575
0.1625	87.1967	95.3943	96.3901	96.9326	4.6165
0.4281	90.7295	95.5965	95.5042	89.9175	2.6033
-0.111	83.8843	98.9043	97.4293	88.9531	2.3636
-0.07	88.6434	81.5754	94.9314	100.544	5.3975
0.0623	83.6119	95.9208	97.7883	83.6666	2.5322
0.0816	98.9505	98.4501	83.6801	74.3631	1.1171
-0.023	82.866	97.2811	102.402	91.9962	4.689
0.231	90.4209	93.3185	95.8316	84.6106	2.1205
-0.338	86.7504	97.3049	102.938	91.6714	9.692
0.0654	84.8987	94.5819	97.1754	82.035	3.7518
-0.305	92.1301	97.9071	97.9007	86.9155	5.9897
-0.303	82.5149	93.2653	94.7742	80.9905	9.6628
0.2126	86.1581	99.9204	105.963	85.3633	3.0262
