# Supplementary material for: A genetically encoded sensor for in vivo imaging of orexin neuropeptides
Source: Nat Methods. 2022 Feb 10;19(2):231–41. doi: 10.1038/s41592-021-01390-2 (PMC8831244; doi:10.1038/s41592-021-01390-2)
Supplement: Source Data Extended Data Fig. 7 — Source data from the characterization of sensor coupling to intracellular signaling partners. [file 41592_2021_1390_MOESM17_ESM.xlsx]

## Sheet: OX2R MiniG (a)
Time (sec)	Mini-Gq				Mini-Gs				Mini-Gi				Mini-G12
0	1.966	3.2643	0.3224		-0.3131	0.5269			-1.6701	-1.7505	-0.8053				1.8942
5	2.5643	-3.6637	-0.4695		-0.4928	0.8061			-0.7886	-0.6282	-0.0667		-0.3188	-1.2474	1.7401
10	3.8956	8.1144	-1.2811		-2.6819	-2.3577	-1.1366		-0.8866	-1.7397	-0.7973		-0.1012	-0.5528	0.5446
15	-1.8271	-0.4884	2.9506		0.7194	1.8254	-0.0823		0.3594	-0.8084	-0.5344		-0.2194	-0.2492	-0.3823
20	0.8783	-2.2412	-1.3491		-0.346	-0.3242	0.3105		-1.0254	-3.7294	1.0777		0.3927	-0.5433	-0.6089
25	-0.874	0.427	5.5566		1.1737	-0.9764	-0.3738		2.8327	0.5642	0.1084		-0.4958	0.4685	0.0902
30	-1.2587	4.4475	1.6032		0.4638	0.007	0.5052		1.2582	4.1915	0.0975		-0.3886	-0.0565	0.643
35	-6.539	-4.9822	0.3068		2.0798	0.1795	0.635		1.5173	0.694	1.5388		0.7679	0.8662	-1.1953
40	1.1945	-4.1708	-0.3911		-0.6029	0.3135	0.142		-1.5969	3.2065	-0.6188		0.3632	1.3146	-2.7256
45
50						-2.9835
55	0.1368	6.6112				-3.3574								0.052	-14.0506
60	12.9883	17.0474	0.1813		7.869	-2.4567			13.1351		4.6434		1.1179	1.2037	-12.426
65	20.7475	34.0319	0.3133		-1.3761	-0.7075	1.0141		-1.5585	1.7266	3.0789		0.1838	1.5904	-12.067
70	34.9688	39.3371	1.9025		1.6229	-1.4955	0.73		1.7963	3.7871	0.3044		1.0627	1.6279	-11.2268
75	33.4323	51.4558	4.6822		-1.7152	-0.6059	1.1234		-2.0891	2.4948	2.8775		1.0037	0.1496	-9.8093
80	46.1193	57.6192			3.316	-0.3345	1.1593		2.8749	-0.7648	3.2389		0.22	-0.4503	-10.219
85	61.6036	62.061	-1.5726		1.3635	1.2969	0.4095		2.1409	-1.2924	2.2146		1.2021	-0.8911	-10.9857
90	59.1162	60.6619	1.7391		1.9153	1.6051	-0.3032		3.0831	2.1148	2.4776		-0.4362	-0.6039	-10.4185
95	67.6404	64.8124	0.525		4.0095	3.3415	0.0925		3.8468	5.7415	0.8912		0.5174	1.1316	-10.5629
100	70.1021	61.4473	-0.5937		4.1715	4.7672	-0.3851		4.8114	6.8944	1.6048		-0.6225	0.2523	-10.6703
105	73.6003	73.1083	-3.2924		4.2436	8.5456	-0.1301		3.0323	4.4179	2.486		-0.4811	2.7994	-11.9837
110	80.2932	65.5302	-0.6525		4.1904	8.2716	-0.1073		3.5976	3.8299	3.9719		-2.6606	2.2843	-11.3215
115	77.746	68.1152	-3.3826		4.7599	8.8948	0.5792		4.6155	5.6619	3.4573		-2.2476	2.4293	-12.2406
120	82.7784	74.0966	-6.6864		4.6612	9.2593	0.9196		4.365	7.269	4.4642		-2.7563	3.417	-11.4971
125	88.4627	75.1446	-6.7479		8.937	6.8254	1.2634		7.24	3.32	3.1346		-0.9287	4.8772	-11.933
130	89.9949	72.9133	-11.782		6.0987	6.577	0.2069		5.3754	-1.5017	3.0999		-0.6896	6.5816	-11.9044
135	92.0549	67.1738	-6.2329		4.794	8.4756	0.6509		4.3737	0.7341	2.637		0.7652	7.1383	-12.4693
140	92.619	70.2971	-6.8576		4.3765	11.0187	0.8052		2.8649	-0.4875	4.1458		2.9859	9.1223	-10.7741
145	97.16	74.445	-4.913		3.3692	10.2982	1.33		1.3871	-1.8165	3.658		5.2088	9.7985	-12.1184
150	93.1041	79.4356	-2.9226		5.7823	9.8261	0.8632		2.6356	2.9142	4.5678		7.2363	11.3465	-11.4477
155	99.0063	71.522	2.9127		3.9336	9.4275	1.0374		2.6505	-1.1734	3.0511		8.9895	12.3607	-12.8635
160	94.2196	77.4591	5.2115		1.3484	12.3018	0.8906		-0.4985	-0.9409	4.5483		7.871	12.8065	-11.074
165	104.868	73.423	5.4572		1.871	9.3634	1.0306		0.8218	-0.6975	4.3396		8.7546	14.4596	-12.6144
170	107.428	85.8356	6.2597		0.3234	10.0874	2.1868		-0.5816	-2.276	4.5542		8.9043	14.4214	-11.5438
175	116.779	71.2385	9.7582		1.6217	9.6699	1.4223		0.8863	-1.6989	3.2831		9.5406	14.8293	-10.1468
180	113.674	74.4528	10.5946		3.1579	13.8521	0.5496		1.3152	-0.8097	3.9852		10.7165	17.1532	-9.5316
185	114.382	68.7497	17.3761		0.8169	11.4123	1.6892		-0.6746	-3.7213	3.2364		9.836	16.3363	-11.2681
190	114.273	75.1134	14.0422		-0.1246	9.5145	1.7564		-0.7713	-2.9776	3.1286		10.2963	16.7346	-8.8821
195	118.318	77.5345	19.1731		1.5344	11.4473	1.6169		-0.1216	-5.8606	4.1396		11.2626	16.8207	-9.6887
200	111.371	79.4356	22.473		1.3737	10.8497	1.2441		0.3284	1.5356	3.1963		12.8576	16.5788	-9.816
205	123.342	74.7493	24.0478		-0.899	9.3771	1.3642		0.078	-7.6586	5.5804		12.1744	17.8343	-9.6609
210	116.427	87.4428	26.9962		0.4929	9.8347	0.8422		1.6673	-4.9034	6.0483		11.9985	18.3338	-10.7039
215	121.942	78.9675	26.3558		-1.495	11.4592	0.3993		0.2267	-1.8457	2.2964		12.3279	17.087	-10.1777
220	123.378	75.7037	25.6331		0.8333	10.7182	1.1194		-1.3961	0.764	4.1008		11.8432	18.2594	-9.3962
225	115.448	71.0955	28.9957		0.6967	11.0196	0.6065		-0.7192	-3.3352	4.4923		12.2303	17.3472	-10.2731
230	112.578	71.5116	28.8794		-0.6168	11.7179	0.0583		-2.7859	0.6063	4.638		12.8956	18.8266	-11.3023
235	113.069	73.5998	28.6938		-0.7674	11.8169	1.0488		-0.2927	0.2147	2.6057		11.4823	16.6405	-10.756
240	112.202	70.4817	33.7384		-0.8281	9.0749	0.9185		-1.7854	-2.2883	4.8182		13.0835	16.0767	-11.6365
245	115.518	77.2381	35.6478		-0.1752	12.4034	0.245		-0.8568	3.7252	2.6952		13.0569	17.0482	-10.4631
250	114.986	77.7998	43.4761		-0.9939	11.4934	1.3215		-0.9399	-5.0836	6.7234		13.844	15.3793	-11.2298
255	113.683	78.2211	35.5289		-1.8911	15.8199	0.5712		-0.3969	-0.9253	4.771		13.2902	15.9118	-11.3634
260	117.598	80.4368	40.0141		-1.5595	17.2549	0.9953		-1.1457	1.1399	6.0329		13.9606	15.3031	-11.8386
265	127.197	83.0816	42.2359		-2.663	15.6867	1.2623		-2.5082	-3.0544	5.8161		13.5993	15.2155	-13.2
270	113.268	76.9988	47.0008		-2.6022	12.604	0.7403		-2.3011	1.7667	6.1185		14.1191	15.5256	-12.301
275	109.783	84.4521	42.4985		-1.5848	15.5262	0.8052		-1.1655	3.4315	5.3755		13.6992	14.9182	-12.0431
280	115.929	77.766	47.998		-0.8193	15.8242	0.0065		-1.9304	1.5947	6.9034		14.3745	13.8015	-14.1846
285	113.125	80.1117	42.7547		-3.8993	12.5315	0.2974		-4.7038	3.8435	6.7571		14.9799	12.9407	-13.196
290	116.61	74.6245	52.1356		-3.1679	14.0809	0.8946		-2.8925	6.0093	5.6189		14.6398	13.1632	-14.6937
295	114.362	85.7602	42.6462		-3.5196	15.4263	0.4596		-3.0636	1.7647	6.8951		13.3713	12.3543	-13.1124
300	115.023	72.9107	50.14		-2.2302	15.7302	0.8012		-3.0103	-3.0313	5.8929		14.0583	12.5648	-14.1635
305	112.106	77.3291	50.7189		-4.3346	15.4255	0.5052		-3.9475	3.3568	5.5705		15.6608	11.3709	-12.7974
310	112.54	83.261	59.2124		-3.0135	14.0946	0.4739		-2.9743	1.9951	7.6949		15.1298	11.7008	-15.1897
315	107.293	86.2361	55.2199		-3.3982	14.5163	0.7391		-2.8032	6.0909	8.1025		14.6726	10.9873	-14.3844
320	106.939	87.8069	59.0752		-4.3371	14.3891	1.1188		-3.309	1.1005	10.3897		15.3363	10.4623	-14.2891
325	108.755	76.8246	58.4779		-4.0422	14.8569	1.2873		-3.1937	5.872	8.9196		14.5694	9.8704	-17.0364
330	116.649	82.7435	57.652		-4.2333	13.0488	1.0391		-2.6805	7.0637	8.355		15.2362	9.1928	-16.6522
335	113.909	87.5962	56.0615		-6.4516	13.6643	1.0972		-4.1632	10.133	10.5434		13.4717	9.6803	-16.0095
340	113.798	77.9558	60.8604		-2.8667	11.8323	1.3779		-3.19	13.0017	9.0291		14.2042	9.4757	-18.2047
345	111.223	81.126	61.1283		-5.2672	14.2952	1.3266		-3.9488	9.9508	9.3072		13.6364	8.9037	-16.2563
350	116.322	82.9386	69.5787		-4.6636	14.302	1.2879		-4.0653	11.3348	8.3475		14.7689	8.444	-18.0374
355	116.489	84.4495	64.176		-4.184	13.3587	2.119		-4.0752	6.5103	8.8303		12.9195	7.8737	-16.3295
360	117.82	83.8696	66.8904		-5.6733	12.9967	1.2082		-6.4965	8.3743	9.2645		13.0055	8.6264	-17.7567
365	103.316	80.2756	68.7802		-4.4598	15.4255	1.1513		-3.8434	11.2424	9.1275		14.0636	8.0926	-17.8094
370	120.78	81.4614	62.1908		-2.4909	13.6233	1.1314		-4.9592	11.9011	8.4239		13.0506	7.9365	-17.8665
375	115.706	81.0193	70.3655		-6.7072	16.9152	0.7363		-6.9886	12.033	8.7651		-1.6311	8.8426	-18.1728
380	118.653	81.6799	72.0657		-4.8129	15.5552	1.0266		-6.3464	8.1881	8.7956		12.8978	8.1117	-18.2843
385	109.591	74.5491	66.9492		-5.8733	14.9141	0.7118		-4.3318	7.2261	9.5971		13.2408	8.4676	-18.6352
390	122.35	85.6094	65.2633		-5.2254	14.8962	1.5401		-4.8141	11.9276	9.4837		11.0065	6.8766	-18.3414
395	113.337	81.178	64.3002		-7.0109	16.9229	1.3631		-7.1734	13.5482	9.0805		10.4318	6.6511	-19.3438
400	107.033	82.148	58.8779		-6.7451	14.6828	1.5845		-6.0824	14.451	10.5758		11.1554	7.431	-18.4502
405	97.6024	88.6183	67.4132		-6.0454	15.1677	1.6198		-5.796	14.9323	10.8698		10.1066	7.5449	-17.791
410	105.368	93.7726	71.9599		-6.9856	15.1967	1.5725		-6.8882	12.8283	11.4057		11.3167	7.2001	-18.474
415	93.3862	84.5795	65.5718		-6.9856	16.9399	1.3648		-5.0782	10.2893	12.4959		10.9882	8.1733	-17.1593
420	101.019	88.6157	66.9126		-9.0596	16.7009	1.6357		-5.2034	12.8569	12.6195		10.5276	6.1102	-17.7359
425	90.1423	86.9981	68.6926		-7.4955	15.0336	1.6135		-7.5316	13.415	15.3426		10.6959	5.7515	-18.5392
430	95.4847	93.484	60.9937		-8.0358	14.792	1.5691		-7.5254	18.1824	15.6852		10.0619	5.7656	-18.0576
435	98.8183	96.8413	69.8349		-8.3244	12.7987	1.3596		-8.4391	20.0321	14.9996		10.6072	7.3274	-18.7752
440	96.3693	89.7599	67.638		-8.3838	16.8605	0.9458		-8.6288	13.6849	15.3743		10.9417	6.7344	-18.7685
445	106.894	90.9562	69.15		-6.5705	12.7492	0.3503		-5.1823	18.8908	15.2343		10.2456	8.2294	-19.5637
450	97.1771	97.247	62.7815		-6.7679	13.6285	1.1046		-5.9311	17.2953	15.2254		10.767	7.1953	-18.8636
455	100.727	91.7078	71.5207		-6.6338	14.8117	1.1968		-4.4149	17.6923	14.674		8.2741	7.6892	-19.3052
460	103.118	87.5546	69.2755		-8.3927	14.5044	0.8638		-6.0985	16.1981	16.7872		9.7113	6.3583	-20.0765
465	101.556	91.9366	73.9829		-5.9252	13.952	0.1295		-3.8372	18.4795	15.1366		9.5318	7.8084	-20.2908
470	105.03	91.869	63.1357		-8.1877	14.5248	0.2906		-5.8456	18.2585	18.0746		8.3331	6.7247	-20.1988
475	102.513	92.2175	68.8678		-8.5407	15.4682	1.1257		-6.8919	20.7017	16.3591		10.0387	6.6483	-22.3013
480	104.139	94.9065	74.2979		-9.2595	13.8547	1.7416		-7.8651	17.5142	18.2435		9.7162	7.0225	-21.5262
485	106.731	92.2695	65.8436		-8.723	12.9967	1.7274		-7.7684	17.4625	17.2028		8.2907	6.8084	-21.1303
490	102.53	98.4095	72.7675		-9.8517	12.2899	1.3335		-9.7397	16.9153	16.8642		8.0563	7.4402	-21.0101
495	108.892	94.2927	70.9888		-8.8533	12.5178	0.8262		-8.7863	18.5862	19.2258		9.8465	7.9756	-21.5232
500	102.239	93.0055	69.0573		-8.1206	12.2805	1.0067		-9.1074	19.334	18.7464		9.3781	7.4829	-21.3741
505	111.18	97.2626	73.9503		-9.7049	11.9288	2.3006		-8.0003	21.4685	17.6357		9.5102	7.4599	-21.2099
510	106.507	87.2165	71.2228		-10.5692	11.9501	0.689		-11.4827	21.5195	17.8819		6.7454	8.0045	-22.0743
515	112.012	92.5686	74.2182		-9.5328	15.0721	1.6021		-8.2941	24.2686	19.444		8.9164	8.4589	-22.5226
520	108.223	89.8587	72.9048		-9.9997	14.1228	0.8143		-9.6045	24.8526	17.5924		8.732	8.7317	-22.2254
525	114.668	94.2745	76.0844		-6.3491	12.7731	1.3249		-6.1134	21.7819	17.1926		8.878	9.6047	-21.4846
530	109.992	91.3541	73.1701		-7.207	14.0809	1.2663		-7.3482	17.9717	20.7027		8.0739	8.9704	-22.0951
535	108.597	90.5843	79.3765		-11.3322	9.9977	1.7234		-9.5872	25.7934	18.8239		8.6733	8.353	-23.2708
540	105.684	95.7413	75.2545		-9.958	11.0529	2.2454		-7.9941	17.419	20.3469		9.6371	9.3447	-22.5619
545	115.294	103.322	75.8858		-8.8723	13.38	0.7784		-7.4349	26.0755	18.9644		8.0341	10.0784	-21.9403
550	102.472	93.9053	78.5244		-9.3999	10.9872	0.4915		-8.4416	24.6255	20.2072		7.3838	10.951	-22.7043
555	117.262	102.948	82.0739		-7.2779	13.1111	0.7796		-7.2415	24.6704	19.8856		6.8508	9.7485	-23.07
560	105.889	98.3341	87.0793		-7.8486	12.6749	0.6344		-6.1394	25.8104	17.8407		7.574	9.6276	-22.2694
565	107.65	105.129	81.3512		-9.3367	13.2708	1.153		-8.1726	25.6982	20.5384		6.8283	9.7933	-22.8336
570	99.2072	93.0341	90.0604		-9.7492	15.761	0.8621		-8.8024	21.3876	19.3758		6.5952	10.2497	-21.9443
575	105.184	97.4473	89.0096		-10.902	13.7275	1.7302		-9.2636	27.826	20.424		6.9208	10.1951	-21.7882
580	106.047	104.679	86.9003		-9.6505	12.0338	1.6972		-8.4987	26.6397	19.9726		8.2149	10.8203	-22.8514
585	111.537	96.0559	100.007		-11.007	12.6126	1.6044		-9.7285	29.1774	21.6584		7.1762	11.4344	-22.3493
590	106.225	108.177	94.4659		-11.8814	13.9947	1.2327		-11.2856	27.7335	21.2152		7.551	10.3088	-22.1599
595	115.751	96.8179	90.31		-10.3313	13.2144	0.6731		-9.5462	26.8906	19.0013		6.8622	11.5662	-20.6179
600	104.639	100.316	100.629		-9.9428	13.7104	1.35		-9.3826	25.8723	23.1489		7.6104	12.0688	-22.0797

## Sheet: OX2R miniG barplot (b)
Mini-Gs	Mini-Gi	Mini-Gq	Mini-G12
8.3377	-4.5166	190.542	20.0314
22.2068	31.7382	134.716	8.1932
56.0661	30.8462	257.867	11.5437
-36.3888	-10.2848	207.443	-0.5985
-6.3552	12.526	235.522	1.797
-34.3798	60.1212	195.304	12.037
16.9833	95.0439	110.64	8.3132
23.4751	11.8233	155.374	9.5943
-7.7898	-14.4399	141.429	-18.9945
-18.4118	127.272	101.072	4.9948
-13.742	31.7776	528.795	-17.4242
-1.0181	3.8693	211.127
26.8006	48.6881	74.3224
59.7665	30.8929	30.3144
0.9424	12.1339	477.278
	-24.2429	124.99
	62.1138	211.372
		56.8945
		98.6804

## Sheet: OX2R vs OxLight1 miniGq (c)
Time (sec)	MiniGq (OX2R)				MiniGq (for OxLight1)
0							0.0169
5	2.5643	-3.6637	-0.4695		0.1312	1.2856	-0.0614
10	3.8956	8.1144	-1.2811		-0.4341	0.3776	-0.3934
15	-1.8271	-0.4884	2.9506		0.3389	-1.1905	0.6985
20	0.8783	-2.2412	-1.3491		0.347	1.4764	0.5303
25	-0.874	0.427	5.5566		-0.691	-1.9708	0.2275
30	-1.2587	4.4475	1.6032		0.7285	2.4798	-0.3034
35	-6.539	-4.9822	0.3068		-0.4924	-2.2093	0.1568
40	1.1945	-4.1708	-0.3911		0.072	-0.2487	-0.8717
55	0.1368	6.6112				2.863	2.2071
60	12.9883	17.0474	0.1813		0.187	0.8301	-1.3626
65	20.7475	34.0319	0.3133		-2.3641	-2.6679	0.8281
70	34.9688	39.3371	1.9025		-1.4387	-1.4614	1.97
75	33.4323	51.4558	4.6822		-1.7792	-3.5974	1.8895
80	46.1193	57.6192			-2.0604	-3.6313	2.7983
85	61.6036	62.061	-1.5726		-1.4335	0.6023	1.7217
90	59.1162	60.6619	1.7391		-2.1478	-3.8467	2.5293
95	67.6404	64.8124	0.525		-2.9494	-2.8187	2.7893
100	70.1021	61.4473	-0.5937		-2.7112	-4.7301
105	73.6003	73.1083	-3.2924		-2.4648	-1.7984	4.2948
110	80.2932	65.5302	-0.6525		-2.8893	-4.2191	2.788
115	77.746	68.1152	-3.3826		-3.6919	-7.5478	3.7774
120	82.7784	74.0966	-6.6864		-3.8585	-5.0779	4.0761
125	88.4627	75.1446	-6.7479		-3.8146	-6.6568	4.3326
130	89.9949	72.9133	-11.782		-3.4455	-4.7916	5.6315
135	92.0549	67.1738	-6.2329		-4.1617	-7.6263	6.2861
140	92.619	70.2971	-6.8576		-2.3106	-3.2389	7.7889
145	97.16	74.445	-4.913		-2.587	-2.3524	8.2424
150	93.1041	79.4356	-2.9226		-2.43	-2.5109	6.4035
155	99.0063	71.522	2.9127		-3.5152	-4.6177	8.3162
160	94.2196	77.4591	5.2115		-3.1638	-5.2041	8.2694
165	104.868	73.423	5.4572		-2.7398	-3.5851	8.4152
170	107.428	85.8356	6.2597		-2.8334	-5.8012	9.4063
175	116.779	71.2385	9.7582		-3.5372	-4.9717	9.2754
180	113.674	74.4528	10.5946		-3.6227	-6.2998	10.9685
185	114.382	68.7497	17.3761		-3.3195	-5.7227	9.5008
190	114.273	75.1134	14.0422		-3.17	-4.9886	10.5919
195	118.318	77.5345	19.1731		-3.6613	-4.9994	9.7915
200	111.371	79.4356	22.473		-3.1003	-5.0471	11.4364
205	123.342	74.7493	24.0478		-3.6857	-6.8107	11.1457
210	116.427	87.4428	26.9962		-2.7121	-1.9969	11.3693
215	121.942	78.9675	26.3558		-2.8692	-3.6282	10.8132
220	123.378	75.7037	25.6331		-2.8458	-3.1742	11.4364
225	115.448	71.0955	28.9957		-3.0788	-3.4051	11.3149
230	112.578	71.5116	28.8794		-3.2292	-3.9729	10.8618
235	113.07	73.5998	28.6938		-3.4326	-5.6934	11.2222
240	112.202	70.4817	33.7384		-3.3032	-6.0505	11.4985
245	115.518	77.2381	35.6478		-3.5143	-6.6937	10.6099
250	114.986	77.7998	43.4761		-3.5324	-3.8144	10.6729
255	113.683	78.2211	35.5289		-3.012	-4.2268	10.8668
260	117.598	80.4368	40.0141		-3.0464	-2.277	10.0151
265	127.197	83.0816	42.2359		-2.7097	-4.1191	10.0893
270	113.268	76.9988	47.0008		-3.712	-4.5669	10.7246
275	109.783	84.4521	42.4985		-3.1223	-3.4127	10.4047
280	115.929	77.766	47.998		-3.7487	-3.8821	10.1546
285	113.125	80.1117	42.7547		-2.7575	-3.542	9.4963
290	116.61	74.6245	52.1356		-2.8091	-3.9144	10.7966
295	114.362	85.7602	42.6462		-2.7031	-1.3152	9.3456
300	115.023	72.9107	50.14		-2.8573	-1.506	8.3009
305	112.106	77.3291	50.7189		-3.5033	-3.2342	8.4116
310	112.54	83.261	59.2124		-1.9176	-0.9813	8.8628
315	107.293	86.2361	55.2199		-3.3209	-0.8905	7.5203
320	106.939	87.8069	59.0752		-2.398	-1.366	7.6107
325	108.755	76.8246	58.4779		-3.023	-3.1096	9.4608
330	116.649	82.7435	57.652		-3.1848	-4.4269	8.8403
335	113.909	87.5962	56.0615		-2.3497	-1.5045	9.939
340	113.798	77.9558	60.8604		-2.7479	-3.088	7.3803
345	111.223	81.126	61.1283		-1.782	-0.6858	10.9815
350	116.322	82.9386	69.5787		-3.3715	-3.6913	10.5752
355	116.489	84.4495	64.176		-1.9687	0.5146	8.7832
360	117.82	83.8696	66.8904		-2.9346	-1.2906	8.448
365	103.317	80.2756	68.7802		-2.6477	-2.7602	8.9209
370	120.78	81.4614	62.1908		-3.4885	-3.6113	7.1914
375	115.707	81.0193	70.3655		-3.2884	-4.0714	10.4816
380	118.653	81.6799	72.0657		-2.8559	-3.3204	6.3829
385	109.591	74.5491	66.9492		-3.2235	-3.2265	8.7899
390	122.35	85.6094	65.2633		-3.0788	-3.345	7.1999
395	113.337	81.178	64.3002		-2.0389	-0.7181	9.2525
400	107.033	82.148	58.8779		-2.7174	-3.2727	7.837
405	97.6024	88.6183	67.4132		-2.2948	0.5438	9.3573
410	105.368	93.7726	71.9599		-2.8172	-1.3768	8.0246
415	93.3862	84.5795	65.5718		-2.3316	-1.169	8.9609
420	101.019	88.6157	66.9126		-3.2822	-3.1342	6.3293
425	90.1423	86.9981	68.6926		-2.9661	-4.0206	8.1699
430	95.4847	93.484	60.9937		-2.377	-1.8477	6.5894
435	98.8183	96.8413	69.8349		-2.5469	0.3653	6.9075
440	96.3693	89.7599	67.638		-2.8024	-2.6541	9.4797
445	106.894	90.9562	69.15		-2.5565	-0.8874	8.0359
450	97.1771	97.247	62.7815		-2.5259	-1.3583	7.2723
455	100.727	91.7078	71.5207		-3.0583	-3.0465	7.1198
460	103.118	87.5546	69.2755		-3.3715	-2.297	8.1497
465	101.556	91.9366	73.9829		-1.9773	-0.2118	8.9078
470	105.03	91.869	63.1357		-2.5971	-1.1044	7.9418
475	102.513	92.2175	68.8678		-3.0316	-1.8507	6.8931
480	104.139	94.9065	74.2979		-1.8288	1.9027	7.7524
485	106.731	92.2695	65.8436		-2.112	0.4761	7.3488
490	102.53	98.4095	72.7675		-3.2187	-2.9095	8.9038
495	108.892	94.2927	70.9888		-3.0316	-1.5353	8.0768
500	102.24	93.0055	69.0573		-1.3217	2.2135	7.8941
505	111.18	97.2626	73.9503		-2.6844	0.3976	8.2316
510	106.507	87.2165	71.2228		-2.2256	1.5457	7.2026
515	112.012	92.5686	74.2182		-2.6319	0.0006	9.6605
520	108.223	89.8587	72.9048		-2.4433	-1.7122	9.014
525	114.668	94.2745	76.0844		-2.6152	0.7731	7.5027
530	109.992	91.3541	73.1701		-2.5164	1.084	7.1716
535	108.597	90.5843	79.3765		-2.9198	-2.3663	6.3046
540	105.684	95.7413	75.2545		-1.8718	1.4118	8.2689
545	115.294	103.322	75.8858		-3.3753	-3.2389	7.0078
550	102.472	93.9053	78.5244		-2.4744	-2.3124	7.2714
555	117.262	102.948	82.0739		-3.6188	-4.2945	5.7615
560	105.889	98.3341	87.0793		-1.6956	1.3102	7.5009
565	107.65	105.129	81.3512		-3.6795	-3.3235	5.5518
570	99.2072	93.0341	90.0604		-4.0495	-6.2305	6.6933
575	105.184	97.4473	89.0096		-4.0051	-5.6103	5.3521
580	106.047	104.68	86.9003		-2.9017	-1.5922	8.2415
585	111.537	96.0559	100.007		-3.5577	-3.2943	5.2427
590	106.225	108.177	94.4659		-3.5195	-3.2573	8.2347
595	115.751	96.8179	90.31		-3.69	-3.2081	6.9669
600	104.639	100.316	100.629		-2.4906	-1.6122	6.3797

## Sheet: OxLight OX2R MiniG Barplot (d)
OxLight1 Mini-Gq	OX2R Mini-Gq
17.835	190.542
48.1981	134.716
8.0363	257.867
16.565	207.442
-0.7852	235.522
-2.7764	195.304
22.3728	110.64
17.9021	155.374
8.2945	141.429
4.2775	101.073
15.6554	528.795
19.4649	211.127
65.2347	74.3224
43.7163	30.3144
	477.278
	124.99
	211.372
	56.8945
	98.6804

## Sheet: MiniGx OxLight1 (e)
Mini-Gs	Mini-Gi	Mini-G12
2.1495	3.4941	-16.6387
19.7984	-9.7972	-7.6615
23.2938	23.7185	23.9599
29.7852	6.1975	27.6948
4.6938	-22.9131	-3.204
3.6504	-0.6478	21.54
3.828	1.9867	7.8829
5.8777	16.2984	-16.6005
5.8343	39.64	1.9072
6.5544	-1.0745	-5.6877
4.9078	6.3533	-7.3275
-16.8825	-6.0334	5.5742
-19.0512	35.118	-3.4051
-19.4822	14.9964	-14.815
-18.5558	28.8669	-20.5734
-0.7632	38.8731	22.4862
-7.4676	18.7598	19.8073
	4.5207	18.0028
	-9.3423	12.2611
	-4.5506
	-0.499

## Sheet: OX2R vs OxLight1 B-Arrestin (f)
Time (sec)	Ratio B-arrestin II / Oxlight					Ratio B-arrestin II / OX2R
0	4.9886	5.7946	-0.4258	2.8958	-4.3416	-0.9732	0.4532	3.8362	-7.5671	-0.8615
5	0.1431	-9.1969	2.9615	1.2592	-3.4127	-0.6069	0.334	6.139	4.7397	-0.3362
10	1.864	4.0884	-0.9823	-1.1069	-3.3956	1.739	-2.3963	4.8955	-7.7897	1.5009
15	-0.1345	-7.7496	-1.5314	-0.3425	-2.3931	0.124	1.8309	2.3478	-4.4765	-0.5232
20	-1.7654	-8.21	-1.5501	-0.5837	-3.9671	1.4746	-4.8188	-0.5952	7.0699	-0.7038
25	-4.2556	-5.0016	-1.5254	-2.8309	-2.2609	-0.2371	-1.3394	3.2293	-7.2484	-0.5329
30	-1.0105	-12.6744	-0.6022	-2.2812	-4.0313	-0.5866	-2.0221	-1.7972	6.3039	-0.3302
45	-6.1923	-8.3704	6.1913		3.7527	-6.0598	0.9683	9.4142	-0.2001	30.5966
50	-7.2581	-7.7582	-2.2402		5.5304	-0.4111	-1.2032	7.6161	16.0815	51.9595
55	0.5539	-8.8255	6.9317		6.3913	-3.7636	-0.2704	2.0445	52.6974	78.0649
60	-0.953	-4.7197	8.5479		7.3772	-5.6559	-5.4135	5.549	84.062	105.549
65	-2.3361	-2.3737	11.2717	-4.2738	10.1019	0.6734	-5.4018	0.089	125.714	128.155
70	1.2641	-0.5021	0.1899	-3.0337	9.7939	5.3209	-3.2901	-0.8061	151.932	152.337
75	3.3557	-1.6949	8.791	-2.0958	12.4299	11.9668	-1.4986	-0.3059	181.945	167.552
80	-0.6301	1.11	1.2691	-1.5696	14.0938	29.4322	-3.4789	-4.8748	210.188	184.617
85	1.9825	-1.1754	4.5343	-1.3301	10.0578	45.3354	6.2207	-13.6266	221.312	203.422
90	5.5496	-1.4708	8.2456	-0.7588	11.4121	63.3769	14.723	-8.629	223.831	203.062
95	7.5087	2.3568	7.8023	1.2158	11.5411	75.6859	26.3966	-10.4171	247.606	220.785
100	9.4624	14.3132	2.7643	1.6748	11.6951	89.8274	37.4486	-8.1064	250.751	216.552
105	6.1995	20.8017	5.7102	-0.2455	10.2618	104.808	51.7209	-16.6453	236.054	220.313
110	5.6943	12.6902	3.1024	1.4685	9.838	110.789	62.8333	-11.9194	263.694	211.334
115	2.9882	18.466	-1.1995	-0.0108	9.4427	118.78	74.3545	-19.3075	253.88	227.681
120	2.5014	18.5096	-2.6598	0.8306	8.083	128.033	81.8161	-18.635	272.206	220.814
125	3.1794	17.099	5.3562	3.1645	8.5252	136.397	91.8241	-16.4929	265.009	223.312
130	-4.1778	18.0659	7.2847	3.9212	9.5334	145.514	103.36	-23.9093	253.394	224.549
135	0.39	18.3761	-1.2418	1.471	9.8265	152.468	107.741	-24.0857	272.097	237.104
140	-1.3908	22.8432	8.8431	3.034	12.8366	154.417	111.608	-21.5076	294.512	221.345
145	1.5722	17.1294	13.1493	4.0417	13.3349	161.77	114.144	-21.1063	277.384	226.142
150	-1.4993	21.3663	14.6135	5.6042	14.3984	164.337	121.378	-18.3168	293.086	217.799
155	-0.6804	24.5886	11.6412	6.0746	13.1005	166.671	129.07	-20.7869	292.775	227.148
160	-2.2505	23.2247	2.5054	9.5414	17.5803	158.513	134.143	-17.9996	280.141	218.997
165	-2.0628	15.8641	7.7986	7.9345	15.0514	161.323	137.006	-17.5018	274.434	230.674
170	-1.3126	16.116	3.1312	7.8206	17.386	154.764	141.748	-15.6587	286.597	220.899
175	-4.0085	13.4829	10.9491	9.6593	15.5711	147.13	145.778	-10.1254	299.175	231.77
180	0.373	6.8342	7.8824	12.3734	19.5725	145.749	148.221	-9.9318	304.082	221.581
185	-0.2507	15.5616	10.243	14.1007	18.6288	149.52	153.53	-5.9199	290.297	233.198
190	2.9517	7.4894	9.2084	10.9059	18.8933	146.058	154.887	-5.9993	303.487	220.695
195	-0.497	14.8863	2.5935	13.6557	20.2537	145.199	159.431	3.4348	292.762	226.297
200	-1.7691	10.8152	15.3061	15.5131	21.0316	143.917	182.644	0.8637	303.307	222.702
205	-1.6362	9.5079	10.5365	16.2206	21.4457	138.006	176.625	6.3963	310.72	215.376
210	-1.6583	3.7566	11.127	15.3207	21.6362	141.466	160.184	5.4284	317.35	219.617
215	-1.2614	4.8621	16.8474	15.1497	21.1356	138.838	164.706	11.9568	287.005	224.207
220	-1.1854	9.4156	11.6311	15.9079	21.632	137.662	161.897	19.6359	308.559	221.016
225	-2.4812	7.4595	12.2649	15.5935	23.9795	134.363	162.732	19.0204	307.518	222.779
230	-0.8288	3.6388	9.9893	17.9582	23.6383	137.567	168.204	18.8519	314.005	223.856
235	0.6755	15.7555	12.4868	15.9045	22.8469	133.759	168.041	24.7762	309.543	221.357
240	1.183	8.5593	4.5894	15.4253	26.2729	136.585	168.237	29.6851	314.927	221.744
245	-4.9339	6.11	16.5644	21.2899	26.8573	131.716	173.815	32.4895	312.498	224.644
250	-3.2136	4.7376	9.6573	19.5921	28.0741	131.961	172.026	38.3733	318.055	220.267
255	-2.0303	11.7668	8.3024	18.0872	29.9948	133.296	176.345	44.1975	312.066	223.697
260	-4.5736	18.849	14.6769	19.0652	28.1701	127.465	176.673	41.6113	327.202	219.661
265	-4.1796	15.8649	13.6474	21.7197	30.9182	125.359	170.45	44.5941	296.952	224.621
270	-4.8454	11.7745	16.6244	17.7069	30.2196	126.533	177.545	52.5901	303.028	222.125
275	-2.1508	14.5388	11.8683	23.4825	32.1028	126.183	174.779	59.9166	310.632	221.317
280	-2.7656	17.4217	12.1818	22.0719	31.2758	122.381	173.399	62.7806	296.388	222.107
285	-5.571	17.0378	14.9929	20.375	30.449	124.181	174.065	57.5258	317.378	218.955
290	-4.8115	18.3124	10.8194	22.8698	31.5174	120.431	175.335	66.427	322.469	230.57
295	-6.9617	8.4412	8.6457	23.8757	30.4855	116.677	181.327	66.6344	311.415	220.431
300	-2.5807	11.364	13.5838	22.4713	30.1134	117.891	175.885	68.6922	308.557	220.499
305	-5.2894	4.9271	14.2841	20.0426	31.5545	114.825	177.132	68.5291	315.352	216.934
310	-9.2717	15.5917	14.3517	21.2282	30.1617	110.964	177.938	73.9612	300.99	221.63
315	-6.6588	11.1116	15.3633	23.0307	29.9619	111.334	181.547	80.3673	313.26	220.394
320	-7.1975	16.9536	18.7255	24.5832	31.1045	107.309	175.548	85.3705	292.233	221.669
325	-9.7297	14.2653	14.7805	22.7032	31.5882	107.586	180.446	84.8166	292.146	215.43
330	-5.1745	10.1105	14.4771	26.2855	29.9925	104.361	177.35	100.675	297.403	229.49
335	-11.1767	12.5191	20.8637	26.3175	33.6191	104.124	179.007	94.2086	308.629	220.252
340	-8.6493	11.0285	14.6845	27.0272	34.387	100.8	170.784	103.159	301.86	220.348
345	-5.3639	10.4248	18.8808	25.4097	35.486	100.151	178.749	108.58	314.737	218.75
350	-9.2422	10.7405	18.9439	28.8714	39.0081	99.8416	178.32	108.182	309.962	222.326
355	-5.8809	16.9868	19.9836	29.3871	40.1378	98.7762	173.417	114.911	305.002	213.88
360	-5.2345	18.1403	17.3976	25.6009	40.7329	96.5359	172.588	114.495	305.316	226.086
365	-7.4974	8.4408	16.6911	29.1324	43.2647	95.0348	172.409	115.477	307.241	216.317
370	-7.6483	13.5041	19.8064	28.4511	44.4294	89.4265	175.03	116.919	297.79	222.084
375	-6.669	12.0002	13.5011	28.7459	46.2843	91.1587	174.99	122.96	311.733	206.93
380	-3.1671	15.659	21.2708	32.1903	47.4861	83.8171	172	132.91	311.404	219.615
385	-5.3388	9.6647	20.5896	30.6381	49.593	86.5188	175.676	133.399	303.649	213.413
390	-4.2699	-1.3051	13.4035	28.4526	50.6628	84.2925	170.458	137.909	305.102	219.337
395	-2.3124	4.1837	17.0858	30.1446	48.8049	83.4303	174.586	139.327	306.858	219.362
400	-3.0199	4.0008	19.6648	28.8223	48.9824	78.9079	172.285	149.593	308.75	215.952
405	-4.3586	2.9925	19.7793	29.2437	48.0766	77.3623	171.635	141.829	303.681	217.879
410	-0.6232	10.5683	21.6105	28.8572	46.7762	73.0349	169.555	149.257	308.117	225.245
415	-1.8963	3.0039	17.1785	30.4058	43.8702	69.7121	171.978	153.367	301.756	230.707
420	-1.1002	2.876	20.5672	29.5523	43.8622	68.742	166.417	160.792	308.61	222.86
425	0.1461	6.6844	18.7456	31.1684	42.7243	67.9426	167.184	163.486	303.046	225.105
430	-5.5783	2.1663	14.351	27.9941	43.7823	63.6539	169.528	167.198	311.415	218.77
435	1.3347	5.4672	24.6028	29.5316	43.8935	64.0668	171.755	173.343	320.083	221.256
440	-0.4603	-1.5253	17.7956	30.4397	44.4054	63.8398	168.506	176.47	310.944	223.108
445	0.9216	-0.5801	18.9492	32.3434	44.2763	63.053	166.44	178.016	312.617	223.254
450	-0.5746	-1.4818	17.6704	31.2217	45.2574	60.4807	167.688	171.463	309.561	223.157
455	-5.5454	-0.6689	19.0402	30.5161	46.5305	61.7127	170.049	180.113	315.013	225.151
460	-0.1785	-1.483	18.2841	30.7122	48.6645	60.3848	166.5	180.919	308.932	224.913
465	1.0304	4.486	13.2338	29.422	49.3428	60.634	171.41	188.541	306.44	222.101
470	1.1611	4.9479	16.5582	33.9037	47.6522	56.1435	164.775	183.21	306.7	225.866
475	-2.0178	3.3767	17.5452	35.977	50.2604	58.9955	159.813	194.031	307.954	219.037
480	-3.4972	3.0603	19.4533	35.3689	55.3284	56.2744	158.858	186.717	311.827	218.962
485	-2.947	5.923	20.2022	28.7765	58.0765	56.9332	152.818	197.48	313.823	220.096
490	-1.2133	4.8562	21.3217	34.4178	55.3723	59.4261	156.29	198.481	324.818	218.284
495	-3.2387	11.254	22.7908	28.2273	58.6537	59.1691	155.825	202.285	312.203	217.646
500	-3.5244	0.0475	21.896	33.0516	62.3161	61.7543	145.31	199.063	302.703	218.355
505	-5.3824	7.103	20.9308	32.5686	60.1718	58.7968	147.512	205.054	318.2	215.496
510	-7.0829	8.1788	17.8351	35.975	63.5286	61.0536	140.327	207.55	305.469	216.143
515	-6.8684	11.2387	20.8308	30.3107	63.1978	61.3571	136.505	215.546	307.592	217.171
520	-6.3912	3.0674	27.1862	37.5654	64.4524	59.9155	136.808	211.243	316.783	220.148
525	-9.8498	6.5941	24.0027	34.5667	62.093	58.3989	132.504	206.454	314.234	216.756
530	-5.0252	10.3825	24.7286	32.9587	66.8315	59.8899	129.546	207.819	301.803	217.069
535	-5.75	7.508	22.0475	33.6124	61.5307	57.8811	125.413	219.657	305.142	217.938
540	-5.4047	3.5022	22.1109	34.6916	63.901	59.2688	124.916	219.784	302.089	216.378
545	-3.4402	9.0921	25.6455	33.9526	61.3918	61.9937	120.881	219.002	309.713	219.662
550	-1.4989	13.4983	30.8823	36.1214	67.648	64.0073	115.859	221.137	318.59	219.603
555	-4.651	6.6097	22.2128	33.8916	60.929	66.4308	118.186	219.214	311.258	220.713
560	-5.085	10.2428	20.0726	36.061	60.0572	63.0644	118.813	222.018	328.464	219.464
565	-6.3623	13.7111	25.2423	34.3429	59.8252	67.8154	114.504	229.946	319.697	217.481
570	-4.7771	12.6749	24.0892	36.4529	58.1203	67.3864	113.096	222.441	312.924	216.139
575	-5.3867	18.1374	16.7523	33.7308	58.789	72.1419	114.297	223.263	316.885	217.679
580	-5.4085	11.1059	18.8051	36.7713	58.8928	69.8098	109.694	221.228	322.892	217.858
585	-3.1335	13.4646	16.7961	36.0101	56.1891	74.201	104.032	215.333	312.309	217.03
590	-4.8033	18.1186	17.6648	35.9784	57.8648	74.955	103.776	223.998	327.504	214.742
595	-7.7469	14.0627	26.3762	34.4549	59.6167	75.9086	101.049	229.346	312.775	216.265
600	-5.3493	13.444	30.1236	35.8431	59.32	77.3633	98.7614	227.958	305.739	220.438
605	-5.946	15.9164	22.5696	40.2556	60.1267	76.5864	99.7016	222.393	302.449	212.392
610	-6.1126	21.7676	25.735	39.0893	59.911	80.0397	96.6513	228.648	308.804	214.556
615	-1.746	20.8869	25.9359	35.7744	60.9129	79.2011	98.0051	230.058	317.981	217.137
620	-4.0755	16.9017	23.8636	36.0394	60.5411	80.6296	98.7679	218.876	322.102	218.786
625	-2.2521	10.1593	12.3388	35.8902	61.1277	82.383	97.9984	222.949	316.402	218.256
630	-4.4251	9.602	20.4694	36.1667	63.3734	82.3877	93.4714	232.524	312.423	217.453
635	-4.5939	11.6424	25.4667	37.8284	62.0686	82.5119	95.4917	224.902	320.942	215.486
640	-2.3429	11.9847	23.4387	36.9259	62.3811	79.512	92.0151	233.439	305.445	218.757
645	-3.2061	13.7939	23.9686	34.6073	66.8847	81.2022	89.9703	236.207	318.117	209.748
650	-0.2463	19.191	23.2365	36.3966	67.4467	84.6027	93.8895	233.01	324.142	216.36

## Sheet: Barplot B-Arrestin (g)
OX2R	OxLight
316.217	27.1555
134.406	22.497
336.157	-1.6595
58.4951	13.7341
121.883	13.4779
280.719	27.5392
143.1	3.9662
140.549	13.9203
239.639	0.9401
338.5	5.894
115.968	20.1892
74.2906	8.0334
540.061	-22.8173
268.087	6.436
290.312	4.9822
463.88	21.5141
648.701	13.1483
541.091	30.499
201.958	220.302
	33.4178
	77.4269
	75.9046
	8.7505
