# Supplementary material for: A genetically encoded sensor for in vivo imaging of orexin neuropeptides
Source: Nat Methods. 2022 Feb 10;19(2):231–41. doi: 10.1038/s41592-021-01390-2 (PMC8831244; doi:10.1038/s41592-021-01390-2)
Supplement: Source Data Extended Data Fig. 8 — Source data from the dynamic orexin fluctuations during brain states. [file 41592_2021_1390_MOESM18_ESM.xlsx]

## Sheet: Panel B_wake_DFF
t	DFF
0.00166667	0.665371
0.00333333	0.674508
0.005	0.67995
0.00666667	0.682546
0.00833333	0.685585
0.01	0.68704
0.0116667	0.688576
0.0133333	0.687804
0.015	0.687664
0.0166667	0.687057
0.0183333	0.694733
0.02	0.702276
0.0216667	0.699822
0.0233333	0.704578
0.025	0.706335
0.0266667	0.706977
0.0283333	0.707053
0.03	0.709503
0.0316667	0.712336
0.0333333	0.713301
0.035	0.714482
0.0366667	0.713505
0.0383333	0.714366
0.04	0.710139
0.0416667	0.709937
0.0433333	0.712863
0.045	0.718779
0.0466667	0.725367
0.0483333	0.734984
0.05	0.736669
0.0516667	0.735215
0.0533333	0.73839
0.055	0.73941
0.0566667	0.740641
0.0583333	0.743874
0.06	0.744504
0.0616667	0.746564
0.0633333	0.745927
0.065	0.749812
0.0666667	0.754786
0.0683333	0.760939
0.07	0.764801
0.0716667	0.772165
0.0733333	0.774868
0.075	0.773962
0.0766667	0.777041
0.0783333	0.783013
0.08	0.78691
0.0816667	0.790217
0.0833333	0.792145
0.085	0.792593
0.0866667	0.796088
0.0883333	0.793498
0.09	0.792421
0.0916667	0.792845
0.0933333	0.7962
0.095	0.796792
0.0966667	0.797668
0.0983333	0.804293
0.1	0.807401
0.101667	0.813665
0.103333	0.811562
0.105	0.811195
0.106667	0.815183
0.108333	0.81537
0.11	0.816186
0.111667	0.824121
0.113333	0.826659
0.115	0.831077
0.116667	0.830196
0.118333	0.832193
0.12	0.837475
0.121667	0.843736
0.123333	0.853183
0.125	0.862911
0.126667	0.866152
0.128333	0.871066
0.13	0.874588
0.131667	0.875847
0.133333	0.875653
0.135	0.881649
0.136667	0.885639
0.138333	0.88932
0.14	0.896502
0.141667	0.897613
0.143333	0.904263
0.145	0.907897
0.146667	0.91127
0.148333	0.919417
0.15	0.922116
0.151667	0.92029
0.153333	0.926258
0.155	0.931226
0.156667	0.925872
0.158333	0.92609
0.16	0.924125
0.161667	0.92205
0.163333	0.920872
0.165	0.920665
0.166667	0.920089
0.168333	0.922387
0.17	0.921758
0.171667	0.922945
0.173333	0.924157
0.175	0.926543
0.176667	0.926648
0.178333	0.927274
0.18	0.929235
0.181667	0.930709
0.183333	0.92626
0.185	0.924056
0.186667	0.924939
0.188333	0.92483
0.19	0.923368
0.191667	0.92831
0.193333	0.930404
0.195	0.934959
0.196667	0.93019
0.198333	0.929479
0.2	0.924375
0.201667	0.925024
0.203333	0.926354
0.205	0.921787
0.206667	0.920306
0.208333	0.914609
0.21	0.911309
0.211667	0.90656
0.213333	0.895587
0.215	0.892262
0.216667	0.887534
0.218333	0.886513
0.22	0.881959
0.221667	0.881536
0.223333	0.870601
0.225	0.86228
0.226667	0.860359
0.228333	0.84885
0.23	0.842969
0.231667	0.839722
0.233333	0.832218
0.235	0.827848
0.236667	0.825344
0.238333	0.815314
0.24	0.812153
0.241667	0.8083
0.243333	0.807863
0.245	0.806716
0.246667	0.804468
0.248333	0.803646
0.25	0.801218
0.251667	0.803221
0.253333	0.801531
0.255	0.797191
0.256667	0.788518
0.258333	0.786263
0.26	0.782717
0.261667	0.777546
0.263333	0.771539
0.265	0.76431
0.266667	0.757267
0.268333	0.752993
0.27	0.755556
0.271667	0.748396
0.273333	0.746571
0.275	0.742656
0.276667	0.735587
0.278333	0.726919
0.28	0.721588
0.281667	0.719568
0.283333	0.71951
0.285	0.719453
0.286667	0.716441
0.288333	0.715925
0.29	0.719726
0.291667	0.717637
0.293333	0.714453
0.295	0.712401
0.296667	0.710054
0.298333	0.710476
0.3	0.706674
0.301667	0.707997
0.303333	0.706904
0.305	0.707007
0.306667	0.705544
0.308333	0.707384
0.31	0.704618
0.311667	0.705399
0.313333	0.70806
0.315	0.708493
0.316667	0.708633
0.318333	0.712622
0.32	0.712493
0.321667	0.706382
0.323333	0.707137
0.325	0.705777
0.326667	0.706506
0.328333	0.703423
0.33	0.704404
0.331667	0.703999
0.333333	0.705973
0.335	0.705333
0.336667	0.705169
0.338333	0.699631
0.34	0.696304
0.341667	0.701439
0.343333	0.701272
0.345	0.702322
0.346667	0.70884
0.348333	0.71175
0.35	0.716157
0.351667	0.720036
0.353333	0.723054
0.355	0.723953
0.356667	0.72384
0.358333	0.719936
0.36	0.717734
0.361667	0.72
0.363333	0.721692
0.365	0.720412
0.366667	0.718245
0.368333	0.719478
0.37	0.713962
0.371667	0.71256
0.373333	0.705086
0.375	0.697269
0.376667	0.695165
0.378333	0.695396
0.38	0.690677
0.381667	0.695062
0.383333	0.701195
0.385	0.703626
0.386667	0.699212
0.388333	0.694928
0.39	0.691334
0.391667	0.687186
0.393333	0.689323
0.395	0.696095
0.396667	0.694216
0.398333	0.690426
0.4	0.688938
0.401667	0.68633
0.403333	0.684585
0.405	0.683426
0.406667	0.68645
0.408333	0.687663
0.41	0.688231
0.411667	0.687062
0.413333	0.691933
0.415	0.688587
0.416667	0.684199
0.418333	0.680254
0.42	0.679678
0.421667	0.67928
0.423333	0.685763
0.425	0.688218
0.426667	0.690947
0.428333	0.69095
0.43	0.688023
0.431667	0.682071
0.433333	0.675826
0.435	0.67158
0.436667	0.672411
0.438333	0.670497
0.44	0.665342
0.441667	0.6673
0.443333	0.671249
0.445	0.677246
0.446667	0.675231
0.448333	0.676749
0.45	0.682619
0.451667	0.683413
0.453333	0.683975
0.455	0.685912
0.456667	0.687757
0.458333	0.693701
0.46	0.690751
0.461667	0.689053
0.463333	0.688745
0.465	0.69152
0.466667	0.690024
0.468333	0.688222
0.47	0.689815
0.471667	0.689331
0.473333	0.693609
0.475	0.692401
0.476667	0.698096
0.478333	0.698859
0.48	0.698189
0.481667	0.702586
0.483333	0.703721
0.485	0.707417
0.486667	0.71492
0.488333	0.716468
0.49	0.718122
0.491667	0.721161
0.493333	0.723101
0.495	0.724574
0.496667	0.727351
0.498333	0.723807
0.5	0.727138
0.501667	0.731568
0.503333	0.730935
0.505	0.734166
0.506667	0.732756
0.508333	0.725328
0.51	0.730381
0.511667	0.729346
0.513333	0.730724
0.515	0.737283
0.516667	0.745433
0.518333	0.747206
0.52	0.750545
0.521667	0.749649
0.523333	0.753493
0.525	0.757544
0.526667	0.757366
0.528333	0.758905
0.53	0.757629
0.531667	0.757383
0.533333	0.758596
0.535	0.756481
0.536667	0.754422
0.538333	0.750658
0.54	0.752767
0.541667	0.750523
0.543333	0.750197
0.545	0.754989
0.546667	0.760086
0.548333	0.757636
0.55	0.764561
0.551667	0.769238
0.553333	0.765363
0.555	0.768294
0.556667	0.770723
0.558333	0.775475
0.56	0.779717
0.561667	0.773431
0.563333	0.770826
0.565	0.767895
0.566667	0.767824
0.568333	0.771983
0.57	0.77197
0.571667	0.766765
0.573333	0.766302
0.575	0.766885
0.576667	0.768975
0.578333	0.771204
0.58	0.770219
0.581667	0.771443
0.583333	0.773336
0.585	0.7742
0.586667	0.771731
0.588333	0.774605
0.59	0.77089
0.591667	0.769292
0.593333	0.773778
0.595	0.76786
0.596667	0.767933
0.598333	0.764631
0.6	0.764429
0.601667	0.764279
0.603333	0.76772
0.605	0.77265
0.606667	0.778367
0.608333	0.77964
0.61	0.776438
0.611667	0.778654
0.613333	0.776023
0.615	0.778573
0.616667	0.780209
0.618333	0.779383
0.62	0.773088
0.621667	0.777327
0.623333	0.782539
0.625	0.784322
0.626667	0.791258
0.628333	0.792566
0.63	0.796945
0.631667	0.793175
0.633333	0.797245
0.635	0.795382
0.636667	0.793815
0.638333	0.796784
0.64	0.791047
0.641667	0.790611
0.643333	0.787052
0.645	0.785703
0.646667	0.786423
0.648333	0.787017
0.65	0.784926
0.651667	0.779803
0.653333	0.780855
0.655	0.782436
0.656667	0.783229
0.658333	0.785047
0.66	0.784881
0.661667	0.780753
0.663333	0.779904
0.665	0.77918
0.666667	0.775032
0.668333	0.774909
0.67	0.773814
0.671667	0.76865
0.673333	0.769142
0.675	0.76985
0.676667	0.774256
0.678333	0.771235
0.68	0.772899
0.681667	0.771057
0.683333	0.773271
0.685	0.769085
0.686667	0.762359
0.688333	0.762198
0.69	0.761279
0.691667	0.755918
0.693333	0.758117
0.695	0.759274
0.696667	0.755096
0.698333	0.758278
0.7	0.748294
0.701667	0.747237
0.703333	0.746472
0.705	0.746964
0.706667	0.743058
0.708333	0.734548
0.71	0.731929
0.711667	0.726354
0.713333	0.720856
0.715	0.719893
0.716667	0.721114
0.718333	0.722579
0.72	0.7202
0.721667	0.719034
0.723333	0.725603
0.725	0.725756
0.726667	0.72918
0.728333	0.729112
0.73	0.728001
0.731667	0.73129
0.733333	0.731989
0.735	0.73562
0.736667	0.740533
0.738333	0.742647
0.74	0.742857
0.741667	0.74404
0.743333	0.74444
0.745	0.742151
0.746667	0.745793
0.748333	0.741328
0.75	0.740372
0.751667	0.747203
0.753333	0.74724
0.755	0.749528
0.756667	0.757213
0.758333	0.756659
0.76	0.757793
0.761667	0.755111
0.763333	0.757596
0.765	0.757941
0.766667	0.753456
0.768333	0.755924
0.77	0.755276
0.771667	0.754189
0.773333	0.75489
0.775	0.751447
0.776667	0.749956
0.778333	0.741806
0.78	0.741137
0.781667	0.743318
0.783333	0.73879
0.785	0.747714
0.786667	0.75098
0.788333	0.749815
0.79	0.75337
0.791667	0.757394
0.793333	0.762978
0.795	0.763685
0.796667	0.763196
0.798333	0.767451
0.8	0.764769
0.801667	0.766778
0.803333	0.759045
0.805	0.759539
0.806667	0.755801
0.808333	0.750105
0.81	0.754096
0.811667	0.753111
0.813333	0.753786
0.815	0.759782
0.816667	0.762744
0.818333	0.765359
0.82	0.765305
0.821667	0.766909
0.823333	0.759451
0.825	0.765949
0.826667	0.760945
0.828333	0.761845
0.83	0.763825
0.831667	0.765625
0.833333	0.774069
0.835	0.773571
0.836667	0.768922
0.838333	0.769201
0.84	0.7726
0.841667	0.771034
0.843333	0.769107
0.845	0.764945
0.846667	0.764182
0.848333	0.764637
0.85	0.762126
0.851667	0.765922
0.853333	0.761609
0.855	0.758206
0.856667	0.758459
0.858333	0.752987
0.86	0.749004
0.861667	0.749733
0.863333	0.750878
0.865	0.749023
0.866667	0.74875
0.868333	0.748662
0.87	0.744396
0.871667	0.742801
0.873333	0.745983
0.875	0.748455
0.876667	0.747246
0.878333	0.748118
0.88	0.746756
0.881667	0.749558
0.883333	0.747439
0.885	0.749378
0.886667	0.746084
0.888333	0.748461
0.89	0.74902
0.891667	0.757038
0.893333	0.753473
0.895	0.752658
0.896667	0.748148
0.898333	0.74384
0.9	0.741698
0.901667	0.742157
0.903333	0.743576
0.905	0.746517
0.906667	0.741318
0.908333	0.744216
0.91	0.74017
0.911667	0.744483
0.913333	0.740818
0.915	0.737839
0.916667	0.734957
0.918333	0.730583
0.92	0.737547
0.921667	0.738507
0.923333	0.743247
0.925	0.74135
0.926667	0.744238
0.928333	0.73797
0.93	0.741287
0.931667	0.74282
0.933333	0.737539
0.935	0.742846
0.936667	0.742541
0.938333	0.742737
0.94	0.748756
0.941667	0.751127
0.943333	0.759053
0.945	0.764672
0.946667	0.768489
0.948333	0.772316
0.95	0.777173
0.951667	0.778627
0.953333	0.780492
0.955	0.780376
0.956667	0.774015
0.958333	0.766155
0.96	0.754584
0.961667	0.754246
0.963333	0.748088
0.965	0.748344
0.966667	0.7462
0.968333	0.746316
0.97	0.74318
0.971667	0.745656
0.973333	0.748503
0.975	0.743876
0.976667	0.73872
0.978333	0.738854
0.98	0.732761
0.981667	0.736949
0.983333	0.738634
0.985	0.723569
0.986667	0.720256
0.988333	0.718361
0.99	0.716704
0.991667	0.718571
0.993333	0.716804
0.995	0.712817
0.996667	0.714677
0.998333	0.717098
1	0.713524
1.00167	0.708739
1.00333	0.699619
1.005	0.693025
1.00667	0.691558
1.00833	0.681654
1.01	0.675318
1.01167	0.672265
1.01333	0.678743
1.015	0.673328
1.01667	0.668234
1.01833	0.670816
1.02	0.664036
1.02167	0.663844
1.02333	0.663191
1.025	0.660295
1.02667	0.662193
1.02833	0.66141
1.03	0.665242
1.03167	0.661883
1.03333	0.663342
1.035	0.657571
1.03667	0.652594
1.03833	0.650527
1.04	0.646557
1.04167	0.645675
1.04333	0.649638
1.045	0.651353
1.04667	0.649575
1.04833	0.649832
1.05	0.648952
1.05167	0.648653
1.05333	0.642606
1.055	0.63557
1.05667	0.637116
1.05833	0.638396
1.06	0.640723
1.06167	0.640161
1.06333	0.636001
1.065	0.637019
1.06667	0.633887
1.06833	0.630918
1.07	0.641131
1.07167	0.63517
1.07333	0.628706
1.075	0.62501
1.07667	0.624273
1.07833	0.626536
1.08	0.621356
1.08167	0.615999
1.08333	0.612451
1.085	0.615621
1.08667	0.619132
1.08833	0.626705
1.09	0.625336
1.09167	0.622978
1.09333	0.624041
1.095	0.62864
1.09667	0.629883
1.09833	0.627594
1.1	0.631068
1.10167	0.635004
1.10333	0.638432
1.105	0.642944
1.10667	0.647402
1.10833	0.651504
1.11	0.653447
1.11167	0.655677
1.11333	0.653126
1.115	0.654423
1.11667	0.661149
1.11833	0.654174
1.12	0.661094
1.12167	0.661921
1.12333	0.662032
1.125	0.668879
1.12667	0.675602
1.12833	0.677455
1.13	0.684212
1.13167	0.684119
1.13333	0.690707
1.135	0.692603
1.13667	0.691068
1.13833	0.702692
1.14	0.711536
1.14167	0.714602
1.14333	0.716103
1.145	0.717559
1.14667	0.717142
1.14833	0.727633
1.15	0.738201
1.15167	0.740539
1.15333	0.746814
1.155	0.753057
1.15667	0.758576
1.15833	0.765979
1.16	0.772101
1.16167	0.77827
1.16333	0.774909
1.165	0.785456
1.16667	0.788248
1.16833	0.79202
1.17	0.796517
1.17167	0.793642
1.17333	0.792289
1.175	0.79854
1.17667	0.804938
1.17833	0.806651
1.18	0.801026
1.18167	0.803995
1.18333	0.807522
1.185	0.808102
1.18667	0.806633
1.18833	0.797983
1.19	0.796723
1.19167	0.79781
1.19333	0.79648
1.195	0.797597
1.19667	0.788512
1.19833	0.785
1.2	0.78109
1.20167	0.775555
1.20333	0.778879
1.205	0.780109
1.20667	0.780677
1.20833	0.782376
1.21	0.782954
1.21167	0.781589
1.21333	0.783865
1.215	0.78722
1.21667	0.790475
1.21833	0.79394
1.22	0.795904
1.22167	0.802479
1.22333	0.80076
1.225	0.803562
1.22667	0.800635
1.22833	0.79661
1.23	0.793669
1.23167	0.794222
1.23333	0.794806
1.235	0.785515
1.23667	0.789005
1.23833	0.787505
1.24	0.78427
1.24167	0.790595
1.24333	0.796284
1.245	0.793492
1.24667	0.790348
1.24833	0.796987
1.25	0.795644
1.25167	0.798404
1.25333	0.799743
1.255	0.800434
1.25667	0.800249
1.25833	0.799006
1.26	0.795003
1.26167	0.793164
1.26333	0.792154
1.265	0.791601
1.26667	0.787481
1.26833	0.789685
1.27	0.791762
1.27167	0.792344
1.27333	0.806762
1.275	0.809149
1.27667	0.808098
1.27833	0.809517
1.28	0.80902
1.28167	0.815373
1.28333	0.819473
1.285	0.823369
1.28667	0.823809
1.28833	0.828122
1.29	0.820774
1.29167	0.825768
1.29333	0.829052
1.295	0.830556
1.29667	0.835598
1.29833	0.835449
1.3	0.835525
1.30167	0.835042
1.30333	0.828012
1.305	0.828738
1.30667	0.825819
1.30833	0.822853
1.31	0.82449
1.31167	0.825492
1.31333	0.822745
1.315	0.827272
1.31667	0.824755
1.31833	0.821929
1.32	0.823751
1.32167	0.822748
1.32333	0.826185
1.325	0.829715
1.32667	0.825772
1.32833	0.817733
1.33	0.822446
1.33167	0.824234
1.33333	0.820795
1.335	0.818268
1.33667	0.817339
1.33833	0.811939
1.34	0.806026
1.34167	0.813491
1.34333	0.818699
1.345	0.817917
1.34667	0.81403
1.34833	0.809971
1.35	0.810892
1.35167	0.808627
1.35333	0.807694
1.355	0.806231
1.35667	0.804866
1.35833	0.802899
1.36	0.800684
1.36167	0.800664
1.36333	0.801256
1.365	0.801057
1.36667	0.799299
1.36833	0.798538
1.37	0.79327
1.37167	0.790646
1.37333	0.781565
1.375	0.785864
1.37667	0.777848
1.37833	0.773075
1.38	0.765683
1.38167	0.759853
1.38333	0.754886
1.385	0.748635
1.38667	0.750653
1.38833	0.75471
1.39	0.753731
1.39167	0.751695
1.39333	0.749535
1.395	0.74322
1.39667	0.742002
1.39833	0.741181
1.4	0.736213
1.40167	0.734355
1.40333	0.727704
1.405	0.719191
1.40667	0.71254
1.40833	0.708043
1.41	0.702126
1.41167	0.697296
1.41333	0.694974
1.415	0.691359
1.41667	0.685778
1.41833	0.687294
1.42	0.683183
1.42167	0.67977
1.42333	0.68194
1.425	0.681461
1.42667	0.675633
1.42833	0.671729
1.43	0.670074
1.43167	0.673516
1.43333	0.67737
1.435	0.680445
1.43667	0.679293
1.43833	0.673349
1.44	0.672341
1.44167	0.672108
1.44333	0.670737
1.445	0.671458
1.44667	0.666766
1.44833	0.662674
1.45	0.664472
1.45167	0.667604
1.45333	0.671487
1.455	0.666424
1.45667	0.666454
1.45833	0.669251
1.46	0.66452
1.46167	0.667734
1.46333	0.665447
1.465	0.667403
1.46667	0.664065
1.46833	0.663902
1.47	0.666057
1.47167	0.656249
1.47333	0.65128
1.475	0.651083
1.47667	0.652553
1.47833	0.650002
1.48	0.650957
1.48167	0.648273
1.48333	0.651013
1.485	0.654886
1.48667	0.656436
1.48833	0.659705
1.49	0.666356
1.49167	0.666691
1.49333	0.667014
1.495	0.666168
1.49667	0.662548
1.49833	0.657765
1.5	0.654004
1.50167	0.653379
1.50333	0.650084
1.505	0.646632
1.50667	0.644492
1.50833	0.640127
1.51	0.639753
1.51167	0.63323
1.51333	0.630633
1.515	0.625885
1.51667	0.621645
1.51833	0.623274
1.52	0.616292
1.52167	0.618515
1.52333	0.620776
1.525	0.618193
1.52667	0.615841
1.52833	0.608468
1.53	0.608241
1.53167	0.608906
1.53333	0.61274
1.535	0.608767
1.53667	0.60505
1.53833	0.599552
1.54	0.601254
1.54167	0.60275
1.54333	0.604477
1.545	0.606452
1.54667	0.606755
1.54833	0.61112
1.55	0.609391
1.55167	0.613736
1.55333	0.615573
1.555	0.61312
1.55667	0.622379
1.55833	0.623631
1.56	0.623124
1.56167	0.623998
1.56333	0.627579
1.565	0.62474
1.56667	0.622683
1.56833	0.617436
1.57	0.614366
1.57167	0.615292
1.57333	0.61049
1.575	0.610875
1.57667	0.612439
1.57833	0.605535
1.58	0.607306
1.58167	0.610161
1.58333	0.610983
1.585	0.612029
1.58667	0.614125
1.58833	0.615659
1.59	0.623603
1.59167	0.628192
1.59333	0.633164
1.595	0.634585
1.59667	0.640819
1.59833	0.644474
1.6	0.653969
1.60167	0.659949
1.60333	0.660375
1.605	0.670757
1.60667	0.67793
1.60833	0.678398
1.61	0.683593
1.61167	0.689269
1.61333	0.69312
1.615	0.692764
1.61667	0.696872
1.61833	0.698752
1.62	0.699248
1.62167	0.704987
1.62333	0.707992
1.625	0.712266
1.62667	0.712324
1.62833	0.709725
1.63	0.709856
1.63167	0.706826
1.63333	0.706966
1.635	0.710856
1.63667	0.708264
1.63833	0.704873
1.64	0.702593
1.64167	0.695176
1.64333	0.69249
1.645	0.69117
1.64667	0.688022
1.64833	0.685413
1.65	0.683755
1.65167	0.684353
1.65333	0.689037
1.655	0.692865
1.65667	0.692585
1.65833	0.697419
1.66	0.696568
1.66167	0.697708
1.66333	0.701751
1.665	0.703351
1.66667	0.702349
1.66833	0.710166
1.67	0.706873
1.67167	0.705214
1.67333	0.701264
1.675	0.695698
1.67667	0.690756
1.67833	0.683821
1.68	0.685262
1.68167	0.684817
1.68333	0.679173
1.685	0.677137
1.68667	0.671693
1.68833	0.668628
1.69	0.663053
1.69167	0.654844
1.69333	0.653806
1.695	0.65045
1.69667	0.64509
1.69833	0.642229
1.7	0.640154
1.70167	0.637064
1.70333	0.627902
1.705	0.624542
1.70667	0.619468
1.70833	0.611959
1.71	0.608187
1.71167	0.60664
1.71333	0.603773
1.715	0.601757
1.71667	0.59932
1.71833	0.594267
1.72	0.591091
1.72167	0.586246
1.72333	0.579439
1.725	0.577442
1.72667	0.581985
1.72833	0.580983
1.73	0.580399
1.73167	0.58258
1.73333	0.583759
1.735	0.582935
1.73667	0.58606
1.73833	0.587196
1.74	0.581161
1.74167	0.584261
1.74333	0.588873
1.745	0.590621
1.74667	0.590252
1.74833	0.589057
1.75	0.583639
1.75167	0.586176
1.75333	0.579845
1.755	0.583141
1.75667	0.588107
1.75833	0.590367
1.76	0.591892
1.76167	0.591653
1.76333	0.595634
1.765	0.594504
1.76667	0.591905
1.76833	0.596386
1.77	0.59692
1.77167	0.59705
1.77333	0.597579
1.775	0.599008
1.77667	0.599439
1.77833	0.599959
1.78	0.598049
1.78167	0.595182
1.78333	0.592155
1.785	0.592289
1.78667	0.587068
1.78833	0.590677
1.79	0.590043
1.79167	0.591511
1.79333	0.592377
1.795	0.592681
1.79667	0.589152
1.79833	0.590485
1.8	0.589659
1.80167	0.589903
1.80333	0.590568
1.805	0.594225
1.80667	0.599109
1.80833	0.607097
1.81	0.611076
1.81167	0.610774
1.81333	0.614354
1.815	0.615262
1.81667	0.612274
1.81833	0.612067
1.82	0.616137
1.82167	0.61004
1.82333	0.605294
1.825	0.602854
1.82667	0.600156
1.82833	0.594799
1.83	0.593639
1.83167	0.591445
1.83333	0.591111
1.835	0.593508
1.83667	0.588654
1.83833	0.588472
1.84	0.588873
1.84167	0.590435
1.84333	0.596514
1.845	0.598521
1.84667	0.60431
1.84833	0.610433
1.85	0.610627
1.85167	0.614567
1.85333	0.616244
1.855	0.616543
1.85667	0.620645
1.85833	0.619281
1.86	0.620683
1.86167	0.624839
1.86333	0.624845
1.865	0.627583
1.86667	0.637104
1.86833	0.645011
1.87	0.648532
1.87167	0.652272
1.87333	0.653568
1.875	0.655554
1.87667	0.653138
1.87833	0.658127
1.88	0.661988
1.88167	0.66894
1.88333	0.670501
1.885	0.672536
1.88667	0.680951
1.88833	0.687641
1.89	0.686867
1.89167	0.690381
1.89333	0.695686
1.895	0.698208
1.89667	0.702546
1.89833	0.705381
1.9	0.704413
1.90167	0.708679
1.90333	0.710519
1.905	0.710928
1.90667	0.715972
1.90833	0.719865
1.91	0.722445
1.91167	0.724871
1.91333	0.72536
1.915	0.725016
1.91667	0.725855
1.91833	0.732907
1.92	0.734001
1.92167	0.738928
1.92333	0.740289
1.925	0.742589
1.92667	0.736034
1.92833	0.731641
1.93	0.729699
1.93167	0.724694
1.93333	0.719282
1.935	0.722032
1.93667	0.718364
1.93833	0.715002
1.94	0.716355
1.94167	0.70934
1.94333	0.708382
1.945	0.707597
1.94667	0.702241
1.94833	0.704257
1.95	0.705699
1.95167	0.704039
1.95333	0.702771
1.955	0.703005
1.95667	0.707671
1.95833	0.71038
1.96	0.712632
1.96167	0.714759
1.96333	0.712042
1.965	0.712446
1.96667	0.714022
1.96833	0.715577
1.97	0.718074
1.97167	0.716509
1.97333	0.713116
1.975	0.713702
1.97667	0.715219
1.97833	0.714594
1.98	0.711738
1.98167	0.708401
1.98333	0.706009
1.985	0.708593
1.98667	0.707353
1.98833	0.707029
1.99	0.704481
1.99167	0.703208
1.99333	0.699832
1.995	0.702826
1.99667	0.703888
1.99833	0.70267
2	0.706439
2.00167	0.706644
2.00333	0.698701
2.005	0.694426
2.00667	0.696256
2.00833	0.698124
2.01	0.692747
2.01167	0.693031
2.01333	0.693348
2.015	0.698838
2.01667	0.702231
2.01833	0.702749
2.02	0.699994
2.02167	0.703126
2.02333	0.702491
2.025	0.698056
2.02667	0.702038
2.02833	0.702816
2.03	0.698953
2.03167	0.702811
2.03333	0.700184
2.035	0.700146
2.03667	0.692413
2.03833	0.68827
2.04	0.684879
2.04167	0.676658
2.04333	0.671743
2.045	0.669456
2.04667	0.668764
2.04833	0.670054
2.05	0.668885
2.05167	0.662021
2.05333	0.66721
2.055	0.667866
2.05667	0.667142
2.05833	0.665054
2.06	0.664966
2.06167	0.660273
2.06333	0.661615
2.065	0.663571
2.06667	0.666682
2.06833	0.669421
2.07	0.670142
2.07167	0.66992
2.07333	0.668737
2.075	0.674145
2.07667	0.674771
2.07833	0.679274
2.08	0.675829
2.08167	0.675411
2.08333	0.676621
2.085	0.675808
2.08667	0.682606
2.08833	0.686823
2.09	0.692304
2.09167	0.695482
2.09333	0.696414
2.095	0.695851
2.09667	0.698256
2.09833	0.699305
2.1	0.693145
2.10167	0.688748
2.10333	0.687909
2.105	0.69154
2.10667	0.687878
2.10833	0.690803
2.11	0.692352
2.11167	0.692996
2.11333	0.694007
2.115	0.696363
2.11667	0.696877
2.11833	0.698255
2.12	0.694764
2.12167	0.701998
2.12333	0.70574
2.125	0.705861
2.12667	0.708609
2.12833	0.705755
2.13	0.698646
2.13167	0.697762
2.13333	0.697966
2.135	0.69078
2.13667	0.692743
2.13833	0.688176
2.14	0.688212
2.14167	0.686598
2.14333	0.686451
2.145	0.685329
2.14667	0.69129
2.14833	0.689463
2.15	0.691023
2.15167	0.687813
2.15333	0.683577
2.155	0.682658
2.15667	0.681407
2.15833	0.683092
2.16	0.679208
2.16167	0.675966
2.16333	0.676201
2.165	0.67427
2.16667	0.670629
2.16833	0.670032
2.17	0.67051
2.17167	0.665355
2.17333	0.662757
2.175	0.662533
2.17667	0.657851
2.17833	0.658389
2.18	0.660429
2.18167	0.654706
2.18333	0.655205
2.185	0.660296
2.18667	0.665239
2.18833	0.670268
2.19	0.667394
2.19167	0.667552
2.19333	0.667118
2.195	0.66582
2.19667	0.666008
2.19833	0.665998
2.2	0.666593
2.20167	0.664745
2.20333	0.663175
2.205	0.662982
2.20667	0.660361
2.20833	0.659764
2.21	0.665099
2.21167	0.670602
2.21333	0.672616
2.215	0.679433
2.21667	0.680278
2.21833	0.678245
2.22	0.677512
2.22167	0.680091
2.22333	0.677638
2.225	0.674756
2.22667	0.673089
2.22833	0.674241
2.23	0.672656
2.23167	0.669781
2.23333	0.669262
2.235	0.670666
2.23667	0.668524
2.23833	0.667709
2.24	0.670234
2.24167	0.669678
2.24333	0.669071
2.245	0.669871
2.24667	0.673968
2.24833	0.674448
2.25	0.68083
2.25167	0.683547
2.25333	0.689999
2.255	0.687877
2.25667	0.686598
2.25833	0.689414
2.26	0.684062
2.26167	0.683711
2.26333	0.685151
2.265	0.685362
2.26667	0.689923
2.26833	0.690698
2.27	0.687376
2.27167	0.684994
2.27333	0.682548
2.275	0.687368
2.27667	0.689591
2.27833	0.689487
2.28	0.689065
2.28167	0.69047
2.28333	0.691463
2.285	0.69539
2.28667	0.700954
2.28833	0.703845
2.29	0.706304
2.29167	0.705601
2.29333	0.70548
2.295	0.70066
2.29667	0.696414
2.29833	0.702319
2.3	0.703312
2.30167	0.704785
2.30333	0.71098
2.305	0.719182
2.30667	0.721698
2.30833	0.722972
2.31	0.719202
2.31167	0.720023
2.31333	0.71891
2.315	0.721339
2.31667	0.715736
2.31833	0.714576
2.32	0.709757
2.32167	0.716038
2.32333	0.723454
2.325	0.717916
2.32667	0.717892
2.32833	0.717835
2.33	0.717987
2.33167	0.710492
2.33333	0.711844
2.335	0.709705
2.33667	0.707667
2.33833	0.705646
2.34	0.705649
2.34167	0.710432
2.34333	0.70787
2.345	0.715772
2.34667	0.71544
2.34833	0.716081
2.35	0.719424
2.35167	0.719325
2.35333	0.719801
2.355	0.725225
2.35667	0.732722
2.35833	0.733987
2.36	0.728455
2.36167	0.727763
2.36333	0.725912
2.365	0.722684
2.36667	0.721993
2.36833	0.722179
2.37	0.718844
2.37167	0.713035
2.37333	0.715583
2.375	0.715261
2.37667	0.714129
2.37833	0.710819
2.38	0.715093
2.38167	0.71688
2.38333	0.709509
2.385	0.707662
2.38667	0.701662
2.38833	0.697414
2.39	0.692373
2.39167	0.687524
2.39333	0.682479
2.395	0.685975
2.39667	0.688954
2.39833	0.691024
2.4	0.685413
2.40167	0.692596
2.40333	0.688197
2.405	0.688751
2.40667	0.68426
2.40833	0.675638
2.41	0.677355
2.41167	0.678346
2.41333	0.67854
2.415	0.680801
2.41667	0.687817
2.41833	0.685858
2.42	0.687226
2.42167	0.686872
2.42333	0.685783
2.425	0.683894
2.42667	0.681782
2.42833	0.681746
2.43	0.679075
2.43167	0.681167
2.43333	0.6791
2.435	0.676626
2.43667	0.676786
2.43833	0.671045
2.44	0.667748
2.44167	0.660347
2.44333	0.656313
2.445	0.659616
2.44667	0.662262
2.44833	0.658957
2.45	0.664164
2.45167	0.660347
2.45333	0.659574
2.455	0.663067
2.45667	0.664088
2.45833	0.659694
2.46	0.662168
2.46167	0.665532
2.46333	0.667198
2.465	0.660984
2.46667	0.656791
2.46833	0.658281
2.47	0.661048
2.47167	0.663389
2.47333	0.66546
2.475	0.66865
2.47667	0.667723
2.47833	0.674828
2.48	0.673676
2.48167	0.677246
2.48333	0.678483
2.485	0.687834
2.48667	0.685397
2.48833	0.694438
2.49	0.693962
2.49167	0.691924
2.49333	0.696276
2.495	0.696463
2.49667	0.692863
2.49833	0.691773
2.5	0.689391
2.50167	0.687147
2.50333	0.685724
2.505	0.682736
2.50667	0.683053
2.50833	0.680458
2.51	0.681719
2.51167	0.677181
2.51333	0.679934
2.515	0.682751
2.51667	0.684695
2.51833	0.681542
2.52	0.684272
2.52167	0.68853
2.52333	0.688984
2.525	0.682661
2.52667	0.682024
2.52833	0.681979
2.53	0.680213
2.53167	0.677051
2.53333	0.679705
2.535	0.677062
2.53667	0.679443
2.53833	0.680685
2.54	0.673648
2.54167	0.669769
2.54333	0.666232
2.545	0.666019
2.54667	0.664525
2.54833	0.663635
2.55	0.664956
2.55167	0.662585
2.55333	0.665755
2.555	0.66432
2.55667	0.669501
2.55833	0.667473
2.56	0.662239
2.56167	0.66178
2.56333	0.656938
2.565	0.656581
2.56667	0.648766
2.56833	0.648802
2.57	0.643245
2.57167	0.644301
2.57333	0.636523
2.575	0.639166
2.57667	0.633924
2.57833	0.628693
2.58	0.626694
2.58167	0.624846
2.58333	0.624745
2.585	0.623944
2.58667	0.624937
2.58833	0.620014
2.59	0.618777
2.59167	0.612646
2.59333	0.613671
2.595	0.611425
2.59667	0.612498
2.59833	0.610391
2.6	0.606671
2.60167	0.602868
2.60333	0.602641
2.605	0.603254
2.60667	0.600148
2.60833	0.603278
2.61	0.608553
2.61167	0.608964
2.61333	0.610767
2.615	0.608017
2.61667	0.606965
2.61833	0.606996
2.62	0.602491
2.62167	0.597567
2.62333	0.592893
2.625	0.590978
2.62667	0.592821
2.62833	0.598295
2.63	0.592396
2.63167	0.592554
2.63333	0.591174
2.635	0.586977
2.63667	0.587409
2.63833	0.585796
2.64	0.587052
2.64167	0.581592
2.64333	0.57575
2.645	0.58057
2.64667	0.585783
2.64833	0.588924
2.65	0.588052
2.65167	0.588879
2.65333	0.585039
2.655	0.584201
2.65667	0.578505
2.65833	0.585506
2.66	0.585207
2.66167	0.589902
2.66333	0.58563
2.665	0.583368
2.66667	0.584724
2.66833	0.586703
2.67	0.586051
2.67167	0.579358
2.67333	0.582612
2.675	0.583431
2.67667	0.580904
2.67833	0.577507
2.68	0.576049
2.68167	0.578007
2.68333	0.580685
2.685	0.583024
2.68667	0.584628
2.68833	0.588761
2.69	0.585967
2.69167	0.581007
2.69333	0.576357
2.695	0.573172
2.69667	0.571686
2.69833	0.571983
2.7	0.568432
2.70167	0.567765
2.70333	0.568564
2.705	0.571788
2.70667	0.571931
2.70833	0.575567
2.71	0.580139
2.71167	0.57613
2.71333	0.570556
2.715	0.568587
2.71667	0.571228
2.71833	0.569331
2.72	0.571356
2.72167	0.575042
2.72333	0.571784
2.725	0.570263
2.72667	0.568729
2.72833	0.573145
2.73	0.571016
2.73167	0.569627
2.73333	0.56741
2.735	0.569479
2.73667	0.56805
2.73833	0.571605
2.74	0.57028
2.74167	0.570119
2.74333	0.56463
2.745	0.564832
2.74667	0.563602
2.74833	0.571747
2.75	0.570225
2.75167	0.572192
2.75333	0.569422
2.755	0.567542
2.75667	0.569275
2.75833	0.569226
2.76	0.566096
2.76167	0.576234
2.76333	0.578432
2.765	0.581693
2.76667	0.582773
2.76833	0.583254
2.77	0.583562
2.77167	0.582072
2.77333	0.577688
2.775	0.574436
2.77667	0.574227
2.77833	0.574929
2.78	0.57227
2.78167	0.569214
2.78333	0.564999
2.785	0.568545
2.78667	0.571139
2.78833	0.571075
2.79	0.57338
2.79167	0.577212
2.79333	0.57571
2.795	0.572872
2.79667	0.579411
2.79833	0.582567
2.8	0.583696
2.80167	0.581184
2.80333	0.581949
2.805	0.582126
2.80667	0.584607
2.80833	0.58787
2.81	0.588465
2.81167	0.590061
2.81333	0.589802
2.815	0.58976
2.81667	0.586386
2.81833	0.587562
2.82	0.586313
2.82167	0.589016
2.82333	0.584172
2.825	0.585391
2.82667	0.586624
2.82833	0.590206
2.83	0.584695
2.83167	0.58326
2.83333	0.582259
2.835	0.582053
2.83667	0.585643
2.83833	0.586244
2.84	0.588942
2.84167	0.592562
2.84333	0.591098
2.845	0.59596
2.84667	0.594276
2.84833	0.59115
2.85	0.589052
2.85167	0.59039
2.85333	0.583889
2.855	0.578226
2.85667	0.578409
2.85833	0.579314
2.86	0.578612
2.86167	0.576342
2.86333	0.575622
2.865	0.574117
2.86667	0.57528
2.86833	0.576069
2.87	0.575778
2.87167	0.577082
2.87333	0.571529
2.875	0.569496
2.87667	0.567072
2.87833	0.567429
2.88	0.571555
2.88167	0.566292
2.88333	0.56526
2.885	0.571085
2.88667	0.571532
2.88833	0.575879
2.89	0.580152
2.89167	0.574116
2.89333	0.573902
2.895	0.571851
2.89667	0.571544
2.89833	0.568395
2.9	0.565537
2.90167	0.567299
2.90333	0.566041
2.905	0.55733
2.90667	0.554543
2.90833	0.558037
2.91	0.554123
2.91167	0.555396
2.91333	0.550442
2.915	0.554697
2.91667	0.554907
2.91833	0.549445
2.92	0.550944
2.92167	0.550978
2.92333	0.549525
2.925	0.549701
2.92667	0.551004
2.92833	0.549471
2.93	0.545515
2.93167	0.542103
2.93333	0.538477
2.935	0.536548
2.93667	0.534779
2.93833	0.53723
2.94	0.54058
2.94167	0.536705
2.94333	0.525992
2.945	0.530031
2.94667	0.532723
2.94833	0.52972
2.95	0.531228
2.95167	0.53293
2.95333	0.530665
2.955	0.527162
2.95667	0.524061
2.95833	0.531363
2.96	0.530091
2.96167	0.527775
2.96333	0.522299
2.965	0.525362
2.96667	0.523583
2.96833	0.521699
2.97	0.517815
2.97167	0.517678
2.97333	0.515376
2.975	0.511519
2.97667	0.514046
2.97833	0.516252
2.98	0.521787
2.98167	0.522635
2.98333	0.527488
2.985	0.530023
2.98667	0.524899
2.98833	0.523077
2.99	0.52729
2.99167	0.530987
2.99333	0.533391
2.995	0.538116
2.99667	0.538867
2.99833	0.540865
3	0.538241
3.00167	0.537605
3.00333	0.539502
3.005	0.542479
3.00667	0.538557
3.00833	0.536659
3.01	0.528608
3.01167	0.526617
3.01333	0.531742
3.015	0.532261
3.01667	0.531167
3.01833	0.539554
3.02	0.53967
3.02167	0.537137
3.02333	0.543957
3.025	0.542368
3.02667	0.546871
3.02833	0.556303
3.03	0.552725
3.03167	0.555302
3.03333	0.557868
3.035	0.560547
3.03667	0.559941
3.03833	0.56212
3.04	0.561265
3.04167	0.559029
3.04333	0.554853
3.045	0.553951
3.04667	0.557853
3.04833	0.56506
3.05	0.557586
3.05167	0.560844
3.05333	0.561745
3.055	0.565011
3.05667	0.564864
3.05833	0.567594
3.06	0.571836
3.06167	0.568564
3.06333	0.562615
3.065	0.558502
3.06667	0.557877
3.06833	0.556833
3.07	0.557475
3.07167	0.561001
3.07333	0.565525
3.075	0.569556
3.07667	0.565584
3.07833	0.560661
3.08	0.561303
3.08167	0.559231
3.08333	0.559146
3.085	0.555474
3.08667	0.559065
3.08833	0.55912
3.09	0.555961
3.09167	0.55304
3.09333	0.556737
3.095	0.564807
3.09667	0.561799
3.09833	0.557567
3.1	0.55857
3.10167	0.55955
3.10333	0.553239
3.105	0.553586
3.10667	0.552118
3.10833	0.545794
3.11	0.547286
3.11167	0.546943
3.11333	0.550559
3.115	0.554903
3.11667	0.555883
3.11833	0.557786
3.12	0.556865
3.12167	0.55745
3.12333	0.557797
3.125	0.562056
3.12667	0.567331
3.12833	0.566929
3.13	0.570681
3.13167	0.573744
3.13333	0.568215
3.135	0.566434
3.13667	0.566431
3.13833	0.564226
3.14	0.562129
3.14167	0.554964
3.14333	0.552334
3.145	0.546967
3.14667	0.546348
3.14833	0.545419
3.15	0.546372
3.15167	0.546882
3.15333	0.547534
3.155	0.545992
3.15667	0.547744
3.15833	0.550298
3.16	0.550406
3.16167	0.551897
3.16333	0.555364
3.165	0.552028
3.16667	0.546092
3.16833	0.540963
3.17	0.54395
3.17167	0.542351
3.17333	0.543525
3.175	0.543729
3.17667	0.54848
3.17833	0.542623
3.18	0.540459
3.18167	0.542329
3.18333	0.542258
3.185	0.542226
3.18667	0.548058
3.18833	0.550718
3.19	0.552353
3.19167	0.552738
3.19333	0.546007
3.195	0.545276
3.19667	0.543325
3.19833	0.53899
3.2	0.537542
3.20167	0.532268
3.20333	0.530326
3.205	0.53165
3.20667	0.529115
3.20833	0.529302
3.21	0.534273
3.21167	0.536574
3.21333	0.540286
3.215	0.542505
3.21667	0.543277
3.21833	0.550264
3.22	0.554606
3.22167	0.556568
3.22333	0.562047
3.225	0.562092
3.22667	0.571211
3.22833	0.574974
3.23	0.577106
3.23167	0.580813
3.23333	0.584149
3.235	0.583163
3.23667	0.583337
3.23833	0.586271
3.24	0.583212
3.24167	0.578704
3.24333	0.572694
3.245	0.572954
3.24667	0.573581
3.24833	0.568209
3.25	0.569716
3.25167	0.574138
3.25333	0.581305
3.255	0.580765
3.25667	0.581913
3.25833	0.585022
3.26	0.58963
3.26167	0.58596
3.26333	0.59218
3.265	0.595918
3.26667	0.596512
3.26833	0.595832
3.27	0.599851
3.27167	0.59658
3.27333	0.601564
3.275	0.603148
3.27667	0.604935
3.27833	0.609626
3.28	0.609925
3.28167	0.620751
3.28333	0.624452
3.285	0.622026
3.28667	0.622155
3.28833	0.623261
3.29	0.623956
3.29167	0.626216
3.29333	0.629584
3.295	0.625071
3.29667	0.623182
3.29833	0.625049
3.3	0.624064
3.30167	0.624054
3.30333	0.62198
3.305	0.615958
3.30667	0.614731
3.30833	0.611819
3.31	0.61652
3.31167	0.61372
3.31333	0.605211
3.315	0.602322
3.31667	0.599856
3.31833	0.598094
3.32	0.59691
3.32167	0.597444
3.32333	0.593058
3.325	0.59523
3.32667	0.598246
3.32833	0.597375
3.33	0.596921
3.33167	0.596513
[truncated: 16,001 more rows]

## Sheet: Panel B_wake_EEG_EMG
t	EEG	EMG
3.25521e-05	-0.049561	-0.029595
6.51042e-05	-0.061798	-0.038611
9.76563e-05	-0.069848	-0.012527
0.000130208	-0.077899	0.005185
0.00016276	-0.047306	-0.023476
0.000195313	-0.045374	-0.008985
0.000227865	-0.035391	-0.019934
0.000260417	-0.008019	-0.017358
0.000292969	-0.013493	0.000676
0.000325521	-0.018324	0.005829
0.000358073	-0.027662	-0.031205
0.000390625	-0.021544	-0.023476
0.000423177	-0.006409	-0.018324
0.000455729	0.013879	-0.020256
0.000488281	0.03771	3.20924e-05
0.000520833	0.064438	-0.0019
0.000553385	0.080218	-0.001578
0.000585938	0.108234	-0.00512
0.00061849	0.109844	-0.007375
0.000651042	0.096319	-0.035069
0.000683594	0.06637	-0.002866
0.000716146	0.03932	0.001642
0.000748698	0.033845	-0.032815
0.00078125	0.021286	-0.045696
0.000813802	0.035777	-0.059221
0.000846354	0.04415	-0.01929
0.000878906	0.070235	-0.004476
0.000911458	0.103082	-0.015747
0.00094401	0.110166	-0.018002
0.000976562	0.102116	-0.011883
0.00100911	0.08859	-0.006086
0.00104167	0.076675	-0.029917
0.00107422	0.065404	-0.019934
0.00110677	0.043828	-0.025408
0.00113932	0.038998	-0.015103
0.00117188	0.06476	-0.018324
0.00120443	0.084726	0.016456
0.00123698	0.081828	-0.0019
0.00126953	0.089878	-0.036679
0.00130208	0.055099	0.034489
0.00133464	0.012913	-0.005764
0.00136719	0.001642	-0.014137
0.00139974	-0.021222	-0.001256
0.00143229	-0.037645	-0.017035
0.00146484	-0.06051	-0.010917
0.0014974	-0.077577	-0.004798
0.00152995	-0.07017	0.011625
0.0015625	-0.067916	-0.009951
0.00159505	-0.06856	-0.022832
0.0016276	-0.086916	0.028049
0.00166016	-0.112356	-0.017035
0.00169271	-0.124916	-0.021222
0.00172526	-0.13522	-0.011239
0.00175781	-0.145847	-0.030239
0.00179036	-0.153254	0.004863
0.00182292	-0.146169	-0.02412
0.00185547	-0.142627	0.000998
0.00188802	-0.119763	0.032235
0.00192057	-0.10817	0.001964
0.00195312	-0.099153	-0.020256
0.00198568	-0.126848	-0.002866
0.00201823	-0.139729	-0.021222
0.00205078	-0.151322	-0.005764
0.00208333	-0.170644	-0.005764
0.00211589	-0.17322	-0.018646
0.00214844	-0.15261	0.003252
0.00218099	-0.10978	-0.015103
0.00221354	-0.067594	-0.008985
0.00224609	-0.067916	-0.027662
0.00227865	-0.054713	-0.011883
0.0023112	-0.070814	-0.011561
0.00234375	-0.088526	-0.003188
0.0023763	-0.10656	3.20924e-05
0.00240885	-0.115577	-0.045052
0.00244141	-0.111712	-0.006731
0.00247396	-0.086594	0.005507
0.00250651	-0.059221	-0.029595
0.00253906	-0.019612	0.001964
0.00257161	0.030625	0.005507
0.00260417	0.055421	-0.012527
0.00263672	0.068624	0.014523
0.00266927	0.062184	-0.020578
0.00270182	0.038676	-0.018002
0.00273437	0.022252	-0.012205
0.00276693	0.024828	-0.019934
0.00279948	0.017422	-0.025408
0.00283203	0.043506	0.001642
0.00286458	0.068947	-0.005764
0.00289714	0.115641	-0.003188
0.00292969	0.138183	-0.010273
0.00296224	0.136895	-0.006409
0.00299479	0.095675	-0.008663
0.00302734	0.058964	-0.014781
0.0030599	0.026761	-0.021544
0.00309245	0.023862	-0.030239
0.003125	0.019032	-0.015425
0.00315755	0.030303	-0.012527
0.0031901	0.032557	0.002608
0.00322266	0.031913	-0.012205
0.00325521	0.02354	0.00132
0.00328776	0.031591	0.004863
0.00332031	0.006473	-0.018646
0.00335286	-0.008019	0.010659
0.00338542	0.012269	-0.046984
0.00341797	0.01871	-0.018646
0.00345052	-0.009951	-0.000934
0.00348307	0.009371	-0.013493
0.00351562	0.032557	0.004218
0.00354818	0.052523	-0.008985
0.00358073	0.076997	0.007117
0.00361328	0.068302	-0.008019
0.00364583	0.055099	-0.018968
0.00367839	0.045438	-0.001256
0.00371094	0.005507	-0.026696
0.00374349	-0.013815	-0.062764
0.00377604	-0.046018	-0.008985
0.00380859	-0.076611	-0.024442
0.00384115	-0.065018	-0.009951
0.0038737	-0.02251	-0.018968
0.00390625	0.024184	-0.007053
0.0039388	0.031591	0.002286
0.00397135	0.042218	0.006151
0.00400391	0.028693	-0.000934
0.00403646	0.01549	-0.026052
0.00406901	-0.005442	0.011625
0.00410156	-0.002222	-0.00512
0.00413411	-0.012527	-0.02251
0.00416667	0.014523	-0.020578
0.00419922	0.054777	-0.002222
0.00423177	0.068947	0.017422
0.00426432	0.068624	-0.020578
0.00429688	0.070557	-0.000612
0.00432943	0.052523	-0.023476
0.00436198	0.02193	-0.019612
0.00439453	-0.00029	-0.032815
0.00442708	-0.032815	-0.000934
0.00445964	-0.04312	0.013235
0.00449219	-0.035391	-0.023798
0.00452474	-0.020256	-0.025408
0.00455729	0.029015	0.029015
0.00458984	0.03771	-0.000934
0.0046224	0.025794	0.004218
0.00465495	0.003896	0.000676
0.0046875	-0.024764	-0.011239
0.00472005	-0.027985	-0.034425
0.0047526	-0.055035	0.00293
0.00478516	-0.058899	-0.018002
0.00481771	-0.049561	0.009693
0.00485026	-0.029273	-0.001578
0.00488281	-0.009307	0.005507
0.00491536	0.002286	-0.026052
0.00494792	0.003896	-0.000934
0.00498047	0.009693	-0.019934
0.00501302	-0.007375	-0.008663
0.00504557	-0.030883	-0.023476
0.00507812	-0.052459	3.20924e-05
0.00511068	-0.064696	-0.026374
0.00514323	-0.047306	-0.033781
0.00517578	-0.011239	0.019032
0.00520833	0.034811	-0.007375
0.00524089	0.06637	-0.002544
0.00527344	0.06798	-0.009307
0.00530599	0.066692	0.004218
0.00533854	0.041896	0.000998
0.00537109	0.020964	-0.004798
0.00540365	0.005829	-0.008019
0.0054362	-0.007697	-0.019934
0.00546875	0.009693	-0.029917
0.0055013	0.031591	-0.026374
0.00553385	0.055099	-0.014459
0.00556641	0.075387	0.012269
0.00559896	0.079573	-0.0209
0.00563151	0.075387	-0.006086
0.00566406	0.04254	-0.010273
0.00569661	0.028049	-0.010273
0.00572917	-0.001256	-0.037001
0.00576172	-0.0019	-0.015425
0.00579427	-0.004476	-0.020578
0.00582682	0.000676	-0.0019
0.00585938	0.005507	-0.035391
0.00589193	0.014523	0.007439
0.00592448	0.016456	-0.017035
0.00595703	0.006151	-0.012849
0.00598958	0.014523	-0.018324
0.00602214	-0.02573	-0.0399
0.00605469	-0.056001	-0.036357
0.00608724	-0.089492	-0.011883
0.00611979	-0.105272	-0.000934
0.00615234	-0.102373	-0.018002
0.0061849	-0.090136	-0.006409
0.00621745	-0.081764	-0.013815
0.00625	-0.065662	-0.001256
0.00628255	-0.048594	0.016134
0.0063151	-0.050205	0.007439
0.00634766	-0.06695	-0.022832
0.00638021	-0.089492	0.004541
0.00641276	-0.102373	0.000354
0.00644531	-0.102373	-0.015747
0.00647786	-0.085628	-0.014459
0.00651042	-0.065662	0.010015
0.00654297	-0.046018	-0.017035
0.00657552	-0.007697	0.011625
0.00660807	0.008083	-0.028307
0.00664063	0.008727	-0.022188
0.00667318	-0.014459	-0.016069
0.00670573	-0.038934	0.005829
0.00673828	-0.06534	0.00132
0.00677083	-0.075645	-0.014137
0.00680339	-0.078543	-0.023476
0.00683594	-0.050849	-0.010595
0.00686849	-0.023154	-0.014459
0.00690104	-0.008663	0.013557
0.00693359	0.00132	-0.022188
0.00696615	-0.031849	0.004218
0.0069987	-0.068882	-0.013171
0.00703125	-0.094323	0.005185
0.0070638	-0.10817	-0.037323
0.00709635	-0.103984	-0.006731
0.00712891	-0.073069	-0.008985
0.00716146	-0.042476	-0.010595
0.00719401	-0.016713	-0.013815
0.00722656	-0.003188	-0.021222
0.00725911	0.004541	-0.026052
0.00729167	0.009693	0.02032
0.00732422	-0.021866	0.010337
0.00735677	-0.04312	-0.02573
0.00738932	-0.054069	-0.00512
0.00742187	-0.052137	-0.023476
0.00745443	-0.055357	0.004541
0.00748698	-0.043442	-0.007375
0.00751953	-0.040866	0.005507
0.00755208	-0.023476	-0.004154
0.00758464	-0.018002	-0.016069
0.00761719	-0.015425	-0.011883
0.00764974	-0.033459	-0.017035
0.00768229	-0.046984	3.20924e-05
0.00771484	-0.068882	-0.015425
0.0077474	-0.064696	-0.018968
0.00777995	-0.056323	-0.018968
0.0078125	-0.04473	-0.016713
0.00784505	-0.010273	0.004218
0.0078776	0.007761	0.007117
0.00791016	0.041252	-0.002544
0.00794271	0.04254	-0.009307
0.00797526	0.048015	-0.028307
0.00800781	0.028693	-0.014137
0.00804036	0.0171	-0.014781
0.00807292	0.014845	-0.02412
0.00810547	0.013879	0.021286
0.00813802	0.031269	-0.021222
0.00817057	0.05832	-0.0399
0.00820312	0.073455	0.000676
0.00823568	0.092455	-0.011561
0.00826823	0.115319	-0.024442
0.00830078	0.098573	0.028371
0.00833333	0.081184	-0.011239
0.00836589	0.062506	-0.034425
0.00839844	0.054777	-0.007697
0.00843099	0.052201	-0.028307
0.00846354	0.038354	0.009371
0.00849609	0.052201	-0.017035
0.00852865	0.065404	-0.007053
0.0085612	0.091489	-0.008341
0.00859375	0.096319	-0.008663
0.0086263	0.085048	-0.015747
0.00865885	0.069591	-0.018646
0.00869141	0.065726	-0.015103
0.00872396	0.050591	-0.005764
0.00875651	0.052845	-0.051815
0.00878906	0.067336	-0.031205
0.00882162	0.0902	-0.034103
0.00885417	0.100827	0.020642
0.00888672	0.146878	-0.002544
0.00891927	0.159759	-0.013815
0.00895182	0.152674	-0.00351
0.00898437	0.116929	-0.006731
0.00901693	0.076997	-0.02734
0.00904948	0.042218	0.000998
0.00908203	0.021286	-0.015425
0.00911458	0.016134	0.012269
0.00914714	0.015812	-0.028307
0.00917969	0.029659	-0.000934
0.00921224	0.04254	-0.011561
0.00924479	0.062506	0.009371
0.00927734	0.063794	0.010659
0.0093099	0.044794	-0.015103
0.00934245	0.012591	-0.007375
0.009375	-0.005764	-0.026374
0.00940755	-0.02412	-0.020256
0.0094401	-0.007053	-0.005442
0.00947266	0.010015	-0.015747
0.00950521	0.02354	-0.015103
0.00953776	0.048659	0.007439
0.00957031	0.086336	-0.021544
0.00960286	0.119827	-0.000612
0.00963542	0.113709	-0.0019
0.00966797	0.090845	-0.028629
0.00970052	0.089556	0.010981
0.00973307	0.058964	-0.039256
0.00976562	0.04737	-0.027018
0.00979818	0.03771	-0.009629
0.00983073	0.031591	-0.008985
0.00986328	0.026761	-0.014781
0.00989583	0.014523	0.005507
0.00992839	0.005185	-0.013171
0.00996094	-0.019612	-0.009307
0.00999349	-0.074679	-0.02573
0.010026	-0.103017	0.009693
0.0100586	-0.136831	-0.011239
0.0100911	-0.147136	-0.038611
0.0101237	-0.182237	-0.018324
0.0101562	-0.177084	0.003574
0.0101888	-0.154542	0.006151
0.0102214	-0.121373	0.008727
0.0102539	-0.125238	0.014523
0.0102865	-0.126204	0.003574
0.010319	-0.131678	-0.00351
0.0103516	-0.17	-0.019612
0.0103841	-0.199948	-0.002866
0.0104167	-0.209609	-0.036035
0.0104492	-0.234084	0.010659
0.0104818	-0.237304	-0.035391
0.0105143	-0.221202	-0.0019
0.0105469	-0.165169	-0.020256
0.0105794	-0.132	0.008727
0.010612	-0.124593	-0.004476
0.0106445	-0.133932	-0.033459
0.0106771	-0.140373	-0.001256
0.0107096	-0.143271	-0.008019
0.0107422	-0.158085	-0.034425
0.0107747	-0.161627	-0.012527
0.0108073	-0.195762	-0.021222
0.0108398	-0.195118	-0.016069
0.0108724	-0.142627	0.016778
0.0109049	-0.131678	0.005829
0.0109375	-0.113	-0.005442
0.0109701	-0.107526	0.007761
0.0110026	-0.113644	-0.017035
0.0110352	-0.110102	-0.027018
0.0110677	-0.107204	-0.02412
0.0111003	-0.098831	-0.015103
0.0111328	-0.071459	-0.000934
0.0111654	-0.036679	-0.041188
0.0111979	-0.004798	0.004541
0.0112305	-0.008019	-0.002222
0.011263	0.016456	-0.041832
0.0112956	-0.01929	-0.018646
0.0113281	-0.028629	-0.006086
0.0113607	-0.016391	3.20924e-05
0.0113932	-0.033781	-0.003188
0.0114258	-0.037001	-0.054713
0.0114583	-0.034425	-0.010917
0.0114909	-0.008985	0.019998
0.0115234	-0.001578	-0.007053
0.011556	0.031269	-0.005764
0.0115885	0.05993	0.005185
0.0116211	0.055099	3.20924e-05
0.0116536	0.040286	-0.012849
0.0116862	0.010659	-0.022188
0.0117188	-0.005764	-0.023154
0.0117513	-0.024764	0.01549
0.0117839	-0.0209	-0.030561
0.0118164	-0.014459	-0.00029
0.011849	-0.026052	-0.01929
0.0118815	-0.009629	-0.009629
0.0119141	0.003252	0.001964
0.0119466	-0.008019	-0.01768
0.0119792	-0.027985	0.008083
0.0120117	-0.042476	-0.024764
0.0120443	-0.053747	-0.020256
0.0120768	-0.073069	-0.01768
0.0121094	-0.089492	-0.025408
0.0121419	-0.062442	-0.014137
0.0121745	-0.029595	0.007439
0.012207	-0.006731	0.011947
0.0122396	0.023218	-0.030239
0.0122721	0.009693	0.02032
0.0123047	-0.027018	-0.002222
0.0123372	-0.073069	-0.0019
0.0123698	-0.094645	-0.023154
0.0124023	-0.098509	-0.02251
0.0124349	-0.091746	-0.011561
0.0124674	-0.096899	-0.033781
0.0125	-0.056967	-0.015103
0.0125326	-0.028307	0.027405
0.0125651	0.011625	-0.008985
0.0125977	0.063472	-0.005442
0.0126302	0.048015	-0.019612
0.0126628	0.020964	-0.013493
0.0126953	-0.0209	-0.022188
0.0127279	-0.056645	0.00132
0.0127604	-0.074357	0.005507
0.012793	-0.076289	-0.013171
0.0128255	-0.070492	-0.030239
0.0128581	-0.06373	-0.012205
0.0128906	-0.058255	-0.017358
0.0129232	-0.041832	-0.006409
0.0129557	-0.052459	0.004218
0.0129883	-0.06856	0.001642
0.0130208	-0.101085	-0.027018
0.0130534	-0.125882	-0.037001
0.0130859	-0.116865	-0.021866
0.0131185	-0.106238	-0.023476
0.013151	-0.094001	-0.001256
0.0131836	-0.067916	-0.007697
0.0132161	-0.020256	-0.015747
0.0132487	0.017744	-0.01929
0.0132813	0.013557	-0.031527
0.0133138	-0.018646	0.009049
0.0133464	-0.042154	-0.012205
0.0133789	-0.060832	0.008083
0.0134115	-0.054713	-0.041832
0.013444	-0.059865	-0.036679
0.0134766	-0.061476	0.009693
0.0135091	-0.034425	-0.029917
0.0135417	-0.012527	0.014523
0.0135742	0.02354	-0.042798
0.0136068	0.054133	0.003896
0.0136393	0.045116	-0.008663
0.0136719	0.013235	0.010337
0.0137044	-0.022188	-0.015425
0.013737	-0.047306	-0.002222
0.0137695	-0.06212	-0.040866
0.0138021	-0.076611	-0.012205
0.0138346	-0.055679	0.005507
0.0138672	-0.038289	-0.00029
0.0138997	-0.031527	-0.0209
0.0139323	-0.036679	0.013557
0.0139648	-0.067916	-0.028629
0.0139974	-0.117187	-0.009307
0.0140299	-0.160339	-0.024764
0.0140625	-0.174508	-0.02251
0.0140951	-0.183847	-0.011883
0.0141276	-0.154864	-0.049561
0.0141602	-0.146492	0.024828
0.0141927	-0.131356	-0.025408
0.0142253	-0.099475	-0.011561
0.0142578	-0.094967	-0.016713
0.0142904	-0.101729	0.003574
0.0143229	-0.133932	-0.006409
0.0143555	-0.134254	-0.002222
0.014388	-0.145203	0.006151
0.0144206	-0.145525	-0.012849
0.0144531	-0.120085	-0.016391
0.0144857	-0.083374	-0.008341
0.0145182	-0.068238	-0.018968
0.0145508	-0.054391	0.010015
0.0145833	-0.054069	0.005829
0.0146159	-0.04312	0.005507
0.0146484	-0.069848	-0.010917
0.014681	-0.084018	-0.026696
0.0147135	-0.120085	0.005185
0.0147461	-0.145847	-0.020256
0.0147786	-0.154864	-0.003188
0.0148112	-0.148102	-0.012527
0.0148437	-0.143915	-0.011239
0.0148763	-0.118153	-0.001578
0.0149089	-0.107848	0.001642
0.0149414	-0.097865	0.008083
0.014974	-0.120085	-0.011239
0.0150065	-0.132966	-0.044086
0.0150391	-0.148746	0.002286
0.0150716	-0.157119	-0.007375
0.0151042	-0.156152	-0.047628
0.0151367	-0.140695	-0.014137
0.0151693	-0.132966	-0.008341
0.0152018	-0.108492	0.018066
0.0152344	-0.072425	-0.026052
0.0152669	-0.042476	-0.010273
0.0152995	-0.027018	-0.007697
0.015332	-0.033459	-0.012527
0.0153646	-0.031205	0.001642
0.0153971	-0.04634	-0.018002
0.0154297	-0.069526	-0.056323
0.0154622	-0.061798	-0.007697
0.0154948	-0.050527	-0.016069
0.0155273	-0.043442	-0.016069
0.0155599	-0.029595	0.000676
0.0155924	-0.018002	-0.00351
0.015625	-0.032493	-0.006731
0.0156576	-0.068238	-0.018324
0.0156901	-0.099153	-0.018002
0.0157227	-0.144237	-0.024442
0.0157552	-0.162593	-0.001578
0.0157878	-0.161305	0.00293
0.0158203	-0.142627	-0.023476
0.0158529	-0.117509	-0.003188
0.0158854	-0.097221	-0.002544
0.015918	-0.085306	-0.009629
0.0159505	-0.084018	-0.012527
0.0159831	-0.091424	-0.008341
0.0160156	-0.129424	-0.018324
0.0160482	-0.144881	-0.014137
0.0160807	-0.156474	-0.01768
0.0161133	-0.158729	-0.023154
0.0161458	-0.136831	0.004863
0.0161784	-0.126526	0.013879
0.0162109	-0.103662	-0.036679
0.0162435	-0.077577	-0.009307
0.016276	-0.064052	-0.009951
0.0163086	-0.061154	-0.012527
0.0163411	-0.064374	-0.011561
0.0163737	-0.095611	-0.025086
0.0164062	-0.079187	-0.041188
0.0164388	-0.085306	0.013557
0.0164714	-0.06534	-0.031527
0.0165039	-0.056645	-0.023476
0.0165365	-0.029273	-0.025408
0.016569	-0.012205	0.004218
0.0166016	0.00132	-0.003832
0.0166341	0.013235	-0.031849
0.0166667	-0.013171	-0.011239
0.0166992	-0.030239	-0.004476
0.0167318	-0.04634	-0.01929
0.0167643	-0.072747	-0.005442
0.0167969	-0.071137	-0.02251
0.0168294	-0.047306	3.20924e-05
0.016862	-0.037967	-0.014459
0.0168945	-0.021544	-0.011883
0.0169271	-0.005442	0.001964
0.0169596	-0.008663	-0.011561
0.0169922	-0.021866	-0.017358
0.0170247	-0.018002	-0.020256
0.0170573	-0.038289	-0.02251
0.0170898	-0.042798	-0.009307
0.0171224	-0.044086	-0.024442
0.0171549	-0.040544	0.018066
0.0171875	-0.032171	-0.00351
0.0172201	-0.01768	-0.013493
0.0172526	0.005507	-0.007375
0.0172852	0.019998	-0.026374
0.0173177	0.0171	0.002286
0.0173503	-0.007375	-0.02412
0.0173828	-0.011561	-0.014459
0.0174154	0.020964	-0.016069
0.0174479	0.051879	-0.022832
0.0174805	0.101472	-0.027018
0.017513	0.167166	-0.000934
0.0175456	0.238656	0.000354
0.0175781	0.2773	-0.008985
0.0176107	0.301452	-0.028951
0.0176432	0.281486	-0.010595
0.0176758	0.270215	-0.01929
0.0177083	0.242199	-0.00029
0.0177409	0.221911	-0.024764
0.0177734	0.207741	-0.013493
0.017806	0.197436	0.012913
0.0178385	0.21869	-0.006731
0.0178711	0.23769	-0.013815
0.0179036	0.23286	-0.010273
0.0179362	0.188742	-0.042798
0.0179687	0.159115	-0.000934
0.0180013	0.117895	0.001964
0.0180339	0.08537	-0.012849
0.0180664	0.043828	-0.018324
0.018099	0.031913	-0.011239
0.0181315	0.016134	-0.01929
0.0181641	0.039964	-0.011883
0.0181966	0.035777	0.000676
0.0182292	0.044794	0.00132
0.0182617	0.065082	-0.025408
0.0182943	0.057031	0.018066
0.0183268	0.027405	-0.024764
0.0183594	0.015167	-0.010917
0.0183919	-0.0019	-0.02251
0.0184245	0.007439	0.016134
0.018457	0.005507	-0.036679
0.0184896	0.018066	-0.018002
0.0185221	0.029981	0.022252
0.0185547	0.059286	-0.014137
0.0185872	0.091167	-0.008663
0.0186198	0.088268	-0.016713
0.0186523	0.083116	-0.004154
0.0186849	0.089878	-0.016713
0.0187174	0.069591	-0.028629
0.01875	0.057031	-0.01768
0.0187826	0.055421	-0.011239
0.0188151	0.068624	-0.023476
0.0188477	0.099539	-0.014459
0.0188802	0.12498	-0.00512
0.0189128	0.116607	3.20924e-05
0.0189453	0.092777	-0.012527
0.0189779	0.076031	0.008727
0.0190104	0.049625	-0.02573
0.019043	0.022574	-0.00029
0.0190755	0.011625	-0.018646
0.0191081	0.014523	-0.006409
0.0191406	-0.006409	-0.039256
0.0191732	0.010015	-0.035069
0.0192057	0.017422	0.002286
0.0192383	0.036421	-0.004476
0.0192708	0.056065	-0.004154
0.0193034	0.032557	-0.018968
0.0193359	0.024184	-0.025086
0.0193685	-0.0019	0.014201
0.019401	-0.006731	-0.003188
0.0194336	0.006151	-0.036357
0.0194661	0.028693	0.005185
0.0194987	0.033201	-0.018002
0.0195312	0.048659	0.026117
0.0195638	0.08215	-0.005442
0.0195964	0.112099	0.008405
0.0196289	0.130454	-0.024442
0.0196615	0.126268	-0.008341
0.019694	0.094065	-0.01929
0.0197266	0.05993	-0.019612
0.0197591	0.074421	-0.009307
0.0197917	0.076353	-0.011883
0.0198242	0.095353	-0.012205
0.0198568	0.105658	0.015167
0.0198893	0.139471	-0.004154
0.0199219	0.160081	0.009049
0.0199544	0.173928	-0.012527
0.019987	0.161691	-0.00029
0.0200195	0.138183	0.019032
0.0200521	0.119505	-0.011561
0.0200846	0.078285	-0.036679
0.0201172	0.043828	-0.00351
0.0201497	0.042862	-0.015425
0.0201823	0.041252	-0.014459
0.0202148	0.062506	-0.007375
0.0202474	0.066692	-0.013815
0.0202799	0.079251	-0.008341
0.0203125	0.06637	-0.01929
0.0203451	0.036099	-0.018002
0.0203776	-0.005764	-0.018002
0.0204102	-0.036679	-0.025408
0.0204427	-0.067916	-0.021866
0.0204753	-0.083052	-0.010273
0.0205078	-0.07017	-0.033781
0.0205404	-0.023154	0.003896
0.0205729	0.006151	-0.012527
0.0206055	0.024828	0.002286
0.020638	0.035455	-0.010273
0.0206706	-0.001578	-0.015747
0.0207031	-0.021222	-0.024442
0.0207357	-0.034425	-0.016391
0.0207682	-0.036035	-0.032493
0.0208008	-0.022832	-0.005442
0.0208333	0.009693	-0.011239
0.0208659	0.031269	0.014845
0.0208984	0.057675	-0.015103
0.020931	0.077963	-0.015747
0.0209635	0.070557	0.003896
0.0209961	0.031269	0.003896
0.0210286	-0.010917	-0.038289
0.0210612	-0.06051	-0.023154
0.0210938	-0.104628	-0.008341
0.0211263	-0.116543	-0.008019
0.0211589	-0.124593	-0.018002
0.0211914	-0.113322	-0.007697
0.021224	-0.099475	-0.00029
0.0212565	-0.070492	-0.008341
0.0212891	-0.056001	-0.003188
0.0213216	-0.071459	-0.018324
0.0213542	-0.093035	0.001964
0.0213867	-0.111068	-0.020578
0.0214193	-0.118153	-0.023154
0.0214518	-0.135865	-0.009629
0.0214844	-0.13361	-0.038611
0.0215169	-0.120085	-0.022188
0.0215495	-0.102373	0.011625
0.021582	-0.083052	-0.023154
0.0216146	-0.079187	-0.017358
0.0216471	-0.075001	-0.030561
0.0216797	-0.084984	-0.030883
0.0217122	-0.093035	-0.019934
0.0217448	-0.102373	-0.025408
0.0217773	-0.119119	0.003896
0.0218099	-0.121373	0.001964
0.0218424	-0.126848	-0.014459
0.021875	-0.110102	0.007761
0.0219076	-0.080153	-0.011239
0.0219401	-0.062764	-0.04795
0.0219727	-0.066306	0.012269
0.0220052	-0.080153	-0.003188
0.0220378	-0.103017	-0.0209
0.0220703	-0.119763	0.010015
0.0221029	-0.135865	-0.026696
0.0221354	-0.112356	-0.002222
0.022168	-0.095933	-0.016713
0.0222005	-0.079831	0.007439
0.0222331	-0.065018	0.006473
0.0222656	-0.053425	-0.021866
0.0222982	-0.048594	0.004863
0.0223307	-0.055035	-0.030561
0.0223633	-0.066306	-0.008663
0.0223958	-0.084984	-0.021222
0.0224284	-0.089492	-0.018646
0.0224609	-0.083052	0.002286
0.0224935	-0.066306	0.001642
0.022526	-0.053747	0.010981
0.0225586	-0.039578	-0.026052
0.0225911	-0.032815	-0.01768
0.0226237	-0.049883	-0.00512
0.0226563	-0.059543	-0.001578
0.0226888	-0.069848	-0.016069
0.0227214	-0.08434	0.007117
0.0227539	-0.076611	-0.026374
0.0227865	-0.083374	-0.013493
0.022819	-0.078221	-0.009951
0.0228516	-0.048916	0.000676
0.0228841	-0.027018	-0.040222
0.0229167	-0.013493	0.015812
0.0229492	-0.020578	-0.014459
0.0229818	-0.028951	3.20924e-05
0.0230143	-0.055035	-0.015747
0.0230469	-0.071459	-0.0209
0.0230794	-0.055035	-0.003832
0.023112	-0.037323	-0.003832
0.0231445	0.004541	-0.032815
0.0231771	0.060252	-0.005764
0.0232096	0.125946	-0.003188
0.0232422	0.155251	-0.009307
0.0232747	0.150098	0.005829
0.0233073	0.12337	-0.037967
0.0233398	0.096319	-0.012527
0.0233724	0.067658	-0.023476
0.0234049	0.066692	-0.017358
0.0234375	0.075709	-0.029595
0.0234701	0.066692	0.011947
0.0235026	0.088268	-0.04151
0.0235352	0.118861	3.20924e-05
0.0235677	0.14559	-0.009951
0.0236003	0.160081	-0.002222
0.0236328	0.163301	-0.002544
0.0236654	0.113709	-0.001256
0.0236979	0.072489	-0.0209
0.0237305	0.012269	-0.02251
0.023763	-0.022188	-0.030883
0.0237956	-0.043764	-0.02573
0.0238281	-0.053747	-0.001578
0.0238607	-0.038934	-0.011561
0.0238932	-0.032815	0.011303
0.0239258	-0.012849	0.003574
0.0239583	-0.011239	-0.011239
0.0239909	-0.030561	-0.024764
0.0240234	-0.039578	0.002608
0.024056	-0.063086	-0.014459
0.0240885	-0.06212	0.002286
0.0241211	-0.072425	-0.008663
0.0241536	-0.059865	-0.029595
0.0241862	-0.030883	-0.003188
0.0242187	-0.014781	-0.004798
0.0242513	0.000998	-0.017358
0.0242839	0.000676	0.015812
0.0243164	0.003252	-0.028629
0.024349	-0.004154	-0.031849
0.0243815	-0.02412	-0.051171
0.0244141	-0.042154	-0.026696
0.0244466	-0.034103	-0.01929
0.0244792	-0.031849	-0.012205
0.0245117	-0.017035	0.010659
0.0245443	0.030947	-0.021544
0.0245768	0.048981	-0.008663
0.0246094	0.057353	0.00132
0.0246419	0.053489	-0.002222
0.0246745	0.047693	0.000354
0.024707	0.024828	-0.006731
0.0247396	0.000998	-0.032171
0.0247721	-0.000612	0.009371
0.0248047	0.010015	-0.012527
0.0248372	0.048981	3.20924e-05
0.0248698	0.076675	0.011625
0.0249023	0.086336	-0.018968
0.0249349	0.088268	-0.000934
0.0249674	0.086014	-0.019612
0.025	0.075065	-0.006086
0.0250326	0.05832	-0.02573
0.0250651	0.060252	-0.018646
0.0250977	0.056065	0.001642
0.0251302	0.065726	-0.018968
0.0251628	0.071201	-0.007697
0.0251953	0.072811	-0.007053
0.0252279	0.086336	-0.012849
0.0252604	0.119183	0.006795
0.025293	0.103726	-0.009629
0.0253255	0.090845	-0.0019
0.0253581	0.054455	-0.022188
0.0253906	0.014523	-0.0209
0.0254232	-0.007697	-0.016391
0.0254557	-0.015425	-0.00351
0.0254883	-0.005442	-0.007375
0.0255208	-0.000612	0.028693
0.0255534	0.019998	-0.014781
0.0255859	0.032235	-0.02573
0.0256185	0.036099	0.000676
0.025651	0.00293	-0.000934
0.0256836	-0.029917	0.010981
0.0257161	-0.068882	-0.031527
0.0257487	-0.080153	0.018066
0.0257812	-0.08273	-0.013493
0.0258138	-0.042476	-0.026374
0.0258464	-0.017358	-0.014137
0.0258789	-0.008019	-0.010273
0.0259115	0.012591	0.001964
0.025944	0.021286	-0.005442
0.0259766	0.02515	-0.008341
0.0260091	0.001642	-0.005764
0.0260417	-0.013493	-0.008985
0.0260742	-0.039578	-0.036035
0.0261068	-0.047306	-0.010917
0.0261393	-0.019612	-0.007053
0.0261719	0.009049	0.009693
0.0262044	0.047693	-0.020256
0.026237	0.068624	-0.014137
0.0262695	0.073777	0.009371
0.0263021	0.067014	-0.014137
0.0263346	0.047693	-0.018002
0.0263672	0.010659	0.010337
0.0263997	-0.008341	-0.025086
0.0264323	-0.014459	-0.033137
0.0264648	-0.028307	-0.021866
0.0264974	-0.013815	-0.01929
0.0265299	0.021608	0.000998
0.0265625	0.043506	-0.027018
0.0265951	0.055743	-0.004476
0.0266276	0.062506	-0.008663
0.0266602	0.050913	-0.019934
0.0266927	0.035777	-0.003188
0.0267253	0.009693	-0.01929
0.0267578	-0.008019	0.007761
0.0267904	-0.01929	-0.025408
0.0268229	-0.008985	-0.02251
0.0268555	-0.0019	-0.011239
0.026888	0.02515	-0.02251
0.0269206	0.035133	0.000998
0.0269531	0.056709	0.001642
0.0269857	0.057353	-0.034747
0.0270182	0.054455	-0.038611
0.0270508	0.012269	-0.016069
0.0270833	-0.027018	-0.005442
0.0271159	-0.056967	-0.015425
0.0271484	-0.071781	-0.01768
0.027181	-0.080475	0.0171
0.0272135	-0.079509	0.006151
0.0272461	-0.071137	-0.024764
0.0272786	-0.075645	0.007117
0.0273112	-0.098831	-0.013815
0.0273438	-0.12556	0.016778
0.0273763	-0.13361	-0.021866
0.0274089	-0.132966	-0.037645
0.0274414	-0.132322	-0.005764
0.027474	-0.114933	-0.008985
0.0275065	-0.093357	-0.009629
0.0275391	-0.069848	-0.006731
0.0275716	-0.04312	0.008083
0.0276042	-0.021544	-0.01929
0.0276367	-0.023798	-0.02251
0.0276693	-0.034747	-0.025086
0.0277018	-0.047628	-0.004798
0.0277344	-0.051171	-0.020256
0.0277669	-0.056001	-0.026374
0.0277995	-0.064696	-0.005764
0.027832	-0.055679	-0.022188
0.0278646	-0.042798	-0.027662
0.0278971	-0.013493	0.008083
0.0279297	-0.000612	-0.008019
0.0279622	-0.001256	0.010981
0.0279948	-0.020256	0.000998
0.0280273	-0.035713	-0.018324
0.0280599	-0.043764	-0.018324
0.0280924	-0.050205	-0.035069
0.028125	-0.031849	0.007117
0.0281576	-0.006086	-0.005442
0.0281901	0.016456	-0.008663
0.0282227	0.042218	-0.016391
0.0282552	0.077319	0.005185
0.0282878	0.086014	-0.009629
0.0283203	0.066692	-0.004476
0.0283529	0.049947	-0.005764
0.0283854	0.024828	-0.050205
0.028418	0.014845	0.005829
0.0284505	-0.002222	-0.025086
0.0284831	-0.002866	-0.019934
0.0285156	0.009693	-0.000934
0.0285482	0.004218	-0.007697
0.0285807	-0.001578	0.001642
0.0286133	0.00293	-0.016713
0.0286458	-0.041832	-0.006731
0.0286784	-0.075645	-0.02251
0.0287109	-0.109136	-0.007053
0.0287435	-0.123627	-0.006409
0.028776	-0.151322	-0.013171
0.0288086	-0.126204	-0.015103
0.0288411	-0.106882	-0.002866
0.0288737	-0.080153	-0.016713
0.0289063	-0.036679	-0.003188
0.0289388	-0.012849	-0.007375
0.0289714	-0.011883	-0.015103
0.0290039	-0.030883	-0.024442
0.0290365	-0.04634	-0.015747
0.029069	-0.049238	-0.034425
0.0291016	-0.041832	-0.024442
0.0291341	-0.02573	0.022252
0.0291667	0.007761	-0.025086
0.0291992	0.050591	-0.037323
0.0292318	0.081506	0.008405
0.0292643	0.106624	-0.017358
0.0292969	0.116285	-0.02412
0.0293294	0.106302	-0.018646
0.029362	0.111454	-0.018968
0.0293945	0.098573	-0.031205
0.0294271	0.083438	-0.029273
0.0294596	0.080862	-0.017358
0.0294922	0.0902	-0.011561
0.0295247	0.093421	-0.006731
0.0295573	0.117895	-0.007697
0.0295898	0.128844	0.000354
0.0296224	0.112743	-0.007053
0.0296549	0.08054	0.00132
0.0296875	0.067014	-0.023798
0.0297201	0.040286	-0.040544
0.0297526	0.02515	-0.025086
0.0297852	0.003896	-0.004798
0.0298177	-0.000612	-0.00351
0.0298503	-0.004798	0.016456
0.0298828	0.032557	-0.025408
0.0299154	0.041896	-0.023798
0.0299479	0.04737	-0.031205
0.0299805	0.012591	0.002608
0.030013	-0.009307	-0.010273
0.0300456	-0.056001	-0.021866
0.0300781	-0.079187	-0.003188
0.0301107	-0.100763	-0.006086
0.0301432	-0.100763	-0.033459
0.0301758	-0.097221	0.004218
0.0302083	-0.091424	-0.015425
0.0302409	-0.080153	-0.016069
0.0302734	-0.094967	0.027083
0.030306	-0.095611	-0.010273
0.0303385	-0.108814	0.005507
0.0303711	-0.130068	-0.015103
0.0304036	-0.142949	-0.018324
0.0304362	-0.162593	-0.011239
0.0304688	-0.168712	-0.032171
0.0305013	-0.148424	-0.007697
0.0305339	-0.128458	0.029015
0.0305664	-0.10334	-0.010595
0.030599	-0.085306	-0.005764
0.0306315	-0.088848	0.019676
0.0306641	-0.132644	-0.036679
0.0306966	-0.142305	-0.008019
0.0307292	-0.164525	-0.016713
0.0307617	-0.175796	-0.052459
0.0307943	-0.181915	0.003574
0.0308268	-0.187067	-0.003188
0.0308594	-0.164525	0.017744
0.0308919	-0.134254	-0.027662
0.0309245	-0.141017	-0.014459
0.030957	-0.165813	-0.030561
0.0309896	-0.194796	-0.008663
0.0310221	-0.224101	-0.00029
0.0310547	-0.226677	0.029015
0.0310872	-0.242134	-0.040544
0.0311198	-0.260168	0.004541
0.0311523	-0.268541	-0.009307
0.0311849	-0.262744	-0.012527
0.0312174	-0.228287	-0.001256
0.03125	-0.210575	-0.017358
0.0312826	-0.198982	0.012913
0.0313151	-0.19866	-0.013171
0.0313477	-0.184169	-0.035391
0.0313802	-0.179983	-0.002866
0.0314128	-0.174508	-0.038611
0.0314453	-0.196406	-0.018968
0.0314779	-0.194474	-0.00512
0.0315104	-0.158085	-0.012205
0.031543	-0.13039	0.025472
0.0315755	-0.105594	-0.015425
0.0316081	-0.093357	-0.024442
0.0316406	-0.105272	-0.019612
0.0316732	-0.131678	-0.021222
0.0317057	-0.150678	-0.015425
0.0317383	-0.155186	-0.020578
0.0317708	-0.145203	0.011947
0.0318034	-0.128136	-0.022832
0.0318359	-0.112034	-0.023476
0.0318685	-0.107848	-0.010595
0.031901	-0.094967	-0.008341
0.0319336	-0.107204	-0.012849
0.0319661	-0.098831	-0.02251
0.0319987	-0.119763	-0.027985
0.0320312	-0.134576	-0.016391
0.0320638	-0.152288	-0.020578
0.0320964	-0.156796	-0.011239
0.0321289	-0.161627	-0.013493
0.0321615	-0.144881	-0.011239
0.032194	-0.139407	-0.003832
0.0322266	-0.120407	-0.013171
0.0322591	-0.096577	-0.02573
0.0322917	-0.105594	0.012269
0.0323242	-0.126848	-0.018002
0.0323568	-0.129746	-0.016713
0.0323893	-0.165813	0.010659
0.0324219	-0.168068	-0.028629
0.0324544	-0.164847	-0.004798
0.032487	-0.144559	-0.018324
0.0325195	-0.094323	-0.022188
0.0325521	-0.042154	0.019676
0.0325846	0.011947	-0.073069
0.0326172	0.025794	-0.004798
0.0326497	0.017422	-0.011561
0.0326823	-0.005442	-0.023798
0.0327148	-0.013815	-0.010917
0.0327474	0.012591	-0.026696
0.0327799	0.012269	0.001964
0.0328125	0.069913	-0.00351
0.0328451	0.099539	-0.022188
0.0328776	0.120793	-0.024764
0.0329102	0.146878	-0.004476
0.0329427	0.175216	-0.000612
0.0329753	0.162979	-0.002222
0.0330078	0.138505	-0.032171
0.0330404	0.135285	-0.02412
0.0330729	0.132064	-0.031849
0.0331055	0.117251	0.024828
0.033138	0.11081	-0.021866
0.0331706	0.130454	0.002608
0.0332031	0.130454	-0.017035
0.0332357	0.135607	-0.015747
0.0332682	0.124336	0.004541
0.0333008	0.100183	-0.013171
0.0333333	0.079251	-0.013493
0.0333659	0.063794	-0.009951
0.0333984	0.055421	0.003252
0.033431	0.052523	-0.024442
0.0334635	0.073777	-0.038289
0.0334961	0.095675	-0.017358
0.0335286	0.130776	-0.023798
0.0335612	0.144946	-0.00029
0.0335938	0.160725	-0.02573
0.0336263	0.171996	0.005829
0.0336589	0.15042	-0.019612
0.0336914	0.129488	-0.005442
0.033724	0.101149	-0.026696
0.0337565	0.0902	-0.025408
0.0337891	0.082472	-0.002544
0.0338216	0.098573	-0.019612
0.0338542	0.118861	0.00293
0.0338867	0.162979	0.008083
0.0339193	0.162335	-0.005764
0.0339518	0.174894	-0.016069
0.0339844	0.161691	-0.013171
0.0340169	0.125302	-0.021544
0.0340495	0.103082	0.016456
0.034082	0.100183	-0.041188
0.0341146	0.076675	-0.026374
0.0341471	0.067658	-0.013171
0.0341797	0.079573	0.008405
0.0342122	0.083438	-0.018968
0.0342448	0.069269	-0.000612
0.0342773	0.05993	-0.005442
0.0343099	0.043828	-0.013171
0.0343424	0.0171	-0.02573
0.034375	-0.003832	-0.007375
0.0344076	-0.01929	-0.009307
0.0344401	-0.027662	-0.006086
0.0344727	0.004218	-0.012849
0.0345052	0.012591	-0.004476
0.0345378	0.047048	-0.00512
0.0345703	0.070235	-0.008985
0.0346029	0.060896	-0.012205
0.0346354	0.055743	-0.012205
0.034668	0.013235	-0.009629
0.0347005	-0.013171	-0.015103
0.0347331	-0.036035	-0.014781
0.0347656	-0.040544	-0.031205
0.0347982	-0.032815	-0.000934
0.0348307	-0.007053	0.003574
0.0348633	0.01871	-0.024764
0.0348958	0.048015	-0.024442
0.0349284	0.068624	0.01549
0.0349609	0.044794	-0.02251
0.0349935	0.036744	0.011303
0.035026	0.040608	-0.042798
0.0350586	0.014523	-0.02251
0.0350911	0.002286	0.013879
0.0351237	0.010015	-0.029917
0.0351562	0.02354	-0.036679
0.0351888	0.022896	-0.011239
0.0352214	0.085048	-0.009629
0.0352539	0.115963	-0.032815
0.0352865	0.108556	-0.036035
0.035319	0.095675	-0.005764
0.0353516	0.086658	-0.018968
0.0353841	0.057353	-0.020578
0.0354167	0.030303	-0.018324
0.0354492	0.029659	0.008083
0.0354818	0.065404	-0.015103
0.0355143	0.089556	0.008727
0.0355469	0.108234	0.002608
0.0355794	0.115641	-0.007697
0.035612	0.109522	-0.018646
0.0356445	0.078929	-0.012205
0.0356771	0.048015	-0.024764
0.0357096	0.026439	3.20924e-05
0.0357422	0.00132	-0.016391
0.0357747	0.005185	-0.012205
0.0358073	0.017744	-0.0019
0.0358398	0.012269	-0.035069
0.0358724	0.037066	0.009049
0.0359049	0.074099	0.012269
0.0359375	0.074099	-0.003832
0.0359701	0.054777	-0.023798
0.0360026	0.033523	-0.022832
0.0360352	0.007761	-0.008985
0.0360677	-0.020256	-0.016713
0.0361003	-0.037967	-0.020256
0.0361328	-0.023798	-0.023154
0.0361654	0.010337	-0.01929
0.0361979	0.037388	-0.018002
0.0362305	0.084726	0.010015
0.036263	0.108234	0.00132
0.0362956	0.131098	-0.018968
0.0363281	0.127234	-0.018002
0.0363607	0.106302	-0.018968
0.0363932	0.11081	-0.011883
0.0364258	0.089234	-0.031205
0.0364583	0.076997	-0.001578
0.0364909	0.077319	-0.008663
0.0365234	0.069269	0.00132
0.036556	0.095353	0.010659
0.0365885	0.113065	-0.007375
0.0366211	0.098573	0.003896
0.0366536	0.095031	-0.004476
0.0366862	0.082472	-0.009307
0.0367187	0.074421	-0.013815
0.0367513	0.082472	-0.014137
0.0367839	0.06154	-0.037645
0.0368164	0.065082	-0.000612
0.036849	0.063794	-0.005764
0.0368815	0.083438	-0.000934
0.0369141	0.080218	-0.018324
0.0369466	0.098895	0.003896
0.0369792	0.081828	-0.04634
0.0370117	0.040286	0.007761
0.0370443	0.013557	0.000676
0.0370768	-0.010595	-0.005442
0.0371094	-0.016391	-0.034747
0.0371419	-0.008019	-0.007375
0.0371745	0.004218	-0.011239
0.037207	0.017744	-0.02412
0.0372396	0.033523	-0.020256
0.0372721	0.022252	0.017744
0.0373047	0.010981	0.014845
0.0373372	-0.025408	-0.011561
0.0373698	-0.032815	-0.004154
0.0374023	-0.049238	-0.007375
0.0374349	-0.045696	-0.026696
0.0374674	-0.036357	-0.013815
0.0375	-0.037645	0.000354
0.0375326	-0.027018	0.00293
0.0375651	0.003252	-0.035713
0.0375977	0.000354	-0.013493
0.0376302	-0.020256	-0.016391
0.0376628	-0.053103	0.010659
0.0376953	-0.081441	-0.035069
0.0377279	-0.08273	-0.027018
0.0377604	-0.088204	-0.020578
0.037793	-0.075001	-0.011239
0.0378255	-0.057611	-0.021544
0.0378581	-0.037001	-0.007697
0.0378906	-0.000934	0.018388
0.0379232	0.005185	0.007761
0.0379557	0.022574	0.019676
0.0379883	0.00132	-0.008985
0.0380208	-0.01929	0.005185
0.0380534	-0.035069	-0.014137
0.0380859	-0.045696	-0.045696
0.0381185	-0.046662	0.007439
0.038151	-0.015425	-0.018646
0.0381836	0.01549	-0.020578
0.0382161	0.045438	0.007761
0.0382487	0.04737	0.00293
0.0382813	0.04415	-0.002222
0.0383138	0.03771	-0.020256
0.0383464	0.004541	-0.010595
0.0383789	-0.021222	-0.007375
0.0384115	-0.037001	-0.038934
0.038444	-0.049883	-0.024764
0.0384766	-0.04312	0.001964
0.0385091	-0.023798	-0.01929
0.0385417	0.001964	-0.006086
0.0385742	0.012269	3.20924e-05
0.0386068	0.012591	-0.015103
0.0386393	0.020964	0.006795
0.0386719	0.013557	-0.022832
0.0387044	-0.004798	-0.035713
0.038737	-0.031849	-0.012527
0.0387695	-0.034425	-0.029917
0.0388021	-0.050205	-0.018968
0.0388346	-0.021866	0.005507
0.0388672	0.028693	-0.019612
0.0388997	0.071845	-0.011883
0.0389323	0.088268	0.005829
0.0389648	0.074099	-0.016069
0.0389974	0.032879	-0.025408
0.0390299	-0.012527	-0.024764
0.0390625	-0.045696	0.01549
0.0390951	-0.075967	-0.052459
0.0391276	-0.086916	0.001642
0.0391602	-0.073069	-0.017035
0.0391927	-0.037645	-0.02412
0.0392253	-0.002222	0.006473
0.0392578	0.027083	-0.029273
0.0392904	0.023862	-0.008341
0.0393229	0.008405	-0.012527
0.0393555	-0.027018	-0.002866
0.039388	-0.053425	-0.010917
0.0394206	-0.072747	-0.016391
0.0394531	-0.080153	-0.027662
0.0394857	-0.074357	-0.027662
0.0395182	-0.075323	-0.029917
0.0395508	-0.058899	-0.004154
0.0395833	-0.054713	-0.010595
0.0396159	-0.037967	-0.000612
0.0396484	-0.047306	-0.016713
0.039681	-0.068238	-0.001256
0.0397135	-0.100441	0.001964
0.0397461	-0.11139	-0.012205
0.0397786	-0.130712	-0.011883
0.0398112	-0.137797	-0.006086
0.0398437	-0.121695	-0.009629
0.0398763	-0.098187	0.016456
0.0399089	-0.074035	0.006151
0.0399414	-0.061154	-0.015747
0.039974	-0.073069	-0.02734
0.0400065	-0.079509	-0.00512
0.0400391	-0.107848	0.012269
0.0400716	-0.116865	-0.009307
0.0401042	-0.132644	-0.007375
0.0401367	-0.132644	-0.027018
0.0401693	-0.131034	0.009371
0.0402018	-0.100441	-0.006409
0.0402344	-0.066628	-0.023476
0.0402669	-0.04312	-0.003188
0.0402995	-0.056645	-0.021866
0.040332	-0.079831	-0.004798
0.0403646	-0.087238	-0.002222
0.0403971	-0.112356	-0.014137
0.0404297	-0.118475	-0.007697
0.0404622	-0.13039	-0.011239
0.0404948	-0.100441	-0.021544
0.0405273	-0.084662	-0.016713
0.0405599	-0.045374	-0.052137
0.0405924	-0.053103	0.006795
0.040625	-0.059221	-0.006086
0.0406576	-0.093035	-0.013171
0.0406901	-0.126204	-0.020578
0.0407227	-0.148424	0.029981
0.0407552	-0.154864	-0.038289
0.0407878	-0.160983	-0.013171
0.0408203	-0.148102	-0.009307
0.0408529	-0.111068	-0.023476
0.0408854	-0.071781	0.007117
0.040918	-0.055035	0.013879
0.0409505	-0.037645	-0.0209
0.0409831	-0.046984	-0.004476
0.0410156	-0.06695	-0.006086
0.0410482	-0.091102	-0.003188
0.0410807	-0.112356	-0.02734
0.0411133	-0.118153	-0.003188
0.0411458	-0.101729	-0.007697
0.0411784	-0.083696	-0.018324
0.0412109	-0.077255	-0.024764
0.0412435	-0.06373	0.003896
0.041276	-0.06534	-0.00029
0.0413086	-0.057933	0.008405
0.0413411	-0.087882	-0.023476
0.0413737	-0.108814	-0.020256
0.0414063	-0.144237	0.000354
0.0414388	-0.146814	-0.027662
0.0414714	-0.134254	-0.035713
0.0415039	-0.125238	0.004863
0.0415365	-0.107848	-0.004798
0.041569	-0.111712	0.003896
0.0416016	-0.125882	0.006151
0.0416341	-0.156152	-0.029595
0.0416667	-0.177084	0.006151
0.0416992	-0.182881	-0.008019
0.0417318	-0.173542	-0.021222
0.0417643	-0.187389	-0.027985
0.0417969	-0.185457	-0.006409
0.0418294	-0.167745	-0.01768
0.041862	-0.140695	-0.04312
0.0418945	-0.134576	0.006473
0.0419271	-0.121373	-0.003188
0.0419596	-0.127814	-0.018324
0.0419922	-0.156796	-0.007697
0.0420247	-0.169678	-0.042154
0.0420573	-0.177406	-0.015747
0.0420898	-0.17805	-0.030883
0.0421224	-0.181915	-0.017358
0.0421549	-0.169034	-0.003832
0.0421875	-0.160339	-0.010595
0.0422201	-0.139729	3.20924e-05
0.0422526	-0.136187	-0.007053
0.0422852	-0.148746	0.003896
0.0423177	-0.172254	-0.036035
0.0423503	-0.185457	-0.02573
0.0423828	-0.205745	-0.0019
0.0424154	-0.218304	-0.032815
0.0424479	-0.211864	-0.018324
0.0424805	-0.190288	-0.026374
0.042513	-0.161949	-0.017358
0.0425456	-0.132644	0.010015
0.0425781	-0.10656	-0.018968
0.0426107	-0.094645	-0.003832
0.0426432	-0.084662	-0.017358
0.0426758	-0.11139	-0.022188
0.0427083	-0.12717	-0.011561
0.0427409	-0.13522	-0.002866
0.0427734	-0.122017	-0.025408
0.042806	-0.102695	-0.005442
0.0428385	-0.084662	0.011303
0.0428711	-0.053425	-0.009951
0.0429036	-0.034747	-0.011561
0.0429362	-0.010595	-0.006409
0.0429688	0.001642	-0.015103
0.0430013	-0.015103	0.018066
0.0430339	-0.02573	-0.022832
0.0430664	-0.006086	-0.027985
0.043099	0.000998	-0.027018
0.0431315	0.02354	-0.045374
0.0431641	0.019998	-0.012849
0.0431966	0.035133	0.01549
0.0432292	0.051235	-0.023154
0.0432617	0.072489	-0.011239
0.0432943	0.071201	3.20924e-05
0.0433268	0.065404	-0.016713
0.0433594	0.068302	-0.023798
0.0433919	0.072167	0.014201
0.0434245	0.072811	-0.010595
0.043457	0.084404	-0.037323
0.0434896	0.109522	0.01871
0.0435221	0.105014	-0.002222
0.0435547	0.105336	-0.006086
0.0435872	0.120471	-0.013493
0.0436198	0.12498	-0.005442
0.0436523	0.101472	-0.011883
0.0436849	0.091167	-0.007697
0.0437174	0.059608	-0.007053
0.04375	0.079251	-0.009307
0.0437826	0.051879	-0.019612
0.0438151	0.055421	-0.039256
0.0438477	0.046726	0.008405
0.0438802	0.078607	-0.021222
0.0439128	0.131098	-0.010917
0.0439453	0.150742	0.007117
0.0439779	0.122726	-0.014781
0.0440104	0.119827	-0.031849
0.044043	0.072811	-0.027662
0.0440755	0.048337	-0.016069
0.0441081	0.020964	-0.004476
0.0441406	0.021608	-0.014459
0.0441732	0.037388	-0.000934
0.0442057	0.049947	-0.018968
0.0442383	0.056387	-0.000934
0.0442708	0.045438	-0.015425
0.0443034	0.04576	-0.008663
0.0443359	0.040286	-0.009951
0.0443685	0.013879	-0.00512
0.044401	-0.015103	-0.037967
0.0444336	-0.009951	-0.010917
0.0444661	-0.012849	-0.02412
0.0444987	0.022896	-0.015103
0.0445312	0.040608	-0.004476
0.0445638	0.062184	0.005829
0.0445964	0.070235	-0.038611
0.0446289	0.078929	0.000676
0.0446615	0.05993	0.001964
0.044694	0.068947	0.00293
0.0447266	0.069913	-0.015103
0.0447591	0.069269	-0.004476
0.0447917	0.058642	-0.02734
0.0448242	0.072489	-0.026696
0.0448568	0.075387	-0.002222
0.0448893	0.080862	-0.013493
0.0449219	0.094709	-0.002866
0.0449544	0.090845	-0.00029
0.044987	0.084726	-0.020256
0.0450195	0.076353	-0.01768
0.0450521	0.05832	-0.006086
0.0450846	0.048337	-0.023476
0.0451172	0.033523	-0.033459
0.0451497	0.029015	-0.021544
0.0451823	0.024828	-0.008341
0.0452148	0.062506	-0.005442
0.0452474	0.083116	0.001964
0.0452799	0.055743	-0.014781
0.0453125	0.029659	-0.007053
0.0453451	-0.009951	-0.002222
0.0453776	-0.052459	-0.010917
0.0454102	-0.052137	-0.028629
0.0454427	-0.015425	-0.016391
0.0454753	0.004218	-0.029273
0.0455078	0.017422	0.019354
0.0455404	0.051557	-0.007053
0.0455729	0.086658	-0.01768
0.0456055	0.105658	-0.0019
0.045638	0.114031	-0.027985
0.0456706	0.076997	-0.042154
0.0457031	0.055743	0.015167
0.0457357	0.028371	-0.036035
0.0457682	0.020964	-0.0399
0.0458008	0.028371	-0.020578
0.0458333	0.048015	0.005507
0.0458659	0.068624	-0.004798
0.0458984	0.089556	0.02193
0.045931	0.091167	-0.024764
0.0459635	0.084082	-0.006409
0.0459961	0.040608	-0.006731
0.0460286	0.005185	0.003574
0.0460612	-0.021544	0.006151
0.0460938	-0.012527	-0.010595
0.0461263	0.006151	-0.034103
0.0461589	0.037066	-0.006409
0.0461914	0.071201	-0.006086
0.046224	0.079251	-0.007375
0.0462565	0.095997	0.019032
0.0462891	0.089878	0.007439
0.0463216	0.071201	-0.014459
0.0463542	0.065726	-0.030239
0.0463867	0.054133	-0.011883
0.0464193	0.047693	-0.013815
0.0464518	0.025472	-0.031849
0.0464844	0.030625	-0.030883
0.0465169	0.042862	0.004218
0.0465495	0.048981	-0.002222
0.046582	0.04254	-0.006086
0.0466146	0.034167	0.003574
0.0466471	0.015167	-0.020256
0.0466797	-0.012205	-0.000934
0.0467122	-0.034103	-0.037967
0.0467448	-0.033459	-0.015747
0.0467773	-0.02412	-0.018646
0.0468099	0.006795	0.008405
0.0468424	0.041252	-0.008341
0.046875	0.078607	-0.004798
0.0469076	0.091811	-0.011239
0.0469401	0.080862	-0.014459
0.0469727	0.062506	-0.002866
0.0470052	0.041896	-0.021544
0.0470378	0.013557	-0.008663
0.0470703	-0.000612	-0.040866
0.0471029	-0.00029	-0.005764
0.0471354	-0.019612	-0.012527
0.047168	-0.023476	-0.018324
0.0472005	-0.009629	-0.003832
0.0472331	-0.000934	-0.011883
0.0472656	-0.005442	-0.023154
0.0472982	0.017422	0.000676
0.0473307	0.008405	0.012913
0.0473633	0.016456	-0.013171
0.0473958	0.008405	-0.024764
0.0474284	-0.007375	-0.023476
0.0474609	0.004863	-0.025086
0.0474935	0.019998	-0.027662
0.047526	0.027083	-0.013493
0.0475586	0.036744	0.007117
0.0475911	0.056387	-0.023476
0.0476237	0.048659	3.20924e-05
0.0476562	0.045438	0.021608
0.0476888	0.046082	-0.029917
0.0477214	0.018066	-0.028629
0.0477539	-0.009951	-0.016069
0.0477865	-0.036679	-0.020256
0.047819	-0.041188	-0.021222
0.0478516	-0.053103	0.003574
0.0478841	-0.046984	-0.007375
0.0479167	-0.050527	-0.017035
0.0479492	-0.037323	-0.007053
0.0479818	-0.032815	-0.013815
0.0480143	-0.047306	-0.009629
0.0480469	-0.061798	-0.026696
0.0480794	-0.062442	-0.018324
0.048112	-0.051493	-0.022832
0.0481445	-0.051815	0.002286
0.0481771	-0.007375	0.010337
0.0482096	0.01549	-0.014781
0.0482422	0.057353	-0.010273
0.0482747	0.06476	-0.020578
0.0483073	0.017422	-0.006086
0.0483398	0.011625	-0.028951
0.0483724	-0.013493	0.006151
0.0484049	-0.010595	-0.055357
0.0484375	-0.013815	-0.010595
0.0484701	-0.026374	0.005507
0.0485026	0.011303	-0.053103
0.0485352	0.037066	0.004863
0.0485677	0.068947	-0.004154
0.0486003	0.078285	-0.022832
0.0486328	0.063472	0.013879
0.0486654	0.04254	-0.006409
0.0486979	0.037388	-0.025086
0.0487305	0.027727	-0.011883
0.048763	0.010337	-0.020256
0.0487956	0.03771	-0.026374
0.0488281	0.046404	-0.009629
0.0488607	0.052523	0.000354
0.0488932	0.041896	-0.000934
0.0489258	0.059608	-0.021222
0.0489583	0.034167	0.003896
0.0489909	0.002608	-0.004798
0.0490234	-0.013171	-0.026052
0.049056	-0.043764	-0.010917
0.0490885	-0.08917	-0.028307
0.0491211	-0.10978	-0.01768
0.0491536	-0.098509	-0.007053
0.0491862	-0.089814	-0.011561
0.0492188	-0.082086	-0.010917
0.0492513	-0.068882	-0.021222
0.0492839	-0.059865	-0.027662
0.0493164	-0.053103	0.005829
0.049349	-0.064374	-0.010273
0.0493815	-0.069848	-0.006409
0.0494141	-0.073713	-0.042476
0.0494466	-0.065662	-0.017358
0.0494792	-0.055357	-0.007053
0.0495117	-0.031527	-0.023476
0.0495443	-0.006409	-0.01929
0.0495768	0.006151	0.006795
0.0496094	0.013235	0.007439
0.0496419	0.029015	-0.036679
0.0496745	0.031913	0.021608
0.049707	0.009049	-0.035391
0.0497396	0.003896	0.004541
0.0497721	-0.00029	-0.013815
0.0498047	0.0171	-0.034103
0.0498372	0.035133	-0.010595
0.0498698	0.03771	-0.01768
0.0499023	0.061862	0.016456
0.0499349	0.04576	-0.011883
0.0499674	0.04254	-0.038934
0.05	0.006151	0.004218
0.0500326	-0.013493	-0.018646
0.0500651	-0.033459	-0.014781
0.0500977	-0.050527	-0.030561
0.0501302	-0.066306	-0.002222
0.0501628	-0.048272	0.002286
0.0501953	-0.014781	-0.007697
0.0502279	0.012591	-0.017358
0.0502604	0.024506	0.023218
0.050293	0.00293	-0.012205
0.0503255	-0.038289	0.005507
0.0503581	-0.079831	-0.018324
0.0503906	-0.113644	-0.030561
0.0504232	-0.12878	-0.000934
0.0504557	-0.117187	-0.032493
0.0504883	-0.094967	-0.005442
0.0505208	-0.064052	0.00132
0.0505534	-0.032493	-0.007053
0.0505859	-0.018002	-0.022188
0.0506185	-0.022832	0.015167
0.050651	-0.036357	0.000998
0.0506836	-0.039256	-0.033137
0.0507161	-0.04151	-0.003188
0.0507487	-0.015103	-0.036357
0.0507812	-0.019934	-0.034747
0.0508138	-0.034103	-0.010595
0.0508464	0.001964	0.009693
0.0508789	0.036421	-0.024442
0.0509115	0.061862	-0.002222
0.050944	0.066048	0.017422
0.0509766	0.038676	-0.015747
0.0510091	0.008083	-0.01768
0.0510417	-0.029273	-0.028951
0.0510742	-0.023798	0.004218
0.0511068	0.000998	-0.026052
0.0511393	0.036421	0.005829
0.0511719	0.041896	-0.021222
0.0512044	0.052201	-0.007375
0.051237	0.06315	-0.00029
0.0512695	0.065404	0.002286
0.0513021	0.040286	-0.020578
0.0513346	0.005507	-0.058899
0.0513672	-0.032815	0.000676
0.0513997	-0.058899	-0.020578
0.0514323	-0.06856	-0.003188
0.0514648	-0.071137	-0.018646
0.0514974	-0.045696	-0.010273
0.0515299	-0.008663	-0.004154
0.0515625	0.0171	-0.016391
0.0515951	0.032557	-0.000934
0.0516276	0.020964	0.003574
0.0516602	-0.002544	-0.021544
0.0516927	-0.029595	-0.010273
0.0517253	-0.045052	-0.01929
0.0517578	-0.038289	-0.015747
0.0517904	-0.041188	0.004541
0.0518229	-0.017035	-0.006731
0.0518555	0.007439	-0.001578
0.051888	0.048659	-0.006409
0.0519206	0.092133	-0.002866
0.0519531	0.098573	-0.001256
0.0519857	0.098573	-0.004476
0.0520182	0.116285	-0.030239
0.0520508	0.130132	-0.014459
0.0520833	0.1092	-0.002866
0.0521159	0.087302	-0.026696
0.0521484	0.080862	0.006795
0.052181	0.096963	-0.020578
0.0522135	0.109844	-0.018324
0.0522461	0.1092	0.008083
0.0522786	0.109844	-0.018646
0.0523112	0.086336	-0.038611
0.0523437	0.054455	0.005829
0.0523763	0.023218	-0.01929
0.0524089	0.013235	0.00293
0.0524414	0.008405	-0.030883
0.052474	0.033201	-0.013493
0.0525065	0.073133	-0.003188
0.0525391	0.107268	-0.002544
0.0525716	0.148166	-0.002222
0.0526042	0.158471	0.011625
0.0526367	0.128522	0.008083
0.0526693	0.11081	-0.023476
0.0527018	0.074099	-0.016069
0.0527344	0.061862	-0.030561
0.0527669	0.065082	-0.021544
0.0527995	0.06154	-0.006409
0.052832	0.067014	-0.017035
0.0528646	0.112743	0.019354
0.0528971	0.138827	-0.021222
0.0529297	0.152674	-0.020578
0.0529622	0.143013	-0.010917
0.0529948	0.119827	-0.02734
0.0530273	0.093421	0.006795
0.0530599	0.057031	-0.02251
0.0530924	0.046404	-0.019612
0.053125	0.026117	-0.022188
0.0531576	0.031913	-0.011239
0.0531901	0.051235	0.001964
0.0532227	0.068302	0.013879
0.0532552	0.078285	-0.018646
0.0532878	0.059286	0.010659
0.0533203	0.035455	-0.015103
0.0533529	-0.012205	-0.02573
0.0533854	-0.06051	-0.02573
0.053418	-0.082086	-0.013171
0.0534505	-0.10817	0.005185
0.0534831	-0.130068	-0.012205
0.0535156	-0.127814	-0.006731
0.0535482	-0.131034	-0.011239
0.0535807	-0.159695	0.010981
0.0536133	-0.148424	0.002286
0.0536458	-0.151966	-0.029273
0.0536784	-0.167101	-0.016069
0.0537109	-0.184491	-0.011561
0.0537435	-0.182881	-0.014781
0.053776	-0.183525	-0.011883
0.0538086	-0.179661	-0.040544
0.0538411	-0.162915	0.002286
0.0538737	-0.157119	-0.002222
0.0539063	-0.137153	0.004218
0.0539388	-0.129746	-0.007375
0.0539714	-0.13361	-0.004476
0.0540039	-0.135865	-0.017035
0.0540365	-0.121373	-0.016069
0.054069	-0.129746	-0.012849
0.0541016	-0.13361	-0.058255
0.0541341	-0.130068	-0.016391
0.0541667	-0.133288	-0.005442
0.0541992	-0.118797	-0.009307
0.0542318	-0.101407	-0.012527
0.0542643	-0.103984	-0.010595
0.0542969	-0.103662	-0.029595
0.0543294	-0.133932	-0.002866
0.054362	-0.15422	-0.010595
0.0543945	-0.165813	-0.00351
0.0544271	-0.179661	-0.0399
0.0544596	-0.188033	-0.0019
0.0544922	-0.158407	-0.009951
0.0545247	-0.128458	-0.00351
0.0545573	-0.097865	-0.012205
0.0545898	-0.085306	0.024506
0.0546224	-0.08434	-0.01768
0.0546549	-0.097221	-0.015425
0.0546875	-0.091424	-0.013493
0.0547201	-0.103984	-0.012527
0.0547526	-0.095611	-0.013815
0.0547852	-0.093035	-0.021866
0.0548177	-0.087238	-0.016391
0.0548503	-0.070814	0.003252
0.0548828	-0.04795	-0.011561
0.0549154	-0.039578	-0.008019
0.0549479	-0.038289	-0.004798
0.0549805	-0.065018	-0.017035
0.055013	-0.093357	-0.018646
0.0550456	-0.101729	-0.030239
0.0550781	-0.08917	-0.01768
0.0551107	-0.099475	-0.025408
0.0551432	-0.080797	-0.004154
0.0551758	-0.04634	-0.030561
0.0552083	-0.013815	-0.006086
0.0552409	0.003896	-0.003188
0.0552734	-0.009307	-0.013815
0.055306	-0.049883	-0.010595
0.0553385	-0.092713	-0.025408
0.0553711	-0.119441	0.014523
0.0554036	-0.137153	-0.020578
0.0554362	-0.138441	-0.02573
0.0554687	-0.113966	-0.021866
0.0555013	-0.101085	-0.008019
0.0555339	-0.065662	-0.01768
0.0555664	-0.069204	0.004541
0.055599	-0.093679	-0.012527
0.0556315	-0.109136	-0.001256
0.0556641	-0.150356	-0.029595
0.0556966	-0.17	0.000676
0.0557292	-0.187711	-0.016713
0.0557617	-0.179017	-0.037323
0.0557943	-0.154542	-0.00029
0.0558268	-0.134576	-0.006731
0.0558594	-0.106238	-0.027985
0.0558919	-0.092068	0.02032
0.0559245	-0.075645	-0.019612
0.055957	-0.084984	-0.000612
0.0559896	-0.103662	-0.004476
0.0560221	-0.100441	-0.020578
0.0560547	-0.107848	-0.030239
0.0560872	-0.106882	-0.020578
0.0561198	-0.094967	-0.012849
0.0561523	-0.078865	0.003574
0.0561849	-0.057933	-0.014781
0.0562174	-0.036679	-0.010917
0.05625	-0.017035	-0.026696
0.0562826	-0.002222	-0.005442
0.0563151	-0.014137	0.00293
0.0563477	-0.023798	-0.027985
0.0563802	-0.035391	-0.047628
0.0564128	-0.039578	0.028371
0.0564453	-0.044086	-0.039256
0.0564779	-0.035069	-0.002544
0.0565104	-0.034103	-0.0209
0.056543	-0.011239	-0.012205
0.0565755	0.009693	0.011625
0.0566081	0.036099	-0.017035
0.0566406	0.020642	-0.025086
0.0566732	0.009049	0.009371
0.0567057	-0.026374	0.003252
0.0567383	-0.051815	-0.011883
0.0567708	-0.074035	-0.023154
0.0568034	-0.091102	-0.014137
0.0568359	-0.075323	-0.025408
0.0568685	-0.040866	-0.002544
0.056901	-0.016713	-0.000612
0.0569336	0.016134	-0.016713
0.0569661	0.01871	-0.034747
0.0569987	0.001964	0.007117
0.0570313	-0.007697	-0.022832
0.0570638	-0.02251	-0.023798
0.0570964	-0.036679	-0.026052
0.0571289	-0.040866	-0.003832
0.0571615	-0.017358	-0.004798
0.057194	0.013235	-0.00029
0.0572266	0.076353	-0.009629
0.0572591	0.10276	-0.007375
0.0572917	0.092133	0.015812
0.0573242	0.083438	-0.025086
0.0573568	0.069591	-0.002544
0.0573893	0.048981	-0.010595
0.0574219	0.036744	0.006473
0.0574544	0.036421	-0.018324
0.057487	0.044472	-0.021866
0.0575195	0.042218	-0.001578
0.0575521	0.053167	0.000354
0.0575846	0.068947	-0.010917
0.0576172	0.075065	-0.009629
0.0576497	0.081184	-0.016713
0.0576823	0.059608	-0.016391
0.0577148	0.007117	-0.01768
0.0577474	-0.019612	-0.042476
0.0577799	-0.042154	-0.007375
0.0578125	-0.054391	-0.018002
0.0578451	-0.052781	-0.009951
0.0578776	-0.032171	0.008727
0.0579102	-0.032493	-0.032493
0.0579427	-0.034103	-0.014459
0.0579753	-0.027985	-0.02251
0.0580078	-0.043442	0.005829
0.0580404	-0.067272	-0.02412
0.0580729	-0.055679	-0.010273
0.0581055	-0.081119	0.012913
0.058138	-0.099153	-0.012849
0.0581706	-0.10656	-0.019612
0.0582031	-0.099153	-0.032815
0.0582357	-0.071459	-0.016391
0.0582682	-0.048272	-0.027985
0.0583008	-0.041188	0.017422
0.0583333	-0.029595	-0.015103
0.0583659	-0.047628	-0.017358
0.0583984	-0.061476	-0.01929
0.058431	-0.068882	-0.018968
0.0584635	-0.063086	-0.029595
0.0584961	-0.040866	-0.013493
0.0585286	-0.007697	-0.011561
0.0585612	0.019354	-0.014459
0.0585938	0.021286	0.012591
0.0586263	0.01871	-0.01768
0.0586589	-0.009307	0.002286
0.0586914	-0.027985	-0.01768
0.058724	-0.040222	-0.002544
0.0587565	-0.048594	0.006795
0.0587891	-0.054391	0.005829
0.0588216	-0.032171	-0.00351
0.0588542	-0.022188	-0.021544
0.0588867	-0.005764	-0.007375
0.0589193	-0.001578	-0.001256
0.0589518	-0.00512	-0.023798
0.0589844	-0.017358	-0.023476
0.0590169	-0.023476	-0.008663
0.0590495	-0.04312	0.005185
0.059082	-0.074035	-0.027985
0.0591146	-0.091102	-0.010273
0.0591471	-0.091424	-0.026696
0.0591797	-0.089814	-0.016391
0.0592122	-0.075323	0.046726
0.0592448	-0.059221	-0.018002
0.0592773	-0.049883	0.005185
0.0593099	-0.050849	-0.0399
0.0593424	-0.060832	-0.008019
0.059375	-0.091102	-0.058899
0.0594076	-0.101729	-0.024764
0.0594401	-0.122017	0.006795
0.0594727	-0.10495	-0.025086
0.0595052	-0.075967	0.007439
0.0595378	-0.023154	-0.01929
0.0595703	0.019032	0.016456
0.0596029	0.015167	0.009049
0.0596354	0.009049	-0.029273
0.059668	-0.012205	0.008405
0.0597005	-0.013815	0.001964
0.0597331	-0.025086	-0.025086
0.0597656	-0.019934	-0.020256
0.0597982	0.002608	-0.004798
0.0598307	0.046726	-0.011883
0.0598633	0.073455	-0.010917
0.0598958	0.084726	-0.012205
0.0599284	0.096963	0.002286
0.0599609	0.078607	-0.009307
0.0599935	0.056709	-0.020256
0.060026	0.050591	-0.015747
0.0600586	0.039642	-0.028951
0.0600911	0.032879	-0.018968
0.0601237	0.035133	-0.017035
0.0601562	0.057353	-0.008663
0.0601888	0.062506	-0.009629
0.0602214	0.071201	-0.000934
0.0602539	0.074421	-0.015747
0.0602865	0.075065	0.016778
0.060319	0.070235	-0.030239
0.0603516	0.04737	-0.0209
0.0603841	0.020964	0.006151
0.0604167	0.025472	-0.037323
0.0604492	0.004863	-0.017358
0.0604818	0.008405	0.006473
0.0605143	0.020964	-0.013493
0.0605469	0.038998	0.013879
0.0605794	0.048659	3.20924e-05
0.060612	0.04737	-0.029917
0.0606445	0.029981	0.015167
0.0606771	0.007117	-0.024764
0.0607096	-0.007697	-0.02412
0.0607422	-0.014781	-0.028629
0.0607747	-0.035391	0.000676
0.0608073	-0.056323	-0.003832
0.0608398	-0.054713	-0.000612
0.0608724	-0.040544	-0.01929
0.0609049	-0.026696	0.01549
0.0609375	-0.018646	-0.018646
0.0609701	-0.022188	-0.016069
0.0610026	-0.048594	0.005507
0.0610352	-0.08434	-0.02412
0.0610677	-0.088204	-0.02734
0.0611003	-0.09239	-0.0209
0.0611328	-0.088204	-0.026374
0.0611654	-0.058899	0.006795
0.0611979	-0.030239	-0.02251
0.0612305	0.013235	-0.02412
0.061263	0.028371	-0.00351
0.0612956	0.017422	-0.007053
0.0613281	0.005185	3.20924e-05
0.0613607	0.005829	-0.011561
0.0613932	0.007439	-0.027662
0.0614258	-0.006731	-0.016069
0.0614583	0.010337	-0.024442
0.0614909	0.04576	0.005829
0.0615234	0.089556	-0.008663
0.061556	0.153318	0.00293
0.0615885	0.176182	-0.014137
0.0616211	0.167488	-0.010595
0.0616536	0.171352	-0.037967
0.0616862	0.169098	0.008405
0.0617188	0.154606	-0.032493
0.0617513	0.145912	-0.034425
0.0617839	0.163623	-0.027985
0.0618164	0.174572	-0.014459
0.061849	0.206453	-0.014137
0.0618815	0.2393	-0.008985
0.0619141	0.264097	-0.002866
0.0619466	0.269571	-0.015103
0.0619792	0.257978	-0.018968
0.0620117	0.225131	-0.016069
0.0620443	0.189708	-0.006409
0.0620768	0.168454	-0.026374
0.0621094	0.141081	-0.005442
0.0621419	0.124336	-0.0209
0.0621745	0.134963	-0.014459
0.062207	0.134319	-0.003832
0.0622396	0.141725	-0.01768
0.0622721	0.152352	0.00132
0.0623047	0.144946	0.002286
0.0623372	0.118217	-0.011239
0.0623698	0.112099	-0.005442
0.0624023	0.080862	-0.016713
0.0624349	0.04415	-0.029273
0.0624674	0.039964	-0.058899
0.0625	0.059286	-0.002866
0.0625326	0.069591	-0.007053
0.0625651	0.080218	0.009693
0.0625977	0.063794	-0.020256
0.0626302	0.062506	-0.0019
0.0626628	0.040286	-0.012849
0.0626953	0.043184	-0.013815
0.0627279	0.049625	0.004541
0.0627604	0.04576	-0.026374
0.062793	0.020642	-0.031527
0.0628255	0.02515	0.006473
0.0628581	0.048981	-0.027985
0.0628906	0.078607	0.010659
0.0629232	0.096963	-0.006409
0.0629557	0.081506	0.009049
0.0629883	0.062184	-0.024764
0.0630208	0.069591	-0.034425
0.0630534	0.05832	-0.007375
0.0630859	0.043506	-0.012527
0.0631185	0.03771	-0.037967
0.063151	0.065726	-0.002222
0.0631836	0.081184	-0.005764
0.0632161	0.109522	-0.000934
0.0632487	0.123048	-0.012205
0.0632813	0.116607	0.004863
0.0633138	0.101794	-0.045374
0.0633464	0.085048	-0.02412
0.0633789	0.055743	-0.003832
0.0634115	0.05832	-0.016713
0.063444	0.057997	-0.000934
0.0634766	0.047048	-0.022832
0.0635091	0.038354	0.006151
0.0635417	0.038998	-0.019934
0.0635742	0.014523	0.009693
0.0636068	-0.004476	-0.024764
0.0636393	-0.028307	0.001642
0.0636719	-0.054069	-0.018002
0.0637044	-0.059865	0.01871
0.063737	-0.075967	-0.039256
0.0637695	-0.053747	-0.005764
0.0638021	-0.021544	0.014523
0.0638346	-0.042154	-0.046662
0.0638672	-0.026374	-0.000612
0.0638997	0.008727	-0.017035
0.0639323	0.030303	0.010981
0.0639648	0.015167	-0.030239
0.0639974	0.007117	-0.007053
0.0640299	-0.046018	-0.008985
0.0640625	-0.088526	-0.012205
0.0640951	-0.106238	-0.035391
0.0641276	-0.102373	-0.022188
0.0641602	-0.089814	0.000998
0.0641927	-0.078543	-0.016069
0.0642253	-0.059221	0.022574
0.0642578	-0.044086	-0.029595
0.0642904	-0.026374	-0.007375
0.0643229	-0.051493	0.027405
0.0643555	-0.06856	-0.006731
0.064388	-0.081119	-0.020578
0.0644206	-0.088526	-0.026374
0.0644531	-0.077899	-0.018646
0.0644857	-0.04151	-0.008341
0.0645182	-0.002866	-0.02734
0.0645508	0.014845	0.002608
0.0645833	0.024828	-0.011561
0.0646159	0.019032	-0.003188
0.0646484	0.02193	-0.001256
0.064681	0.017744	-0.030239
0.0647135	0.004218	-0.040222
0.0647461	-0.014459	-0.017358
0.0647786	-0.023154	-0.005764
0.0648112	-0.011883	0.007761
0.0648438	0.015167	-0.031205
0.0648763	0.031269	0.003574
0.0649089	0.057353	-0.00351
0.0649414	0.068624	-0.010595
0.064974	0.084082	-0.031527
0.0650065	0.033845	-0.025086
0.0650391	-0.00029	-0.030883
0.0650716	-0.027985	-0.011883
[truncated: 919,601+ more rows]

## Sheet: Panel B_wake_PSD
freq/time	0.25	0.75	1.25	1.75	2.25	2.75	3.25	3.75	4.25	4.75	5.25	5.75	6.25	6.75	7.25	7.75	8.25	8.75	9.25	9.75	10.25	10.75	11.25	11.75	12.25	12.75	13.25	13.75	14.25	14.75	15.25	15.75	16.25	16.75	17.25	17.75	18.25	18.75	19.25	19.75	20.25	20.75	21.25	21.75	22.25	22.75	23.25	23.75	24.25
0	0.000773232	0.000748461	0.000695309	0.000743249	0.000639917	0.00078292	0.000583125	0.000624995	0.000674614	0.000660415	0.000569825	0.000603995	0.000558269	0.000509072	0.000775549	0.000713628	0.000701671	0.00061404	0.000640195	0.000826217	0.000729649	0.000450765	0.000780612	0.000765327	0.000638683	0.000948024	0.000648748	0.000537165	0.000690417	0.000821189	0.000657426	0.000797558	0.000713321	0.000767147	0.000679177	0.000576727	0.000700564	0.000559459	0.00068126	0.000635287	0.000707354	0.000608088	0.000615351	0.000707596	0.000662934	0.000546716	0.000717489	0.000824889	0.000663295
0.125	0.000759573	0.00090525	0.000661529	0.000650763	0.000451877	0.000860836	0.000718676	0.000544291	0.000532068	0.000601785	0.00043513	0.000528827	0.000622698	0.00041306	0.000731999	0.000620368	0.000603364	0.000403108	0.000655853	0.00103459	0.000879023	0.000333281	0.000702349	0.000733158	0.0006331	0.00127871	0.000522567	0.000542694	0.000793435	0.000945337	0.00043873	0.000813068	0.000745947	0.000616239	0.000552965	0.000533449	0.000532517	0.000420293	0.000489964	0.000557886	0.000603057	0.000578021	0.000447476	0.000635406	0.000698222	0.000395145	0.000696097	0.000728388	0.000628533
0.25	0.000243302	0.000429213	0.000574808	0.000167299	0.000112456	0.000235778	0.00149733	0.000491418	3.93943e-05	0.000139987	0.000115613	0.000155284	0.000925886	0.000458661	0.000294696	0.000207116	0.000113722	0.000180146	0.000367515	0.000438282	0.00105006	0.000632953	0.000598257	0.000402037	0.000359868	0.000897296	0.000131539	0.000823618	0.000562035	0.000444686	0.000149965	0.000310015	0.000390107	0.000246956	0.000306055	0.00106008	7.85403e-05	0.000253169	5.73591e-05	0.000368522	0.000150897	0.0002358	0.000209035	0.00029055	0.000828805	0.000379999	0.000154801	0.00021511	0.000201717
0.375	0.000274814	0.00125303	0.000694279	0.000232874	0.000255113	0.000180054	0.00238484	0.00082547	6.91348e-05	0.000174442	9.83522e-05	8.43753e-05	0.0013092	0.0010819	0.000599099	0.000519804	0.000176299	0.000399698	0.00108455	0.000651	0.00113242	0.0010213	0.000703942	0.000622995	0.000752904	0.00151873	0.00027503	0.00122297	0.000914444	0.000492685	0.000419144	0.000367462	0.000432244	0.000350308	0.000295247	0.00232574	0.000255432	0.000454828	5.36179e-05	0.000610444	0.000154755	0.000405006	0.000337804	0.000686096	0.0010614	0.000705124	0.000113866	0.000403577	0.000386495
0.5	0.000353604	0.00107708	0.00050253	0.000239489	0.000416226	0.000160229	0.00220457	0.000611612	0.000157807	0.00024988	3.20865e-05	0.000154272	0.00113241	0.00177712	0.000373357	0.000337734	0.000136775	0.000388274	0.000749533	0.000743826	0.000954985	0.000477779	0.00078497	0.000844448	0.00137504	0.00172994	0.000351896	0.000800844	0.00145907	0.000503353	0.000473747	0.000403169	0.000371065	0.000264929	0.000187977	0.00148288	0.000399047	0.000482847	0.000106073	0.000656752	8.98544e-05	0.00049391	0.00051049	0.000712717	0.000628404	0.000743338	0.00013392	0.000914312	0.000639752
0.625	0.000470225	0.000509039	0.000788508	0.000397095	0.000548408	0.000110099	0.00199311	0.000359564	0.000243573	0.000465224	0.000106829	0.000174184	0.000786673	0.00162584	0.000464692	0.000129328	0.000114105	0.000336874	0.000184491	0.000307383	0.000664115	8.55512e-05	0.000652332	0.000619087	0.00088158	0.00144293	0.000393981	0.000565242	0.0015861	0.000604724	0.00039135	0.000264458	0.000188158	0.000267868	0.000366657	0.00056463	0.000367377	0.000586461	9.2879e-05	0.000801979	8.25354e-05	0.000377416	0.000824683	0.000975884	0.00032932	0.000839883	0.000162866	0.000990579	0.000372866
0.75	0.000507663	0.000574131	0.00146535	0.00037696	0.000444948	9.5837e-05	0.00191356	0.000463231	0.000225591	0.000331086	0.000185116	0.000110719	0.000581419	0.000924589	0.00102947	0.000270976	0.000131606	0.000176863	0.000613547	0.000463739	0.000315638	0.000133922	0.000570278	0.000329904	0.000436609	0.00123466	0.000494938	0.000507017	0.00114281	0.000359279	0.000267804	0.000183936	0.000131171	0.000250492	0.000513977	0.000744346	0.000292989	0.000892051	7.88083e-05	0.000635264	0.000190637	0.000804728	0.000841427	0.00134385	0.000328145	0.00175018	0.000377818	0.00044216	0.00015574
0.875	0.000441378	0.00060676	0.00136386	0.000135141	0.000498113	9.64597e-05	0.00162784	0.000240844	0.000179834	4.24249e-05	0.000262336	8.22641e-05	0.000381106	0.000607588	0.000763934	0.000401142	0.000221613	0.000231158	0.000317928	0.000489451	0.000478714	0.00019253	0.000545705	0.000166036	0.000305833	0.00046252	0.000370949	0.000561299	0.000685689	0.00023509	0.000203117	0.000184779	0.000109291	0.000328247	0.000788126	0.00043948	0.000393899	0.000892636	0.000216341	0.000326071	0.000268491	0.0010547	0.000903567	0.000780479	0.000176647	0.00147516	0.000398247	0.00050532	0.000276717
1	0.000676772	0.000655218	0.000608454	0.000367071	0.000328544	0.000157178	0.00148655	0.000191873	0.000136506	0.000170392	0.000343104	0.000125368	0.000180246	0.000548624	0.000626149	0.00032337	0.000235841	0.000207442	0.000149959	0.000394857	0.0010267	0.000346322	0.000440186	0.000383203	0.00022522	0.000180121	0.000223783	0.000469971	0.000396365	0.000244978	0.000257488	0.000270078	0.000227775	0.000613929	0.000882075	0.000221688	0.00054343	0.000619594	0.000168986	0.000173316	0.00025324	0.0006948	0.000584302	0.000242748	0.000183129	0.000688646	0.000227788	0.000645467	0.000194511
1.125	0.000644276	0.000417733	0.000220238	0.00054665	0.000302477	0.000181283	0.00136277	0.000134926	0.00025196	0.000193432	0.000290387	0.000112837	0.000247818	0.000394467	0.000378688	0.000255416	0.000302974	0.000106603	0.000132225	0.000626373	0.000694194	0.000371902	0.000444516	0.000308608	0.000375441	0.000864679	0.00038785	0.000232405	0.000414853	0.000454891	0.00028413	0.000334129	0.000480344	0.000710224	0.000702812	9.27772e-05	0.000470773	0.000439865	0.000190245	0.000198142	0.00022423	0.000349721	0.000262854	0.000257868	0.000227928	0.000655734	0.000631272	0.000353659	0.000200337
1.25	0.00101786	0.000119448	0.000201602	0.000287976	0.000703013	0.000216651	0.000911829	0.000170371	0.000349095	0.000176264	0.000230046	0.000344147	0.000373139	0.000470414	0.000139704	0.000199819	0.000330519	0.000107064	0.000222306	0.000731894	0.000276075	0.000269867	0.000340451	0.000182916	0.000280649	0.000885254	0.000461566	0.000349904	0.000704968	0.000652271	0.000406096	0.000336933	0.000293757	0.000450702	0.000310607	0.000149744	0.000274571	0.000202026	0.000238982	0.00032865	0.000269049	0.000322459	0.000112035	0.000221303	0.000151024	0.000767778	0.00080526	0.000202163	0.000286863
1.375	0.00108819	0.000173283	0.000179976	0.000301185	0.000641826	0.00019502	0.000572673	0.000291486	0.000263898	0.000206729	0.0002068	0.000470988	0.000194191	0.000231858	0.000406	9.85967e-05	0.000188201	0.000145255	0.000389006	0.000629282	0.000257631	0.000180518	0.000346881	0.00023947	9.723e-05	0.000320033	0.000268102	0.000338176	0.000527201	0.000374237	0.000343465	0.000342185	0.000237843	0.000305017	0.000247179	0.00015846	0.000248309	0.00015707	0.000160974	0.000409782	0.000211462	0.00023473	0.000319131	0.000401385	0.000185067	0.000552644	0.000508733	0.000179276	0.000303996
1.5	0.00081678	0.000569485	0.00016803	0.000448028	0.000289508	0.000223415	0.000529836	0.000428181	8.62024e-05	0.000352113	0.000151652	0.000222358	8.89185e-05	0.000183775	0.00068062	9.72632e-05	0.000141554	0.000157888	0.000484541	0.000329906	0.000168823	0.000210297	0.000313917	0.000221551	0.000204852	0.000357704	0.000273571	0.000217128	0.000246699	0.000236218	0.00041545	0.000291453	0.000299846	0.000186946	0.000269151	0.000112988	0.000287981	0.000249532	0.000306197	0.000381962	0.000273921	0.000219018	0.000389051	0.00054952	0.0003791	0.000551539	0.000565904	0.000160329	0.000295736
1.625	0.000393503	0.000548073	0.000187704	0.00136758	0.000534578	0.000248883	0.000851604	0.000375727	0.000123723	0.000328066	0.000146417	0.000256184	0.000275282	0.000437455	0.000522304	0.000114489	0.000308725	0.00030673	0.00034979	0.000372358	0.000206545	0.000197055	0.000570537	0.000162048	0.000166436	0.000458603	0.000175184	0.000387798	0.000315555	0.000245403	0.000350478	0.000220566	0.000338444	0.000119557	0.000190229	0.000127584	0.000458175	0.000358706	0.00043553	0.000344386	0.000441666	0.000290474	0.000174036	0.000341313	0.000309048	0.00036348	0.000675054	0.000356757	0.000292225
1.75	0.000555024	0.000329482	0.000316239	0.00170029	0.000746431	0.000180876	0.000936965	0.000391237	0.000247353	0.000811608	0.000469498	0.000348623	0.000290715	0.000558553	0.000284116	0.000295715	0.000395269	0.000357165	0.00026031	0.000490712	0.000305508	0.000130351	0.000374809	0.000168236	0.000180082	0.000195671	0.000166464	0.000287889	0.000230124	0.00027028	0.000191927	0.000123693	0.000297551	0.000267948	0.000352726	0.000105444	0.000356682	0.000266927	0.000233055	0.000232572	0.00043181	0.000131018	8.9465e-05	0.000178512	0.000172856	0.000326277	0.000572943	0.000454844	0.000501536
1.875	0.00100228	0.0002949	0.00040567	0.000858594	0.000828888	0.000345246	0.000514275	0.000490609	0.000506236	0.00106275	0.000574761	0.000146229	0.000353351	0.000474173	0.000432535	0.000238491	0.000186458	0.000179612	0.000251988	0.00034042	0.000356741	0.00017616	0.00018561	0.000106703	0.000378877	0.000140143	0.000181579	0.000133012	0.000365716	0.000352413	0.000309305	0.000117447	0.00038457	0.000322333	0.000509205	0.000269105	0.000145517	0.000191967	5.14742e-05	0.000384096	0.000435999	0.000224963	0.000171901	0.000213635	0.000214148	0.000548324	0.000516941	0.000323864	0.000481052
2	0.00123152	0.000253656	0.000346569	0.000484304	0.000757133	0.000345611	0.000316256	0.000451808	0.000532353	0.000713628	0.000329257	0.000168976	0.00037801	0.000295041	0.000231594	0.000166617	0.000110891	0.00017488	0.000185664	9.9657e-05	0.000424055	0.000168731	0.000159621	0.000120429	0.000380588	0.000564094	0.000280538	0.000147909	0.000737928	0.000435336	0.000347398	0.000261409	0.000531189	0.000300072	0.000448773	0.000194852	0.000191705	0.000288781	0.00024484	0.000340561	0.000491994	0.000317505	0.000556916	0.000308595	0.00031466	0.000786029	0.00057884	0.000325369	0.000431382
2.125	0.000743467	0.000463646	0.000483387	0.000627693	0.00115864	0.000360388	0.000198466	0.000315391	0.000189417	0.000332198	0.000402694	0.000180017	0.000393645	0.000254302	0.000321642	0.000187836	0.000149439	0.000306008	0.000112366	0.000212025	0.000366121	0.000190269	0.000303981	0.000110531	0.000254642	0.000972796	0.00039987	0.000149076	0.000881232	0.000363087	0.000375876	0.000280737	0.000336355	0.000236132	0.000238836	0.000107412	0.000266834	0.00035157	0.00052459	0.00030162	0.000333846	0.000475596	0.000645054	0.000335963	0.000199897	0.0005323	0.000439086	0.000310608	0.000406026
2.25	0.000527016	0.000524081	0.000502419	0.00106374	0.00107021	0.000460846	0.000284004	0.000166839	0.000342372	0.000385588	0.000433886	0.000150561	0.000279629	0.000294289	0.000700373	0.000247702	0.000271258	0.000386932	0.000246192	0.000187068	0.00034655	0.000211466	0.00042144	0.000132195	0.000209065	0.000789474	0.000364413	0.000217795	0.000403153	0.000163154	0.000435106	0.000115566	0.000255326	0.000341592	0.000318678	0.000253233	0.000459468	0.000412702	0.000311098	0.000295862	0.000463404	0.000669824	0.000300671	0.000246872	0.000228828	0.00040534	0.00031558	0.000238523	0.000333045
2.375	0.000862254	0.00034322	0.000302076	0.00114099	0.000804988	0.000523136	0.000405233	2.11088e-05	0.000403488	0.000743132	0.000247103	0.000208649	7.89592e-05	0.000426933	0.000589103	0.00032716	0.000622015	0.000274087	0.000217383	0.000104576	0.000338219	0.000205728	0.000225333	0.000217146	0.000245919	0.000582838	0.000313501	0.00022695	0.000208633	0.000132088	0.000263405	0.000202574	0.000288896	0.000526205	0.000501207	0.000179385	0.000599473	0.000285809	0.000128261	0.000425675	0.00110546	0.000571642	0.000159495	0.000137363	0.000456833	0.000555155	0.000280774	0.000538053	0.000377188
2.5	0.000892991	0.000576159	0.000222255	0.000646627	0.000691666	0.000383262	0.000345674	0.000100505	0.000210903	0.000556914	0.000270462	0.000454127	0.000201719	0.00028691	0.000535694	0.000360691	0.000580567	0.000236511	9.78729e-05	0.000177035	0.000239414	0.000129131	0.000188953	0.000329053	0.000361555	0.00044917	0.000459789	0.000166823	0.000444387	0.000214401	0.000192507	0.000438726	0.000172991	0.000391055	0.000555195	7.43063e-05	0.000438887	0.00036919	0.000266829	0.000378413	0.000683655	0.000665095	0.000155317	0.000204197	0.000497953	0.000374928	0.000308717	0.000690106	0.000417501
2.625	0.000500561	0.000896208	0.000129741	0.000550185	0.00049848	0.000295311	0.000329728	0.000161209	0.000181384	0.000241449	0.000246677	0.000549596	0.000292299	0.000248899	0.000602156	0.000271508	0.000303936	0.00018005	7.45722e-05	0.000279496	0.000189191	9.32866e-05	0.000190114	0.000475365	0.00024385	0.000274604	0.000376822	0.00028745	0.00019195	0.000303838	0.00020858	0.000489943	0.000134857	0.000265945	0.00046237	0.000149878	0.000339463	0.000337809	0.000264131	0.000180351	0.00026542	0.00110255	0.000439283	0.000296075	0.000234986	0.000194605	0.000423172	0.000377873	0.000208891
2.75	0.000512267	0.000653135	0.000255545	0.000780159	0.000319438	0.000548924	0.000308407	0.000178861	0.000352817	0.00021951	0.000331235	0.000228255	0.000159078	0.000309173	0.000481918	0.000230511	0.00029771	0.00015597	6.03019e-05	0.000318089	0.000122891	0.000224879	0.00020161	0.000775092	0.000152135	0.000362884	0.000335297	0.00029327	0.0001171	0.000630591	9.97247e-05	0.000702065	0.000228035	0.000434664	0.000219098	0.000180766	0.0002629	0.000162062	0.000297035	0.000394096	0.000181629	0.000924783	0.000421596	0.000204475	0.000427739	0.000202675	0.000592532	0.000412489	0.000219076
2.875	0.000810659	0.000360605	0.000419329	0.0013803	0.000673683	0.00097003	0.000426533	0.000175448	0.000387181	0.000208479	0.000428487	0.000120951	0.000219656	0.000131752	0.000363534	0.000393404	0.000217498	0.000169056	0.000105221	0.000237677	0.000103458	0.000181145	0.000195877	0.000621506	0.000162846	0.000516098	0.000544559	0.00024921	0.000109051	0.000372897	0.000231301	0.000599237	0.000355337	0.000331416	8.18127e-05	0.000171684	0.00020222	0.000232477	0.000440181	0.000471074	0.000230367	0.000329989	0.000290329	0.00019898	0.000548978	0.000153025	0.000469606	0.000434547	0.00041089
3	0.000684397	0.000565686	0.000273287	0.00107262	0.000916919	0.00080383	0.00055289	0.000142046	0.000274008	0.000155642	0.000228808	0.000162173	0.000339178	0.000121102	0.00021972	0.000541588	5.93525e-05	0.000185504	0.000158464	0.000249745	0.000203224	8.1531e-05	0.000200999	0.000278384	0.000246239	0.000248488	0.000507753	0.000311726	0.000227228	0.000373701	0.000451036	0.000498319	0.000391697	0.000271992	0.000266948	0.000148529	0.000194118	0.000223102	0.000302324	0.000550069	0.000456644	0.000711885	0.000383538	0.000378343	0.000502863	0.000106231	0.000236515	0.000321716	0.000281669
3.125	0.000493833	0.000745063	9.72407e-05	0.000858901	0.000503712	0.000434033	0.000675687	0.000116328	0.000155942	0.000233275	0.000185857	0.000196089	0.000353276	0.000441069	0.000179787	0.000586609	0.000138523	0.000273721	8.73473e-05	0.000276872	0.000224147	0.00019756	0.000288634	0.000212766	0.000249325	3.82331e-05	0.000435644	0.000233369	0.000224654	0.000319134	0.000629795	0.000466687	0.000316426	0.0004438	0.000436152	0.000107932	9.53635e-05	0.000241966	0.000253477	0.000574143	0.000524142	0.00130925	0.000327041	0.000645358	0.000310515	0.000255385	0.000158594	0.000326232	0.000359439
3.25	0.000564574	0.000688451	0.000316639	0.00068967	0.000434893	0.000323299	0.00105201	0.000136119	0.000226913	0.000157398	0.0001395	0.000142111	0.000381341	0.000491602	0.00036824	0.000506978	0.000148218	0.000160447	0.000114157	0.000246897	0.000156955	0.000341101	0.000172725	0.000268985	0.000253314	8.72579e-05	0.00021917	5.05619e-05	0.000196761	0.000227048	0.000638889	0.000660231	0.000703327	0.000531205	0.000620748	8.84038e-05	0.000139878	0.000209263	0.000181312	0.000382787	0.00056344	0.00104038	8.84037e-05	0.000623075	0.000183814	0.00031406	0.000510707	0.000241359	0.000552312
3.375	0.000803857	0.00090251	0.000407198	0.00038312	0.00133245	0.000211851	0.000746092	0.000174942	0.000300482	0.000190839	0.000183473	0.000338617	0.000339174	0.000244508	0.000414375	0.00031904	0.000198474	0.000131257	0.000141411	0.000182755	0.000101386	0.000156762	0.000255363	0.000188219	0.000160551	0.00017191	0.000215055	0.000212022	0.000191871	0.000274974	0.000590229	0.000500307	0.00116495	0.000715549	0.000526186	0.000359133	0.000184868	0.000282003	0.000170876	0.000179957	0.000661375	0.000494068	0.000496703	0.000623806	0.000191027	0.000424906	0.000486639	0.000366031	0.000535484
3.5	0.00077338	0.0012126	0.000276444	0.000373362	0.00221148	0.000278767	0.000493414	0.000150169	0.000245398	0.000279108	0.000131881	0.00050361	0.000236423	0.000129751	0.000293691	0.000226008	0.00012827	0.000233505	0.000117222	7.92795e-05	0.00011706	7.83829e-05	0.000317823	0.000183058	0.000170526	0.000178653	0.000535721	0.000140638	0.000251203	0.000127125	0.000523041	0.000471856	0.000607157	0.000676283	0.000299212	0.000417067	0.000148487	0.000376903	0.000187435	0.000104058	0.000390082	0.000159903	0.000496585	0.000557803	0.000284181	0.000350744	0.000221553	0.00029289	0.000556766
3.625	0.000478948	0.00139711	0.000253885	0.000802931	0.00145895	0.000533775	0.000918276	0.000105019	0.000284879	0.000133677	0.000100973	0.000454838	0.000264089	0.000137767	0.000262841	0.000115481	6.55392e-05	0.000291157	7.77769e-05	0.000145313	0.000118227	0.000174177	0.000276315	0.000263597	0.000131752	0.000158326	0.00106065	0.000123646	0.000196484	0.000182587	0.000180919	0.000728243	0.000492014	0.000620354	0.00031515	0.000168441	0.000302096	0.000605913	0.00020171	0.00017872	0.000414428	0.000289349	0.000164996	0.000521874	0.000420579	0.000368824	0.000394992	0.000495007	0.000417963
3.75	0.00032893	0.000919863	0.000147358	0.00153644	0.00066741	0.000678145	0.000578308	8.75473e-05	0.000230754	0.00027508	0.000189921	0.000320718	0.000212435	0.000168334	0.000225258	0.000110671	5.06646e-05	0.000253939	8.55599e-05	0.000297072	7.26447e-05	0.000193742	0.000287178	0.000214173	9.07782e-05	0.000222482	0.00127531	0.000252988	0.000241774	0.000388446	3.42884e-05	0.000639453	0.00104206	0.000520597	0.00106154	0.000221426	0.000203739	0.000805694	0.000168298	0.00039678	0.000297661	0.00029907	0.000228619	0.000477336	0.000611352	0.000295867	0.000285353	0.000606203	0.000337967
3.875	9.64388e-05	0.000581547	0.000221881	0.00140365	0.000909899	0.00071182	0.000908029	9.58137e-05	0.000199967	0.000233903	0.000261274	0.000276654	0.000140884	0.000161581	0.000111804	0.000241631	6.8981e-05	0.000172627	0.000185206	0.000258886	7.12276e-05	0.000286653	0.000157836	8.1357e-05	0.000119279	0.000219884	0.000790881	0.000500892	0.00032122	0.00028749	0.000146913	0.000682586	0.000820801	0.000282803	0.00108587	0.000181917	0.000150662	0.000680921	0.000155279	0.0004113	0.000420851	0.000248198	0.000247882	0.00055437	0.000572207	0.000263555	0.000351792	0.000770736	0.000383152
4	0.000269281	0.000665635	0.000345044	0.000936708	0.00171581	0.000666948	0.0011934	0.000108384	9.88756e-05	0.000159455	0.00027568	0.000155769	0.000156596	0.000328367	0.00020225	0.000226519	0.000173233	0.000292292	0.000147721	0.000222375	9.98889e-05	0.000322477	4.57445e-05	0.000100487	9.82968e-05	0.000115896	0.000470501	0.000924159	0.000411431	0.000174484	0.000303571	0.00045158	0.000686587	0.000100467	0.00047265	8.60995e-05	0.000289521	0.000368485	0.000170596	0.00024766	0.00047835	0.000174142	0.000353142	0.000429835	0.00042913	0.000293202	0.000346397	0.000707817	0.000619746
4.125	0.000535065	0.000283791	0.000303357	0.000435738	0.00168154	0.000723705	0.000809594	0.000145548	0.000101228	0.000279244	0.00019596	0.000169719	7.47583e-05	0.000457592	0.000416297	0.000182735	0.000154902	0.000247264	0.000264917	0.000298465	0.000235754	0.000198319	6.11964e-05	0.000179144	9.8422e-05	6.15497e-05	0.000662767	0.00106908	0.000321864	0.000103434	0.000337568	0.000417878	0.000561728	0.000276781	0.000240982	6.90684e-05	0.000254122	0.000217719	0.000259487	0.000128301	0.000116303	0.000118658	0.000597295	0.000209451	0.000452542	0.000238982	0.000216052	0.000490866	0.000567675
4.25	0.000309068	0.000173931	0.000388807	0.000236316	0.00102166	0.000560751	0.000678624	0.000214219	0.000142322	0.000332076	0.000142145	0.000164541	7.82975e-05	0.000298623	0.000401848	6.7291e-05	0.000144221	0.000208897	0.000376997	0.000373393	0.000267483	0.00018526	6.10612e-05	0.00016909	0.000118632	2.154e-05	0.000673149	0.000729564	0.000384868	9.18629e-05	0.000180115	0.00117106	0.000389127	0.00061106	0.000434683	3.33628e-05	0.000110196	0.000134542	0.000297005	0.000118852	0.000160009	0.000193953	0.000426946	0.000284393	0.000517216	0.000333219	0.000177815	0.000444281	0.000249994
4.375	9.88417e-05	0.000364233	0.000370748	0.000501223	0.000485649	0.000327588	0.000355996	0.00014955	0.000225182	0.000167159	0.000119586	8.39789e-05	8.83648e-05	0.000279213	0.00029377	8.97361e-05	0.000150078	0.000268959	0.000444585	0.000201568	0.000139748	0.000113556	0.000152165	0.000111732	6.67281e-05	2.96277e-05	0.000457876	0.000803537	0.000369938	0.00013233	0.000256433	0.00101362	0.000610138	0.000650325	0.000701307	8.27689e-05	0.000161257	0.00028097	0.00035774	0.000128318	0.000159169	0.000337663	0.000236454	0.0005753	0.000488246	0.000391762	0.000330507	0.00039436	0.000194874
4.5	0.000202214	0.000529954	0.000338897	0.000948185	0.000525779	0.000368116	0.000303996	5.89926e-05	0.000224809	0.000116923	0.000183414	5.10182e-05	8.5068e-05	0.000249412	0.0005482	0.000156862	0.00016093	0.000246774	0.000563493	0.000113827	0.000104113	8.64408e-05	0.000255502	0.000140155	5.95615e-05	5.76615e-05	0.000179203	0.00162344	0.000301275	0.000167171	0.000371659	0.00042032	0.000803467	0.00054971	0.000936403	9.18908e-05	0.00025856	0.000519631	0.00038076	0.000219252	0.000112518	0.000288792	0.000254196	0.000604421	0.000408363	0.000253983	0.000604283	0.000137262	0.000226382
4.625	0.000261742	0.000518329	0.000279681	0.000710593	0.00058554	0.000334799	0.00035022	5.23354e-05	0.000232218	9.22967e-05	0.000186291	8.08083e-05	0.000127259	0.000226909	0.000463523	0.000177504	0.000139636	0.000285302	0.000370839	0.000163576	9.37309e-05	0.000114422	0.000188628	0.000182031	0.000100097	6.10124e-05	0.000210036	0.00141858	0.000260706	0.00014218	0.000367963	0.000410527	0.000655486	0.000648463	0.000890538	7.39318e-05	0.000240832	0.000327268	0.000207807	0.000178454	0.000147445	0.000310048	0.000252111	0.00041033	0.000299106	0.000285816	0.00051854	0.00015674	0.000197516
4.75	0.00031556	0.000197872	0.000180715	0.00034507	0.000756577	0.000209925	0.000532494	0.000101256	0.000213922	7.16387e-05	0.000122258	0.000129868	0.000107126	0.000261962	0.000152673	0.000215858	0.000237845	0.000322705	0.000144804	0.000243694	0.000115027	0.000156197	0.000143296	0.000160794	4.65031e-05	7.70938e-05	0.000300301	0.000738386	0.00014476	0.000155896	0.00042679	0.000634822	0.000498437	0.000450076	0.000411552	0.000116674	0.000142126	0.000382139	0.000125983	0.000213193	0.000248084	0.00018026	0.000228355	0.000219865	0.00029152	0.000248998	0.000217347	0.000143169	0.000217183
4.875	0.000322531	0.0001365	0.000163499	0.000254615	0.000692158	0.000210052	0.000330048	0.000188702	0.000128881	9.74854e-05	0.000159642	8.86155e-05	9.96904e-05	0.000202461	0.000182672	0.00017116	0.000207056	0.00015063	0.000236268	0.000274878	0.000185826	0.000160349	0.000193773	7.94743e-05	1.57411e-05	0.000177394	0.000321424	0.000325222	0.00015586	0.000146355	0.000428579	0.000760058	0.00055988	0.000446166	0.000301058	0.000176396	0.000220148	0.000400743	0.000186277	0.000347033	0.000277292	0.000131424	0.000277305	0.000140323	0.000212924	0.000148459	0.00015626	0.000157755	0.000304892
5	0.000262578	0.000135802	0.000226214	0.000341633	0.000373821	0.00025726	0.000245983	0.000275796	0.000128161	0.000101991	0.000180771	0.000139577	9.31286e-05	0.000242122	0.000445139	9.52415e-05	0.00019436	5.57115e-05	0.000298887	0.000157594	0.00012547	0.000121981	0.000203635	1.66354e-05	8.692e-05	0.000200362	0.000281903	0.000172303	0.000191773	0.000181315	0.000285961	0.00072938	0.000327048	0.000612965	0.000273998	0.000135384	0.000262968	0.000225782	0.000125091	0.000356816	0.000451704	0.000194384	0.000283568	0.000313461	0.000252161	8.99937e-05	0.000181998	0.000310183	0.00023981
5.125	0.000363411	0.000240634	0.000205182	0.000483116	0.000269737	0.000312106	7.48322e-05	0.000236964	5.83334e-05	7.8239e-05	0.000210651	0.000202734	0.000175409	0.000285369	0.000457432	7.27035e-05	0.000143204	0.000149004	0.00033671	0.00017786	7.55094e-05	0.000144432	0.000114756	7.37881e-05	0.000164529	0.000181782	0.000116267	0.000194152	0.000106446	0.000170761	0.000185432	0.000836241	0.00036728	0.00068695	0.000278284	0.000282175	0.000208699	0.000109861	0.000148298	0.000137646	0.000668711	0.000253936	0.000278836	0.000445883	0.000258035	9.08488e-05	0.000212666	0.000367192	0.000146006
5.25	0.000374169	0.000326623	0.000105319	0.000586225	0.000434854	0.0002862	0.000531754	0.000292705	9.03647e-06	5.61061e-05	0.000176374	0.000100679	0.000197578	0.00025374	0.000348715	8.79192e-05	5.71254e-05	0.000289054	0.000182215	0.000241829	7.9996e-05	0.000196003	0.000164438	7.44535e-05	0.000258071	0.000100596	0.000227447	0.000260771	0.00022373	0.000252769	0.0001783	0.000643922	0.000459242	0.000609383	0.000311165	0.000497304	0.000156821	9.78166e-05	0.000172897	6.83079e-05	0.000671015	0.000373601	0.000222031	0.00037127	0.000174457	0.000256747	0.000452493	0.00047024	0.000184497
5.375	0.000364671	0.00014188	0.000158394	0.000452419	0.000503904	0.000329622	0.00112996	0.000243094	7.87846e-05	0.000251456	0.000227093	9.65979e-05	8.7261e-05	0.000425044	0.000308638	0.00012781	7.96925e-05	0.000283577	0.000242613	0.000189207	6.49724e-05	0.000150193	0.000342279	2.94751e-05	0.000154459	7.79033e-05	0.00037925	0.000207307	0.000379859	0.000360379	0.00018081	0.000258789	0.000307988	0.000311507	0.000191607	0.000394807	0.000249545	0.000217287	0.000217096	0.000196634	0.00039445	0.000311013	7.01277e-05	0.000410451	9.29322e-05	0.000232652	0.000660876	0.000563036	0.000165501
5.5	0.000332281	0.000315435	0.000162121	0.00036315	0.000448107	0.000329039	0.000970823	0.000146685	0.000251393	0.000470533	0.000348768	0.000284092	2.66086e-05	0.000371643	0.000205334	0.000191189	0.000151192	0.000214179	0.000259895	9.73767e-05	6.1317e-05	0.000167334	0.000306146	0.000108579	6.11651e-05	0.000144628	0.000325754	0.000180489	0.000333918	0.000331829	0.000218341	0.000326568	0.000297762	0.000248536	0.000170734	0.000204573	0.000276281	0.000275429	0.000228863	0.000285163	0.000331403	0.00020216	5.8076e-05	0.000375654	0.000263139	0.000264141	0.000490154	0.000544774	0.000105399
5.625	0.000217199	0.000288841	0.000121871	0.000336812	0.00019999	0.000267784	0.000730764	0.000184406	0.000359627	0.000342395	0.000290267	0.000396647	2.72171e-05	0.000205975	0.000193876	0.000179702	0.000134887	0.000265278	9.92139e-05	7.97816e-05	9.49661e-05	0.000157952	0.00022025	0.000167101	8.18021e-05	0.000196562	0.00037195	0.000332759	0.000340897	0.000267213	0.000307661	0.000276882	0.000461159	0.000166176	0.000351642	0.000106019	0.000212255	0.000409696	0.000190669	0.000150365	0.000521401	0.000305439	0.000119361	0.000346781	0.000447646	0.000495939	0.00035552	0.000289955	0.000220826
5.75	0.00023483	0.00014159	0.000167613	0.000349348	0.000169944	0.000326781	0.000759466	0.000236184	0.000261685	0.000148303	0.00025876	0.000376381	8.81882e-05	0.000169381	0.0001595	0.000220515	9.15199e-05	0.000276524	0.000152934	8.52711e-05	9.16184e-05	0.000107668	0.00015375	0.000174052	0.000152976	0.000159838	0.000488725	0.000156288	0.000240242	0.000195553	0.000281973	0.000325755	0.000372032	0.000305248	0.000287333	0.000195234	0.000176746	0.000629592	0.00020631	0.000256174	0.000543285	0.000222763	0.00028484	0.000423434	0.000371992	0.000317427	0.000485576	0.000121686	0.000300791
5.875	0.00019631	0.000332267	7.4769e-05	0.000279086	0.000236698	0.000328547	0.000662389	0.000135853	0.000105693	0.000200276	0.000215797	0.000352623	7.56008e-05	0.000260263	0.000173424	0.000272883	0.000180931	0.000174095	0.000223968	0.000179336	6.5196e-05	0.000119235	0.000154424	0.000219214	0.000192715	4.56493e-05	0.000382581	0.000207297	0.000310813	0.000199262	0.000144033	0.000305755	0.000161607	0.000500205	0.000506593	0.000262917	0.000103303	0.000569985	0.000164359	0.000253028	0.000308409	0.000137889	0.000276106	0.000217673	0.000394757	7.15766e-05	0.000416554	0.000106971	0.000181165
6	0.000195045	0.000441137	4.0923e-05	0.000194293	0.000278512	0.000305421	0.000385472	4.46643e-05	4.41155e-05	0.000187158	0.000174477	0.000378618	0.00018	0.000331204	0.000475225	0.000158851	0.000255691	0.000236681	0.000354689	0.000214304	0.000130887	9.62952e-05	0.000191322	0.000209135	0.000204948	4.01363e-05	0.000263919	0.000365269	0.000249085	0.000253462	0.000142727	0.000312862	0.000246517	0.000170123	0.000915191	0.000263441	0.000106795	0.000429436	0.000140607	7.5599e-05	0.000489349	0.000117214	0.000332099	0.000150222	0.000338056	0.000110516	0.000144427	9.59694e-05	0.000157532
6.125	0.00024243	0.000349605	0.000174615	0.000165878	0.000492347	0.000336263	0.00018995	0.000153609	9.96735e-05	0.000175489	0.000126404	0.000237319	0.000145117	0.000274479	0.000810434	0.000145218	0.000261425	0.000263131	0.000381923	0.000141043	0.000175158	6.58646e-05	0.00015299	0.000103038	0.000228321	4.16458e-05	0.000547343	0.00042828	0.000308519	0.00023279	0.00018144	0.000456933	0.00052926	0.000183449	0.000822737	0.000368268	0.000236687	0.000197154	0.000148773	0.000161237	0.000595638	0.000142183	0.000459298	0.000242284	0.000328597	0.000202921	0.000179774	0.00013451	0.000263169
6.25	0.000510387	0.000368121	0.000172787	0.000260493	0.000456762	0.000372549	0.00052966	0.000304616	0.000117808	0.000106363	8.73976e-05	0.000146991	8.3895e-05	0.000206741	0.000824956	0.000114287	0.000188136	0.00024233	0.000319573	9.1784e-05	0.000158382	9.43049e-05	0.000118422	2.95879e-05	0.000209643	0.000103596	0.000499316	0.000339528	0.00029916	0.000261607	0.000204027	0.000251606	0.000299211	0.00021496	0.000403688	0.000401374	0.000313145	0.000198777	0.000159196	0.000407825	0.000363418	0.000224533	0.000362364	0.000158573	0.000409633	0.000200631	0.000197055	0.00022298	0.000291861
6.375	0.000507431	0.000242692	0.000150682	0.000180124	0.000404313	0.000344813	0.000739391	0.000247353	0.000128846	7.17438e-05	9.74917e-05	0.00029283	0.000196956	0.000184506	0.000512763	0.000189128	0.000148942	0.000197274	0.000229854	9.24688e-05	0.000124906	7.62436e-05	0.000151533	4.84589e-05	0.000191794	0.000145993	0.000265378	0.000208771	0.000139559	0.000203671	0.000279524	8.6266e-05	9.28907e-05	0.000226169	0.000298162	0.000263435	0.000300131	0.000291962	0.000181289	0.000423226	0.000320836	0.000160122	0.000313201	0.000283509	0.000303103	0.000186857	0.000166232	0.000267862	0.000351975
6.5	0.000171235	0.000189611	0.000201504	0.000157125	0.000290354	0.000474486	0.000306932	0.000125257	0.000159969	0.000197002	0.000138417	0.000386793	0.000294079	0.000127144	0.000351834	0.000227835	0.000103261	0.000121565	0.000127943	6.97591e-05	7.63549e-05	4.94995e-05	0.000220064	9.66398e-05	0.000200889	0.000151608	0.000183953	0.000118174	0.000112991	0.000189234	0.000367937	0.000235708	0.000148935	0.000211052	0.000461531	0.000294393	0.000229524	0.000299691	0.000199955	0.000393399	0.000392251	0.000117721	0.000193606	0.000379414	0.000294572	0.000307003	0.000176537	0.000232764	0.000426467
6.625	0.000136948	0.000248205	0.000211929	0.000311399	0.000133902	0.000445962	0.000317383	0.000203759	0.000130997	0.000289827	0.000134592	0.000262623	0.000261763	0.000198212	0.000267855	0.000194403	0.000132454	9.50973e-05	0.000116889	0.000100493	0.000112112	0.000101842	0.000330745	6.76929e-05	0.000193103	0.000149676	0.000127851	0.000228711	0.000144004	0.000123554	0.000193883	0.000352107	0.000148739	0.000146607	0.000327655	0.000233643	0.000144117	0.000335341	0.000239673	0.000318958	0.000332892	0.000143001	0.00017476	0.000313063	0.000320319	0.000297962	0.000313124	0.000460931	0.000244556
6.75	0.000148489	0.00025126	0.000259557	0.000478946	0.000206926	0.000364562	0.000291141	0.00020103	0.000110002	0.000151415	7.82648e-05	0.00013694	0.000197349	0.000388414	0.000260976	0.000105552	0.000108392	0.000149427	0.000125423	0.000160763	0.000165663	7.37056e-05	0.000466739	5.15563e-05	0.000128731	0.000143056	0.000103953	0.000244776	9.56982e-05	0.000132485	0.000124789	0.00034784	0.000140569	0.000141722	0.000232886	0.000293057	0.00016282	0.000432549	0.000218543	0.000203896	0.000436131	0.000182956	0.000262591	0.000208319	0.000298217	0.000416122	0.000371726	0.000545778	0.000126714
6.875	7.28379e-05	0.000230531	0.000225498	0.000598522	0.000175221	0.000367492	0.000145631	0.00013776	9.87628e-05	0.000192012	0.000110514	0.000134865	6.78331e-05	0.000387528	0.000212944	8.50299e-05	7.58852e-05	0.000141486	0.000100355	0.000151716	0.000138943	4.85087e-05	0.000364451	0.000110172	0.000137272	0.000187223	0.000146331	0.00024696	0.000296404	0.000171867	0.000211933	0.000240909	9.32837e-05	0.000143816	0.000366379	0.000239256	0.000166664	0.000286537	0.000207072	0.000187854	0.000366052	0.000138088	0.000422124	0.00016413	0.000183331	0.000422162	0.000410452	0.00040845	0.000226359
7	0.000214227	0.000150038	0.000127808	0.000499723	0.000145091	0.000340684	0.000144318	0.000154558	9.12152e-05	0.000129172	8.2104e-05	6.788e-05	7.57985e-05	0.000243813	0.000127047	0.000129443	8.94246e-05	0.000189541	6.99009e-05	0.000180317	0.000178776	4.95243e-05	0.000174074	6.77562e-05	0.000209253	0.000257246	0.00021413	0.000227927	0.000482605	0.000159876	0.000251114	0.000213106	5.56179e-05	5.46119e-05	0.000314627	0.000101048	0.000113238	0.000203875	0.000185717	0.000136918	0.000228715	0.00018543	0.000300616	0.000315755	0.000160059	0.000348895	0.000299002	0.000290436	0.000403643
7.125	0.000281312	9.42311e-05	5.40988e-05	0.000389384	0.000215306	0.000136215	0.00028389	0.00015951	0.000121652	0.000126882	4.62637e-05	0.000112785	0.000100969	0.000257036	0.000113791	0.000182724	9.10153e-05	0.000158393	0.000148491	0.000204584	0.000201326	7.89121e-05	9.39763e-05	2.75092e-05	0.000160833	0.000315422	0.000221688	0.000230197	0.000501169	0.000163156	0.000247626	0.000160873	6.4471e-05	0.000121907	0.000211447	0.000103189	0.00010289	0.000456962	0.00013024	0.000114504	0.000186384	0.000205345	0.000114562	0.000382739	0.00014132	0.00029935	0.000154602	0.000320731	0.000281823
7.25	0.000243602	0.000144777	0.000121502	0.000348903	0.000269895	0.000206126	0.000165365	0.000173974	7.3869e-05	0.000194819	5.74092e-05	0.000199411	0.000183363	0.000155728	0.000122697	0.000168933	5.7141e-05	0.000191111	0.000237996	0.000175494	0.00014323	0.00011763	0.000149047	8.83921e-05	0.000157303	0.000280291	0.000309625	0.000157682	0.000459992	0.000344673	0.000175942	0.000211173	0.000156045	0.000161467	0.000256634	0.000243625	0.000172694	0.000566129	5.09082e-05	0.000111681	0.000211374	0.000107205	0.000110481	0.000680088	0.000139513	0.00028006	0.000151687	0.000221234	0.000178268
7.375	0.000184802	0.000266263	0.000140446	0.000266069	0.000157824	0.000257294	0.000219576	9.0235e-05	4.0464e-05	0.000107504	0.000101794	0.000154565	0.00024197	9.80982e-05	0.000145244	0.000149891	3.76392e-05	0.000305841	0.000203416	0.000145138	6.26646e-05	0.000128919	0.000190061	0.00028211	9.39681e-05	0.000122926	0.000275819	8.12783e-05	0.00033733	0.000221295	7.55234e-05	0.000306758	0.000201201	0.000108422	0.000274133	0.000206052	0.000332102	0.000347595	4.96448e-05	0.000228819	0.00013371	0.000103279	0.000124117	0.000557383	9.69454e-05	0.000223282	0.000341204	0.000166006	0.00021534
7.5	0.000120943	0.000199863	0.000228407	0.000190844	0.000135194	0.000248397	0.000342139	5.02784e-05	0.000116909	2.88339e-05	8.74562e-05	9.94815e-05	0.000143331	0.000241349	0.000347889	0.000235098	5.65344e-05	0.000282742	6.24655e-05	0.00012818	3.0143e-05	0.000161688	0.000139793	0.000180157	5.66302e-05	0.000120805	0.000151153	8.92345e-05	0.000200929	0.000270819	9.29381e-05	0.00031801	0.000165968	0.000124332	0.00018976	0.000261774	0.000407332	0.000284582	5.51861e-05	0.000224359	0.000118669	0.000126534	8.45747e-05	0.000293676	5.61711e-05	0.000200339	0.000250608	0.000217251	0.000270526
7.625	0.000119672	0.000145859	0.000136816	0.000200456	0.000250897	0.000229976	0.000245257	7.84547e-05	0.000159111	8.32023e-05	9.7651e-05	8.9414e-05	0.000209244	0.000277775	0.000343386	0.000228255	5.5309e-05	0.000172436	0.00013447	0.000214128	0.000165796	0.0001811	0.000270832	0.00012679	5.35388e-05	0.000269672	0.000106652	0.000183671	0.000103145	0.000322248	0.000167981	0.000259096	0.000328987	0.00012352	0.000138764	0.000374266	0.000285161	0.000267737	7.14885e-05	8.59573e-05	0.000208594	8.39365e-05	0.00014979	0.00018489	0.000167594	0.000169972	9.96648e-05	0.000228821	0.000275181
7.75	0.000206405	0.000104585	5.15823e-05	0.000292	0.000245073	0.0001346	0.00014729	0.000105778	0.000118501	0.000116515	0.000174336	0.000117937	0.000330129	0.000304426	0.00015028	0.000292156	5.5176e-05	0.000214755	0.000287085	0.000189174	0.000334268	0.000165132	0.000394445	0.000147916	0.000100178	0.000252921	0.000196644	0.000150737	0.00028061	0.000243206	0.000150643	0.000180816	0.000294969	8.37415e-05	0.000159773	0.000205421	0.000218394	0.000230488	0.000125157	0.00017355	0.000187148	9.23289e-05	0.00020799	0.00030077	0.000285251	0.00020352	0.000129272	0.000184234	0.000187992
7.875	0.000137773	5.37872e-05	0.000246852	0.000112582	0.000172849	0.000102976	0.000155506	0.000132421	9.14711e-05	4.92578e-05	0.000177282	0.000129008	0.000407327	0.000283917	0.00012001	0.000235719	0.000126524	0.000162837	0.00036492	0.000188243	0.000317901	0.000259195	0.000429336	0.000144555	0.000150638	0.000255447	0.000176591	0.000124544	0.000294881	0.000154915	9.01684e-05	0.000152926	0.000179779	0.000114635	0.000243972	8.1455e-05	0.000228916	0.000214972	0.000119784	0.000285867	0.00011882	7.18946e-05	0.000233701	0.000358289	0.000271798	0.000193573	0.00013805	0.000168935	0.000161317
8	7.24105e-05	0.000100865	0.000445981	0.00017841	0.00013142	6.45166e-05	0.000195485	0.000143726	5.71801e-05	2.92118e-05	0.000106335	0.000114414	0.000467041	0.000130225	0.000109014	0.000140538	9.99931e-05	0.000133242	0.000217228	0.000211927	0.000452267	0.000308137	0.000383113	5.45592e-05	0.000129232	0.00036341	6.67933e-05	0.000208711	0.00010362	0.00011088	0.000270782	0.000204367	0.000156651	0.000115086	0.000420864	6.93834e-05	0.000153786	0.000245666	0.000118821	0.000192301	0.000146608	8.69477e-05	0.00023913	0.00044291	0.000161097	0.000144296	0.000128629	0.000142292	0.000103179
8.125	6.33967e-05	6.82216e-05	0.000323132	0.000273239	9.93768e-05	6.43037e-05	0.000176718	0.000143452	6.43137e-05	3.60067e-05	6.94021e-05	0.000105726	0.000274475	9.84443e-05	9.27227e-05	0.000180906	6.17055e-05	0.000178866	8.48557e-05	0.000323544	0.000441738	0.000358153	0.000269636	5.14889e-05	0.000178457	0.000401551	0.000208057	0.000250261	0.000159181	0.000216969	0.000417402	0.000162261	0.000147448	0.000102001	0.000291969	0.000106098	0.000213863	0.000212199	0.000140059	0.000144512	0.000175456	5.69105e-05	0.000192387	0.000315836	9.77462e-05	0.00014978	0.000210361	0.00015779	8.89991e-05
8.25	0.000118864	4.16088e-05	0.000209491	0.000157434	0.000141321	0.000136749	0.000127668	0.000126791	5.47922e-05	4.88962e-05	0.000113275	8.23271e-05	0.000332499	0.00018398	0.000106178	0.000248114	9.759e-05	0.000163976	6.1585e-05	0.000269457	0.000499844	0.00033763	0.000130975	0.000195313	0.000288254	0.000255433	0.000307723	0.000386023	0.000250819	0.000197219	0.000239939	0.000174377	7.38086e-05	8.80423e-05	0.000262553	0.000336841	0.000339743	0.000172667	0.000149316	0.00012647	0.000178048	7.64127e-05	0.000137061	0.000130864	4.57252e-05	0.000227144	0.000177183	0.000176585	8.47628e-05
8.375	0.000193815	4.97262e-05	0.000165124	0.00012833	0.000323326	0.000203481	9.67995e-05	0.000126983	5.14348e-05	9.40196e-05	9.90499e-05	8.0473e-05	0.000527627	0.000166411	0.000195626	0.000181368	7.47163e-05	0.000156222	0.000175657	0.000168306	0.000297803	0.000138162	9.85317e-05	0.000244133	0.000254547	0.000154083	0.00017342	0.000361965	0.000158795	0.000202632	0.000175651	8.70548e-05	3.59646e-05	6.11308e-05	0.000366528	0.00041877	0.000268811	0.000155872	0.000112328	4.9385e-05	0.000249142	0.000138807	0.000131683	0.000252222	2.60929e-05	0.000229191	0.000169444	0.000150288	6.3248e-05
8.5	0.000298634	6.10985e-05	0.000105421	0.00019034	0.000242444	0.00024039	0.000147056	0.000113734	0.000103076	5.79169e-05	0.000102019	0.000116181	0.000555529	0.000128513	0.00017373	0.000113818	4.1495e-05	0.00013116	0.000138081	0.000376436	9.05284e-05	9.76693e-05	0.000114595	0.000211177	0.000193943	8.20324e-05	9.4897e-05	0.000239706	0.00017297	0.000236472	0.0001149	7.21256e-05	4.34e-05	8.6836e-05	0.000340942	0.000187501	0.000135225	0.000179657	9.68113e-05	5.14907e-05	0.000214328	8.50723e-05	6.01189e-05	0.00019224	4.72884e-05	0.000179149	0.000163373	0.000167541	0.000100084
8.625	0.00016828	0.000118123	8.02203e-05	0.000245907	0.000111828	0.000172571	0.000306819	0.000121607	8.86218e-05	3.69832e-05	9.40514e-05	0.000141587	0.000234246	0.000131719	6.76715e-05	0.000108795	6.4334e-05	8.03383e-05	9.80757e-05	0.000393067	0.000223183	0.000145374	9.87474e-05	0.00029877	9.19698e-05	7.3263e-05	0.000106829	0.00016934	0.000205646	0.000293005	0.00017474	0.000122948	6.52724e-05	0.000141299	0.000119801	8.95305e-05	0.000136989	0.000192883	0.000127544	7.89985e-05	0.000130349	6.58235e-05	3.52523e-05	8.13692e-05	9.50147e-05	0.00013025	0.000144896	0.000159553	6.81688e-05
8.75	7.69641e-05	0.000114177	0.000121833	0.000307132	0.000103496	0.000178662	0.000253602	0.000122228	8.36557e-05	7.77847e-05	5.52499e-05	0.000146215	0.000204158	0.000196133	5.83353e-05	9.31645e-05	6.55662e-05	6.70601e-05	0.000122728	0.000412918	0.000368352	0.000109208	8.48742e-05	0.00032599	0.000109922	5.27596e-05	0.000147913	0.000184484	0.000166764	0.000338719	9.49669e-05	8.90124e-05	8.92534e-05	0.000200368	0.000108383	5.2689e-05	0.000150056	0.000124403	0.000136406	7.10113e-05	7.75508e-05	4.56023e-05	3.71448e-05	9.44276e-05	8.9039e-05	0.000105299	0.000108169	0.000152686	6.46117e-05
8.875	7.67037e-05	0.000116377	0.000140694	0.000304119	0.000189324	0.000248996	8.96588e-05	8.65829e-05	8.04426e-05	8.83737e-05	4.22574e-05	0.000103608	0.000267424	0.000114107	9.51518e-05	5.86694e-05	8.96818e-05	7.44776e-05	0.000145711	0.000401087	0.000325122	7.27048e-05	4.81048e-05	0.000246381	0.000196276	4.79934e-05	0.000139438	0.000300114	0.000123516	0.000264225	7.03847e-05	7.57905e-05	0.000117892	0.00016309	0.00020248	4.49532e-05	0.000156269	5.17994e-05	0.000109903	7.62836e-05	6.8138e-05	5.9632e-05	0.000104268	0.000118146	0.000118995	5.68704e-05	4.80722e-05	7.85641e-05	7.01559e-05
9	3.97323e-05	0.000130308	0.000119764	0.000181684	0.000258782	0.000253956	4.96043e-05	7.04378e-05	6.39357e-05	3.57816e-05	4.88441e-05	4.7735e-05	0.000184686	7.109e-05	0.000101573	0.000120399	0.000107861	0.000118571	8.80941e-05	0.000280258	0.00025177	0.000111713	5.34952e-05	0.000180117	0.000168461	0.000115219	0.000103612	0.000378293	9.01016e-05	0.000129988	7.01179e-05	0.000155854	0.00016771	0.000113375	0.000134427	0.000155078	0.000111072	7.79229e-05	7.619e-05	9.67926e-05	0.000150136	6.52605e-05	0.000162458	9.37948e-05	0.000171928	7.1702e-05	0.000105616	6.08756e-05	5.87823e-05
9.125	2.27227e-05	8.55724e-05	0.000105662	0.000184324	0.000195928	0.00017167	0.000132535	6.25104e-05	2.79236e-05	4.26145e-05	7.17435e-05	2.88982e-05	0.000149424	8.99313e-05	8.17916e-05	0.000159521	9.49058e-05	0.000155099	8.26641e-05	0.000162792	0.000195038	0.000123183	0.00011186	0.000141026	7.8468e-05	0.000118651	8.59885e-05	0.000304064	7.55027e-05	0.000106558	4.67178e-05	0.000163592	9.35833e-05	7.2647e-05	0.000119834	0.00018267	0.000111145	0.000101293	6.80401e-05	0.000116421	0.000115637	6.716e-05	0.000130011	8.32788e-05	0.000237804	7.57502e-05	0.00013253	5.11789e-05	0.000135665
9.25	3.85494e-05	7.26864e-05	9.88103e-05	0.000174555	0.000218892	0.000185909	0.000196478	3.56468e-05	1.26483e-05	5.40106e-05	8.39284e-05	3.76378e-05	0.000140294	0.00012341	3.64623e-05	0.000151868	7.92261e-05	6.97856e-05	0.000131771	5.98142e-05	0.000158003	5.01689e-05	8.4011e-05	0.000146088	0.000198436	0.000141959	0.000108292	0.0001744	0.000115003	0.000172232	3.68931e-05	9.94358e-05	0.000115581	4.63862e-05	0.000144516	0.000129057	0.000146749	6.63305e-05	7.31539e-05	0.000109907	6.64221e-05	6.30101e-05	0.000108884	7.64305e-05	0.000160668	0.000102744	0.000159259	0.000108784	0.000130683
9.375	9.69143e-05	0.000126844	5.29658e-05	0.000126052	0.000232913	0.000105933	0.000119755	5.57002e-05	2.49111e-05	5.08582e-05	7.22499e-05	4.27184e-05	9.30047e-05	0.000209927	6.46677e-05	0.00010785	7.32513e-05	4.37213e-05	0.000101225	5.98499e-05	0.000116753	6.46386e-05	6.66223e-05	0.000114553	0.000204765	0.000193087	0.000154082	0.000130795	0.000114284	0.000154175	2.39511e-05	5.54018e-05	0.00012602	7.78602e-05	0.000142776	0.000135986	7.23732e-05	4.59621e-05	6.18455e-05	8.94452e-05	6.05786e-05	6.54701e-05	9.41971e-05	7.1889e-05	4.17815e-05	8.00041e-05	0.00011649	0.00013581	5.76331e-05
9.5	8.30608e-05	0.000146429	5.22178e-05	0.000119207	0.00012792	7.69137e-05	0.000181798	4.38193e-05	2.06786e-05	0.000108627	6.08231e-05	6.67054e-05	8.75971e-05	0.000175278	0.00012098	8.51723e-05	8.49741e-05	5.35523e-05	8.60678e-05	7.11837e-05	9.48386e-05	0.00010481	0.000106387	9.25928e-05	0.000104337	0.00017916	0.000137728	0.000104972	0.000114017	0.000142567	4.87073e-05	7.24463e-05	7.61819e-05	0.000106109	9.65673e-05	0.000222736	4.93421e-05	8.87954e-05	0.000111586	3.80425e-05	5.73164e-05	7.62643e-05	4.08215e-05	7.30868e-05	6.86404e-05	8.75835e-05	3.95471e-05	0.000106626	4.62913e-05
9.625	1.80152e-05	6.01329e-05	6.05127e-05	9.80458e-05	0.000143365	0.000152459	0.000258038	5.99818e-05	2.70459e-05	8.95345e-05	6.72116e-05	4.68269e-05	5.65282e-05	0.000104092	0.000122961	5.86984e-05	9.76337e-05	3.93595e-05	0.000114026	6.79204e-05	8.54728e-05	8.2699e-05	9.04047e-05	9.83223e-05	8.85484e-05	0.000108844	0.000108404	0.000134615	0.000103987	0.000137681	6.55739e-05	0.000170895	9.11536e-05	0.000100363	4.01645e-05	0.000196621	5.22383e-05	7.36572e-05	9.28558e-05	4.15702e-05	4.83555e-05	0.000120083	4.41445e-05	5.24369e-05	0.00014689	6.67904e-05	6.26597e-05	7.76119e-05	6.20198e-05
9.75	8.00096e-05	3.6869e-05	6.68608e-05	7.64864e-05	0.000112874	0.000165693	0.000138062	5.72571e-05	4.06482e-05	5.45555e-05	4.88546e-05	5.6417e-05	1.6448e-05	5.06026e-05	0.000125106	4.53467e-05	0.0001018	6.41746e-05	5.23121e-05	3.87001e-05	0.000114989	8.35286e-05	0.000127855	8.43226e-05	6.36565e-05	5.76e-05	4.8574e-05	0.00017437	6.06466e-05	9.8964e-05	0.000141932	0.000169234	0.000142391	9.07783e-05	4.08727e-05	6.99429e-05	6.92566e-05	2.62259e-05	2.85421e-05	6.88158e-05	3.57609e-05	7.9337e-05	6.4107e-05	4.28145e-05	0.000154297	5.44654e-05	0.000135501	6.27766e-05	4.11821e-05
9.875	0.000127761	7.99473e-05	7.1237e-05	0.000121132	5.91149e-05	0.000109356	3.81314e-05	3.02321e-05	2.72986e-05	6.52207e-05	3.15232e-05	8.15599e-05	2.36367e-05	4.55954e-05	6.90141e-05	3.00293e-05	8.48614e-05	6.93088e-05	2.62233e-05	2.43339e-05	0.000137985	5.15868e-05	0.000135444	9.33721e-05	9.81302e-05	2.8059e-05	6.5069e-05	0.000121105	0.000105292	7.30076e-05	0.000159607	9.6997e-05	0.000185738	8.84231e-05	5.61984e-05	6.31898e-05	5.08137e-05	6.98425e-05	2.27915e-05	0.000105504	6.53126e-05	4.57556e-05	4.1481e-05	8.03604e-05	6.75408e-05	6.12521e-05	9.68042e-05	9.91566e-05	6.15345e-05
10	0.000114781	2.9104e-05	8.95608e-05	0.000142308	9.20911e-05	3.57028e-05	4.36773e-05	5.09364e-05	2.05689e-05	5.30359e-05	5.2484e-05	8.03787e-05	4.57964e-05	4.05581e-05	6.85105e-05	3.60507e-05	5.22387e-05	5.0063e-05	8.68659e-06	2.71673e-05	0.000135567	6.84862e-05	0.000103831	0.000109926	8.77635e-05	7.5634e-05	0.000117384	0.000136037	0.000142923	7.21549e-05	0.000101631	3.81775e-05	0.000143577	6.08872e-05	0.000113269	7.94624e-05	7.58848e-05	7.28665e-05	3.86238e-05	9.13455e-05	0.000122895	5.13876e-05	3.91828e-05	0.000103515	4.31849e-05	8.65769e-05	4.92904e-05	0.000153055	9.76071e-05
10.125	0.00021986	5.98529e-05	0.000100829	0.000121276	0.000202544	3.47842e-05	0.000130034	5.33617e-05	2.48685e-05	4.37121e-05	3.02998e-05	5.37176e-05	4.24691e-05	5.82798e-05	0.000132537	7.10272e-05	5.24541e-05	2.51476e-05	4.55317e-05	1.85634e-05	7.75439e-05	7.00733e-05	7.06041e-05	0.000103278	6.35668e-05	6.98243e-05	0.000125951	7.29634e-05	0.000113127	8.89938e-05	6.62708e-05	4.73386e-05	9.54797e-05	4.46205e-05	0.000193187	7.36334e-05	7.55513e-05	6.89766e-05	4.97694e-05	7.26161e-05	0.000128418	6.15315e-05	8.20604e-05	7.85509e-05	5.41594e-05	9.63786e-05	6.72405e-05	6.97498e-05	9.53591e-05
10.25	0.000154762	0.000112876	7.90632e-05	9.0252e-05	0.000331791	8.10488e-05	0.000131275	3.48759e-05	3.93809e-05	2.19142e-05	1.33318e-05	8.26532e-05	3.9889e-05	7.08859e-05	0.000108557	6.13387e-05	4.21324e-05	6.31268e-05	6.45562e-05	1.99602e-05	3.45082e-05	2.36341e-05	1.90905e-05	7.68955e-05	8.86639e-05	7.61299e-05	0.000104029	7.08353e-05	8.56784e-05	9.43493e-05	4.03472e-05	5.97794e-05	9.39958e-05	4.5032e-05	0.000149624	4.34056e-05	0.000143154	5.99482e-05	3.97534e-05	6.92626e-05	0.00011401	3.4524e-05	5.79806e-05	5.91085e-05	2.78577e-05	3.97062e-05	5.75001e-05	3.67778e-05	0.000155769
10.375	8.53519e-05	7.94343e-05	4.56567e-05	7.85797e-05	0.000319763	0.000141059	5.19509e-05	2.18333e-05	3.18591e-05	1.46308e-05	2.51549e-05	7.15959e-05	5.04686e-05	5.81075e-05	4.74361e-05	4.90189e-05	5.00837e-05	7.83329e-05	3.53718e-05	4.15883e-05	2.59137e-05	1.56414e-05	1.99132e-05	3.39052e-05	6.6365e-05	9.79043e-05	6.51904e-05	5.34306e-05	0.00011178	0.000109037	4.8634e-05	8.47732e-05	9.01155e-05	7.08303e-05	8.66923e-05	3.87151e-05	0.000139637	0.000102005	4.06167e-05	5.5787e-05	9.2051e-05	7.3222e-05	3.41083e-05	4.30372e-05	3.51715e-05	1.42635e-05	3.70949e-05	5.47968e-05	0.000187245
10.5	0.000158994	4.214e-05	2.58143e-05	8.71286e-05	0.000137633	0.000161142	7.41215e-05	2.14384e-05	6.86355e-05	1.42433e-05	3.91363e-05	3.65544e-05	4.96331e-05	6.05589e-05	6.14163e-05	7.3571e-05	8.3817e-05	5.58198e-05	2.86598e-05	4.50017e-05	5.40866e-05	3.80623e-05	6.09977e-05	3.13636e-05	3.53294e-05	6.52003e-05	0.000116172	3.3159e-05	9.89772e-05	7.98742e-05	5.95187e-05	9.61751e-05	9.05438e-05	6.17701e-05	6.52451e-05	9.05442e-05	5.65868e-05	0.000121076	4.83476e-05	7.62998e-05	4.14632e-05	0.000119537	3.28972e-05	4.74169e-05	2.44392e-05	5.41541e-05	6.75105e-05	4.37609e-05	0.000157925
10.625	0.000105095	7.67062e-05	2.87562e-05	8.98063e-05	0.000129629	9.84145e-05	5.69864e-05	2.94792e-05	4.72976e-05	2.83491e-05	2.70886e-05	5.65496e-05	6.36866e-05	7.02346e-05	6.40645e-05	8.76225e-05	0.000142369	7.03508e-05	2.6789e-05	6.56467e-05	4.51629e-05	4.98559e-05	0.000115711	1.93731e-05	2.35412e-05	3.7299e-05	0.000239487	3.69476e-05	4.52863e-05	3.02235e-05	6.43784e-05	5.98207e-05	6.59735e-05	3.14702e-05	6.59991e-05	0.000107445	1.17711e-05	5.19059e-05	3.70582e-05	0.00012666	8.25672e-05	8.72312e-05	2.87886e-05	8.41657e-05	6.09747e-05	9.29573e-05	9.73533e-05	6.70252e-05	0.000119493
10.75	8.2385e-05	0.000108497	5.02584e-05	0.000107064	0.000174839	5.6239e-05	4.64009e-05	2.28917e-05	2.97152e-05	3.73629e-05	2.06692e-05	4.55595e-05	6.08755e-05	8.96395e-05	6.24431e-05	0.000130868	0.000135497	7.11666e-05	1.78854e-05	9.89189e-05	2.98367e-05	3.58692e-05	0.000124157	1.5941e-05	3.26775e-05	4.3808e-05	0.000215969	3.19493e-05	3.68157e-05	2.18218e-05	9.0139e-05	8.8241e-05	6.26096e-05	3.67756e-05	5.97099e-05	5.96549e-05	4.03101e-05	4.06822e-05	6.50468e-05	0.000149295	9.41242e-05	9.26859e-05	3.21945e-05	8.94191e-05	7.05644e-05	0.000121419	8.00303e-05	7.85832e-05	0.00013413
10.875	0.000158273	0.000121961	7.65478e-05	0.000104751	0.000126177	5.95518e-05	4.27303e-05	3.89626e-05	3.01471e-05	1.00662e-05	3.56404e-05	3.00743e-05	4.0725e-05	6.70924e-05	8.76407e-05	0.000162554	6.6297e-05	4.22519e-05	2.91547e-05	6.40422e-05	2.10952e-05	2.10571e-05	5.87807e-05	2.56057e-05	6.95701e-05	3.90868e-05	0.000144064	3.83131e-05	2.59642e-05	6.01687e-05	7.46391e-05	0.00011054	6.30893e-05	8.44614e-05	4.43775e-05	8.53263e-05	3.6672e-05	5.92866e-05	6.22876e-05	9.21041e-05	3.29069e-05	6.54415e-05	7.55033e-05	8.81627e-05	7.0254e-05	0.000124624	6.57684e-05	6.61648e-05	0.00016134
11	0.00011308	0.000119991	5.95054e-05	6.70428e-05	0.000111289	7.40468e-05	0.000133253	5.59119e-05	4.38929e-05	1.30118e-05	2.99808e-05	3.29178e-05	3.72839e-05	6.30508e-05	5.00716e-05	9.87637e-05	4.33222e-05	5.48208e-05	3.31053e-05	6.90031e-05	1.4791e-05	3.90112e-05	3.43528e-05	3.50203e-05	6.20942e-05	1.82876e-05	7.42772e-05	3.71688e-05	1.8088e-05	4.92163e-05	5.38267e-05	6.56081e-05	7.6583e-05	4.41434e-05	6.36012e-05	8.86053e-05	2.78582e-05	6.05389e-05	5.21802e-05	6.13793e-05	4.32909e-05	5.88395e-05	6.63786e-05	7.89834e-05	8.64563e-05	0.00015047	3.36954e-05	7.02827e-05	0.000139064
11.125	6.16254e-05	8.03872e-05	4.36044e-05	5.99312e-05	0.000135491	6.58323e-05	0.000133229	6.84179e-05	4.30201e-05	3.75643e-05	4.43343e-05	3.87202e-05	2.75378e-05	6.27427e-05	2.97585e-05	5.24273e-05	4.23002e-05	0.000151567	5.51148e-05	9.34254e-05	1.53183e-05	3.8751e-05	2.19663e-05	7.7468e-05	6.30526e-05	8.04355e-06	5.20703e-05	2.21977e-05	4.59085e-05	5.84237e-05	4.89682e-05	5.09311e-05	0.000111447	1.82547e-05	8.98917e-05	5.00923e-05	3.22849e-05	4.51306e-05	4.55405e-05	4.60519e-05	8.20804e-05	0.000101512	5.4719e-05	2.4898e-05	6.39385e-05	0.000178602	2.99419e-05	7.70996e-05	0.000125864
11.25	0.000137257	2.89514e-05	4.15952e-05	0.000161717	0.000124114	6.50068e-05	9.61232e-05	7.20105e-05	4.65224e-05	6.8886e-05	4.37325e-05	3.371e-05	3.71393e-05	4.41928e-05	3.3504e-05	5.0332e-05	5.46878e-05	0.000163129	3.83878e-05	5.26637e-05	1.87385e-05	5.17809e-05	1.61458e-05	6.63595e-05	4.72607e-05	1.60288e-05	4.362e-05	5.19708e-05	6.27823e-05	5.83998e-05	3.63315e-05	5.57027e-05	0.000105538	3.48186e-05	8.49656e-05	5.32958e-05	4.00422e-05	5.31737e-05	4.02034e-05	5.45453e-05	6.76972e-05	7.56444e-05	6.50206e-05	1.76717e-05	4.34747e-05	0.000136561	5.15979e-05	5.2107e-05	5.3861e-05
11.375	8.81417e-05	3.75175e-05	1.71722e-05	0.000158874	0.000137999	0.000111665	0.000182585	3.60574e-05	3.17134e-05	5.37617e-05	1.33927e-05	4.27022e-05	5.19251e-05	3.5403e-05	6.28613e-05	5.93177e-05	5.24512e-05	0.000106776	3.77958e-05	4.74377e-05	5.31515e-05	4.39611e-05	1.92443e-05	4.26179e-05	3.61694e-05	3.68717e-05	5.17923e-05	8.14034e-05	3.85637e-05	5.08975e-05	5.49666e-05	5.18062e-05	6.07909e-05	4.76432e-05	5.70966e-05	0.00010493	6.62016e-05	7.57456e-05	5.22131e-05	9.39804e-05	7.69888e-05	4.1756e-05	3.70738e-05	6.17322e-05	5.10217e-05	0.000129301	4.85694e-05	1.72121e-05	7.01113e-05
11.5	2.78233e-05	6.02036e-05	1.62018e-05	9.00027e-05	0.000167166	6.49616e-05	0.000173067	5.9979e-05	2.04888e-05	3.24312e-05	1.1973e-05	4.96129e-05	5.35875e-05	3.83546e-05	0.000100023	5.8613e-05	3.44221e-05	7.93776e-05	9.8569e-05	7.2546e-05	4.68499e-05	3.25249e-05	2.68529e-05	5.4448e-05	4.69487e-05	6.14272e-05	7.44283e-05	7.03614e-05	5.97015e-05	4.15113e-05	5.60254e-05	8.34689e-05	3.14446e-05	4.01394e-05	6.02799e-05	0.000100428	5.9167e-05	8.90501e-05	7.22007e-05	6.70027e-05	8.14901e-05	0.000111101	3.9416e-05	8.72394e-05	5.21365e-05	0.000102567	5.6913e-05	5.49983e-05	7.42096e-05
11.625	2.3662e-05	6.76937e-05	3.07607e-05	0.000130138	0.000185308	4.38614e-05	0.000234593	5.98158e-05	5.83426e-05	4.74301e-05	3.27377e-05	3.54663e-05	3.36399e-05	2.99325e-05	0.00010351	8.70396e-05	1.52927e-05	3.13137e-05	8.55013e-05	6.01689e-05	2.75489e-05	2.51573e-05	4.01688e-05	6.19287e-05	5.48036e-05	5.87398e-05	9.26056e-05	4.33456e-05	4.38449e-05	1.8654e-05	3.32444e-05	8.18837e-05	3.54183e-05	5.83765e-05	6.33776e-05	3.34114e-05	5.27219e-05	7.29609e-05	5.70615e-05	4.59537e-05	7.00675e-05	0.000192939	7.50922e-05	4.32362e-05	5.67427e-05	8.2989e-05	5.42952e-05	8.11466e-05	6.97439e-05
11.75	4.67505e-05	5.85415e-05	5.04908e-05	0.000146584	0.000158305	5.34844e-05	0.00016405	1.92505e-05	4.30306e-05	5.85307e-05	4.3716e-05	5.14082e-05	2.62337e-05	2.15764e-05	7.3997e-05	0.00012452	1.98564e-05	2.92383e-05	4.3944e-05	4.62596e-05	2.99415e-05	2.46913e-05	3.48974e-05	4.90884e-05	1.63304e-05	6.52327e-05	8.48216e-05	4.39648e-05	3.07252e-05	9.0192e-06	2.87612e-05	8.97294e-05	2.40866e-05	4.95233e-05	6.5333e-05	3.22816e-05	6.13869e-05	3.54501e-05	1.79269e-05	6.08343e-05	8.172e-05	0.000202679	8.81059e-05	2.62875e-05	4.59923e-05	3.92371e-05	6.43856e-05	7.89515e-05	8.94727e-05
11.875	5.37575e-05	4.86828e-05	2.69505e-05	0.000105442	0.000122148	6.60524e-05	0.000185571	1.43038e-05	4.15694e-05	4.29702e-05	5.39e-05	3.58774e-05	2.6234e-05	3.34419e-05	4.12972e-05	8.70957e-05	2.68022e-05	3.057e-05	5.25324e-05	5.68367e-05	3.33846e-05	2.07403e-05	3.34654e-05	1.87768e-05	1.33393e-05	5.84207e-05	5.99384e-05	4.76529e-05	3.53785e-05	1.8763e-05	4.24191e-05	0.000122146	4.04914e-05	3.21072e-05	7.878e-05	3.17422e-05	5.7224e-05	4.81644e-05	3.09423e-05	5.05954e-05	6.36226e-05	0.000153734	8.9873e-05	2.44045e-05	2.43404e-05	5.01928e-05	6.97035e-05	6.34276e-05	0.000139905
12	3.54012e-05	3.95519e-05	1.18731e-05	7.64663e-05	7.20212e-05	7.01275e-05	0.000171002	3.24174e-05	4.92237e-05	6.5455e-05	3.66121e-05	2.78315e-05	2.25021e-05	3.86452e-05	3.40288e-05	6.05752e-05	3.29145e-05	5.92763e-05	6.3493e-05	6.66255e-05	5.92355e-05	3.48241e-05	3.16925e-05	1.26169e-05	1.02294e-05	3.77239e-05	7.9999e-05	3.98051e-05	4.53766e-05	4.72909e-05	4.12816e-05	8.27627e-05	6.31918e-05	4.80886e-05	0.000108871	2.86111e-05	3.21026e-05	5.34471e-05	4.9406e-05	4.76566e-05	7.00935e-05	0.000101829	8.48349e-05	3.20441e-05	2.62975e-05	7.17454e-05	6.67471e-05	6.17273e-05	0.000122466
12.125	5.49202e-05	8.17925e-05	2.46004e-05	9.33217e-05	0.000112382	4.47465e-05	0.000109694	2.92851e-05	3.63371e-05	5.66575e-05	1.29001e-05	3.00041e-05	3.42907e-05	5.23133e-05	5.83489e-05	5.32703e-05	5.19753e-05	0.000108644	3.74636e-05	6.81987e-05	7.19701e-05	4.50459e-05	2.80484e-05	5.17255e-05	1.03003e-05	4.24791e-05	8.46672e-05	4.08904e-05	3.50651e-05	5.88092e-05	3.96987e-05	6.60842e-05	9.88565e-05	5.69804e-05	8.07157e-05	3.14114e-05	4.15265e-05	4.01567e-05	5.55134e-05	3.91335e-05	5.90168e-05	6.28908e-05	4.70167e-05	5.91447e-05	5.02419e-05	6.22875e-05	5.14745e-05	6.05153e-05	5.95254e-05
12.25	9.21361e-05	8.20452e-05	1.55699e-05	8.79972e-05	0.000190748	3.92308e-05	0.000122375	2.2049e-05	2.512e-05	2.57972e-05	1.22248e-05	3.39851e-05	7.56419e-05	8.32806e-05	9.1167e-05	5.48097e-05	5.36671e-05	8.84263e-05	3.59643e-05	4.43888e-05	3.91571e-05	5.55867e-05	2.83503e-05	7.50687e-05	1.55275e-05	3.48401e-05	4.60109e-05	4.50975e-05	2.29342e-05	3.18301e-05	0.00011405	8.21561e-05	0.000127345	5.5234e-05	6.0538e-05	3.55558e-05	3.18614e-05	6.60041e-05	2.89426e-05	5.1631e-05	3.9326e-05	6.68276e-05	2.64379e-05	6.00674e-05	4.50127e-05	5.77648e-05	2.57279e-05	6.72305e-05	5.74435e-05
12.375	0.000148705	7.25784e-05	1.13302e-05	7.30482e-05	0.00032141	2.906e-05	6.06832e-05	2.63191e-05	1.35368e-05	3.30346e-05	2.21597e-05	4.64429e-05	7.07324e-05	3.40711e-05	7.7224e-05	8.52522e-05	6.99958e-05	4.43227e-05	3.37502e-05	2.22548e-05	2.97677e-05	4.68301e-05	1.53142e-05	5.30072e-05	9.53819e-06	3.7113e-05	3.2436e-05	2.93215e-05	4.62491e-05	2.9067e-05	0.000143082	8.19924e-05	6.86066e-05	3.25811e-05	5.13856e-05	2.83141e-05	2.34308e-05	8.75331e-05	1.44994e-05	7.56699e-05	1.57789e-05	7.94761e-05	3.01253e-05	3.64561e-05	3.23224e-05	3.92745e-05	2.15775e-05	3.71217e-05	5.06975e-05
12.5	0.000114836	4.69833e-05	1.60674e-05	0.000118231	0.000290416	4.77053e-05	4.41828e-05	3.89935e-05	2.34782e-05	2.78604e-05	3.67887e-05	5.35043e-05	2.9582e-05	5.60347e-05	4.5533e-05	7.85766e-05	9.06994e-05	1.1515e-05	6.28128e-05	3.72912e-05	1.76861e-05	3.16126e-05	3.83019e-05	2.28867e-05	1.10858e-05	1.52604e-05	4.61582e-05	5.26758e-05	6.08162e-05	4.4507e-05	9.07628e-05	0.000102789	3.41287e-05	3.81833e-05	6.11976e-05	1.2266e-05	4.32698e-05	7.55626e-05	3.3777e-05	7.36181e-05	1.98801e-05	8.6482e-05	1.81856e-05	5.72019e-05	4.73961e-05	3.78418e-05	2.66676e-05	1.95789e-05	5.35693e-05
12.625	7.02443e-05	7.36136e-05	2.58454e-05	0.00012201	0.000116896	4.55172e-05	3.80848e-05	3.37688e-05	3.52023e-05	7.55233e-05	4.3811e-05	4.11659e-05	2.23061e-05	0.00014345	1.93524e-05	6.70699e-05	0.00010652	2.82322e-05	9.07263e-05	4.62148e-05	1.60161e-05	4.31514e-05	5.50017e-05	2.92455e-05	1.45392e-05	1.49285e-05	4.71736e-05	3.08214e-05	4.67545e-05	3.56781e-05	6.59344e-05	0.000116711	6.34104e-05	3.68978e-05	6.53389e-05	2.87528e-05	4.81258e-05	4.75383e-05	5.67948e-05	5.69588e-05	2.63279e-05	6.45482e-05	1.16694e-05	8.45898e-05	3.95404e-05	4.42017e-05	4.1591e-05	5.23182e-05	5.28196e-05
12.75	6.57622e-05	0.00010199	2.95303e-05	0.000110781	3.82583e-05	4.10447e-05	2.18767e-05	1.12064e-05	3.86377e-05	9.45459e-05	3.50099e-05	4.2482e-05	2.92885e-05	0.000104397	2.4273e-05	6.00867e-05	8.50899e-05	2.27919e-05	7.13625e-05	2.07737e-05	3.38013e-05	2.72678e-05	3.04818e-05	3.85239e-05	2.84778e-05	2.1358e-05	2.82474e-05	4.25356e-05	4.17455e-05	3.2503e-05	4.98083e-05	8.8199e-05	7.43069e-05	6.1505e-05	8.1813e-05	3.95659e-05	2.48477e-05	3.24056e-05	6.67941e-05	2.20618e-05	3.42833e-05	5.66822e-05	1.56679e-05	6.95487e-05	2.80745e-05	2.62859e-05	3.50074e-05	5.12371e-05	6.74202e-05
12.875	4.6328e-05	0.000100402	2.07197e-05	0.000122717	9.92128e-05	1.96366e-05	3.09763e-05	4.12482e-06	1.99824e-05	5.54132e-05	2.07467e-05	4.86385e-05	2.64277e-05	4.60523e-05	3.50993e-05	4.55169e-05	5.14298e-05	4.87092e-05	4.13298e-05	3.98465e-05	3.91672e-05	2.88037e-05	2.68356e-05	5.59481e-05	2.14654e-05	2.8998e-05	4.81219e-05	6.34992e-05	8.83179e-05	5.23207e-05	3.48222e-05	4.78329e-05	2.85803e-05	8.42223e-05	9.55541e-05	2.94698e-05	3.09884e-05	4.98488e-05	4.40581e-05	2.32144e-05	5.0772e-05	3.78692e-05	2.75644e-05	6.31268e-05	4.99802e-05	4.34771e-05	4.02216e-05	3.13025e-05	8.58141e-05
13	6.53676e-05	7.3384e-05	1.68713e-05	0.000101283	0.000170241	2.65128e-05	5.40947e-05	6.7014e-06	2.12505e-05	4.92906e-05	3.35201e-05	5.75555e-05	8.27062e-06	3.21788e-05	4.70831e-05	4.56379e-05	5.32744e-05	9.7821e-05	3.1089e-05	4.17368e-05	4.05307e-05	4.41893e-05	3.65817e-05	8.85111e-05	2.02433e-05	2.07011e-05	7.02903e-05	6.52151e-05	8.66531e-05	6.6925e-05	4.35059e-05	3.58738e-05	7.52947e-06	7.95982e-05	7.06048e-05	3.05288e-05	2.93866e-05	5.75968e-05	2.22188e-05	5.07934e-05	4.26407e-05	5.1898e-05	2.93645e-05	5.48905e-05	6.75425e-05	5.28896e-05	5.18692e-05	2.9534e-05	3.51674e-05
13.125	0.000107237	0.000109348	3.17957e-05	4.11087e-05	0.000135617	6.16741e-05	3.35393e-05	1.45143e-05	2.7664e-05	4.47489e-05	7.03709e-05	4.66953e-05	1.78388e-05	7.01498e-05	7.34716e-05	7.06342e-05	5.64764e-05	6.16592e-05	3.38152e-05	3.44714e-05	4.68911e-05	5.21308e-05	4.16062e-05	6.22714e-05	1.48562e-05	2.67128e-05	4.79138e-05	4.39473e-05	3.67983e-05	5.50466e-05	9.88485e-06	5.4464e-05	2.36125e-05	4.37151e-05	3.1009e-05	1.69586e-05	1.59102e-05	4.32072e-05	1.80978e-05	4.21196e-05	2.34228e-05	5.55297e-05	3.10804e-05	3.74034e-05	4.25228e-05	5.74413e-05	5.16301e-05	4.49374e-05	4.78209e-05
13.25	0.000104681	9.92854e-05	3.36034e-05	5.51408e-05	6.13759e-05	6.03062e-05	4.73175e-05	2.7194e-05	4.62087e-06	2.66301e-05	7.4619e-05	2.5382e-05	3.08821e-05	6.43665e-05	8.42033e-05	6.2389e-05	4.77472e-05	2.05374e-05	1.91313e-05	5.02313e-05	3.97026e-05	4.86979e-05	2.53505e-05	2.02612e-05	9.52228e-06	5.12212e-05	4.08943e-05	4.30546e-05	4.14139e-05	4.02573e-05	3.49313e-05	8.2594e-05	3.12839e-05	2.39798e-05	1.90424e-05	1.73217e-05	2.23823e-05	1.83833e-05	1.52372e-05	2.98626e-05	3.01084e-05	2.29076e-05	6.46907e-05	2.11548e-05	1.55534e-05	6.5939e-05	8.35136e-05	4.77228e-05	5.39128e-05
13.375	7.09409e-05	5.63232e-05	9.79046e-06	8.4522e-05	6.35264e-05	4.89573e-05	9.71602e-05	3.69445e-05	2.22606e-05	3.48917e-05	7.71607e-05	5.83624e-05	2.90854e-05	5.07575e-05	7.08202e-05	2.6418e-05	6.1613e-05	2.38809e-05	3.30316e-05	3.25878e-05	2.94113e-05	3.51781e-05	3.43711e-05	1.85276e-05	1.04219e-05	2.79634e-05	5.11022e-05	7.34791e-05	7.93972e-05	3.72471e-05	5.98847e-05	9.33645e-05	3.44652e-05	2.84028e-05	2.14873e-05	1.9434e-05	2.48253e-05	1.6656e-05	2.1478e-05	4.35519e-05	4.09715e-05	6.43228e-05	8.17213e-05	2.73935e-05	3.2678e-05	4.17441e-05	0.000103852	5.11618e-05	4.04842e-05
13.5	4.81558e-05	0.000116332	2.01474e-05	7.33939e-05	4.79114e-05	4.57178e-05	0.000117508	3.72047e-05	3.62434e-05	5.12328e-05	6.79912e-05	7.00584e-05	2.5796e-05	4.02041e-05	5.84955e-05	1.86878e-05	6.321e-05	2.33021e-05	3.82548e-05	2.21022e-05	2.26168e-05	3.55718e-05	6.3316e-05	1.86729e-05	1.20467e-05	3.03407e-05	6.53669e-05	4.44119e-05	6.14051e-05	3.95312e-05	3.95082e-05	4.13684e-05	1.94836e-05	8.24231e-05	2.24164e-05	1.14368e-05	2.08723e-05	2.11015e-05	8.44523e-06	5.99559e-05	3.44657e-05	6.97214e-05	5.37832e-05	2.59067e-05	6.07089e-05	3.32484e-05	7.88802e-05	4.90614e-05	3.88985e-05
13.625	5.23603e-05	8.98046e-05	2.76598e-05	6.11376e-05	2.63711e-05	4.22727e-05	7.90671e-05	2.21689e-05	2.971e-05	3.22554e-05	4.94976e-05	3.17211e-05	3.51834e-05	5.32726e-05	3.42221e-05	3.1634e-05	4.87468e-05	1.66681e-05	2.00245e-05	4.23423e-05	2.07902e-05	2.85512e-05	4.20735e-05	1.65285e-05	1.27779e-05	3.40535e-05	5.02358e-05	1.98006e-05	3.80525e-05	3.28131e-05	4.69904e-05	3.40246e-05	2.03664e-05	5.25331e-05	6.50582e-05	2.09886e-05	2.85035e-05	1.76273e-05	1.19582e-05	7.17323e-05	4.26901e-05	3.1178e-05	3.63552e-05	1.69846e-05	6.14448e-05	2.49649e-05	5.27511e-05	3.39608e-05	3.58757e-05
13.75	1.35985e-05	1.67611e-05	1.70311e-05	4.81186e-05	7.46839e-05	3.39648e-05	4.95212e-05	2.47615e-05	1.96355e-05	3.21945e-05	4.43362e-05	3.02019e-05	3.45009e-05	3.60286e-05	1.49033e-05	6.08325e-05	5.63253e-05	4.40518e-05	4.01114e-05	4.96058e-05	1.42795e-05	4.36609e-05	2.60223e-05	2.11201e-05	1.32757e-05	1.83308e-05	3.89815e-05	1.85816e-05	4.18412e-05	2.26635e-05	8.95696e-05	6.14668e-05	2.88637e-05	3.42811e-05	7.1247e-05	3.09058e-05	2.3842e-05	3.37992e-05	2.7718e-05	7.29397e-05	3.74249e-05	2.27767e-05	6.23244e-05	2.44769e-05	4.66693e-05	4.64659e-05	3.65616e-05	3.02498e-05	5.3378e-05
13.875	5.16828e-05	1.78322e-05	2.06221e-05	8.56662e-05	0.000112679	1.67512e-05	3.51738e-05	3.5515e-05	1.29448e-05	6.93357e-05	3.54856e-05	4.66287e-05	2.15332e-05	3.41798e-05	4.85558e-05	5.85533e-05	7.61756e-05	3.91269e-05	5.82755e-05	2.83107e-05	2.51621e-05	5.51569e-05	3.27094e-05	3.85396e-05	1.64618e-05	4.22134e-05	4.11721e-05	4.41254e-05	3.69084e-05	2.06876e-05	9.73834e-05	7.21499e-05	6.04083e-05	6.6513e-05	4.99898e-05	4.67944e-05	2.40211e-05	3.37951e-05	3.72756e-05	5.71485e-05	4.02867e-05	3.8505e-05	5.86075e-05	4.57235e-05	3.62147e-05	0.000108376	2.11726e-05	2.80076e-05	7.05356e-05
14	8.49293e-05	5.72151e-05	1.74859e-05	5.48013e-05	6.78965e-05	1.39003e-05	2.08582e-05	2.36384e-05	1.13771e-05	5.92088e-05	2.36219e-05	4.27907e-05	1.9982e-05	6.68471e-05	9.41168e-05	2.51496e-05	6.01901e-05	2.37736e-05	7.18916e-05	2.2328e-05	1.84619e-05	5.10442e-05	4.2099e-05	3.47515e-05	2.03198e-05	3.74292e-05	3.24225e-05	5.9161e-05	2.88795e-05	3.56029e-05	9.70017e-05	5.22337e-05	6.01419e-05	8.9682e-05	3.98066e-05	5.19738e-05	3.3269e-05	2.86172e-05	4.23457e-05	4.41945e-05	4.1698e-05	5.73115e-05	3.72438e-05	4.99965e-05	2.79053e-05	8.21643e-05	2.95899e-05	2.08753e-05	8.55089e-05
14.125	4.53121e-05	9.36995e-05	2.57971e-05	5.81285e-05	4.33084e-05	1.85725e-05	4.6133e-05	1.89399e-05	2.21874e-05	4.17901e-05	2.76242e-05	3.91366e-05	2.49852e-05	8.1197e-05	5.85438e-05	2.28546e-05	2.61907e-05	4.18926e-05	6.11707e-05	3.97973e-05	5.85001e-06	5.66633e-05	2.44929e-05	1.76266e-05	1.87763e-05	3.1633e-05	4.24519e-05	5.55193e-05	5.56885e-05	5.65656e-05	5.6919e-05	1.96255e-05	4.21343e-05	7.81108e-05	1.86697e-05	3.61949e-05	3.3558e-05	2.32261e-05	4.56969e-05	4.58008e-05	3.62968e-05	6.57044e-05	3.20395e-05	5.08795e-05	1.79163e-05	6.6321e-05	8.17747e-05	3.76821e-05	8.02382e-05
14.25	2.84677e-05	8.83883e-05	3.75991e-05	6.31925e-05	8.66432e-05	2.20776e-05	6.34139e-05	4.81965e-05	2.50914e-05	3.36055e-05	4.34262e-05	3.15135e-05	3.39605e-05	4.19411e-05	6.09267e-05	2.15894e-05	4.72376e-05	3.3333e-05	2.64835e-05	4.79373e-05	4.98426e-06	6.6096e-05	1.71352e-05	2.4853e-05	9.35779e-06	5.54371e-05	5.61718e-05	7.96111e-05	5.08996e-05	4.91864e-05	2.59089e-05	2.2772e-05	3.48428e-05	1.58709e-05	1.47896e-05	4.16388e-05	3.50121e-05	1.84286e-05	3.26356e-05	4.54529e-05	3.1259e-05	5.4732e-05	3.57645e-05	4.50321e-05	1.29123e-05	5.30042e-05	6.40841e-05	7.41153e-05	5.47722e-05
14.375	2.9247e-05	7.69965e-05	3.33467e-05	7.50387e-05	5.9613e-05	3.50384e-05	4.26239e-05	5.03383e-05	1.80205e-05	2.21654e-05	3.00219e-05	3.13646e-05	3.73202e-05	3.48599e-05	0.000100636	1.03607e-05	6.52548e-05	2.33189e-05	2.12878e-05	2.68359e-05	5.37738e-06	5.73377e-05	2.16341e-05	4.01576e-05	1.34254e-05	4.91633e-05	4.19907e-05	0.000104145	2.35581e-05	4.09564e-05	2.59594e-05	4.97244e-05	3.69625e-05	1.5326e-05	2.07679e-05	6.23891e-05	2.71944e-05	2.81553e-05	3.64265e-05	4.12527e-05	4.45897e-05	4.17055e-05	2.69476e-05	3.5853e-05	1.95946e-05	3.02365e-05	2.78124e-05	6.79382e-05	4.18228e-05
14.5	2.90291e-05	5.03255e-05	1.42776e-05	9.14023e-05	8.61009e-05	3.38239e-05	1.98713e-05	4.26706e-05	8.17115e-06	1.31691e-05	3.28014e-05	3.63158e-05	2.82637e-05	4.17758e-05	8.73612e-05	3.36976e-05	3.7244e-05	4.78924e-05	2.5572e-05	1.23759e-05	2.90651e-05	3.04152e-05	3.39128e-05	3.22113e-05	4.37563e-05	2.31451e-05	4.20399e-05	7.24869e-05	2.49761e-05	3.69847e-05	1.38116e-05	4.4251e-05	3.76464e-05	1.08031e-05	1.95049e-05	4.96799e-05	3.11947e-05	2.71171e-05	3.9402e-05	3.89083e-05	4.14598e-05	3.913e-05	3.97574e-05	3.89862e-05	3.85291e-05	1.7269e-05	2.60582e-05	4.3131e-05	3.85204e-05
14.625	6.74426e-05	6.10276e-05	8.64098e-06	4.9933e-05	0.000110501	3.42651e-05	5.08922e-05	2.37756e-05	1.27366e-05	9.15428e-06	4.96204e-05	2.74042e-05	1.4571e-05	2.45532e-05	4.5852e-05	5.01762e-05	2.68863e-05	3.90412e-05	2.04315e-05	1.93919e-05	6.36222e-05	1.70757e-05	2.83125e-05	2.97658e-05	8.19801e-05	1.77826e-05	4.48148e-05	2.90309e-05	4.18432e-05	2.55624e-05	4.21333e-05	3.21465e-05	3.52778e-05	2.10379e-05	1.26148e-05	5.02391e-05	2.95905e-05	2.28037e-05	1.66025e-05	3.46445e-05	2.77284e-05	2.4037e-05	4.04376e-05	7.94081e-05	4.19823e-05	3.17429e-05	3.62239e-05	2.29632e-05	4.10366e-05
14.75	6.31937e-05	6.41299e-05	2.00772e-05	2.52722e-05	5.38184e-05	7.27736e-05	5.65079e-05	2.79218e-05	3.44638e-05	9.30693e-06	5.45885e-05	2.92185e-05	2.17628e-05	3.44622e-05	1.8466e-05	3.35874e-05	5.8812e-05	2.2419e-05	1.66907e-05	1.99008e-05	5.77868e-05	1.73167e-05	1.97865e-05	3.45715e-05	6.37053e-05	1.54644e-05	3.78999e-05	9.94811e-06	3.42499e-05	3.7766e-05	4.09911e-05	3.63892e-05	4.72928e-05	2.11866e-05	2.05734e-05	6.6094e-05	2.56571e-05	2.31311e-05	3.78999e-05	2.77874e-05	3.13937e-05	1.88105e-05	2.46832e-05	7.89524e-05	4.95245e-05	3.41176e-05	4.44288e-05	2.07876e-05	2.92417e-05
14.875	5.29658e-05	4.11571e-05	2.52951e-05	2.67866e-05	4.29296e-05	4.28937e-05	2.82013e-05	2.64861e-05	3.96821e-05	2.15932e-05	2.66306e-05	2.65784e-05	2.64758e-05	3.65493e-05	2.8287e-05	2.45578e-05	7.976e-05	3.27404e-05	1.33174e-05	2.76132e-05	4.18388e-05	3.04868e-05	1.42537e-05	2.8393e-05	4.6888e-05	2.9143e-05	2.70258e-05	2.06044e-05	3.06763e-05	3.15658e-05	2.4366e-05	2.61837e-05	3.14126e-05	2.97354e-05	2.87576e-05	5.74656e-05	1.50566e-05	1.5064e-05	3.55999e-05	5.27057e-05	3.39988e-05	2.42821e-05	2.05617e-05	4.22097e-05	5.46597e-05	1.80997e-05	3.28555e-05	1.3585e-05	1.41773e-05
15	5.64805e-05	4.7719e-05	3.06075e-05	4.07564e-05	5.18971e-05	4.03093e-05	2.7788e-05	3.85401e-05	1.69383e-05	3.86905e-05	2.15641e-05	1.53505e-05	1.26937e-05	4.28684e-05	3.20157e-05	5.24989e-05	6.49623e-05	5.43144e-05	1.78776e-05	2.58114e-05	3.59924e-05	4.06748e-05	2.66913e-05	2.08754e-05	3.3269e-05	4.4868e-05	3.77129e-05	2.10361e-05	2.67941e-05	3.31119e-05	3.53561e-05	4.43201e-05	3.59937e-05	3.11252e-05	2.74961e-05	3.40163e-05	1.85064e-05	2.61259e-05	3.01376e-05	5.47395e-05	3.3031e-05	2.94789e-05	3.22557e-05	4.21179e-05	3.09604e-05	1.64315e-05	2.43129e-05	1.059e-05	2.30362e-05
15.125	6.11846e-05	4.31769e-05	2.77455e-05	7.11142e-05	3.95559e-05	4.82264e-05	4.98543e-05	8.62571e-05	2.24954e-05	2.53239e-05	4.25774e-05	3.57454e-05	1.33798e-05	2.44548e-05	2.4547e-05	6.14123e-05	6.54506e-05	4.16935e-05	3.15881e-05	1.93592e-05	3.93163e-05	3.8864e-05	3.78687e-05	2.30278e-05	3.23637e-05	5.28964e-05	3.5732e-05	1.24569e-05	2.47686e-05	1.52993e-05	4.09432e-05	4.15066e-05	4.62729e-05	2.38938e-05	4.27657e-05	2.02342e-05	1.47802e-05	4.15303e-05	2.75728e-05	3.06862e-05	2.75622e-05	3.93067e-05	3.59238e-05	3.6036e-05	1.87189e-05	4.143e-05	3.33841e-05	3.39443e-05	2.6261e-05
15.25	3.82728e-05	6.01095e-05	2.00133e-05	6.63639e-05	4.9803e-05	2.56964e-05	7.52508e-05	4.94208e-05	3.62722e-05	3.33305e-05	2.90515e-05	4.92267e-05	2.52121e-05	1.59455e-05	3.91247e-05	5.4295e-05	7.44531e-05	1.23983e-05	2.90563e-05	2.28583e-05	4.5566e-05	4.12982e-05	2.83724e-05	1.14283e-05	2.46187e-05	4.73242e-05	1.26165e-05	4.06361e-05	2.55792e-05	4.02572e-05	3.25825e-05	3.90441e-05	2.4207e-05	4.89517e-05	6.128e-05	3.08003e-05	3.34129e-05	6.68201e-05	1.90696e-05	1.71151e-05	3.28631e-05	4.11575e-05	3.72584e-05	2.50663e-05	2.85468e-05	5.96959e-05	2.31004e-05	5.4679e-05	2.29284e-05
15.375	5.9042e-05	7.22466e-05	3.5349e-05	8.84144e-05	6.80799e-05	2.14206e-05	5.79214e-05	1.97759e-05	3.29674e-05	3.6253e-05	1.40082e-05	4.42296e-05	3.92105e-05	1.47406e-05	4.2091e-05	5.30347e-05	5.22915e-05	1.99701e-05	1.70802e-05	3.27945e-05	2.45914e-05	3.22596e-05	3.16456e-05	4.51341e-05	1.7275e-05	3.24236e-05	2.48247e-05	4.34933e-05	2.60992e-05	5.49595e-05	3.88562e-05	4.2928e-05	1.61639e-05	5.84491e-05	5.80216e-05	5.45758e-05	2.56044e-05	9.02382e-05	1.60701e-05	2.36371e-05	4.51376e-05	2.90583e-05	3.48981e-05	3.12476e-05	1.62489e-05	5.56422e-05	1.73695e-05	4.39454e-05	2.20631e-05
15.5	0.000107519	6.79918e-05	3.73981e-05	7.49229e-05	7.11953e-05	2.89447e-05	3.6687e-05	1.80462e-05	2.07771e-05	1.3247e-05	3.21666e-05	3.05863e-05	4.49488e-05	1.10299e-05	1.96615e-05	6.04883e-05	3.56049e-05	1.90491e-05	1.18289e-05	2.84061e-05	1.6345e-05	2.38885e-05	4.95566e-05	4.8871e-05	3.5281e-05	3.27713e-05	5.36056e-05	3.86687e-05	1.56353e-05	2.87462e-05	5.33962e-05	5.26269e-05	1.80269e-05	3.48134e-05	3.22537e-05	3.58158e-05	7.6011e-06	9.21953e-05	1.48853e-05	2.80565e-05	3.09866e-05	3.57799e-05	3.04332e-05	3.36354e-05	1.54615e-05	3.45045e-05	2.91605e-05	3.21021e-05	1.55341e-05
15.625	4.48623e-05	4.90106e-05	2.46561e-05	1.9816e-05	6.67814e-05	2.04402e-05	4.56671e-05	9.96036e-06	1.77736e-05	1.26598e-05	5.85284e-05	3.56396e-05	2.77711e-05	1.32425e-05	1.42887e-05	7.22149e-05	4.62349e-05	1.30509e-05	1.52547e-05	4.29019e-05	2.59864e-05	9.31957e-06	4.71189e-05	2.99038e-05	3.31927e-05	1.706e-05	6.77278e-05	3.60154e-05	3.06062e-05	1.51351e-05	4.90426e-05	6.75453e-05	1.92513e-05	2.70414e-05	5.7575e-05	2.67729e-05	2.70716e-05	6.78439e-05	1.3287e-05	3.74647e-05	2.92133e-05	3.78102e-05	1.63728e-05	3.5341e-05	2.21708e-05	2.63534e-05	3.42818e-05	3.10838e-05	1.26943e-05
15.75	7.94491e-06	3.49046e-05	2.41925e-05	2.87985e-05	8.81074e-05	2.9107e-05	6.63782e-05	2.17759e-05	2.30411e-05	1.82031e-05	4.3989e-05	4.90251e-05	1.15306e-05	1.98581e-05	2.40099e-05	4.11795e-05	5.95932e-05	1.90801e-05	2.57918e-05	3.29449e-05	2.19433e-05	1.46073e-05	2.76996e-05	3.8823e-05	2.33991e-05	8.13567e-06	7.40997e-05	4.38579e-05	4.35708e-05	1.4022e-05	3.24163e-05	6.83921e-05	2.22841e-05	3.12157e-05	6.40047e-05	1.11549e-05	4.18963e-05	3.59822e-05	1.47583e-05	3.58951e-05	3.46764e-05	3.9526e-05	1.40718e-05	3.60848e-05	3.38429e-05	1.35537e-05	3.05968e-05	4.73386e-05	2.23935e-05
15.875	1.34838e-05	4.69729e-05	3.20579e-05	5.92353e-05	5.73154e-05	2.69327e-05	2.89025e-05	4.60631e-05	2.64146e-05	1.94447e-05	2.67277e-05	3.77087e-05	3.91072e-05	2.57817e-05	2.34187e-05	1.82258e-05	6.54528e-05	1.93268e-05	3.28698e-05	1.9612e-05	6.22212e-06	2.10998e-05	1.86865e-05	3.01301e-05	2.3499e-05	1.86764e-05	4.48377e-05	3.35957e-05	5.1967e-05	2.93673e-05	4.72255e-05	5.86613e-05	2.57998e-05	3.92342e-05	4.09926e-05	2.11984e-05	5.04974e-05	1.30272e-05	1.78943e-05	2.36112e-05	1.77131e-05	7.20932e-05	1.62825e-05	3.95691e-05	3.36471e-05	2.57578e-05	2.74746e-05	4.81771e-05	2.36004e-05
16	2.45291e-05	3.05832e-05	1.50044e-05	4.86725e-05	4.9137e-05	1.99792e-05	2.30497e-05	5.52442e-05	2.94198e-05	2.01822e-05	3.951e-05	1.8774e-05	7.16507e-05	3.28038e-05	2.10135e-05	2.61045e-05	5.96935e-05	1.69207e-05	2.09249e-05	2.71618e-05	2.09881e-05	2.57407e-05	1.10444e-05	3.65684e-05	5.01049e-05	3.58695e-05	3.72572e-05	1.12956e-05	3.93837e-05	3.64663e-05	3.46322e-05	4.09206e-05	1.81211e-05	5.19937e-05	4.68035e-05	2.63627e-05	3.01982e-05	2.49974e-05	2.83899e-05	1.09012e-05	2.1972e-05	5.30657e-05	1.72097e-05	5.26839e-05	3.07545e-05	2.44282e-05	2.12865e-05	3.88289e-05	2.64271e-05
16.125	2.33497e-05	1.87209e-05	1.88719e-05	4.66301e-05	6.23511e-05	2.73154e-05	6.08177e-05	4.98471e-05	2.13715e-05	3.18575e-05	6.75949e-05	2.66742e-05	6.12288e-05	3.68663e-05	1.41442e-05	2.33798e-05	3.73853e-05	3.34839e-05	2.17238e-05	1.7102e-05	2.871e-05	4.49429e-05	1.23524e-05	3.79423e-05	3.83284e-05	2.52462e-05	3.2194e-05	2.0724e-05	1.9296e-05	1.94885e-05	2.78e-05	4.15738e-05	1.29343e-05	4.51278e-05	3.66261e-05	2.41658e-05	1.14785e-05	3.07524e-05	4.91827e-05	2.07894e-05	3.65394e-05	2.29256e-05	3.11606e-05	2.95455e-05	2.84227e-05	2.66111e-05	2.68599e-05	3.54313e-05	3.36117e-05
16.25	2.31755e-05	1.09742e-05	3.64009e-05	4.35973e-05	4.21753e-05	2.85154e-05	5.56023e-05	2.78175e-05	1.15108e-05	2.93106e-05	5.17856e-05	2.92221e-05	4.82338e-05	4.25041e-05	2.18766e-05	1.68167e-05	2.35245e-05	3.66834e-05	4.06286e-05	1.16149e-05	1.98004e-05	5.09841e-05	1.98998e-05	4.35151e-05	3.43156e-05	3.44735e-05	1.07232e-05	3.34558e-05	2.14739e-05	1.91059e-05	4.40034e-05	4.78002e-05	1.82989e-05	3.71534e-05	2.35511e-05	2.83842e-05	1.63331e-05	3.72154e-05	7.48665e-05	2.07107e-05	3.45576e-05	1.19909e-05	3.53832e-05	2.73136e-05	2.25805e-05	1.84816e-05	2.81368e-05	3.7038e-05	2.28959e-05
16.375	3.22385e-05	1.29166e-05	3.52525e-05	3.19729e-05	3.18908e-05	2.52206e-05	2.42481e-05	1.40727e-05	8.88122e-06	1.36761e-05	2.5622e-05	1.89455e-05	3.68298e-05	3.87914e-05	3.23648e-05	3.57714e-05	2.5706e-05	2.88748e-05	4.08703e-05	2.02215e-05	1.19007e-05	3.88744e-05	2.56974e-05	4.0064e-05	3.88259e-05	2.53521e-05	2.22759e-05	5.61178e-05	2.61136e-05	1.5036e-05	5.45249e-05	5.39703e-05	3.2858e-05	4.41955e-05	1.99847e-05	3.26551e-05	2.18546e-05	5.79191e-05	7.92532e-05	2.06642e-05	3.16811e-05	1.48031e-05	2.70534e-05	2.90903e-05	3.31061e-05	1.40746e-05	1.46487e-05	3.22306e-05	1.21064e-05
16.5	3.17985e-05	2.36007e-05	2.05815e-05	2.08482e-05	2.10276e-05	3.31321e-05	2.59552e-05	2.74324e-05	3.101e-05	2.53685e-05	8.94629e-06	1.43915e-05	3.32775e-05	2.35666e-05	3.32182e-05	3.13226e-05	3.03137e-05	2.2387e-05	2.73723e-05	2.48246e-05	1.18993e-05	4.66511e-05	4.23153e-05	2.88408e-05	4.66298e-05	1.83767e-05	4.53267e-05	5.82445e-05	4.47229e-05	2.92962e-05	6.86276e-05	5.28939e-05	2.64901e-05	2.73018e-05	2.84465e-05	3.31325e-05	1.7677e-05	5.85459e-05	5.29637e-05	3.30994e-05	3.68978e-05	2.14125e-05	1.98546e-05	1.44131e-05	4.19067e-05	3.33887e-05	1.03207e-05	1.51141e-05	1.77289e-05
16.625	3.42275e-05	1.92839e-05	1.98875e-05	3.58604e-05	1.58745e-05	3.63315e-05	1.46101e-05	2.5003e-05	5.11665e-05	2.90925e-05	1.99419e-05	1.34217e-05	4.48038e-05	2.13231e-05	3.0422e-05	1.82186e-05	4.00782e-05	2.11995e-05	2.24767e-05	3.55718e-05	9.75863e-06	4.17019e-05	3.27899e-05	3.25423e-05	5.30515e-05	2.53126e-05	4.17651e-05	3.3158e-05	5.32799e-05	2.5189e-05	4.39267e-05	5.73173e-05	1.45946e-05	1.77238e-05	4.61101e-05	2.78556e-05	1.61519e-05	4.06829e-05	3.77298e-05	1.96863e-05	2.54624e-05	1.88027e-05	1.63322e-05	4.16916e-06	1.90213e-05	3.36327e-05	1.31309e-05	4.75586e-06	2.17167e-05
16.75	3.85492e-05	1.55624e-05	1.99102e-05	7.1213e-05	3.87093e-05	3.6133e-05	2.34433e-05	1.30564e-05	4.49538e-05	1.52762e-05	2.43756e-05	1.01911e-05	4.71831e-05	4.56791e-05	3.51647e-05	1.69841e-05	3.73906e-05	2.77896e-05	3.19115e-05	2.79118e-05	1.49582e-05	2.93119e-05	2.7306e-05	4.72088e-05	5.91977e-05	2.06518e-05	1.77018e-05	2.68471e-05	6.14971e-05	2.42102e-05	1.25543e-05	5.73175e-05	2.88779e-05	1.77968e-05	6.20921e-05	4.0025e-05	2.20253e-05	2.79309e-05	1.64682e-05	1.57341e-05	2.40703e-05	1.78788e-05	2.81823e-05	9.7502e-06	1.1124e-05	2.68868e-05	1.53194e-05	1.43885e-05	4.16299e-05
16.875	4.19183e-05	1.62911e-05	2.62595e-05	5.41224e-05	5.27806e-05	2.61359e-05	5.30291e-05	2.1254e-05	4.47843e-05	2.39439e-05	2.19264e-05	1.9246e-05	2.40922e-05	4.40213e-05	1.97451e-05	1.40459e-05	2.10144e-05	2.37297e-05	3.81516e-05	1.41293e-05	2.2347e-05	4.5307e-05	2.51742e-05	4.55781e-05	4.60905e-05	1.85172e-05	1.37474e-05	3.74582e-05	5.67492e-05	4.04462e-05	1.70562e-05	2.55557e-05	2.56842e-05	1.25792e-05	5.82022e-05	2.85594e-05	4.63426e-05	2.16575e-05	1.89205e-05	3.90094e-05	1.2545e-05	1.86588e-05	2.63873e-05	1.1677e-05	1.41355e-05	3.84465e-05	5.14587e-06	1.88624e-05	4.10949e-05
17	1.40452e-05	1.71498e-05	2.32842e-05	4.59105e-05	4.82358e-05	2.44038e-05	4.00974e-05	3.16401e-05	3.48778e-05	3.39192e-05	2.26897e-05	2.36347e-05	1.0647e-05	2.72061e-05	1.03708e-05	2.06033e-05	1.22093e-05	2.0391e-05	3.97728e-05	1.83046e-05	2.16332e-05	2.61278e-05	1.73984e-05	2.30724e-05	3.72511e-05	2.83643e-05	2.51858e-05	2.41436e-05	4.1913e-05	2.71062e-05	3.33402e-05	1.89404e-05	2.01087e-05	1.82167e-05	2.02771e-05	1.87364e-05	5.43188e-05	3.02654e-05	3.80001e-05	3.79601e-05	1.27406e-05	2.94547e-05	1.11723e-05	8.03088e-06	1.11043e-05	3.20929e-05	4.01068e-06	1.82599e-05	1.65227e-05
17.125	1.72073e-05	1.59695e-05	2.75849e-05	4.41729e-05	3.56587e-05	2.94369e-05	1.99774e-05	3.43597e-05	1.48245e-05	2.58842e-05	1.86176e-05	1.99154e-05	2.37083e-05	3.79402e-05	1.51466e-05	3.34279e-05	1.64716e-05	2.6272e-05	3.60987e-05	3.5743e-05	2.15712e-05	1.66971e-05	3.10147e-05	2.01724e-05	3.16801e-05	5.18561e-05	3.36793e-05	2.80178e-05	1.51223e-05	1.61685e-05	3.7165e-05	2.01577e-05	2.93284e-05	2.47486e-05	1.65291e-05	2.47845e-05	3.75825e-05	2.77847e-05	3.2683e-05	2.0595e-05	2.35514e-05	3.35253e-05	5.37584e-06	2.32462e-05	1.19465e-05	2.03425e-05	9.03879e-06	1.72445e-05	1.89722e-05
17.25	2.3727e-05	2.59186e-05	2.57693e-05	3.25818e-05	3.37843e-05	2.06166e-05	4.89664e-05	2.84186e-05	4.87891e-06	1.94571e-05	2.60199e-05	2.4885e-05	3.14045e-05	3.36107e-05	4.71145e-05	2.40369e-05	1.96343e-05	2.20065e-05	4.92638e-05	4.40575e-05	2.77711e-05	3.44185e-05	3.14137e-05	2.0775e-05	3.33082e-05	6.14988e-05	2.73895e-05	3.62545e-05	1.81556e-05	1.66078e-05	3.04388e-05	2.51544e-05	4.05703e-05	2.57032e-05	2.51067e-05	2.38194e-05	1.66435e-05	1.40321e-05	2.32451e-05	1.60301e-05	9.63952e-06	1.82426e-05	1.58881e-05	2.57179e-05	1.36914e-05	2.75217e-05	1.03395e-05	1.3418e-05	1.92724e-05
17.375	2.82126e-05	2.18597e-05	3.54255e-05	4.16283e-05	2.66201e-05	1.96211e-05	3.2275e-05	2.93628e-05	7.50103e-06	1.73161e-05	4.35976e-05	2.95124e-05	2.15962e-05	4.26185e-05	3.86653e-05	1.43358e-05	1.9587e-05	1.24536e-05	4.32119e-05	2.29151e-05	3.5243e-05	5.03691e-05	3.43549e-05	2.51943e-05	4.4974e-05	4.22514e-05	3.88084e-05	1.81399e-05	4.05164e-05	1.98351e-05	3.24679e-05	3.21544e-05	4.15911e-05	2.06428e-05	3.40873e-05	2.33231e-05	1.15897e-05	2.34906e-05	2.93446e-05	1.79518e-05	1.96209e-05	2.92771e-05	1.53546e-05	1.86451e-05	2.51549e-05	1.6014e-05	8.09553e-06	2.57558e-05	3.21081e-05
17.5	1.70092e-05	1.21545e-05	2.39087e-05	3.52832e-05	4.36391e-05	2.45164e-05	1.19233e-05	2.88808e-05	1.21406e-05	1.75339e-05	1.72422e-05	3.18912e-05	1.77735e-05	6.39879e-05	2.30813e-05	4.09723e-05	1.10157e-05	1.75192e-05	3.78784e-05	2.70074e-05	2.57055e-05	4.68207e-05	3.40251e-05	2.5195e-05	3.71324e-05	2.37868e-05	3.18068e-05	1.95157e-05	2.0732e-05	2.86703e-05	2.15541e-05	3.74982e-05	3.53133e-05	2.93129e-05	2.57913e-05	2.84279e-05	2.06694e-05	1.3389e-05	3.21518e-05	3.60146e-05	3.23646e-05	3.53237e-05	3.35333e-05	2.3481e-05	3.44299e-05	7.68051e-06	1.66874e-05	4.76794e-05	5.0341e-05
17.625	5.18606e-06	1.91925e-05	1.3027e-05	1.27956e-05	5.56217e-05	2.2253e-05	2.30321e-05	2.62898e-05	1.74293e-05	2.43723e-05	8.18596e-06	4.14043e-05	2.49461e-05	4.15001e-05	1.10726e-05	3.89372e-05	1.95593e-05	2.86207e-05	3.81537e-05	1.96668e-05	3.67797e-05	3.54275e-05	2.11545e-05	3.04131e-05	2.5822e-05	9.4019e-06	3.36383e-05	2.85915e-05	1.40894e-05	3.07355e-05	1.71175e-05	2.02016e-05	3.21295e-05	3.25508e-05	2.00385e-05	4.50473e-05	2.41656e-05	4.45466e-06	2.63649e-05	3.98929e-05	3.05096e-05	4.1413e-05	4.02775e-05	3.22847e-05	2.13134e-05	2.54046e-05	2.02032e-05	4.46319e-05	2.53326e-05
17.75	1.87036e-05	1.31408e-05	1.87081e-05	1.09638e-05	4.62831e-05	2.15984e-05	3.61132e-05	3.23207e-05	2.06883e-05	1.91231e-05	2.36073e-05	2.56373e-05	2.64109e-05	2.34752e-05	7.95839e-06	2.6565e-05	1.89851e-05	2.04292e-05	3.2623e-05	1.28202e-05	2.86622e-05	1.66676e-05	2.68015e-05	2.46143e-05	2.63296e-05	2.9994e-05	3.15058e-05	4.52859e-05	3.51965e-05	3.77582e-05	1.17718e-05	3.02869e-05	2.58489e-05	2.47364e-05	1.4584e-05	4.69565e-05	4.64964e-05	1.4781e-05	2.29401e-05	3.21797e-05	2.50333e-05	3.33909e-05	2.46111e-05	2.96298e-05	2.55154e-05	3.39372e-05	1.59349e-05	3.74591e-05	2.99416e-05
17.875	1.64425e-05	1.26622e-05	1.82881e-05	1.69509e-05	5.45464e-05	1.61194e-05	5.10972e-05	3.29104e-05	6.36703e-06	1.37308e-05	2.98111e-05	9.66796e-06	1.93778e-05	2.30274e-05	8.03275e-06	3.18154e-05	1.53883e-05	3.01607e-05	3.12352e-05	2.90514e-05	1.95967e-05	1.11595e-05	3.75126e-05	2.44985e-05	2.25529e-05	4.13381e-05	1.5753e-05	3.49236e-05	3.81299e-05	2.94235e-05	6.4723e-06	3.53815e-05	1.42716e-05	1.45862e-05	1.09774e-05	2.65865e-05	4.5546e-05	3.29694e-05	2.7366e-05	2.43057e-05	1.47087e-05	1.5296e-05	3.28332e-05	3.4575e-05	3.09043e-05	4.15977e-05	1.85426e-05	2.74023e-05	3.25214e-05
18	2.0016e-05	1.35868e-05	5.49985e-06	3.70779e-05	3.49643e-05	2.81557e-05	3.62831e-05	2.98002e-05	1.73713e-05	1.82249e-05	1.98423e-05	1.52063e-05	1.98417e-05	4.293e-05	3.14945e-05	3.6493e-05	1.10139e-05	3.40149e-05	3.24964e-05	3.19862e-05	2.57229e-05	1.89799e-05	6.22639e-05	2.70855e-05	2.9123e-05	2.66124e-05	1.23771e-05	2.56866e-05	1.51428e-05	2.91705e-05	1.91982e-05	3.07659e-05	1.78236e-05	2.46237e-05	3.39467e-05	1.61867e-05	3.61583e-05	2.70111e-05	3.4057e-05	1.55472e-05	1.10657e-05	1.81824e-05	3.7305e-05	2.96844e-05	1.64041e-05	5.62555e-05	2.24003e-05	1.92434e-05	2.7185e-05
18.125	3.1586e-05	2.43633e-05	5.75842e-06	2.51375e-05	3.95634e-05	3.50224e-05	1.48761e-05	2.00577e-05	2.91116e-05	5.73813e-05	1.37431e-05	3.12999e-05	1.83072e-05	4.16938e-05	3.85433e-05	3.6062e-05	1.21099e-05	2.0245e-05	3.02605e-05	2.39311e-05	1.89544e-05	1.89798e-05	7.66062e-05	3.09665e-05	3.0345e-05	1.51407e-05	1.76021e-05	2.32389e-05	2.26394e-05	2.33848e-05	4.47742e-05	4.05781e-05	1.27159e-05	3.32947e-05	3.50984e-05	1.54018e-05	3.31357e-05	2.28502e-05	3.51487e-05	2.77663e-05	1.29345e-05	1.50928e-05	4.04752e-05	1.58356e-05	2.43509e-05	3.98562e-05	3.08891e-05	2.73182e-05	2.56833e-05
18.25	3.05595e-05	3.17629e-05	1.51821e-05	2.00782e-05	3.01513e-05	2.88562e-05	2.04691e-05	2.7242e-05	2.53918e-05	7.42572e-05	8.93008e-06	4.85956e-05	2.33574e-05	2.23918e-05	5.12094e-05	2.64277e-05	2.55324e-05	1.38427e-05	2.90551e-05	2.49501e-05	1.31242e-05	2.23387e-05	4.77907e-05	2.83481e-05	5.33008e-05	3.44996e-05	1.88754e-05	2.93111e-05	3.74296e-05	2.65951e-05	3.08958e-05	3.21726e-05	2.04016e-05	2.402e-05	1.88968e-05	1.91151e-05	4.38859e-05	1.94531e-05	2.91374e-05	2.05599e-05	2.55231e-05	1.40698e-05	2.43483e-05	1.94488e-05	2.83892e-05	2.80422e-05	2.71299e-05	3.19594e-05	2.54203e-05
18.375	3.54367e-05	4.83789e-05	1.24647e-05	3.00082e-05	2.89644e-05	2.36128e-05	2.1521e-05	2.7102e-05	1.83882e-05	5.16813e-05	1.67241e-05	5.0878e-05	2.01717e-05	1.08504e-05	3.80529e-05	2.65421e-05	2.62953e-05	2.2901e-05	1.8413e-05	4.43674e-05	1.356e-05	2.92958e-05	1.5671e-05	1.93136e-05	6.06517e-05	3.85101e-05	1.48223e-05	3.33351e-05	2.68698e-05	2.14007e-05	2.54875e-05	1.1601e-05	3.11207e-05	8.63468e-06	1.80636e-05	2.54461e-05	3.91601e-05	1.46905e-05	8.16816e-06	1.12336e-05	1.75923e-05	2.25037e-05	2.32848e-05	4.17508e-05	1.87974e-05	2.14779e-05	1.74076e-05	1.61478e-05	3.13563e-05
18.5	3.80988e-05	2.96646e-05	9.2775e-06	2.52312e-05	3.27921e-05	1.64298e-05	3.55395e-05	1.82877e-05	1.5545e-05	2.51898e-05	3.11105e-05	4.06604e-05	2.18795e-05	2.96839e-05	1.06571e-05	3.26103e-05	3.80094e-05	2.77651e-05	1.87021e-05	5.90539e-05	8.21527e-06	1.97653e-05	1.22569e-05	3.18588e-05	3.72432e-05	1.23321e-05	3.18553e-05	3.55116e-05	1.52696e-05	1.46747e-05	2.66759e-05	1.25619e-05	3.82076e-05	7.96815e-06	2.49282e-05	2.62338e-05	2.66345e-05	1.59641e-05	1.71565e-05	1.1584e-05	2.58191e-05	2.98693e-05	3.17812e-05	3.66511e-05	3.43711e-05	2.57396e-05	1.91749e-05	1.00947e-05	3.11079e-05
18.625	2.97591e-05	5.61925e-06	2.20798e-05	2.37964e-05	3.09192e-05	1.73517e-05	3.27667e-05	1.8058e-05	2.24442e-05	2.00062e-05	4.23077e-05	2.46263e-05	2.16635e-05	3.89036e-05	1.1473e-05	2.70089e-05	3.33521e-05	3.82331e-05	4.15532e-05	4.88913e-05	1.01823e-05	1.28639e-05	3.30042e-05	5.06807e-05	2.59032e-05	1.58698e-05	4.54156e-05	3.50292e-05	1.40126e-05	2.15431e-05	1.92865e-05	3.10722e-05	3.48146e-05	1.80966e-05	2.82598e-05	3.46045e-05	6.77235e-06	9.54508e-06	3.45372e-05	2.85163e-05	2.50567e-05	2.63866e-05	2.89211e-05	2.51911e-05	5.74675e-05	3.11234e-05	1.867e-05	1.35281e-05	3.30318e-05
18.75	2.26182e-05	1.89919e-05	2.39979e-05	3.12331e-05	3.09732e-05	1.2722e-05	2.00187e-05	8.82066e-06	1.95215e-05	2.04261e-05	4.04513e-05	1.65028e-05	2.58525e-05	4.18433e-05	1.01195e-05	2.01943e-05	2.12041e-05	2.49058e-05	4.35673e-05	2.07477e-05	1.30715e-05	1.62151e-05	3.90598e-05	3.53576e-05	3.31104e-05	1.83676e-05	4.39669e-05	2.06166e-05	2.51353e-05	3.50622e-05	2.72288e-05	3.17318e-05	2.7785e-05	4.88375e-05	2.98943e-05	3.65895e-05	1.06207e-05	1.19884e-05	3.54918e-05	3.29864e-05	2.44153e-05	1.7933e-05	3.3454e-05	2.47712e-05	4.73712e-05	3.45155e-05	2.19912e-05	1.14897e-05	2.60766e-05
18.875	1.21864e-05	3.0823e-05	1.91305e-05	3.8225e-05	2.28834e-05	2.05822e-05	1.60935e-05	1.12339e-05	1.42532e-05	1.93315e-05	2.11296e-05	2.02655e-05	2.81015e-05	2.13883e-05	1.63439e-05	2.15953e-05	1.50768e-05	1.33087e-05	3.35171e-05	1.43544e-05	1.91852e-05	2.0077e-05	1.93513e-05	3.18147e-05	3.06094e-05	2.37538e-05	3.77191e-05	1.31005e-05	2.57558e-05	2.45412e-05	3.92758e-05	1.45632e-05	2.84292e-05	3.33917e-05	2.35145e-05	1.95321e-05	2.54766e-05	1.69585e-05	1.5185e-05	2.50258e-05	2.54955e-05	1.28121e-05	3.21836e-05	2.64616e-05	1.62495e-05	2.59605e-05	1.6276e-05	1.58297e-05	2.60075e-05
19	1.73572e-05	2.83967e-05	2.46078e-05	4.46088e-05	3.0602e-05	2.11342e-05	2.01397e-05	1.36034e-05	1.76965e-05	3.05661e-05	8.4047e-06	1.23344e-05	2.85971e-05	2.84807e-05	2.03042e-05	3.03833e-05	1.33412e-05	2.54676e-05	2.43397e-05	1.63085e-05	1.10269e-05	2.33085e-05	1.16384e-05	1.57553e-05	3.48147e-05	4.32533e-05	1.7638e-05	1.23799e-05	2.55486e-05	1.40571e-05	2.79747e-05	2.19586e-05	1.4406e-05	1.33803e-05	1.40466e-05	2.0724e-05	3.21397e-05	2.23801e-05	7.23254e-06	3.10834e-05	1.70895e-05	1.41098e-05	1.66981e-05	2.37144e-05	7.63498e-06	2.64544e-05	1.53241e-05	1.9379e-05	2.45721e-05
19.125	2.26935e-05	1.77326e-05	2.29495e-05	2.15254e-05	4.13312e-05	1.72301e-05	2.71016e-05	1.35594e-05	1.10581e-05	3.35034e-05	1.39971e-05	8.43723e-06	2.67324e-05	3.7839e-05	3.42726e-05	3.15544e-05	1.60972e-05	2.02225e-05	2.35328e-05	4.40812e-06	5.53564e-06	3.0895e-05	8.73193e-06	7.34372e-06	2.66632e-05	3.82799e-05	2.32097e-05	1.85415e-05	2.39273e-05	1.51194e-05	1.44654e-05	4.65982e-05	2.84473e-05	2.20733e-05	2.64382e-05	2.40359e-05	2.32279e-05	1.5327e-05	1.77994e-05	2.91923e-05	1.33773e-05	1.92379e-05	1.07929e-05	2.0615e-05	9.36533e-06	9.40039e-06	2.33733e-05	2.53037e-05	2.83254e-05
19.25	2.3503e-05	1.74942e-05	2.77847e-05	2.48961e-05	2.45093e-05	2.64239e-05	3.11997e-05	1.01596e-05	7.17979e-06	2.9466e-05	2.37153e-05	1.72752e-05	3.20313e-05	3.54198e-05	3.91058e-05	2.02918e-05	3.7183e-05	8.92348e-06	2.12565e-05	9.7053e-06	1.18643e-05	2.40677e-05	1.9952e-05	1.62356e-05	2.10848e-05	2.73511e-05	2.77833e-05	2.24651e-05	1.4852e-05	9.21002e-06	1.42644e-05	4.65618e-05	3.46437e-05	1.3807e-05	2.199e-05	1.91689e-05	1.33001e-05	1.58979e-05	1.98983e-05	3.34437e-05	1.22283e-05	9.1572e-06	1.50786e-05	1.86796e-05	1.54914e-05	1.57433e-05	1.61015e-05	1.4258e-05	3.06614e-05
19.375	1.27829e-05	1.82527e-05	1.70502e-05	2.84908e-05	4.31132e-05	1.16242e-05	2.45208e-05	9.77016e-06	1.25849e-05	2.73215e-05	1.5868e-05	9.10019e-06	3.29931e-05	3.1356e-05	2.83965e-05	1.22161e-05	4.62946e-05	1.04396e-05	1.76321e-05	4.16513e-05	1.24162e-05	1.62893e-05	2.44132e-05	2.88869e-05	1.57494e-05	1.85056e-05	1.45474e-05	2.07823e-05	1.21137e-05	1.02189e-05	2.51112e-05	3.55162e-05	8.22379e-06	3.04156e-05	2.01802e-05	5.25946e-05	1.12328e-05	1.52835e-05	2.81765e-05	2.55734e-05	2.29667e-05	1.14344e-05	2.76667e-05	2.18189e-05	1.45215e-05	1.36244e-05	1.9895e-05	1.0732e-05	4.11162e-05
19.5	2.03718e-05	2.52501e-05	2.57272e-05	3.79847e-05	3.87961e-05	1.26286e-05	2.39816e-05	6.16515e-06	2.61887e-05	1.83777e-05	7.71865e-06	1.24788e-05	3.1095e-05	2.07269e-05	3.0941e-05	8.01333e-06	2.19751e-05	1.65546e-05	9.73201e-06	5.51707e-05	9.96459e-06	1.07873e-05	1.82217e-05	3.34388e-05	2.06022e-05	2.22499e-05	4.89703e-06	1.69256e-05	5.7643e-06	2.23271e-05	1.33039e-05	1.83314e-05	6.94555e-06	3.03453e-05	2.87774e-05	5.64086e-05	9.57261e-06	1.72973e-05	2.62156e-05	1.51154e-05	2.84006e-05	1.85831e-05	2.43013e-05	2.91303e-05	1.31426e-05	1.50362e-05	2.29982e-05	6.01689e-06	4.44473e-05
19.625	2.69902e-05	3.79802e-05	2.52309e-05	4.1019e-05	1.02397e-05	3.43407e-05	2.21416e-05	1.19288e-05	3.07954e-05	2.35443e-05	1.17508e-05	2.28027e-05	2.59319e-05	1.02353e-05	3.2878e-05	2.34793e-05	1.86103e-05	2.50022e-05	5.65751e-06	3.10592e-05	1.90925e-05	1.18509e-05	2.85688e-05	2.71799e-05	2.86989e-05	1.50352e-05	1.32883e-05	2.194e-05	1.53256e-05	3.14997e-05	1.40208e-05	1.46879e-05	1.30694e-05	2.13899e-05	2.83985e-05	2.86374e-05	1.01263e-05	2.99408e-05	1.31631e-05	1.2025e-05	1.7448e-05	1.71914e-05	1.49049e-05	3.92058e-05	1.75601e-05	2.19281e-05	1.91446e-05	1.72926e-05	3.35307e-05
19.75	1.21214e-05	3.47041e-05	2.28132e-05	3.8962e-05	1.55254e-05	3.15932e-05	1.06715e-05	1.59917e-05	3.08906e-05	1.84814e-05	1.15638e-05	1.28383e-05	3.41026e-05	1.86196e-05	2.56598e-05	2.94601e-05	2.22854e-05	3.83514e-05	1.71527e-05	1.1396e-05	3.29758e-05	1.94409e-05	3.21048e-05	8.42436e-06	2.53995e-05	9.64248e-06	2.12341e-05	1.97212e-05	3.54068e-05	2.81289e-05	3.27038e-05	2.62712e-05	1.14752e-05	3.89494e-05	3.62339e-05	1.392e-05	1.37158e-05	2.9652e-05	9.70203e-06	1.13897e-05	2.33425e-05	1.42334e-05	1.77144e-05	3.61843e-05	1.04567e-05	2.46547e-05	1.53349e-05	3.10903e-05	2.51503e-05
19.875	1.80165e-06	2.643e-05	3.30715e-05	3.50346e-05	2.00866e-05	1.63146e-05	1.87256e-05	1.92469e-05	1.33867e-05	1.82765e-05	1.15676e-05	4.55977e-06	2.8775e-05	2.22436e-05	2.95099e-05	2.03188e-05	1.03224e-05	3.78424e-05	2.24655e-05	2.21233e-05	2.56476e-05	1.65421e-05	2.27471e-05	2.05768e-05	3.65302e-05	1.89938e-05	8.25144e-06	5.60057e-06	2.41381e-05	1.98244e-05	3.83192e-05	2.71311e-05	1.41805e-05	4.25188e-05	3.42481e-05	1.22847e-05	2.90544e-05	2.10938e-05	1.12241e-05	1.35022e-05	2.46006e-05	3.46896e-05	2.46984e-05	2.95447e-05	1.35144e-05	1.97091e-05	2.02858e-05	3.10933e-05	1.89188e-05
20	5.01195e-06	2.97706e-05	2.97612e-05	2.40595e-05	1.78245e-05	1.90309e-05	2.97991e-05	1.67622e-05	7.51493e-06	2.17131e-05	1.95295e-05	7.04966e-06	2.07441e-05	2.73221e-05	3.91612e-05	9.04702e-06	1.64561e-05	3.10462e-05	2.39132e-05	1.08691e-05	1.81541e-05	1.11644e-05	2.30846e-05	2.04237e-05	3.84714e-05	2.77603e-05	1.23205e-05	1.13911e-05	1.17656e-05	1.76339e-05	3.15164e-05	1.85139e-05	1.71206e-05	2.2759e-05	2.39027e-05	6.49249e-06	3.41984e-05	1.95448e-05	1.21429e-05	8.1654e-06	3.71628e-05	2.21677e-05	2.88914e-05	2.80732e-05	2.70714e-05	2.04235e-05	2.51922e-05	1.38686e-05	1.64479e-05
[truncated: 11 more columns]

## Sheet: Panel B_REM_DFF
t	DFF
65.0017	0.713785
65.0033	0.715166
65.005	0.712113
65.0067	0.710469
65.0083	0.70408
65.01	0.703093
65.0117	0.702086
65.0133	0.697478
65.015	0.702247
65.0167	0.705414
65.0183	0.708541
65.02	0.705847
65.0217	0.700547
65.0233	0.697969
65.025	0.693553
65.0267	0.69453
65.0283	0.695818
65.03	0.697875
65.0317	0.697814
65.0333	0.695704
65.035	0.694279
65.0367	0.700445
65.0383	0.697195
65.04	0.705676
65.0417	0.70755
65.0433	0.703441
65.045	0.705054
65.0467	0.701433
65.0483	0.699501
65.05	0.699937
65.0517	0.698708
65.0533	0.697466
65.055	0.697069
65.0567	0.700959
65.0583	0.698937
65.06	0.702341
65.0617	0.70564
65.0633	0.700124
65.065	0.699129
65.0667	0.695824
65.0683	0.699474
65.07	0.695432
65.0717	0.695269
65.0733	0.700193
65.075	0.701565
65.0767	0.700602
65.0783	0.699405
65.08	0.694272
65.0817	0.688937
65.0833	0.689799
65.085	0.690824
65.0867	0.690637
65.0883	0.694657
65.09	0.69399
65.0917	0.696557
65.0933	0.701666
65.095	0.705626
65.0967	0.704252
65.0983	0.710869
65.1	0.70905
65.1017	0.707373
65.1033	0.695146
65.105	0.701265
65.1067	0.704902
65.1083	0.702641
65.11	0.705724
65.1117	0.696464
65.1133	0.693821
65.115	0.688457
65.1167	0.687143
65.1183	0.690443
65.12	0.694444
65.1217	0.693848
65.1233	0.692449
65.125	0.689725
65.1267	0.683632
65.1283	0.685866
65.13	0.685491
65.1317	0.690119
65.1333	0.692716
65.135	0.695186
65.1367	0.694177
65.1383	0.695188
65.14	0.697058
65.1417	0.698373
65.1433	0.701046
65.145	0.701469
65.1467	0.696418
65.1483	0.69882
65.15	0.696222
65.1517	0.69101
65.1533	0.691079
65.155	0.696113
65.1567	0.693756
65.1583	0.690481
65.16	0.689543
65.1617	0.69144
65.1633	0.701834
65.165	0.70405
65.1667	0.708431
65.1683	0.707777
65.17	0.70699
65.1717	0.713951
65.1733	0.711754
65.175	0.712555
65.1767	0.711953
65.1783	0.70545
65.18	0.698797
65.1817	0.695013
65.1833	0.692898
65.185	0.69761
65.1867	0.694104
65.1883	0.702348
65.19	0.69978
65.1917	0.697058
65.1933	0.699813
65.195	0.70342
65.1967	0.708589
65.1983	0.713115
65.2	0.712592
65.2017	0.710599
65.2033	0.71165
65.205	0.706902
65.2067	0.702979
65.2083	0.709714
65.21	0.709636
65.2117	0.711777
65.2133	0.713372
65.215	0.71281
65.2167	0.707195
65.2183	0.708892
65.22	0.707477
65.2217	0.711503
65.2233	0.714461
65.225	0.716752
65.2267	0.712296
65.2283	0.709086
65.23	0.711088
65.2317	0.711225
65.2333	0.710761
65.235	0.712091
65.2367	0.71506
65.2383	0.713718
65.24	0.716632
65.2417	0.717327
65.2433	0.719604
65.245	0.720939
65.2467	0.720567
65.2483	0.706405
65.25	0.706336
65.2517	0.704878
65.2533	0.705142
65.255	0.70414
65.2567	0.702661
65.2583	0.70227
65.26	0.7046
65.2617	0.697282
65.2633	0.703996
65.265	0.70615
65.2667	0.711014
65.2683	0.708635
65.27	0.703848
65.2717	0.709313
65.2733	0.711186
65.275	0.709192
65.2767	0.713947
65.2783	0.712291
65.28	0.707747
65.2817	0.707054
65.2833	0.703064
65.285	0.702625
65.2867	0.702558
65.2883	0.70083
65.29	0.703087
65.2917	0.702138
65.2933	0.699936
65.295	0.70142
65.2967	0.698199
65.2983	0.696191
65.3	0.695924
65.3017	0.702262
65.3033	0.69895
65.305	0.700476
65.3067	0.697442
65.3083	0.690077
65.31	0.690029
65.3117	0.692371
65.3133	0.689361
65.315	0.68714
65.3167	0.693617
65.3183	0.69579
65.32	0.696836
65.3217	0.699529
65.3233	0.696187
65.325	0.69103
65.3267	0.690782
65.3283	0.692499
65.33	0.695962
65.3317	0.701011
65.3333	0.70686
65.335	0.709847
65.3367	0.709928
65.3383	0.71089
65.34	0.706088
65.3417	0.699993
65.3433	0.700442
65.345	0.702164
65.3467	0.710063
65.3483	0.707749
65.35	0.706888
65.3517	0.70803
65.3533	0.707091
65.355	0.709943
65.3567	0.712205
65.3583	0.712805
65.36	0.714366
65.3617	0.712209
65.3633	0.7141
65.365	0.713217
65.3667	0.710396
65.3683	0.711052
65.37	0.714627
65.3717	0.71608
65.3733	0.718959
65.375	0.717249
65.3767	0.71684
65.3783	0.7116
65.38	0.704171
65.3817	0.70928
65.3833	0.714539
65.385	0.717643
65.3867	0.715573
65.3883	0.717075
65.39	0.719108
65.3917	0.713516
65.3933	0.717954
65.395	0.713754
65.3967	0.712966
65.3983	0.715809
65.4	0.712651
65.4017	0.708181
65.4033	0.709515
65.405	0.710484
65.4067	0.70955
65.4083	0.712291
65.41	0.715048
65.4117	0.717965
65.4133	0.714729
65.415	0.710811
65.4167	0.70424
65.4183	0.703037
65.42	0.700988
65.4217	0.698525
65.4233	0.700597
65.425	0.704311
65.4267	0.702296
65.4283	0.699765
65.43	0.697598
65.4317	0.69228
65.4333	0.689497
65.435	0.692261
65.4367	0.697383
65.4383	0.699294
65.44	0.697365
65.4417	0.690597
65.4433	0.682646
65.445	0.677712
65.4467	0.677958
65.4483	0.675493
65.45	0.672303
65.4517	0.677267
65.4533	0.677931
65.455	0.678029
65.4567	0.682489
65.4583	0.683567
65.46	0.685708
65.4617	0.691179
65.4633	0.696674
65.465	0.704087
65.4667	0.705338
65.4683	0.703984
65.47	0.702703
65.4717	0.704316
65.4733	0.705412
65.475	0.70234
65.4767	0.707179
65.4783	0.706952
65.48	0.711704
65.4817	0.718669
65.4833	0.719389
65.485	0.720571
65.4867	0.719163
65.4883	0.714542
65.49	0.717112
65.4917	0.714589
65.4933	0.7182
65.495	0.719369
65.4967	0.715526
65.4983	0.715732
65.5	0.715383
65.5017	0.716677
65.5033	0.721555
65.505	0.723139
65.5067	0.728707
65.5083	0.727809
65.51	0.730227
65.5117	0.729929
65.5133	0.735503
65.515	0.734502
65.5167	0.738563
65.5183	0.74065
65.52	0.742738
65.5217	0.741047
65.5233	0.740517
65.525	0.744026
65.5267	0.744887
65.5283	0.748096
65.53	0.753676
65.5317	0.751406
65.5333	0.754306
65.535	0.755175
65.5367	0.755996
65.5383	0.75658
65.54	0.755997
65.5417	0.755418
65.5433	0.755047
65.545	0.761008
65.5467	0.755595
65.5483	0.760373
65.55	0.759907
65.5517	0.759459
65.5533	0.755386
65.555	0.75341
65.5567	0.751644
65.5583	0.749637
65.56	0.755209
65.5617	0.755622
65.5633	0.754465
65.565	0.753541
65.5667	0.74919
65.5683	0.748434
65.57	0.751544
65.5717	0.752849
65.5733	0.751485
65.575	0.7464
65.5767	0.747909
65.5783	0.743257
65.58	0.739461
65.5817	0.736036
65.5833	0.742195
65.585	0.742714
65.5867	0.741326
65.5883	0.736451
65.59	0.738763
65.5917	0.734689
65.5933	0.734892
65.595	0.734462
65.5967	0.738757
65.5983	0.734082
65.6	0.732112
65.6017	0.730379
65.6033	0.731923
65.605	0.730168
65.6067	0.724673
65.6083	0.725554
65.61	0.720666
65.6117	0.723575
65.6133	0.725395
65.615	0.721171
65.6167	0.72402
65.6183	0.721145
65.62	0.726174
65.6217	0.726677
65.6233	0.726946
65.625	0.728549
65.6267	0.72752
65.6283	0.723934
65.63	0.714845
65.6317	0.720247
65.6333	0.718303
65.635	0.715894
65.6367	0.712959
65.6383	0.713465
65.64	0.715763
65.6417	0.715289
65.6433	0.713261
65.645	0.707475
65.6467	0.708422
65.6483	0.711384
65.65	0.707786
65.6517	0.712167
65.6533	0.707913
65.655	0.706711
65.6567	0.705264
65.6583	0.708579
65.66	0.711736
65.6617	0.71276
65.6633	0.717468
65.665	0.72126
65.6667	0.723529
65.6683	0.713982
65.67	0.715609
65.6717	0.719429
65.6733	0.7196
65.675	0.716833
65.6767	0.719737
65.6783	0.716303
65.68	0.712451
65.6817	0.708423
65.6833	0.707505
65.685	0.710576
65.6867	0.708438
65.6883	0.70896
65.69	0.705825
65.6917	0.708007
65.6933	0.705308
65.695	0.701146
65.6967	0.703059
65.6983	0.701226
65.7	0.704197
65.7017	0.707764
65.7033	0.709681
65.705	0.704529
65.7067	0.704265
65.7083	0.693804
65.71	0.690174
65.7117	0.691955
65.7133	0.68912
65.715	0.694391
65.7167	0.692838
65.7183	0.689676
65.72	0.694198
65.7217	0.698598
65.7233	0.702479
65.725	0.699013
65.7267	0.702501
65.7283	0.702517
65.73	0.70639
65.7317	0.71082
65.7333	0.706665
65.735	0.706174
65.7367	0.700487
65.7383	0.706747
65.74	0.71036
65.7417	0.712646
65.7433	0.711752
65.745	0.71229
65.7467	0.714668
65.7483	0.711749
65.75	0.707584
65.7517	0.710202
65.7533	0.715107
65.755	0.71259
65.7567	0.711467
65.7583	0.715821
65.76	0.717734
65.7617	0.715399
65.7633	0.715828
65.765	0.716225
65.7667	0.719446
65.7683	0.723205
65.77	0.725533
65.7717	0.730726
65.7733	0.72276
65.775	0.722785
65.7767	0.726184
65.7783	0.730447
65.78	0.738489
65.7817	0.733029
65.7833	0.730903
65.785	0.72661
65.7867	0.722395
65.7883	0.722119
65.79	0.726059
65.7917	0.727028
65.7933	0.735624
65.795	0.738099
65.7967	0.738317
65.7983	0.744019
65.8	0.742274
65.8017	0.739753
65.8033	0.737951
65.805	0.730173
65.8067	0.726218
65.8083	0.725585
65.81	0.728208
65.8117	0.736096
65.8133	0.740891
65.815	0.738952
65.8167	0.737806
65.8183	0.735886
65.82	0.733214
65.8217	0.731669
65.8233	0.728771
65.825	0.727993
65.8267	0.727301
65.8283	0.727747
65.83	0.725442
65.8317	0.726191
65.8333	0.72827
65.835	0.733335
65.8367	0.736072
65.8383	0.737408
65.84	0.738103
65.8417	0.736434
65.8433	0.73149
65.845	0.730797
65.8467	0.734168
65.8483	0.735157
65.85	0.73842
65.8517	0.73858
65.8533	0.736047
65.855	0.729393
65.8567	0.727729
65.8583	0.731201
65.86	0.728108
65.8617	0.725948
65.8633	0.726597
65.865	0.727238
65.8667	0.732075
65.8683	0.735216
65.87	0.738902
65.8717	0.744727
65.8733	0.742294
65.875	0.742585
65.8767	0.738673
65.8783	0.735303
65.88	0.73076
65.8817	0.72284
65.8833	0.722232
65.885	0.720858
65.8867	0.720881
65.8883	0.72272
65.89	0.730474
65.8917	0.731297
65.8933	0.725288
65.895	0.729574
65.8967	0.724254
65.8983	0.720484
65.9	0.72225
65.9017	0.71636
65.9033	0.720362
65.905	0.72338
65.9067	0.725391
65.9083	0.723996
65.91	0.724806
65.9117	0.729447
65.9133	0.735373
65.915	0.734809
65.9167	0.731978
65.9183	0.728649
65.92	0.726689
65.9217	0.721495
65.9233	0.720356
65.925	0.723699
65.9267	0.72021
65.9283	0.726329
65.93	0.728281
65.9317	0.723648
65.9333	0.724147
65.935	0.716827
65.9367	0.720796
65.9383	0.723841
65.94	0.730768
65.9417	0.728728
65.9433	0.729313
65.945	0.733043
65.9467	0.732306
65.9483	0.725165
65.95	0.716374
65.9517	0.712515
65.9533	0.715387
65.955	0.712829
65.9567	0.708474
65.9583	0.711716
65.96	0.710067
65.9617	0.718049
65.9633	0.725188
65.965	0.729532
65.9667	0.738862
65.9683	0.736052
65.97	0.734975
65.9717	0.738321
65.9733	0.734845
65.975	0.730824
65.9767	0.733052
65.9783	0.740668
65.98	0.739209
65.9817	0.73684
65.9833	0.741713
65.985	0.739115
65.9867	0.744833
65.9883	0.745434
65.99	0.743563
65.9917	0.743232
65.9933	0.745525
65.995	0.739186
65.9967	0.730987
65.9983	0.724112
66	0.721497
66.0017	0.725949
66.0033	0.730646
66.005	0.734489
66.0067	0.73577
66.0083	0.738867
66.01	0.739219
66.0117	0.745865
66.0133	0.740961
66.015	0.7395
66.0167	0.750089
66.0183	0.749997
66.02	0.756265
66.0217	0.75554
66.0233	0.755718
66.025	0.750221
66.0267	0.755517
66.0283	0.760409
66.03	0.760639
66.0317	0.757153
66.0333	0.766636
66.035	0.774452
66.0367	0.77433
66.0383	0.769361
66.04	0.770816
66.0417	0.770519
66.0433	0.774775
66.045	0.775884
66.0467	0.770363
66.0483	0.767189
66.05	0.768562
66.0517	0.763757
66.0533	0.765196
66.055	0.772282
66.0567	0.771547
66.0583	0.77162
66.06	0.772527
66.0617	0.767574
66.0633	0.765579
66.065	0.763125
66.0667	0.759388
66.0683	0.757486
66.07	0.759083
66.0717	0.756846
66.0733	0.75646
66.075	0.759617
66.0767	0.760463
66.0783	0.759735
66.08	0.764708
66.0817	0.766966
66.0833	0.771231
66.085	0.775259
66.0867	0.766248
66.0883	0.763108
66.09	0.758489
66.0917	0.755546
66.0933	0.754128
66.095	0.754584
66.0967	0.753058
66.0983	0.756737
66.1	0.751962
66.1017	0.742043
66.1033	0.742015
66.105	0.741337
66.1067	0.734104
66.1083	0.737643
66.11	0.739651
66.1117	0.735525
66.1133	0.730507
66.115	0.735724
66.1167	0.737901
66.1183	0.734658
66.12	0.735503
66.1217	0.73865
66.1233	0.743434
66.125	0.740596
66.1267	0.742137
66.1283	0.743123
66.13	0.74577
66.1317	0.747602
66.1333	0.746749
66.135	0.745743
66.1367	0.746256
66.1383	0.745759
66.14	0.745381
66.1417	0.74393
66.1433	0.75195
66.145	0.751846
66.1467	0.753839
66.1483	0.754371
66.15	0.754632
66.1517	0.757784
66.1533	0.753807
66.155	0.752015
66.1567	0.752166
66.1583	0.746851
66.16	0.74952
66.1617	0.746696
66.1633	0.748981
66.165	0.749402
66.1667	0.751789
66.1683	0.749576
66.17	0.746149
66.1717	0.751364
66.1733	0.747432
66.175	0.749401
66.1767	0.754338
66.1783	0.75126
66.18	0.753841
66.1817	0.754073
66.1833	0.756871
66.185	0.762899
66.1867	0.766953
66.1883	0.766492
66.19	0.765352
66.1917	0.773759
66.1933	0.762909
66.195	0.76702
66.1967	0.766151
66.1983	0.774483
66.2	0.770879
66.2017	0.774662
66.2033	0.774545
66.205	0.776188
66.2067	0.773437
66.2083	0.773427
66.21	0.775911
66.2117	0.772677
66.2133	0.766115
66.215	0.766671
66.2167	0.76145
66.2183	0.765496
66.22	0.765102
66.2217	0.763574
66.2233	0.762679
66.225	0.761305
66.2267	0.760246
66.2283	0.753334
66.23	0.754749
66.2317	0.756898
66.2333	0.754947
66.235	0.758807
66.2367	0.757079
66.2383	0.759586
66.24	0.756277
66.2417	0.759475
66.2433	0.76691
66.245	0.766344
66.2467	0.769223
66.2483	0.768341
66.25	0.766139
66.2517	0.765608
66.2533	0.763537
66.255	0.764086
66.2567	0.765123
66.2583	0.766449
66.26	0.767506
66.2617	0.763946
66.2633	0.767286
66.265	0.760492
66.2667	0.756513
66.2683	0.75054
66.27	0.744522
66.2717	0.741946
66.2733	0.743892
66.275	0.747698
66.2767	0.749726
66.2783	0.7621
66.28	0.759164
66.2817	0.759922
66.2833	0.754802
66.285	0.755956
66.2867	0.748
66.2883	0.746737
66.29	0.745221
66.2917	0.746477
66.2933	0.743872
66.295	0.743738
66.2967	0.745446
66.2983	0.74419
66.3	0.740968
66.3017	0.745916
66.3033	0.743014
66.305	0.742881
66.3067	0.749709
66.3083	0.75274
66.31	0.752116
66.3117	0.750531
66.3133	0.751277
66.315	0.745731
66.3167	0.747047
66.3183	0.750795
66.32	0.748165
66.3217	0.748325
66.3233	0.750491
66.325	0.751158
66.3267	0.748232
66.3283	0.744391
66.33	0.742209
66.3317	0.741398
66.3333	0.740174
66.335	0.743696
66.3367	0.745872
66.3383	0.743503
66.34	0.744835
66.3417	0.744079
66.3433	0.7454
66.345	0.740801
66.3467	0.740923
66.3483	0.738076
66.35	0.738737
66.3517	0.740546
66.3533	0.740476
66.355	0.744989
66.3567	0.746124
66.3583	0.745035
66.36	0.740114
66.3617	0.735012
66.3633	0.730049
66.365	0.729245
66.3667	0.72807
66.3683	0.727423
66.37	0.728699
66.3717	0.73677
66.3733	0.734705
66.375	0.732363
66.3767	0.735086
66.3783	0.73693
66.38	0.737312
66.3817	0.741461
66.3833	0.745652
66.385	0.74897
66.3867	0.74594
66.3883	0.748324
66.39	0.747287
66.3917	0.740757
66.3933	0.736183
66.395	0.731063
66.3967	0.738593
66.3983	0.736768
66.4	0.73971
66.4017	0.745824
66.4033	0.743718
66.405	0.744629
66.4067	0.746531
66.4083	0.744146
66.41	0.744539
66.4117	0.741395
66.4133	0.739075
66.415	0.736395
66.4167	0.736657
66.4183	0.735
66.42	0.733336
66.4217	0.733688
66.4233	0.742161
66.425	0.742729
66.4267	0.741933
66.4283	0.746276
66.43	0.747107
66.4317	0.747347
66.4333	0.747367
66.435	0.750808
66.4367	0.755191
66.4383	0.759411
66.44	0.760951
66.4417	0.760388
66.4433	0.764171
66.445	0.766594
66.4467	0.7664
66.4483	0.767943
66.45	0.768229
66.4517	0.768647
66.4533	0.766481
66.455	0.767501
66.4567	0.767411
66.4583	0.769353
66.46	0.770405
66.4617	0.766497
66.4633	0.764687
66.465	0.765847
66.4667	0.761594
66.4683	0.756549
66.47	0.752566
66.4717	0.752516
66.4733	0.748249
66.475	0.74852
66.4767	0.753548
66.4783	0.761756
66.48	0.765931
66.4817	0.761857
66.4833	0.763351
66.485	0.766633
66.4867	0.755638
66.4883	0.748893
66.49	0.748985
66.4917	0.74672
66.4933	0.748411
66.495	0.746572
66.4967	0.752598
66.4983	0.759008
66.5	0.764142
66.5017	0.761913
66.5033	0.763205
66.505	0.762676
66.5067	0.760744
66.5083	0.753078
66.51	0.755804
66.5117	0.759246
66.5133	0.75751
66.515	0.761051
66.5167	0.764357
66.5183	0.767201
66.52	0.766112
66.5217	0.76334
66.5233	0.754265
66.525	0.749523
66.5267	0.749615
66.5283	0.747429
66.53	0.749451
66.5317	0.747918
66.5333	0.741547
66.535	0.739958
66.5367	0.744148
66.5383	0.747348
66.54	0.744283
66.5417	0.743241
66.5433	0.742425
66.545	0.744891
66.5467	0.750132
66.5483	0.755145
66.55	0.752945
66.5517	0.752145
66.5533	0.756053
66.555	0.750502
66.5567	0.750163
66.5583	0.75354
66.56	0.753179
66.5617	0.750809
66.5633	0.748326
66.565	0.74836
66.5667	0.746495
66.5683	0.746788
66.57	0.746263
66.5717	0.749041
66.5733	0.75591
66.575	0.757475
66.5767	0.758685
66.5783	0.763339
66.58	0.772066
66.5817	0.771821
66.5833	0.76632
66.585	0.766028
66.5867	0.766571
66.5883	0.767882
66.59	0.767345
66.5917	0.765536
66.5933	0.770583
66.595	0.767164
66.5967	0.763902
66.5983	0.767525
66.6	0.76968
66.6017	0.770384
66.6033	0.769478
66.605	0.772529
66.6067	0.771319
66.6083	0.778835
66.61	0.779715
66.6117	0.779679
66.6133	0.777626
66.615	0.775667
66.6167	0.779292
66.6183	0.782296
66.62	0.784666
66.6217	0.78511
66.6233	0.784177
66.625	0.788742
66.6267	0.784706
66.6283	0.78289
66.63	0.77979
66.6317	0.775631
66.6333	0.774004
66.635	0.776306
66.6367	0.777309
66.6383	0.776542
66.64	0.785876
66.6417	0.785858
66.6433	0.786348
66.645	0.787406
66.6467	0.786626
66.6483	0.781754
66.65	0.783842
66.6517	0.780934
66.6533	0.787235
66.655	0.783274
66.6567	0.790163
66.6583	0.7938
66.66	0.790343
66.6617	0.792484
66.6633	0.786898
66.665	0.78243
66.6667	0.777237
66.6683	0.778117
66.67	0.779036
66.6717	0.78631
66.6733	0.785732
66.675	0.791338
66.6767	0.79295
66.6783	0.79875
66.68	0.803731
66.6817	0.805373
66.6833	0.801039
66.685	0.797999
66.6867	0.79548
66.6883	0.800494
66.69	0.799984
66.6917	0.799861
66.6933	0.804096
66.695	0.805585
66.6967	0.802169
66.6983	0.804997
66.7	0.80501
66.7017	0.803435
66.7033	0.801647
66.705	0.798859
66.7067	0.797746
66.7083	0.800193
66.71	0.795063
66.7117	0.799746
66.7133	0.80408
66.715	0.803176
66.7167	0.801473
66.7183	0.801546
66.72	0.800851
66.7217	0.801353
66.7233	0.807707
66.725	0.811019
66.7267	0.812362
66.7283	0.810321
66.73	0.808907
66.7317	0.811056
66.7333	0.809648
66.735	0.809354
66.7367	0.80986
66.7383	0.805615
66.74	0.808476
66.7417	0.80245
66.7433	0.798625
66.745	0.80074
66.7467	0.797366
66.7483	0.80231
66.75	0.802419
66.7517	0.805787
66.7533	0.801721
66.755	0.799623
66.7567	0.793021
66.7583	0.796403
66.76	0.79211
66.7617	0.796309
66.7633	0.793649
66.765	0.790367
66.7667	0.786939
66.7683	0.783759
66.77	0.785382
66.7717	0.785464
66.7733	0.7823
66.775	0.779784
66.7767	0.782283
66.7783	0.776631
66.78	0.777776
66.7817	0.77992
66.7833	0.774808
66.785	0.778462
66.7867	0.779227
66.7883	0.783959
66.79	0.786392
66.7917	0.785218
66.7933	0.781966
66.795	0.784459
66.7967	0.787696
66.7983	0.787048
66.8	0.783268
66.8017	0.781707
66.8033	0.777237
66.805	0.781222
66.8067	0.779768
66.8083	0.773913
66.81	0.769471
66.8117	0.769918
66.8133	0.771212
66.815	0.77429
66.8167	0.773034
66.8183	0.781489
66.82	0.779494
66.8217	0.786182
66.8233	0.786542
66.825	0.787464
66.8267	0.79104
66.8283	0.790507
66.83	0.790666
66.8317	0.790418
66.8333	0.784794
66.835	0.786747
66.8367	0.787646
66.8383	0.793174
66.84	0.79328
66.8417	0.797458
66.8433	0.794625
66.845	0.796244
66.8467	0.791892
66.8483	0.790534
66.85	0.789405
66.8517	0.790764
66.8533	0.795885
66.855	0.797764
66.8567	0.799237
66.8583	0.794939
66.86	0.795837
66.8617	0.796494
66.8633	0.796431
66.865	0.792335
66.8667	0.796284
66.8683	0.79643
66.87	0.795152
66.8717	0.794862
66.8733	0.792477
66.875	0.789278
66.8767	0.789662
66.8783	0.789092
66.88	0.787743
66.8817	0.782908
66.8833	0.779257
66.885	0.784979
66.8867	0.787274
66.8883	0.789311
66.89	0.791511
66.8917	0.797062
66.8933	0.799598
66.895	0.798116
66.8967	0.795634
66.8983	0.8027
66.9	0.803501
66.9017	0.800734
66.9033	0.796218
66.905	0.801086
66.9067	0.795095
66.9083	0.792153
66.91	0.788235
66.9117	0.789089
66.9133	0.78866
66.915	0.786802
66.9167	0.781007
66.9183	0.784914
66.92	0.782248
66.9217	0.77798
66.9233	0.780383
66.925	0.778491
66.9267	0.776167
66.9283	0.780798
66.93	0.780065
66.9317	0.780675
66.9333	0.777787
66.935	0.776815
66.9367	0.777851
66.9383	0.775884
66.94	0.770778
66.9417	0.768256
66.9433	0.7708
66.945	0.768329
66.9467	0.764767
66.9483	0.764469
66.95	0.766542
66.9517	0.759128
66.9533	0.763002
66.955	0.758599
66.9567	0.751736
66.9583	0.75191
66.96	0.754316
66.9617	0.752225
66.9633	0.753215
66.965	0.752856
66.9667	0.753224
66.9683	0.759803
66.97	0.758996
66.9717	0.76126
66.9733	0.762411
66.975	0.758377
66.9767	0.754252
66.9783	0.750397
66.98	0.756531
66.9817	0.763834
66.9833	0.76114
66.985	0.760878
66.9867	0.76528
66.9883	0.769178
66.99	0.766069
66.9917	0.771635
66.9933	0.77172
66.995	0.777131
66.9967	0.776244
66.9983	0.776413
67	0.777138
67.0017	0.785316
67.0033	0.784959
67.005	0.783806
67.0067	0.78411
67.0083	0.776891
67.01	0.780945
67.0117	0.777682
67.0133	0.772094
67.015	0.771609
67.0167	0.770416
67.0183	0.768463
67.02	0.770559
67.0217	0.769772
67.0233	0.768396
67.025	0.769674
67.0267	0.773989
67.0283	0.774781
67.03	0.774765
67.0317	0.784403
67.0333	0.788266
67.035	0.787339
67.0367	0.790676
67.0383	0.790541
67.04	0.790452
67.0417	0.79497
67.0433	0.787757
67.045	0.784536
67.0467	0.785464
67.0483	0.789313
67.05	0.788775
67.0517	0.785259
67.0533	0.779813
67.055	0.78093
67.0567	0.779484
67.0583	0.777669
67.06	0.771376
67.0617	0.772469
67.0633	0.775677
67.065	0.768239
67.0667	0.765622
67.0683	0.762227
67.07	0.758929
67.0717	0.76044
67.0733	0.753957
67.075	0.747187
67.0767	0.74277
67.0783	0.740085
67.08	0.733073
67.0817	0.730392
67.0833	0.732426
67.085	0.730874
67.0867	0.728782
67.0883	0.730434
67.09	0.731014
67.0917	0.732894
67.0933	0.73856
67.095	0.742587
67.0967	0.745969
67.0983	0.746755
67.1	0.743329
67.1017	0.742398
67.1033	0.741972
67.105	0.742037
67.1067	0.743349
67.1083	0.737883
67.11	0.73605
67.1117	0.732526
67.1133	0.726586
67.115	0.728777
67.1167	0.720573
67.1183	0.719606
67.12	0.719582
67.1217	0.719916
67.1233	0.720133
67.125	0.720375
67.1267	0.72527
67.1283	0.732659
67.13	0.735988
67.1317	0.734056
67.1333	0.728501
67.135	0.727678
67.1367	0.733158
67.1383	0.734394
67.14	0.729117
67.1417	0.730065
67.1433	0.731759
67.145	0.734894
67.1467	0.735238
67.1483	0.730919
67.15	0.73255
67.1517	0.73079
67.1533	0.726654
67.155	0.724393
67.1567	0.716435
67.1583	0.718415
67.16	0.727135
67.1617	0.726312
67.1633	0.728171
67.165	0.734333
67.1667	0.731434
67.1683	0.728894
67.17	0.727538
67.1717	0.727455
67.1733	0.721974
67.175	0.725126
67.1767	0.726941
67.1783	0.723273
67.18	0.713675
67.1817	0.713594
67.1833	0.715342
67.185	0.715095
67.1867	0.717041
67.1883	0.719252
67.19	0.713422
67.1917	0.706377
67.1933	0.707266
67.195	0.704594
67.1967	0.70596
67.1983	0.711031
67.2	0.712435
67.2017	0.719727
67.2033	0.715589
67.205	0.716275
67.2067	0.717724
67.2083	0.713307
67.21	0.713354
67.2117	0.706715
67.2133	0.705829
67.215	0.700909
67.2167	0.698738
67.2183	0.699647
67.22	0.700789
67.2217	0.691167
67.2233	0.689596
67.225	0.691868
67.2267	0.68772
67.2283	0.684051
67.23	0.68253
67.2317	0.677289
67.2333	0.673513
67.235	0.672575
67.2367	0.671697
67.2383	0.672168
67.24	0.675774
67.2417	0.679841
67.2433	0.676845
67.245	0.670202
67.2467	0.668544
67.2483	0.666324
67.25	0.663084
67.2517	0.672723
67.2533	0.668784
67.255	0.666392
67.2567	0.66704
67.2583	0.663432
67.26	0.659463
67.2617	0.650118
67.2633	0.649739
67.265	0.650177
67.2667	0.64496
67.2683	0.644321
67.27	0.644005
67.2717	0.640227
67.2733	0.638942
67.275	0.639136
67.2767	0.63821
67.2783	0.636506
67.28	0.640126
67.2817	0.636595
67.2833	0.634294
67.285	0.628481
67.2867	0.620052
67.2883	0.620127
67.29	0.622559
67.2917	0.619886
67.2933	0.618173
67.295	0.620696
67.2967	0.623941
67.2983	0.624483
67.3	0.630193
67.3017	0.630804
67.3033	0.616241
67.305	0.611314
67.3067	0.614857
67.3083	0.612737
67.31	0.609382
67.3117	0.611462
67.3133	0.614876
67.315	0.614172
67.3167	0.613195
67.3183	0.615678
67.32	0.614263
67.3217	0.610794
67.3233	0.606652
67.325	0.606043
67.3267	0.604189
67.3283	0.605397
67.33	0.603684
67.3317	0.603936
67.3333	0.602625
67.335	0.598757
67.3367	0.582344
67.3383	0.583913
67.34	0.583891
67.3417	0.583158
67.3433	0.588598
67.345	0.588184
67.3467	0.593488
67.3483	0.595355
67.35	0.596536
67.3517	0.600465
67.3533	0.595841
67.355	0.593213
67.3567	0.59006
67.3583	0.585197
67.36	0.58635
67.3617	0.583499
67.3633	0.587551
67.365	0.584855
67.3667	0.5813
67.3683	0.577159
67.37	0.576731
67.3717	0.575186
67.3733	0.574117
67.375	0.566972
67.3767	0.562965
67.3783	0.564989
67.38	0.565517
67.3817	0.560422
67.3833	0.554647
67.385	0.552345
67.3867	0.551143
67.3883	0.562935
67.39	0.567808
67.3917	0.570556
67.3933	0.564084
67.395	0.561995
67.3967	0.557083
67.3983	0.549465
67.4	0.54654
67.4017	0.548073
67.4033	0.546834
67.405	0.541423
67.4067	0.536306
67.4083	0.536273
67.41	0.531765
67.4117	0.530156
67.4133	0.526839
67.415	0.528478
67.4167	0.527037
67.4183	0.527198
67.42	0.527482
67.4217	0.531523
67.4233	0.530408
67.425	0.529126
67.4267	0.52521
67.4283	0.515017
67.43	0.508359
67.4317	0.502607
67.4333	0.495683
67.435	0.488585
67.4367	0.478671
67.4383	0.474348
67.44	0.474108
67.4417	0.480328
67.4433	0.478537
67.445	0.477191
67.4467	0.478735
67.4483	0.476676
67.45	0.476334
67.4517	0.480168
67.4533	0.477954
67.455	0.477228
67.4567	0.473696
67.4583	0.466322
67.46	0.460099
67.4617	0.46112
67.4633	0.456155
67.465	0.449435
67.4667	0.448266
67.4683	0.447953
67.47	0.448256
67.4717	0.445227
67.4733	0.449513
67.475	0.443028
67.4767	0.437116
67.4783	0.44147
67.48	0.440152
67.4817	0.438955
67.4833	0.436218
67.485	0.434526
67.4867	0.430501
67.4883	0.428897
67.49	0.424182
67.4917	0.428931
67.4933	0.426584
67.495	0.422831
67.4967	0.421853
67.4983	0.416842
67.5	0.411409
67.5017	0.40463
67.5033	0.398808
67.505	0.396519
67.5067	0.397199
67.5083	0.394603
67.51	0.391988
67.5117	0.388386
67.5133	0.385668
67.515	0.387587
67.5167	0.382839
67.5183	0.385069
67.52	0.38196
67.5217	0.385708
67.5233	0.383942
67.525	0.379265
67.5267	0.371499
67.5283	0.373765
67.53	0.370887
67.5317	0.368771
67.5333	0.364532
67.535	0.360134
67.5367	0.356663
67.5383	0.355267
67.54	0.349341
67.5417	0.349225
67.5433	0.347168
67.545	0.350647
67.5467	0.344768
67.5483	0.34491
67.55	0.341878
67.5517	0.337146
67.5533	0.337569
67.555	0.330608
67.5567	0.335167
67.5583	0.328475
67.56	0.330496
67.5617	0.324033
67.5633	0.325395
67.565	0.322112
67.5667	0.323487
67.5683	0.326408
67.57	0.326454
67.5717	0.321589
67.5733	0.320329
67.575	0.324711
67.5767	0.317604
67.5783	0.320969
67.58	0.319431
67.5817	0.312839
67.5833	0.309488
67.585	0.307735
67.5867	0.30963
67.5883	0.311054
67.59	0.305079
67.5917	0.298117
67.5933	0.294185
67.595	0.296203
67.5967	0.293127
67.5983	0.295357
67.6	0.29127
67.6017	0.294099
67.6033	0.285885
67.605	0.285634
67.6067	0.281037
67.6083	0.278337
67.61	0.277571
67.6117	0.278202
67.6133	0.270286
67.615	0.269665
67.6167	0.268682
67.6183	0.263657
67.62	0.261949
67.6217	0.25806
67.6233	0.258684
67.625	0.258662
67.6267	0.256901
67.6283	0.258988
67.63	0.257429
67.6317	0.251818
67.6333	0.248671
67.635	0.246828
67.6367	0.24453
67.6383	0.239155
67.64	0.236498
67.6417	0.225733
67.6433	0.219265
67.645	0.213101
67.6467	0.218214
67.6483	0.208943
67.65	0.21095
67.6517	0.206384
67.6533	0.202777
67.655	0.198165
67.6567	0.196936
67.6583	0.193334
67.66	0.190116
67.6617	0.19216
67.6633	0.186478
67.665	0.187739
67.6667	0.190539
67.6683	0.188326
67.67	0.187177
67.6717	0.185808
67.6733	0.182588
67.675	0.184549
67.6767	0.184287
67.6783	0.187207
67.68	0.17897
67.6817	0.178743
67.6833	0.174143
67.685	0.173625
67.6867	0.173619
67.6883	0.171242
67.69	0.169159
67.6917	0.170802
67.6933	0.171188
67.695	0.17397
67.6967	0.169005
67.6983	0.169177
67.7	0.166367
67.7017	0.161144
67.7033	0.161489
67.705	0.162768
67.7067	0.162173
67.7083	0.156443
67.71	0.148651
67.7117	0.144788
67.7133	0.140684
67.715	0.134687
67.7167	0.138407
67.7183	0.136624
67.72	0.132578
67.7217	0.134448
67.7233	0.134271
67.725	0.134316
67.7267	0.135575
67.7283	0.131635
67.73	0.131358
67.7317	0.127619
67.7333	0.127665
67.735	0.130246
67.7367	0.131023
67.7383	0.130685
67.74	0.131727
67.7417	0.128045
67.7433	0.123229
67.745	0.122177
67.7467	0.114626
67.7483	0.112435
67.75	0.110302
67.7517	0.103093
67.7533	0.11179
67.755	0.110677
67.7567	0.114844
67.7583	0.115716
67.76	0.113722
67.7617	0.109826
67.7633	0.105535
67.765	0.108584
67.7667	0.108347
67.7683	0.11258
67.77	0.112283
67.7717	0.112075
67.7733	0.111516
67.775	0.112792
67.7767	0.108021
67.7783	0.108186
67.78	0.105064
67.7817	0.109169
67.7833	0.109575
67.785	0.112233
67.7867	0.11937
67.7883	0.119769
67.79	0.114448
67.7917	0.116375
67.7933	0.119287
67.795	0.124324
67.7967	0.130302
67.7983	0.137106
67.8	0.141698
67.8017	0.146917
67.8033	0.148093
67.805	0.149471
67.8067	0.150818
67.8083	0.14816
67.81	0.144313
67.8117	0.142567
67.8133	0.146798
67.815	0.146214
67.8167	0.143802
67.8183	0.146931
67.82	0.140352
67.8217	0.140612
67.8233	0.14087
67.825	0.139341
67.8267	0.145625
67.8283	0.149846
67.83	0.146929
67.8317	0.151747
67.8333	0.15559
67.835	0.15611
67.8367	0.159196
67.8383	0.153517
67.84	0.15714
67.8417	0.154234
67.8433	0.15304
67.845	0.149123
67.8467	0.152996
67.8483	0.154358
67.85	0.150564
67.8517	0.152057
67.8533	0.151734
67.855	0.154552
67.8567	0.152525
67.8583	0.158842
67.86	0.159866
67.8617	0.162223
67.8633	0.159706
67.865	0.158504
67.8667	0.15367
67.8683	0.152655
67.87	0.155735
67.8717	0.153823
67.8733	0.156316
67.875	0.156827
67.8767	0.154077
67.8783	0.153086
67.88	0.150994
67.8817	0.1451
67.8833	0.138266
67.885	0.133976
67.8867	0.128343
67.8883	0.124068
67.89	0.127645
67.8917	0.126908
67.8933	0.127162
67.895	0.133756
67.8967	0.131286
67.8983	0.128549
67.9	0.125557
67.9017	0.125821
67.9033	0.124938
67.905	0.126405
67.9067	0.122267
67.9083	0.121833
67.91	0.124239
67.9117	0.119733
67.9133	0.117369
67.915	0.114272
67.9167	0.112711
67.9183	0.103037
67.92	0.103759
67.9217	0.100961
67.9233	0.0990095
67.925	0.0965797
67.9267	0.092302
67.9283	0.0915379
67.93	0.0957796
67.9317	0.0902124
67.9333	0.0797038
67.935	0.0785942
67.9367	0.0752713
67.9383	0.0714684
67.94	0.0702502
67.9417	0.0713495
67.9433	0.068564
67.945	0.0677797
67.9467	0.0649557
67.9483	0.0608172
67.95	0.0572893
67.9517	0.0531487
67.9533	0.0551597
67.955	0.0477302
67.9567	0.0421217
67.9583	0.0365515
67.96	0.0353231
67.9617	0.0353527
67.9633	0.034965
67.965	0.03561
67.9667	0.0318183
67.9683	0.0293797
67.97	0.0332563
67.9717	0.0320346
67.9733	0.0336531
67.975	0.028699
67.9767	0.0253217
67.9783	0.02657
67.98	0.0159324
67.9817	0.0171247
67.9833	0.0137119
67.985	0.0122955
67.9867	0.00538269
67.9883	0.00479283
67.99	-0.000397938
67.9917	-0.000242481
67.9933	0.000364595
67.995	-0.0044931
67.9967	-0.00247351
67.9983	-0.00430298
68	-0.0035247
68.0017	-0.00558393
68.0033	-0.00570195
68.005	-0.0141699
68.0067	-0.0153613
68.0083	-0.01473
68.01	-0.0213681
68.0117	-0.0245538
68.0133	-0.0293483
68.015	-0.0333954
68.0167	-0.0317348
68.0183	-0.0293882
68.02	-0.0288046
68.0217	-0.0256718
68.0233	-0.0253529
68.025	-0.0349908
68.0267	-0.0408526
68.0283	-0.0436472
68.03	-0.0469948
68.0317	-0.0516257
68.0333	-0.0520599
68.035	-0.0539233
68.0367	-0.0546483
68.0383	-0.0538767
68.04	-0.0527001
68.0417	-0.0510526
68.0433	-0.050867
68.045	-0.0516326
68.0467	-0.056991
68.0483	-0.0629234
68.05	-0.0643784
68.0517	-0.0659089
68.0533	-0.06617
68.055	-0.0704685
68.0567	-0.0703356
68.0583	-0.0744347
68.06	-0.0757199
68.0617	-0.0808024
68.0633	-0.0821293
68.065	-0.0805112
68.0667	-0.0822364
68.0683	-0.0805639
68.07	-0.0807264
68.0717	-0.0744863
68.0733	-0.0760437
68.075	-0.073578
68.0767	-0.0739018
68.0783	-0.0792479
68.08	-0.0799968
68.0817	-0.0810671
68.0833	-0.079383
68.085	-0.0814275
68.0867	-0.0863709
68.0883	-0.0846614
68.09	-0.0840506
68.0917	-0.0825674
68.0933	-0.0826539
68.095	-0.0824769
68.0967	-0.0815251
68.0983	-0.0791957
68.1	-0.0785958
68.1017	-0.0831183
68.1033	-0.0809191
68.105	-0.0791073
68.1067	-0.0883181
68.1083	-0.0917745
68.11	-0.084265
68.1117	-0.0821229
68.1133	-0.0828362
68.115	-0.0836884
68.1167	-0.0843415
68.1183	-0.0791293
68.12	-0.0773221
68.1217	-0.080811
68.1233	-0.0854493
68.125	-0.0873758
68.1267	-0.0888725
68.1283	-0.0900611
68.13	-0.0884394
68.1317	-0.0882703
68.1333	-0.0843402
68.135	-0.0856569
68.1367	-0.0778599
68.1383	-0.0782276
68.14	-0.0790412
68.1417	-0.0818914
68.1433	-0.0790095
68.145	-0.0812976
68.1467	-0.089373
68.1483	-0.0865031
68.15	-0.0876862
68.1517	-0.0855396
68.1533	-0.0832439
68.155	-0.0823616
68.1567	-0.0821887
68.1583	-0.0866381
68.16	-0.0885664
68.1617	-0.0914007
68.1633	-0.0924236
68.165	-0.0925238
68.1667	-0.0945469
68.1683	-0.10199
68.17	-0.097819
68.1717	-0.0928208
68.1733	-0.0908926
68.175	-0.0910501
68.1767	-0.0924942
68.1783	-0.0974724
68.18	-0.0916161
68.1817	-0.0882204
68.1833	-0.0842197
68.185	-0.0782149
68.1867	-0.0732415
68.1883	-0.0721431
68.19	-0.0726882
68.1917	-0.0675207
68.1933	-0.0624457
68.195	-0.0668392
68.1967	-0.0694072
68.1983	-0.0663784
68.2	-0.0630178
68.2017	-0.0570897
68.2033	-0.0574677
68.205	-0.0572979
68.2067	-0.0525218
68.2083	-0.0536618
68.21	-0.0573408
68.2117	-0.0582547
68.2133	-0.0535753
68.215	-0.0600831
68.2167	-0.0602908
68.2183	-0.0607857
68.22	-0.0596864
68.2217	-0.0656673
68.2233	-0.0685662
68.225	-0.0692691
68.2267	-0.0703855
68.2283	-0.0719252
68.23	-0.0682376
68.2317	-0.0563342
68.2333	-0.0585483
68.235	-0.0584309
68.2367	-0.0594824
68.2383	-0.0636597
68.24	-0.0654197
68.2417	-0.0668175
68.2433	-0.0631926
68.245	-0.06439
68.2467	-0.0623093
68.2483	-0.066509
68.25	-0.0679949
68.2517	-0.0676434
68.2533	-0.0680518
68.255	-0.0649882
68.2567	-0.0685009
68.2583	-0.0690141
68.26	-0.0692428
68.2617	-0.0683918
68.2633	-0.0660964
68.265	-0.0687455
68.2667	-0.071437
68.2683	-0.0723161
68.27	-0.0745873
68.2717	-0.0756938
68.2733	-0.0782834
68.275	-0.079171
68.2767	-0.0814595
68.2783	-0.086829
68.28	-0.0899577
68.2817	-0.0892114
68.2833	-0.0978507
68.285	-0.101715
68.2867	-0.101199
68.2883	-0.0997651
68.29	-0.0968588
68.2917	-0.0937383
68.2933	-0.08652
68.295	-0.0822041
68.2967	-0.0776664
68.2983	-0.082603
68.3	-0.0787333
68.3017	-0.0763333
68.3033	-0.0795684
68.305	-0.0810032
68.3067	-0.0804592
68.3083	-0.0762335
68.31	-0.0755721
68.3117	-0.0760717
68.3133	-0.0737007
68.315	-0.0776987
68.3167	-0.0833802
68.3183	-0.085208
68.32	-0.0827219
68.3217	-0.0823062
68.3233	-0.0785426
68.325	-0.0800051
68.3267	-0.0771014
68.3283	-0.0757275
68.33	-0.0783685
68.3317	-0.0801902
[truncated: 16,001 more rows]

## Sheet: Panel B_REM_EEG_EMG
t	EEG	EMG
65	-0.078865	-0.030239
65.0001	-0.033781	-0.060188
65.0001	0.004218	-0.073069
65.0001	-0.005442	-0.002866
65.0002	0.007439	-0.005442
65.0002	0.038354	-0.049883
65.0002	0.048659	-0.013171
65.0003	0.017422	-0.019612
65.0003	-0.001578	-0.015103
65.0003	-0.007053	-0.00512
65.0004	-0.027985	-0.007053
65.0004	-0.020578	-0.046662
65.0004	-0.027018	-0.015103
65.0005	-0.00512	0.032557
65.0005	0.016456	-0.023798
65.0005	0.026761	0.024506
65.0006	0.03932	0.014201
65.0006	0.029015	-0.008985
65.0006	0.008727	0.005829
65.0006	-0.024764	-0.008341
65.0007	-0.064374	-0.032171
65.0007	-0.046018	0.00293
65.0007	-0.057611	-0.010917
65.0008	-0.045374	-0.006086
65.0008	-0.015103	0.007117
65.0008	0.008083	0.036421
65.0009	0.043184	-0.014459
65.0009	0.026761	-0.002222
65.0009	0.037066	-0.018646
65.001	0.024828	-0.005764
65.001	-0.003188	-0.009307
65.001	-0.030239	-0.011561
65.0011	-0.052137	-0.018324
65.0011	-0.061154	-0.003188
65.0011	-0.056645	-0.007053
65.0012	-0.034747	0.000354
65.0012	-0.008663	-0.018646
65.0012	-0.006409	-0.004154
65.0013	3.20924e-05	0.012269
65.0013	-0.010273	-0.020256
65.0013	-0.034103	-0.016391
65.0014	-0.068238	-0.026696
65.0014	-0.076289	-0.016713
65.0014	-0.058255	-0.006409
65.0015	-0.02734	-0.023798
65.0015	0.014523	-0.012527
65.0015	0.041574	-0.014459
65.0016	0.054133	-0.00351
65.0016	0.04254	-0.014137
65.0016	0.013879	-0.006731
65.0017	-0.019934	-0.018002
65.0017	-0.035391	-0.007053
65.0017	-0.042476	-0.001578
65.0018	-0.023154	-0.015425
65.0018	-0.015103	-0.022832
65.0018	-0.052137	0.027405
65.0019	-0.021222	0.007439
65.0019	-0.002222	-0.016391
65.0019	-0.00512	-0.025086
65.002	-0.017035	-0.012849
65.002	-0.000934	0.000354
65.002	0.02354	-0.064374
65.0021	0.068947	-0.085306
65.0021	0.010337	0.038998
65.0021	0.000998	0.003574
65.0022	0.026117	-0.021866
65.0022	0.046726	0.004218
65.0022	0.041252	0.007117
65.0022	0.04737	-0.015747
65.0023	0.053489	-0.018324
65.0023	0.057031	-0.013815
65.0023	0.062184	-0.024764
65.0024	0.052523	-0.009307
65.0024	0.034167	-0.027985
65.0024	0.025794	0.028371
65.0025	0.030303	0.011625
65.0025	0.072167	-0.035713
65.0025	0.126912	0.029337
65.0026	0.109844	-0.010273
65.0026	0.072167	-0.013493
65.0026	0.0171	0.027405
65.0027	-0.023154	-0.030883
65.0027	-0.02573	-0.007375
65.0027	-0.011883	-0.009951
65.0028	-0.01768	-0.021544
65.0028	-0.006731	-0.007053
65.0028	0.013879	-0.014137
65.0029	0.024828	-0.02251
65.0029	0.064116	-0.008019
65.0029	0.056387	-0.027985
65.003	0.006151	0.006795
65.003	-0.013493	-0.011883
65.003	-0.021866	-0.003188
65.0031	-0.022188	-0.037323
65.0031	-0.030561	-0.012527
65.0031	-0.010917	-0.006731
65.0032	-0.007053	-0.025408
65.0032	0.043828	-0.004154
65.0032	0.048015	0.011303
65.0033	0.030947	-0.004476
65.0033	0.006473	0.014201
65.0033	0.000676	0.011947
65.0033	-0.046984	-0.01768
65.0034	-0.042798	0.00132
65.0034	-0.050205	-0.033781
65.0034	-0.034103	0.007439
65.0035	-0.021222	0.013879
65.0035	0.006473	-0.02573
65.0035	0.006151	0.00132
65.0036	0.008083	0.003896
65.0036	-0.007053	-0.037645
65.0036	-0.040866	0.006151
65.0037	-0.061154	-0.032493
65.0037	-0.085306	-0.033137
65.0037	-0.074357	0.005507
65.0038	-0.048594	-0.021544
65.0038	-0.009307	-0.008341
65.0038	0.015812	-0.013493
65.0039	0.032879	0.005829
65.0039	0.060896	-0.011239
65.0039	0.033845	-0.013815
65.004	0.011947	-0.034425
65.004	-0.0019	-0.020256
65.004	0.005507	-0.006086
65.0041	-0.021866	-0.028629
65.0041	-0.023154	-0.039256
65.0041	-0.029273	0.004218
65.0042	0.001964	-0.06695
65.0042	-0.008341	-0.02734
65.0042	-0.027018	0.009049
65.0043	-0.018002	-0.025408
65.0043	-0.031527	-0.004798
65.0043	-0.07017	-0.012527
65.0044	-0.079831	-0.010273
65.0044	-0.097865	-0.006409
65.0044	-0.091424	-0.010273
65.0045	-0.086272	-0.004476
65.0045	-0.037001	0.020964
65.0045	-0.016069	-0.005442
65.0046	0.010981	0.000998
65.0046	-0.004154	-0.002866
65.0046	0.004863	-0.02412
65.0047	-0.034103	0.004218
65.0047	-0.053425	0.00293
65.0047	-0.069526	-0.011883
65.0048	-0.078865	0.011625
65.0048	-0.061154	-0.016713
65.0048	-0.038934	0.000676
65.0049	0.000676	-0.06373
65.0049	0.017744	0.005185
65.0049	0.007439	-0.00029
65.005	-0.004798	-0.003832
65.005	0.000676	0.003896
65.005	-0.008663	-0.02251
65.005	-0.01929	-0.025086
65.0051	-0.033137	-0.042154
65.0051	-0.041832	0.01549
65.0051	-0.037323	0.004863
65.0052	-0.025408	-0.006086
65.0052	0.021608	-0.014781
65.0052	0.035133	0.000354
65.0053	0.043828	0.013235
65.0053	0.004218	-0.025408
65.0053	0.001964	0.004863
65.0054	-0.006731	-0.02573
65.0054	0.009049	-0.042798
65.0054	0.012269	-0.024764
65.0055	0.035133	-0.004476
65.0055	0.038998	0.005507
65.0055	0.062506	-0.00351
65.0056	0.091167	-0.030883
65.0056	0.08215	0.019998
65.0056	0.053167	-0.011239
65.0057	0.039642	-0.002222
65.0057	0.019354	-0.055035
65.0057	0.008083	0.014845
65.0058	-0.000612	-0.019612
65.0058	-0.011883	-0.0209
65.0058	-0.007375	0.010981
65.0059	0.017744	0.005507
65.0059	0.055421	0.010981
65.0059	0.052523	-0.030239
65.006	0.045438	-0.004154
65.006	0.017422	-0.002866
65.006	-0.009629	-0.014459
65.0061	-0.014781	-0.009307
65.0061	0.000354	-0.011239
65.0061	0.028049	-0.003188
65.0061	0.058964	0.015812
65.0062	0.101472	-0.008985
65.0062	0.133997	-0.059221
65.0062	0.152996	-0.064052
65.0063	0.097929	0.034811
65.0063	0.060896	-0.006409
65.0063	0.041574	0.0171
65.0064	0.048015	-0.025408
65.0064	0.038998	-0.021866
65.0064	0.061862	0.006795
65.0065	0.08376	-0.02573
65.0065	0.10437	0.022896
65.0065	0.122081	0.021286
65.0066	0.107912	-0.004798
65.0066	0.086014	-0.007375
65.0066	0.072167	0.008727
65.0067	0.04576	-0.001578
65.0067	0.034811	-0.016069
65.0067	0.043828	-0.042798
65.0068	0.04576	-0.013815
65.0068	0.04737	-0.002544
65.0068	0.074099	-0.027985
65.0069	0.1282	3.20924e-05
65.0069	0.129166	0.006795
65.0069	0.110488	0.005507
65.007	0.075065	-0.009307
65.007	0.073455	-0.010273
65.007	0.053489	-0.033459
65.0071	0.052845	-0.018324
65.0071	0.035455	-0.015103
65.0071	0.0171	-0.00512
65.0072	0.021608	-0.016713
65.0072	0.052845	-0.008663
65.0072	0.067658	-0.015103
65.0073	0.08376	0.013879
65.0073	0.067658	-0.01768
65.0073	0.04737	-0.008985
65.0074	0.029337	-0.008019
65.0074	0.011303	-0.068238
65.0074	0.003574	0.005185
65.0075	0.001642	-0.018002
65.0075	0.003896	-0.002222
65.0075	0.034489	-0.010273
65.0076	0.044794	0.000998
65.0076	0.050913	-0.004154
65.0076	0.000676	-0.026374
65.0077	-0.036679	3.20924e-05
65.0077	-0.056967	-0.015425
65.0077	-0.052137	-0.027985
65.0077	-0.039256	-0.006731
65.0078	-0.02734	-0.037323
65.0078	-0.000612	0.006151
65.0078	0.012269	-0.001578
65.0079	0.016134	-0.031849
65.0079	0.018066	-0.0019
65.0079	0.000354	-0.028951
65.008	-0.011883	0.004218
65.008	-0.036035	-0.02573
65.008	-0.032815	-0.032171
65.0081	-0.051493	0.015167
65.0081	-0.040222	-0.016391
65.0081	-0.04473	-0.028307
65.0082	-0.011239	0.003896
65.0082	-0.015103	0.022252
65.0082	0.007117	-0.029595
65.0083	-0.008019	-0.029273
65.0083	-0.042476	-0.005442
65.0083	-0.058577	-0.009951
65.0084	-0.07017	-0.035713
65.0084	-0.046018	-0.029595
65.0084	-0.00512	-0.074357
65.0085	0.011303	-0.035069
65.0085	0.001642	-0.001256
65.0085	0.021286	-0.025408
65.0086	0.04254	0.001964
65.0086	0.039642	0.010659
65.0086	0.005507	-0.02251
65.0087	-0.017358	0.000354
65.0087	-0.026374	-0.020578
65.0087	-0.023476	-0.022832
65.0088	-0.026696	0.004541
65.0088	-0.025086	-0.006086
65.0088	-0.008019	0.001642
65.0089	0.010981	0.000676
65.0089	0.036099	-0.004476
65.0089	0.002286	-0.006731
65.0089	-0.033137	-0.022832
65.009	-0.057933	-0.012205
65.009	-0.075001	-0.029917
65.009	-0.067272	-0.000612
65.0091	-0.068882	-0.026696
65.0091	-0.050205	-0.037323
65.0091	-0.025086	-0.009629
65.0092	0.014845	-0.00029
65.0092	0.034811	0.004863
65.0092	0.037388	-0.023798
65.0093	0.034489	-0.02251
65.0093	0.006795	-0.011239
65.0093	-0.012527	-0.031849
65.0094	-0.011239	-0.008663
65.0094	-0.01768	-0.032815
65.0094	-0.018646	0.003896
65.0095	-0.014459	-0.032493
65.0095	0.014201	0.015167
65.0095	0.032879	-0.019934
65.0096	0.021286	0.017422
65.0096	-0.015747	-0.04151
65.0096	-0.046662	-0.001256
65.0097	-0.067272	-0.036679
65.0097	-0.073713	0.016134
65.0097	-0.078865	-0.018324
65.0098	-0.053425	-0.007053
65.0098	-0.052781	-0.010595
65.0098	-0.036679	-0.001578
65.0099	-0.007053	-0.023798
65.0099	0.023862	0.001964
65.0099	0.028693	-0.021866
65.01	0.0171	-0.014781
65.01	-0.006731	0.00293
65.01	-0.048594	-0.00029
65.0101	-0.075967	-0.014459
65.0101	-0.078543	-0.028951
65.0101	-0.057611	-0.004154
65.0102	-0.045696	-0.028951
65.0102	-0.006086	-0.018646
65.0102	0.022896	3.20924e-05
65.0103	0.023218	-0.006409
65.0103	0.010337	-0.011883
65.0103	-0.006409	0.001964
65.0104	-0.02251	-0.020256
65.0104	-0.008019	0.005829
65.0104	-0.030239	-0.014137
65.0105	-0.02573	-0.030239
65.0105	0.011303	-0.012205
65.0105	0.038354	0.011625
65.0105	0.054777	-0.021222
65.0106	0.055743	0.027405
65.0106	0.041252	-0.009307
65.0106	0.001964	-0.004476
65.0107	0.016778	-0.069204
65.0107	0.003252	-0.064052
65.0107	-0.015425	-0.02734
65.0108	-0.042154	0.000998
65.0108	-0.013815	-0.017358
65.0108	0.019032	0.013235
65.0109	0.047048	-0.015425
65.0109	0.060574	-0.014459
65.0109	0.048015	0.002286
65.011	0.034811	-0.000934
65.011	0.022252	-0.016069
65.011	0.02032	-0.025086
65.0111	0.032235	-0.013493
65.0111	0.016456	0.008405
65.0111	0.023862	-0.007697
65.0112	0.019032	0.015812
65.0112	0.019354	0.009049
65.0112	0.035455	-0.023798
65.0113	0.034167	-0.001256
65.0113	0.032235	-0.0019
65.0113	0.025472	-0.007375
65.0114	0.007439	0.000676
65.0114	-0.009951	-0.037001
65.0114	-0.003832	-0.016391
65.0115	0.018066	-0.006731
65.0115	0.034811	-0.024442
65.0115	0.051879	-0.008019
65.0116	0.055743	0.009693
65.0116	0.053489	-0.001256
65.0116	0.040286	0.006151
65.0117	0.038032	-0.013815
65.0117	0.006795	-0.013815
65.0117	-0.025086	-0.042798
65.0117	-0.030239	0.004863
65.0118	-0.016069	-0.006731
65.0118	0.006151	-0.01929
65.0118	0.044472	-0.004154
65.0119	0.062184	-0.024442
65.0119	0.028693	0.007761
65.0119	0.000676	-0.018324
65.012	-0.019934	0.004863
65.012	-0.012205	0.018066
65.012	-0.0209	-0.027662
65.0121	-0.046662	-0.039256
65.0121	-0.053103	0.004863
65.0121	-0.047628	-0.013815
65.0122	-0.009629	-0.00512
65.0122	0.023218	-0.006409
65.0122	0.035133	-0.021544
65.0123	0.016134	-0.014781
65.0123	0.004863	-0.006409
65.0123	-0.033137	-0.010273
65.0124	-0.031849	-0.008985
65.0124	-0.033781	-0.028951
65.0124	-0.025408	-0.028951
65.0125	-0.006409	-0.005764
65.0125	0.019998	0.04093
65.0125	0.053167	-0.008019
65.0126	0.062184	-0.005764
65.0126	0.056065	-0.026052
65.0126	-0.012205	0.007761
65.0127	-0.042798	-0.007375
65.0127	-0.030561	-0.013815
65.0127	-0.004798	-0.031527
65.0128	0.010015	-0.023154
65.0128	0.018388	-0.013171
65.0128	-0.0019	0.008405
65.0129	0.014845	0.013879
65.0129	0.029981	-0.045696
65.0129	0.065726	-0.060832
65.013	0.053811	-0.045696
65.013	-0.010595	-0.014137
65.013	-0.032815	0.006473
65.0131	-0.030883	-0.021544
65.0131	-0.038934	-0.04151
65.0131	-0.04634	0.021608
65.0132	-0.029917	-0.025086
65.0132	-0.0209	-0.005442
65.0132	-0.007053	-0.023476
65.0133	0.010337	-0.019612
65.0133	0.010015	0.002286
65.0133	-0.0209	-0.004476
65.0133	-0.054391	-0.002866
65.0134	-0.069204	-0.0019
65.0134	-0.099153	-0.037001
65.0134	-0.094001	0.009049
65.0135	-0.08917	-0.013815
65.0135	-0.088204	0.003574
65.0135	-0.08273	-0.021544
65.0136	-0.06856	-0.018968
65.0136	-0.070814	0.002608
65.0136	-0.072103	-0.014137
65.0137	-0.081441	-0.007375
65.0137	-0.104306	-0.04312
65.0137	-0.109136	-0.017358
65.0138	-0.110746	-0.015747
65.0138	-0.083052	0.001964
65.0138	-0.07017	-0.00512
65.0139	-0.042476	-0.002222
65.0139	-0.036679	-0.000934
65.0139	-0.064052	-0.031205
65.014	-0.098187	-0.013493
65.014	-0.145847	-0.012527
65.014	-0.158729	-0.008663
65.0141	-0.157441	-0.040544
65.0141	-0.153576	0.006151
65.0141	-0.119441	-0.005764
65.0142	-0.11139	-0.023798
65.0142	-0.098509	-0.021544
65.0142	-0.085306	-0.008019
65.0143	-0.083374	0.008083
65.0143	-0.088204	-0.036357
65.0143	-0.121695	-0.001256
65.0144	-0.142627	-0.014781
65.0144	-0.145203	-0.048272
65.0144	-0.137797	-0.015103
65.0145	-0.126848	0.009693
65.0145	-0.126204	-0.038611
65.0145	-0.077899	0.026439
65.0145	-0.065018	-0.017035
65.0146	-0.04634	0.003896
65.0146	-0.0399	-0.013493
65.0146	-0.042154	-0.004798
65.0147	-0.053425	-0.040222
65.0147	-0.064374	0.000354
65.0147	-0.047628	-0.036679
65.0148	-0.026374	-0.02573
65.0148	-0.006086	-0.011561
65.0148	0.021608	-0.014137
65.0149	0.066048	0.001964
65.0149	0.081828	-0.015747
65.0149	0.068947	0.026117
65.015	0.035455	-0.038934
65.015	0.020642	0.011625
65.015	0.004541	-0.015103
65.0151	-0.006086	-0.024764
65.0151	0.020964	0.013879
65.0151	0.025794	-0.042154
65.0152	0.04254	0.04254
65.0152	0.096963	-0.009951
65.0152	0.106302	-0.004798
65.0153	0.116285	-0.020578
65.0153	0.08859	-0.055679
65.0153	0.054777	-0.041832
65.0154	-0.006409	0.010659
65.0154	-0.018646	0.001964
65.0154	-0.022832	-0.012849
65.0155	-0.040544	-0.002544
65.0155	-0.021544	0.010015
65.0155	-0.004476	0.010659
65.0156	0.029015	-0.011883
65.0156	0.059286	0.004863
65.0156	0.056709	0.0171
65.0157	0.031591	-0.022188
65.0157	0.020964	0.012269
65.0157	0.023862	-0.014781
65.0158	0.031591	-0.018968
65.0158	0.054455	-0.018968
65.0158	0.08215	0.030625
65.0159	0.092777	-0.003832
65.0159	0.090845	0.029337
65.0159	0.06637	-0.006731
65.016	0.046726	-0.002222
65.016	0.035777	-0.014781
65.016	0.023218	0.022574
65.016	0.029981	-0.022832
65.0161	0.02193	-0.005764
65.0161	0.051879	-0.025086
65.0161	0.08054	-0.014781
65.0162	0.095675	-0.007375
65.0162	0.103404	0.021286
65.0162	0.107912	-0.000612
65.0163	0.117573	-0.026052
65.0163	0.081184	-0.036679
65.0163	0.04415	-0.002544
65.0164	0.031913	-0.003832
65.0164	0.04093	-0.009951
65.0164	0.06637	-0.021544
65.0165	0.086658	-0.008341
65.0165	0.081506	-0.016713
65.0165	0.113387	0.007761
65.0166	0.113709	-0.04151
65.0166	0.12498	0.006473
65.0166	0.087946	-0.025086
65.0167	0.04093	0.012913
65.0167	0.004863	-0.030883
65.0167	0.006795	0.010659
65.0168	0.009371	-0.015425
65.0168	-0.00351	0.025472
65.0168	0.016778	-0.023476
65.0169	0.048981	-0.02251
65.0169	0.068947	-0.013493
65.0169	0.077963	-0.013171
65.017	0.064116	-0.037967
65.017	0.034489	0.019676
65.017	-0.020256	0.002608
65.0171	-0.035069	-0.01929
65.0171	-0.041188	-0.004476
65.0171	0.02515	-0.009629
65.0172	0.050269	-0.0209
65.0172	0.058964	-0.028629
65.0172	0.06476	0.024506
65.0173	0.025472	0.009049
65.0173	-0.013493	-0.021222
65.0173	-0.04795	0.01549
65.0173	-0.083374	-0.006086
65.0174	-0.053103	-0.064696
65.0174	-0.059543	-0.055357
65.0174	-0.049883	-0.021544
65.0175	-0.078865	-0.00029
65.0175	-0.059543	0.013235
65.0175	-0.042798	-0.047306
65.0176	-0.047306	-0.050205
65.0176	-0.059865	-0.022188
65.0176	-0.063408	0.008083
65.0177	-0.08917	-0.003832
65.0177	-0.101407	-0.008985
65.0177	-0.099797	-0.022832
65.0178	-0.099797	0.009049
65.0178	-0.09239	-0.021544
65.0178	-0.077255	-0.022188
65.0179	-0.06212	0.01871
65.0179	-0.048272	0.002608
65.0179	-0.037967	-0.012205
65.018	-0.050527	-0.018968
65.018	-0.06212	0.012269
65.018	-0.067272	-0.011561
65.0181	-0.059543	-0.026052
65.0181	-0.086594	-0.024764
65.0181	-0.073713	-0.004154
65.0182	-0.067916	-0.008019
65.0182	-0.062442	-0.00351
65.0182	-0.065018	-0.005442
65.0183	-0.093679	-0.004798
65.0183	-0.099797	0.009371
65.0183	-0.108814	-0.023476
65.0184	-0.119119	-0.040222
65.0184	-0.116543	-0.02251
65.0184	-0.123949	-0.02573
65.0185	-0.120407	-0.007053
65.0185	-0.113966	0.001642
65.0185	-0.095611	0.011303
65.0186	-0.083374	-0.010595
65.0186	-0.093357	-0.030239
65.0186	-0.086594	0.008727
65.0187	-0.094967	-0.009307
65.0187	-0.108814	-0.021222
65.0187	-0.110746	0.003252
65.0188	-0.108492	-0.010595
65.0188	-0.087882	-0.015747
65.0188	-0.076933	0.013879
65.0188	-0.026696	-0.007375
65.0189	-0.010917	-0.006731
65.0189	-0.008985	0.017744
65.0189	-0.021866	-0.029273
65.019	-0.039256	0.028693
65.019	-0.07017	-0.023154
65.019	-0.095933	-0.02573
65.0191	-0.113322	-0.001578
65.0191	-0.100119	-0.030883
65.0191	-0.082086	-0.023154
65.0192	-0.056967	-0.000934
65.0192	-0.036357	-0.007375
65.0192	-0.035713	-0.01768
65.0193	-0.053103	0.00132
65.0193	-0.061154	-0.028629
65.0193	-0.085306	-0.016713
65.0194	-0.083374	-0.016391
65.0194	-0.08917	-0.037967
65.0194	-0.110746	-0.000934
65.0195	-0.119763	-0.04634
65.0195	-0.106238	-0.015747
65.0195	-0.057611	-0.029595
65.0196	-0.047306	-0.015747
65.0196	-0.040222	-0.000934
65.0196	-0.062764	-0.035069
65.0197	-0.075001	-0.012849
65.0197	-0.103662	-0.042476
65.0197	-0.108492	-0.026374
65.0198	-0.108814	-0.019612
65.0198	-0.075001	-0.018324
65.0198	-0.051815	0.007117
65.0199	-0.009951	-0.059221
65.0199	0.010981	-0.073391
65.0199	-0.00351	-0.015425
65.02	-0.035391	0.030947
65.02	-0.031527	-0.006731
65.02	-0.026052	-0.019612
65.0201	-0.033137	-0.040866
65.0201	-0.015103	0.004218
65.0201	0.019676	-0.007697
65.0201	0.04254	-0.002222
65.0202	0.077319	3.20924e-05
65.0202	0.08859	0.007439
65.0202	0.098251	-0.013815
65.0203	0.087946	-0.019934
65.0203	0.06315	0.016134
65.0203	0.017744	-0.000934
65.0204	0.007117	-0.014459
65.0204	0.010981	-0.010273
65.0204	0.016134	-0.012527
65.0205	0.043184	3.20924e-05
65.0205	0.057675	0.00132
65.0205	0.074421	-0.016069
65.0206	0.08376	-0.010595
65.0206	0.08215	-0.009307
65.0206	0.069913	-0.040222
65.0207	0.059286	0.007439
65.0207	0.049625	-0.015103
65.0207	0.010981	-0.010273
65.0208	-0.000612	-0.013171
65.0208	0.002608	-0.029595
65.0208	0.012269	-0.012205
65.0209	0.044472	-0.016069
65.0209	0.065082	-0.006086
65.0209	0.043184	0.008405
65.021	0.01871	-0.009629
65.021	0.001964	-0.003832
65.021	-0.0209	-0.055357
65.0211	-0.037967	-0.040544
65.0211	-0.047628	-0.009629
65.0211	-0.04473	0.010981
65.0212	-0.012849	-0.024442
65.0212	0.013557	-0.003832
65.0212	0.032879	-0.021866
65.0213	0.027405	0.009371
65.0213	-0.020578	3.20924e-05
65.0213	-0.053747	-0.010917
65.0214	-0.051171	-0.008341
65.0214	-0.02573	-0.029917
65.0214	0.0171	0.006151
65.0215	0.046082	-0.031849
65.0215	0.08054	-0.0209
65.0215	0.108556	-0.007375
65.0216	0.127878	0.009371
65.0216	0.128844	0.000676
65.0216	0.152352	-0.02251
65.0216	0.12981	-0.002544
65.0217	0.077319	-0.048594
65.0217	0.095675	-0.036357
65.0217	0.086336	-0.012849
65.0218	0.090845	-0.017035
65.0218	0.094065	-0.020256
65.0218	0.097929	0.009693
65.0219	0.086336	0.005507
65.0219	0.082472	-0.011239
65.0219	0.101794	-0.056323
65.022	0.119505	-0.06051
65.022	0.092777	-0.021544
65.022	0.034167	0.003896
65.0221	0.019998	0.022574
65.0221	-0.006409	-0.017035
65.0221	-0.006409	-0.015425
65.0222	0.010981	-0.005442
65.0222	0.036099	-0.009951
65.0222	0.072811	0.019032
65.0223	0.043184	-0.008019
65.0223	0.010015	0.010015
65.0223	-0.017035	-0.008019
65.0224	-0.028307	-0.010917
65.0224	-0.051171	-0.012205
65.0224	-0.04151	-0.004476
65.0225	-0.032815	-0.014781
65.0225	-0.019612	0.014845
65.0225	-0.010595	0.011947
65.0226	0.004218	-0.000934
65.0226	-0.018002	-0.002866
65.0226	-0.041832	-0.023154
65.0227	-0.056967	-0.02412
65.0227	-0.083052	0.005829
65.0227	-0.073713	-0.008985
65.0228	-0.071781	0.007117
65.0228	-0.088848	0.010337
65.0228	-0.074035	-0.027985
65.0229	-0.04795	0.017744
65.0229	-0.01929	-0.013171
65.0229	-0.008985	-0.00351
65.0229	-0.032815	-0.038611
65.023	-0.043764	-0.006409
65.023	-0.077255	-0.020256
65.023	-0.098509	-0.009307
65.0231	-0.098831	-0.015425
65.0231	-0.071459	-0.00512
65.0231	-0.061154	-0.017035
65.0232	-0.044408	-0.004798
65.0232	-0.015425	-0.018002
65.0232	-0.007375	-0.00351
65.0233	-0.029917	-0.018324
65.0233	-0.0399	-0.003832
65.0233	-0.08434	0.00132
65.0234	-0.088848	-0.007375
65.0234	-0.099153	-0.040222
65.0234	-0.097865	0.000354
65.0235	-0.075967	-0.014781
65.0235	-0.066628	-0.01768
65.0235	-0.049238	-0.021544
65.0236	-0.031205	0.009693
65.0236	-0.02412	0.022896
65.0236	-0.042154	-0.002222
65.0237	-0.04473	-0.035069
65.0237	-0.062764	-0.006086
65.0237	-0.087238	-0.040866
65.0238	-0.094967	-0.019612
65.0238	-0.08273	-0.006409
65.0238	-0.060832	-0.010595
65.0239	-0.032493	0.009049
65.0239	-0.014137	-0.023476
65.0239	-0.002544	-0.011239
65.024	-0.007697	0.005185
65.024	-0.022188	-0.000934
65.024	-0.047628	-0.010917
65.0241	-0.04634	-0.049238
65.0241	-0.022832	-0.018324
65.0241	-0.016391	-0.018646
65.0242	-0.030239	0.009693
65.0242	-0.006409	0.011303
65.0242	0.006473	0.008727
65.0243	0.011625	-0.017035
65.0243	-0.001578	0.004541
65.0243	-0.007697	-0.028307
65.0243	-0.024442	-0.011561
65.0244	-0.050527	-0.023476
65.0244	-0.052781	-0.010273
65.0244	-0.057289	-0.010595
65.0245	-0.049883	-0.018646
65.0245	-0.02412	-0.006731
65.0245	-0.005442	-0.008341
65.0246	0.014845	-0.01768
65.0246	0.035133	-0.054069
65.0246	0.062184	-0.052137
65.0247	-0.022188	0.035133
65.0247	-0.04151	-0.004476
65.0247	-0.027985	-0.019612
65.0248	-0.017358	-0.000934
65.0248	0.004863	-0.028307
65.0248	0.035455	-0.014137
65.0249	0.06315	-0.013171
65.0249	0.081184	0.006795
65.0249	0.071523	0.006151
65.025	0.052201	-0.010917
65.025	0.029981	-0.015747
65.025	0.004863	-0.040222
65.0251	-0.00512	0.009371
65.0251	0.009049	-0.015103
65.0251	0.026761	0.001964
65.0252	0.045438	-0.009307
65.0252	0.068302	-0.003832
65.0252	0.08537	-0.031849
65.0253	0.077641	0.005829
65.0253	0.049947	-0.030883
65.0253	0.008405	0.000998
65.0254	-0.02251	-0.003832
65.0254	-0.036035	-0.018002
65.0254	-0.02251	-0.037967
65.0255	0.012591	-0.008985
65.0255	0.032235	-0.005764
65.0255	0.052201	0.015812
65.0256	0.062506	-0.00351
65.0256	0.061218	0.010337
65.0256	0.033201	-0.003188
65.0257	0.011625	-0.033781
65.0257	0.007761	0.00132
65.0257	0.006473	-0.02251
65.0257	0.02515	-0.026696
65.0258	0.026439	-0.008663
65.0258	0.048659	-0.026374
65.0258	0.063472	-0.010595
65.0259	0.084082	-0.00512
65.0259	0.086014	3.20924e-05
65.0259	0.06476	-0.0209
65.026	0.032235	0.00132
65.026	0.003252	-0.018002
65.026	0.007439	-0.042798
65.0261	0.038032	0.001642
65.0261	0.038998	-0.017358
65.0261	0.043506	-0.001578
65.0262	0.030303	-0.023476
65.0262	0.028371	0.014201
65.0262	0.057997	-0.008341
65.0263	0.051235	-0.013493
65.0263	0.030303	-0.031205
65.0263	-0.00029	-0.040544
65.0264	-0.039578	0.029015
65.0264	-0.064374	-0.014137
65.0264	-0.045052	0.003896
65.0265	-0.042476	0.003252
65.0265	-0.022832	-0.002222
65.0265	-0.012849	-0.033137
65.0266	-0.005764	-0.004476
65.0266	0.011303	0.004863
65.0266	-0.007697	-0.00351
65.0267	-0.032493	-0.005442
65.0267	-0.071459	0.008083
65.0267	-0.074357	-0.025408
65.0268	-0.083696	-0.018968
65.0268	-0.071781	-0.009951
65.0268	0.003574	-0.045696
65.0269	0.06154	-0.077899
65.0269	0.053811	-0.006086
65.0269	-0.000612	0.012269
65.027	-0.000612	-0.016713
65.027	-0.020578	0.000676
65.027	-0.037645	-0.008663
65.0271	-0.044408	-0.037967
65.0271	-0.057289	-0.029273
65.0271	-0.060832	-0.028629
65.0271	-0.064374	0.027083
65.0272	-0.039256	-0.010917
65.0272	0.02193	0.010337
65.0272	0.038998	-0.000612
65.0273	0.041896	-0.006409
65.0273	0.0171	-0.020578
65.0273	-0.007697	0.001642
65.0274	-0.021222	-0.039256
65.0274	-0.024764	-0.033137
65.0274	-0.01768	-0.023476
65.0275	0.019998	0.025472
65.0275	0.04737	0.016134
65.0275	0.080862	-0.003188
65.0276	0.083116	0.003574
65.0276	0.079573	0.012591
65.0276	0.051557	-0.001578
65.0277	0.021608	-0.017358
65.0277	0.001964	-0.012849
65.0277	-0.00512	-0.034747
65.0278	-0.031527	-0.0209
65.0278	-0.019934	-0.012205
65.0278	-0.007053	-0.012849
65.0279	0.012913	0.003252
65.0279	0.037066	0.004541
65.0279	0.051235	0.007439
65.028	0.026761	0.004218
65.028	-0.019612	-0.004476
65.028	-0.056645	-0.050527
65.0281	-0.035391	-0.014781
65.0281	-0.058577	-0.031849
65.0281	-0.038289	-0.012527
65.0282	0.000676	-0.019612
65.0282	0.018388	-0.014137
65.0282	0.030947	0.000676
65.0283	0.028693	-0.00351
65.0283	0.011625	-0.007697
65.0283	3.20924e-05	-0.036035
65.0284	-0.009951	-0.00351
65.0284	-0.02573	-0.027985
65.0284	-0.043442	-0.036679
65.0285	-0.04312	0.001642
65.0285	-0.038934	-0.022832
65.0285	-0.009307	-0.016069
65.0285	0.015812	0.013879
65.0286	0.036421	-0.008019
65.0286	0.026117	-0.015425
65.0286	0.001642	-0.005764
65.0287	-0.034103	-0.023798
65.0287	-0.061476	-0.01929
65.0287	-0.062442	-0.040544
65.0288	-0.06373	-0.051171
65.0288	-0.046662	-0.004798
65.0288	-0.034747	-0.007375
65.0289	-0.028629	-0.003188
65.0289	-0.023154	-0.000934
65.0289	-0.030883	-0.024442
65.029	-0.037967	-0.01768
65.029	-0.030239	-0.01768
65.029	-0.049561	-0.026696
65.0291	-0.061154	-0.023154
65.0291	-0.056645	-0.018646
65.0291	-0.032171	-0.006409
65.0292	-0.01768	0.007761
65.0292	0.009693	0.018066
65.0292	0.0171	-0.011883
65.0293	-0.000934	-0.012849
65.0293	-0.036679	-0.00512
65.0293	-0.065984	-0.006086
65.0294	-0.08595	-0.02573
65.0294	-0.102373	-0.034747
65.0294	-0.088848	-0.007697
65.0295	-0.088204	-0.016069
65.0295	-0.054713	-0.007053
65.0295	0.006473	-0.041188
65.0296	0.023862	-0.062442
65.0296	0.026117	-0.015425
65.0296	-0.040544	0.02354
65.0297	-0.036035	-0.005764
65.0297	-0.067594	-0.025408
65.0297	-0.062764	-0.001578
65.0298	-0.096255	-0.00351
65.0298	-0.102051	-0.031527
65.0298	-0.082086	0.027083
65.0299	-0.0399	-0.013493
65.0299	-0.008341	0.002608
65.0299	-0.015747	-0.001578
65.0299	-0.02251	-0.020256
65.03	-0.034747	0.020964
65.03	-0.043442	-0.00351
65.03	-0.051171	-0.018324
65.0301	-0.054713	-0.006731
65.0301	-0.059543	0.015812
65.0301	-0.04473	-0.013171
65.0302	-0.029595	-0.001578
65.0302	-0.012527	-0.006086
65.0302	0.006151	0.014845
65.0303	0.006151	0.00293
65.0303	-0.001578	-0.001256
65.0303	-0.034747	-0.002544
65.0304	-0.028951	-0.024764
65.0304	-0.015103	0.00132
65.0304	0.003896	-0.01768
65.0305	0.027405	-0.006086
65.0305	0.054455	0.006795
65.0305	0.062828	-0.005764
65.0306	0.079896	-0.045052
65.0306	0.056065	0.01549
65.0306	0.031269	-0.026696
65.0307	0.012913	-0.021222
65.0307	-0.012205	-0.020578
65.0307	-0.017358	-0.02251
65.0308	-0.009629	-0.02412
65.0308	3.20924e-05	-0.020578
65.0308	0.000676	-0.031849
65.0309	0.02032	-0.01768
65.0309	0.04254	-0.004798
65.0309	0.033523	-0.004476
65.031	0.010981	0.01549
65.031	-0.002866	0.00132
65.031	-0.015103	-0.016713
65.0311	-0.010273	-0.014137
65.0311	-0.010273	-0.014781
65.0311	-0.015425	-0.021544
65.0312	-0.024442	-0.010917
65.0312	-0.0019	-0.01768
65.0312	0.014523	-0.02734
65.0312	0.026761	0.009049
65.0313	0.003574	-0.005764
65.0313	-0.033459	-0.018324
65.0313	-0.04473	-0.024442
65.0314	-0.036679	-0.027018
65.0314	-0.01768	-0.002866
65.0314	0.004541	-0.012205
65.0315	0.012591	-0.014459
65.0315	0.012269	-0.023476
65.0315	0.043828	0.007439
65.0316	0.050591	-0.009629
65.0316	0.060574	-0.012849
65.0316	0.062506	-0.030883
65.0317	0.053811	-0.105916
65.0317	0.035133	-0.007053
65.0317	0.003574	-0.000934
65.0318	-0.0019	-0.030883
65.0318	0.034811	-0.012849
65.0318	0.029981	-0.002222
65.0319	0.033201	-0.028629
65.0319	0.043184	-0.017358
65.0319	0.05832	-0.00029
65.032	0.028049	-0.026374
65.032	0.007761	0.007117
65.032	-0.011561	-0.005442
65.0321	-0.021222	-0.023798
65.0321	-0.054713	0.006151
65.0321	-0.075967	-0.017358
65.0322	-0.082086	-0.006731
65.0322	-0.046662	-0.000612
65.0322	-0.021866	-0.017035
65.0323	-0.017358	0.008727
65.0323	-0.0209	-0.029595
65.0323	-0.027985	0.006473
65.0324	-0.038289	-0.028307
65.0324	-0.033459	-0.06534
65.0324	-0.054713	-0.025408
65.0325	-0.023476	-0.030239
65.0325	-0.013493	0.003896
65.0325	0.001642	0.010015
65.0326	0.010981	0.003252
65.0326	0.023218	-0.014459
65.0326	0.002608	-0.002866
65.0326	-0.017358	-0.0399
65.0327	-0.039578	-0.016391
65.0327	-0.078865	-0.022832
65.0327	-0.088848	-0.046662
65.0328	-0.084018	-0.011239
65.0328	-0.077255	-0.047306
65.0328	-0.035713	0.011947
65.0329	-0.024764	-0.0019
65.0329	-0.014781	-0.008985
65.0329	-0.02573	-0.014137
65.033	-0.050849	-0.039256
65.033	-0.070492	0.000354
65.033	-0.073069	-0.032171
65.0331	-0.055679	-0.015425
65.0331	-0.056323	-0.012849
65.0331	-0.020578	-0.021544
65.0332	0.002286	0.014523
65.0332	0.024506	-0.026374
65.0332	0.035455	0.014523
65.0333	0.029337	-0.006086
65.0333	0.020964	-0.01768
65.0333	-0.001578	-0.020578
65.0334	-0.036035	-0.059221
65.0334	-0.027985	-0.011561
65.0334	-0.037001	-0.015747
65.0335	-0.034747	-0.011239
65.0335	-0.047306	-0.015103
65.0335	-0.020578	-0.037001
65.0336	-0.000612	-0.000934
65.0336	-0.006086	-0.005764
65.0336	-0.001256	-0.007697
65.0337	-0.024764	0.007761
65.0337	-0.035713	-0.014781
65.0337	-0.037645	-0.044408
65.0338	-0.04473	-0.021866
65.0338	-0.070492	-0.013815
65.0338	-0.056001	0.001642
65.0339	-0.035069	-0.006409
65.0339	-0.006409	0.007439
65.0339	0.009693	0.013557
65.034	0.026761	-0.032493
65.034	0.000998	-0.023476
65.034	-0.018002	-0.013493
65.034	-0.060832	-0.021222
65.0341	-0.094323	-0.028629
65.0341	-0.117187	0.007117
65.0341	-0.104306	-0.010917
65.0342	-0.056967	-0.000934
65.0342	-0.012527	-0.042154
65.0342	0.035455	-0.059543
65.0343	-0.015103	0.000354
65.0343	-0.038289	0.012591
65.0343	-0.082408	-0.006086
65.0344	-0.098509	-0.046018
65.0344	-0.127492	-0.026052
65.0344	-0.129424	-0.003832
65.0345	-0.132322	-0.004154
65.0345	-0.086916	-0.017035
65.0345	-0.056645	0.02032
65.0346	-0.033137	-0.0019
65.0346	-0.020578	-0.002544
65.0346	-0.053747	0.004218
65.0347	-0.054069	-0.001578
65.0347	-0.070814	0.004541
65.0347	-0.088848	-0.029917
65.0348	-0.110746	0.000998
65.0348	-0.098509	0.010981
65.0348	-0.089814	-0.032171
65.0349	-0.073069	0.016456
65.0349	-0.059865	-0.003832
65.0349	-0.032171	-0.013493
65.035	-0.042798	0.007439
65.035	-0.053425	-0.041188
65.035	-0.064052	-0.027662
65.0351	-0.076611	-0.010917
65.0351	-0.076289	-0.021866
65.0351	-0.06212	-0.002866
65.0352	-0.040866	-0.014137
65.0352	-0.008019	-0.000934
65.0352	0.027405	0.019676
65.0353	0.008083	-0.013171
65.0353	-0.009307	-0.004798
65.0353	-0.048594	0.003896
65.0354	-0.091424	-0.04634
65.0354	-0.095933	-0.026696
65.0354	-0.101729	-0.010917
65.0354	-0.110424	-0.011561
65.0355	-0.107526	-0.010917
65.0355	-0.091424	-0.009629
65.0355	-0.06534	-0.021544
65.0356	-0.074357	-0.050849
65.0356	-0.079831	-0.038289
65.0356	-0.113966	0.000998
65.0357	-0.133288	-0.024442
65.0357	-0.150356	0.006795
65.0357	-0.166135	-0.0209
65.0358	-0.152932	-0.027018
65.0358	-0.148424	-0.026052
65.0358	-0.126848	-0.011561
65.0359	-0.110102	-0.031849
65.0359	-0.077577	-0.018324
65.0359	-0.088204	0.022252
65.036	-0.10495	-0.009307
65.036	-0.107848	3.20924e-05
65.036	-0.118153	-0.010917
65.0361	-0.115255	-0.039256
65.0361	-0.088848	0.010337
65.0361	-0.093357	0.007761
65.0362	-0.055357	-0.016069
65.0362	-0.026374	-0.004154
65.0362	-0.008663	-0.02734
65.0363	0.012269	-0.027018
65.0363	0.026439	0.006795
65.0363	0.021608	-0.001578
65.0364	0.004218	-0.038934
65.0364	0.026761	-0.040866
65.0364	0.044472	-0.063408
65.0365	0.064116	-0.034747
65.0365	0.05832	0.023862
65.0365	0.093421	-0.002866
65.0366	0.10598	-0.007053
65.0366	0.104048	-0.019612
65.0366	0.084082	0.005829
65.0367	0.086014	-0.001256
65.0367	0.067336	-0.041832
65.0367	0.046404	-0.00029
65.0368	0.029659	-0.012527
65.0368	0.029659	-0.02734
65.0368	0.038032	0.00132
65.0368	0.049303	-0.001578
65.0369	0.074099	0.002286
65.0369	0.081184	-0.007053
65.0369	0.081184	-0.013171
65.037	0.060896	-0.001256
65.037	0.045116	-0.028951
65.037	0.042218	-0.014781
65.0371	0.036421	-0.031849
65.0371	0.035777	0.020964
65.0371	0.032557	-0.009629
65.0372	0.040608	-0.033137
65.0372	0.073777	0.007439
65.0372	0.062184	-0.004476
65.0373	0.055743	-0.023154
65.0373	0.048659	0.003574
65.0373	0.048981	-0.018324
65.0374	0.034811	-0.007697
65.0374	0.019676	-0.033781
65.0374	-0.000612	-0.004476
65.0375	0.033845	0.022896
65.0375	0.062828	-0.033781
65.0375	0.08537	-0.011561
65.0376	0.101794	-0.015103
65.0376	0.08859	-0.007697
65.0376	0.08537	-0.013815
65.0377	0.087946	-0.004798
65.0377	0.04576	-0.030561
65.0377	0.038354	-0.021544
65.0378	0.007761	-0.006409
65.0378	0.025794	-0.010595
65.0378	0.044472	-0.016391
65.0379	0.052845	-0.04473
65.0379	0.035777	0.001642
65.0379	0.024506	-0.014781
65.038	0.003252	-0.021222
65.038	-0.007375	-0.008663
65.038	-0.028629	-0.009951
65.0381	-0.029273	-0.031849
65.0381	-0.038611	-0.021222
65.0381	-0.058255	-0.042476
65.0382	-0.041832	0.008405
65.0382	-0.014459	-0.019934
65.0382	0.014523	-0.006086
65.0382	-0.002866	-0.000934
65.0383	-0.0399	-0.012527
65.0383	-0.052781	-0.006086
65.0383	-0.074679	-0.018324
65.0384	-0.078543	-0.018324
65.0384	-0.080797	-0.008663
65.0384	-0.08273	-0.017035
65.0385	-0.074679	-0.012527
65.0385	-0.037001	0.001642
65.0385	0.012269	-0.008663
65.0386	0.034811	-0.00512
65.0386	0.035455	-0.006409
65.0386	0.004218	0.000998
65.0387	0.003252	-0.028307
65.0387	0.029015	-0.062764
65.0387	0.068947	-0.029273
65.0388	0.028371	0.011947
65.0388	0.004218	-0.004798
65.0388	0.020642	-0.014137
65.0389	0.031591	-0.014137
65.0389	0.023218	0.000354
65.0389	0.005829	0.019354
65.039	-0.009951	0.043506
65.039	-0.042798	-0.026052
65.039	-0.058899	-0.012205
65.0391	-0.056323	-0.024442
65.0391	-0.071137	0.019998
65.0391	-0.043764	-0.010273
65.0392	-0.008663	-0.008019
65.0392	-0.005442	0.007439
65.0392	0.008083	-0.010273
65.0393	-0.006731	0.00293
65.0393	-0.047306	-0.00029
65.0393	-0.040222	-0.004798
65.0394	-0.070492	-0.033459
65.0394	-0.071459	0.025794
65.0394	-0.071459	-0.015103
65.0395	-0.053103	-0.02251
65.0395	-0.042154	-0.004798
65.0395	-0.032815	-0.016391
65.0396	-0.010917	0.004218
65.0396	-0.01768	0.051235
65.0396	-0.034103	-0.00029
65.0396	-0.061798	-0.010273
65.0397	-0.088848	0.007439
65.0397	-0.090458	-0.021544
65.0397	-0.06695	-0.013493
65.0398	-0.052459	-0.008985
65.0398	-0.045374	0.002286
65.0398	-0.038289	-0.008985
65.0399	-0.033459	-0.0019
65.0399	0.010015	0.010981
65.0399	0.013235	-0.021544
65.04	0.002608	-0.00029
65.04	-0.022188	-0.026052
65.04	-0.036679	-0.015103
65.0401	-0.014459	-0.023476
65.0401	-0.008985	-0.006086
65.0401	-0.004798	-0.02734
65.0402	0.029659	-0.00512
65.0402	0.048981	-0.011561
65.0402	0.076353	0.010337
65.0403	0.077963	-0.006731
65.0403	0.060252	-0.008663
65.0403	0.063794	-0.007375
65.0404	0.028371	-0.020256
65.0404	0.032879	-0.018324
65.0404	0.016778	-0.018646
65.0405	0.034167	0.016456
65.0405	0.049303	-0.011883
65.0405	0.048981	0.000354
65.0406	0.050269	0.014201
65.0406	0.068302	0.001964
65.0406	0.048015	-0.005764
65.0407	0.01871	-0.042154
65.0407	-0.003832	0.006473
65.0407	-0.001578	-0.055357
65.0408	0.014845	-0.068238
65.0408	0.049303	-0.025408
65.0408	0.029659	-0.010917
65.0409	0.052845	-0.003832
65.0409	0.073777	-0.021544
65.0409	0.077319	-0.023798
65.0409	0.067014	-0.011561
65.041	0.048015	-0.013171
65.041	0.0171	0.003574
65.041	0.001642	-0.012527
65.0411	0.012269	-0.045052
65.0411	0.019676	0.012591
65.0411	0.034489	-0.023476
65.0412	0.057353	-0.010917
65.0412	0.101794	0.00132
65.0412	0.123048	-0.000612
65.0413	0.130132	0.008083
65.0413	0.082472	0.04576
65.0413	0.069913	-0.036357
65.0414	0.069269	0.019354
65.0414	0.065404	-0.056001
65.0414	0.065726	0.021286
65.0415	0.055421	-0.014459
65.0415	0.046726	-0.012205
65.0415	0.079573	0.000998
65.0416	0.114997	-0.00512
65.0416	0.12498	-0.019934
65.0416	0.080862	-0.027985
65.0417	0.065404	-0.010273
65.0417	0.039964	-0.031527
65.0417	0.041252	0.024184
65.0418	0.036099	-0.018646
65.0418	0.027405	-0.00351
65.0418	0.043506	-0.013171
65.0419	0.038676	-0.010917
65.0419	0.053811	-0.008341
65.0419	0.038998	0.006151
65.042	0.030303	-0.02412
65.042	0.017422	0.008727
65.042	-0.035069	-0.033459
65.0421	-0.065984	-0.012527
65.0421	-0.093679	-0.016713
65.0421	-0.087882	-0.012849
65.0422	-0.069204	-0.002866
65.0422	-0.058255	-0.009629
65.0422	-0.069204	0.002608
65.0423	-0.073391	0.001964
65.0423	-0.06856	0.01871
65.0423	-0.098187	0.008083
65.0424	-0.12556	-0.037001
65.0424	-0.144881	-0.006731
65.0424	-0.144559	-0.032171
65.0424	-0.15583	-0.005764
65.0425	-0.137475	-0.021222
65.0425	-0.111712	0.004218
65.0425	-0.093357	-0.007053
65.0426	-0.084984	-0.037001
65.0426	-0.094967	-0.013493
65.0426	-0.12556	-0.012205
65.0427	-0.120729	-0.025408
65.0427	-0.131678	0.022252
65.0427	-0.115577	-0.019934
65.0428	-0.107526	-0.018646
65.0428	-0.09078	-0.02573
65.0428	-0.097865	-0.008663
65.0429	-0.093035	0.007117
65.0429	-0.068238	-0.026052
65.0429	-0.056967	0.01871
65.043	-0.076289	-0.02251
65.043	-0.09239	-0.011883
65.043	-0.09239	-0.013171
65.0431	-0.086916	-0.029595
65.0431	-0.096577	-0.019934
65.0431	-0.079831	-0.029595
65.0432	-0.054391	0.016778
65.0432	-0.036357	0.044472
65.0432	-0.048272	-0.012849
65.0433	-0.04312	-0.030239
65.0433	-0.052459	-0.030883
65.0433	-0.068238	-0.062764
65.0434	-0.074679	-0.042798
65.0434	-0.126204	0.016134
65.0434	-0.135542	-0.009951
65.0435	-0.124916	-0.004476
65.0435	-0.086272	-0.038934
65.0435	-0.064052	0.004218
65.0436	-0.051493	0.008083
65.0436	-0.056967	-0.016391
65.0436	-0.072103	0.006151
65.0437	-0.115255	-0.007375
65.0437	-0.140695	0.014523
65.0437	-0.151644	-0.018968
65.0437	-0.131356	-0.027018
65.0438	-0.126526	-0.005764
65.0438	-0.120085	-0.021866
65.0438	-0.110746	-0.028629
65.0439	-0.078543	0.001964
65.0439	-0.067916	-0.013493
65.0439	-0.074035	-0.010273
65.044	-0.092713	0.000676
65.044	-0.101729	-0.000612
65.044	-0.101729	-0.037323
65.0441	-0.113644	-0.042154
65.0441	-0.10495	0.019998
65.0441	-0.097221	-0.014459
65.0442	-0.079831	-0.013171
65.0442	-0.062764	-0.013171
65.0442	-0.035713	0.057031
65.0443	-0.029273	-0.035713
65.0443	-0.037967	0.014201
65.0443	-0.058255	-0.018646
65.0444	-0.054713	-0.033137
65.0444	-0.040866	-0.018968
65.0444	-0.028629	-0.0209
65.0445	-0.007697	-0.008985
65.0445	0.009371	-0.006731
65.0445	0.027405	-0.006086
65.0446	0.04093	0.004541
65.0446	0.023218	-0.024764
65.0446	-0.008341	-0.022188
65.0447	-0.023476	-0.021866
65.0447	-0.036679	0.008083
65.0447	-0.039578	-0.035713
65.0448	-0.0209	-0.013171
65.0448	-0.010917	-0.011883
65.0448	0.004863	-0.040866
65.0449	0.028049	-0.047306
65.0449	0.04737	0.008405
65.0449	0.034167	-0.01929
65.045	-0.003188	-0.001578
65.045	-0.053747	-0.013815
65.045	-0.094001	-0.004154
65.0451	-0.107526	-0.018646
65.0451	-0.105272	-0.025086
65.0451	-0.09078	-0.015425
65.0452	-0.069204	-0.023476
65.0452	-0.012205	-0.026374
65.0452	0.021608	-0.008985
65.0452	0.036744	-0.014459
65.0453	0.019032	-0.02734
65.0453	-0.016391	-0.032493
65.0453	-0.013815	-0.020256
65.0454	-0.01929	0.008083
65.0454	-0.018324	-0.028629
65.0454	-0.017035	-0.052137
65.0455	0.018066	-0.075967
65.0455	0.004863	-0.013815
65.0455	0.011947	0.016778
65.0456	0.041896	-0.005764
65.0456	0.060252	-0.014459
65.0456	0.057675	0.012591
65.0457	0.049303	-0.017035
65.0457	0.029337	0.007761
65.0457	0.019032	-0.011883
65.0458	0.006151	-0.018324
65.0458	0.054777	0.019354
65.0458	0.081828	-0.026696
65.0459	0.104048	-0.018002
65.0459	0.114675	-0.003188
65.0459	0.118217	0.000998
65.046	0.113709	-0.014459
65.046	0.085048	0.030947
65.046	0.075387	-0.008985
65.0461	0.057353	-0.018002
65.0461	0.039642	-0.011239
65.0461	0.053489	-0.015103
65.0462	0.057031	-0.025408
65.0462	0.081184	-0.016391
65.0462	0.076675	0.023862
65.0463	0.080218	-0.02412
65.0463	0.076997	-0.02573
65.0463	0.090523	-0.011883
65.0464	0.092133	-0.012205
65.0464	0.093743	-0.018646
65.0464	0.094065	-0.017035
65.0465	0.103082	0.000354
65.0465	0.125302	0.005185
65.0465	0.128844	-0.018324
65.0465	0.145268	-0.01768
65.0466	0.146878	-0.025086
65.0466	0.127234	-0.014137
65.0466	0.118539	0.009371
65.0467	0.108556	-0.0019
65.0467	0.113387	-0.038934
65.0467	0.077641	0.007761
65.0468	0.078607	-0.027662
65.0468	0.073133	-0.018968
65.0468	0.087302	-0.008985
65.0469	0.116929	-0.032493
65.0469	0.127234	-0.009951
65.0469	0.141725	-0.010273
65.047	0.126912	-0.036679
65.047	0.119827	-0.00029
65.047	0.096319	-0.002222
65.0471	0.087624	-0.040866
65.0471	0.072167	-0.018002
65.0471	0.047693	-0.052459
65.0472	0.072167	0.015167
65.0472	0.090845	-0.016713
65.0472	0.121759	-0.009307
65.0473	0.117251	-0.013815
65.0473	0.096319	-0.015747
65.0473	0.054133	-0.004476
65.0474	0.023218	-0.016713
65.0474	0.004863	-0.01768
65.0474	-0.011883	-0.004476
65.0475	-0.01929	-0.015425
65.0475	0.003896	-0.003188
65.0475	0.025472	-0.007697
65.0476	0.029337	0.007117
65.0476	0.024828	0.002286
65.0476	-0.012849	0.008727
65.0477	-0.042798	-0.034103
65.0477	-0.059221	-0.003832
65.0477	-0.071459	0.000354
65.0478	-0.083696	0.028371
65.0478	-0.079187	-0.012849
65.0478	-0.072425	0.011625
65.0479	-0.056001	-0.014781
65.0479	0.004863	-0.04151
65.0479	0.03771	-0.075645
65.048	0.014201	-0.014459
65.048	-0.050205	0.016456
65.048	-0.091746	-0.016713
65.048	-0.112356	-0.045052
65.0481	-0.123305	-0.022188
65.0481	-0.112356	-0.017035
65.0481	-0.092713	0.00132
65.0482	-0.071781	-0.027985
65.0482	-0.048916	-0.00029
65.0482	-0.024764	-0.035713
65.0483	-0.017358	0.055743
65.0483	-0.025086	0.043184
65.0483	-0.049883	-0.009307
65.0484	-0.096255	-0.00512
65.0484	-0.094323	-0.006409
65.0484	-0.104628	-0.043442
65.0485	-0.066306	0.003574
65.0485	-0.055357	0.046082
65.0485	-0.023798	-0.007375
65.0486	-0.040866	0.006795
65.0486	-0.055035	-0.004154
65.0486	-0.069848	-0.014459
65.0487	-0.072747	-0.018324
65.0487	-0.073391	-0.005442
65.0487	-0.066306	-0.01929
65.0488	-0.074357	-0.036357
65.0488	-0.081441	0.016456
65.0488	-0.054713	-0.004154
65.0489	-0.047628	-0.013171
65.0489	-0.041188	-0.010595
65.0489	-0.035713	0.011303
65.049	-0.045696	-0.020256
65.049	-0.065018	0.028371
65.049	-0.065662	-0.008019
65.0491	-0.089492	-0.036035
65.0491	-0.065984	0.019354
65.0491	-0.059543	-0.012849
65.0492	-0.051493	-0.023154
65.0492	-0.023154	0.000676
65.0492	0.024184	0.009693
65.0492	0.034489	0.000354
65.0493	0.043184	-0.035391
65.0493	0.013879	-0.013171
65.0493	0.011303	-0.010595
65.0494	0.010659	-0.040866
65.0494	0.014845	-0.026052
65.0494	0.017422	0.004541
65.0495	0.010337	0.005507
65.0495	0.008727	-0.008985
65.0495	0.021608	0.000998
65.0496	0.027083	-0.031527
65.0496	0.006473	0.0171
65.0496	-0.042798	-0.022832
65.0497	-0.060188	-0.034747
65.0497	-0.076611	0.003574
65.0497	-0.091102	-0.035069
65.0498	-0.093357	-0.005442
65.0498	-0.065984	0.02354
65.0498	-0.074679	-0.0209
65.0499	-0.062764	-0.012205
65.0499	-0.06856	0.009049
65.0499	-0.074035	0.049625
65.05	-0.067594	-0.035069
65.05	-0.063408	-0.092713
65.05	-0.093679	0.013879
65.0501	-0.152288	-0.027985
65.0501	-0.128136	-0.006086
65.0501	-0.110424	-0.016391
65.0502	-0.098831	0.006151
65.0502	-0.122017	-0.0209
65.0502	-0.093679	-0.005764
65.0503	-0.12556	-0.00512
65.0503	-0.130712	-0.022832
65.0503	-0.140373	0.010015
65.0504	-0.174508	-0.014459
65.0504	-0.161305	-0.007375
65.0504	-0.177406	-0.014781
65.0505	-0.162915	-0.032815
65.0505	-0.110746	-0.007697
65.0505	-0.069848	0.035133
65.0506	-0.023798	-0.018968
65.0506	0.006473	-0.00351
65.0506	0.005829	-0.008341
65.0507	-0.009307	-0.020256
65.0507	-0.020256	0.002286
65.0507	-0.021544	-0.018968
65.0508	-0.031849	-0.027018
65.0508	-0.035713	-0.031205
65.0508	-0.021866	0.00293
65.0508	0.017422	-0.018646
65.0509	0.046082	-0.009629
65.0509	0.06798	0.023862
65.0509	0.077963	-0.026052
65.051	0.055421	0.007761
65.051	0.026761	-0.029273
65.051	-0.027662	-0.018968
65.0511	-0.048594	-0.029917
65.0511	-0.035713	-0.013171
65.0511	-0.018646	-0.011883
65.0512	0.009693	-0.02251
65.0512	0.030303	0.013879
65.0512	0.028693	-0.027662
65.0513	0.018066	-0.020256
65.0513	0.004541	0.013879
65.0513	-0.021544	-0.029595
65.0514	-0.044086	0.001964
65.0514	-0.045374	-0.018968
65.0514	-0.055679	-0.032493
65.0515	-0.046984	-0.006731
65.0515	-0.016069	-0.020256
65.0515	0.001642	0.013235
65.0516	0.019032	-0.011239
65.0516	0.033201	-0.028629
65.0516	0.020964	-0.029595
65.0517	-0.012205	-0.010917
65.0517	-0.044086	-0.008019
65.0517	-0.073391	-0.057289
65.0518	-0.08434	-0.047306
65.0518	-0.087882	-0.011239
65.0518	-0.084018	-0.008985
65.0519	-0.053747	0.001642
65.0519	-0.035391	-0.003188
65.0519	-0.065984	-0.021544
65.052	-0.10495	-0.027985
65.052	-0.145525	0.000354
65.052	-0.147458	-0.010595
65.052	-0.166457	-0.002544
65.0521	-0.154542	-0.030883
65.0521	-0.156474	-0.011239
65.0521	-0.148102	-0.015425
65.0522	-0.105916	-0.008985
65.0522	-0.064052	-0.02251
65.0522	-0.024764	0.004541
65.0523	0.002286	-0.018968
65.0523	0.021286	-0.087882
65.0523	-0.014137	-0.043442
65.0524	-0.051493	0.033523
65.0524	-0.063408	-0.004476
65.0524	-0.059221	-0.02412
65.0525	-0.065662	-0.013493
65.0525	-0.048594	-0.014137
65.0525	-0.036357	-0.008663
65.0526	-0.056645	-0.002544
65.0526	-0.086594	-0.026696
65.0526	-0.098831	-0.012205
65.0527	-0.105916	0.000354
65.0527	-0.138763	-0.034103
65.0527	-0.146492	0.013557
65.0528	-0.16839	-0.032815
65.0528	-0.163881	-0.024764
65.0528	-0.160661	0.000676
65.0529	-0.122983	-0.010917
65.0529	-0.09239	-0.032493
65.0529	-0.08917	0.002608
65.053	-0.106882	-0.022832
65.053	-0.118475	-0.009629
65.053	-0.134576	-0.000934
65.0531	-0.137153	-0.014459
65.0531	-0.139085	-0.01768
65.0531	-0.125882	-0.025408
65.0532	-0.122661	0.023218
65.0532	-0.099475	-0.009951
65.0532	-0.066306	-0.008663
65.0533	-0.053747	-0.009307
65.0533	-0.055035	-0.008985
65.0533	-0.053747	-0.035391
65.0534	-0.056001	-0.02412
65.0534	-0.049561	0.00293
65.0534	-0.038289	-0.004798
65.0535	-0.043764	-0.043764
65.0535	-0.019934	-0.006086
65.0535	-0.028307	-0.027018
65.0536	-0.009951	-0.002222
65.0536	0.019998	-0.015747
65.0536	0.014845	0.02032
65.0536	-0.008985	-0.011239
65.0537	-0.0209	3.20924e-05
65.0537	-0.04312	-0.005764
65.0537	-0.053747	-0.023476
65.0538	-0.053425	-0.02412
65.0538	-0.01768	-0.023798
65.0538	-0.011561	-0.008985
65.0539	0.022252	-0.000934
65.0539	0.024506	-0.007697
65.0539	0.029337	-0.04795
65.054	0.010337	0.024184
65.054	-0.003832	-0.016713
65.054	0.006151	0.027727
65.0541	0.0171	-0.025086
65.0541	-0.007375	-0.037001
65.0541	0.025472	0.017422
65.0542	0.063472	0.011947
65.0542	0.086336	0.002286
65.0542	0.061862	0.012913
65.0543	0.060896	0.048981
65.0543	0.03771	-0.033459
65.0543	0.024184	-0.018002
65.0544	0.014201	-0.050205
65.0544	0.005507	-0.09239
65.0544	0.009049	-0.027018
65.0545	-0.004154	-0.019934
65.0545	-0.002544	-0.004154
65.0545	0.015812	-0.028951
65.0546	0.043828	-0.037001
65.0546	0.067014	0.034811
65.0546	0.049947	-0.035069
65.0547	0.03771	-0.016713
65.0547	0.008727	0.071523
65.0547	-0.006086	-0.036679
65.0548	-0.017035	0.064438
65.0548	-0.021222	-0.009307
65.0548	-0.00512	0.005185
65.0548	0.023862	0.056709
65.0549	0.031269	-0.011883
65.0549	0.022896	-0.016391
65.0549	-0.009951	-0.007375
65.055	-0.054069	-0.027985
65.055	-0.063408	-0.005442
65.055	-0.057611	-0.033459
65.0551	-0.068882	-0.010917
65.0551	-0.072425	0.106946
65.0551	-0.073713	0.000354
65.0552	-0.057611	0.02354
65.0552	-0.032171	0.004863
65.0552	0.001964	-0.028951
65.0553	-0.013171	-0.010273
65.0553	-0.035713	0.011947
65.0553	-0.033781	-0.0399
65.0554	-0.040866	0.001964
65.0554	-0.059221	-0.024764
65.0554	-0.056967	0.004218
65.0555	-0.044408	-0.042154
65.0555	-0.00029	-0.001256
65.0555	0.053811	-0.028951
65.0556	0.08376	-0.037323
65.0556	0.105014	-0.01929
65.0556	0.101472	-0.019934
65.0557	0.086336	-0.01768
65.0557	0.061862	-0.043764
65.0557	0.04093	-0.008019
65.0558	0.012913	-0.029595
65.0558	0.010337	-0.028951
65.0558	0.048337	0.009049
65.0559	0.079251	-0.023798
65.0559	0.110166	-0.010917
65.0559	0.102438	-0.031205
65.056	0.099539	-0.046018
65.056	0.070557	-0.026052
65.056	0.028693	-0.0209
65.0561	-0.003832	-0.02573
65.0561	-0.009629	-0.008019
65.0561	-0.018002	0.03932
65.0562	-0.021222	-0.01768
65.0562	-0.015103	-0.012527
65.0562	0.013879	-0.019612
65.0563	0.00132	0.011303
65.0563	-0.004476	-0.00351
65.0563	-0.043442	-0.017358
65.0564	-0.049883	-0.011561
65.0564	-0.06856	0.050913
65.0564	-0.077899	-0.037967
65.0564	-0.04312	-0.018002
65.0565	-0.004154	-0.057289
65.0565	0.027083	-0.028629
65.0565	0.002608	0.013879
65.0566	0.0171	0.072167
65.0566	0.012913	-0.035391
65.0566	-0.007375	-0.006731
65.0567	-0.026052	-0.0399
65.0567	-0.056323	0.010015
65.0567	-0.085306	-0.008985
65.0568	-0.094001	-0.012527
65.0568	-0.066306	-0.01929
65.0568	-0.037967	-0.012205
65.0569	0.017422	0.009371
65.0569	0.034489	-0.009629
65.0569	0.04415	-0.011239
65.057	0.03771	0.016778
65.057	0.025472	-0.035069
65.057	0.006473	0.008083
65.0571	-0.002544	-0.029917
65.0571	0.010659	0.016456
65.0571	0.032557	-0.012205
65.0572	0.048015	-0.038289
65.0572	0.061218	0.008083
65.0572	0.081184	-0.016713
65.0573	0.08054	-0.008663
65.0573	0.061862	0.014845
65.0573	0.046404	-0.034425
65.0574	0.022574	-0.002544
65.0574	0.018388	-0.008019
65.0574	0.011625	-0.021544
65.0575	0.017744	-0.007697
65.0575	0.028693	0.001642
65.0575	0.031591	-0.012527
65.0575	0.038354	-0.028629
65.0576	0.049947	-0.014137
65.0576	0.046726	-0.01768
65.0576	0.036421	0.032557
65.0577	0.011947	-0.018968
65.0577	-0.02573	-0.019934
65.0577	-0.049238	-0.018968
65.0578	-0.064696	-0.039256
65.0578	-0.050205	-0.02573
65.0578	-0.020578	-0.014137
65.0579	-0.011239	0.00132
65.0579	0.026117	-0.025086
65.0579	0.003574	-0.0209
65.058	-0.023476	0.011625
65.058	-0.018324	-0.019934
65.058	-0.02573	-0.029273
65.0581	-0.032815	-0.053425
65.0581	-0.025086	-0.010273
65.0581	-0.009951	-0.004798
65.0582	-0.014137	-0.020578
65.0582	0.001642	0.036421
65.0582	0.022574	-0.017358
65.0583	0.010015	-0.001256
65.0583	-0.00512	-0.023476
65.0583	-0.02573	-0.018968
65.0584	-0.059221	0.001642
65.0584	-0.06695	-0.011561
65.0584	-0.075967	0.014845
65.0585	-0.058577	0.031913
65.0585	-0.047628	-0.009629
65.0585	-0.0399	-0.013171
65.0586	0.007761	-0.018646
65.0586	0.025794	-0.054069
65.0586	0.027727	-0.032493
65.0587	-0.019612	0.064438
65.0587	-0.034425	-0.019934
65.0587	-0.035069	-0.000934
65.0588	-0.02251	-0.018968
65.0588	0.003574	0.018388
65.0588	0.010981	-0.008341
65.0589	0.026761	-0.011239
65.0589	0.06154	-0.010273
65.0589	0.086658	-0.016069
65.059	0.083116	-0.018646
65.059	0.055421	0.025794
65.059	0.017744	-0.014781
65.0591	0.00293	0.008727
65.0591	-0.014459	-0.053103
65.0591	0.014201	-0.014137
65.0592	0.008083	-0.008663
65.0592	0.018066	-0.015747
65.0592	0.033201	-0.02734
65.0592	0.048015	0.003252
65.0593	0.044472	-0.018646
65.0593	0.044472	-0.025086
65.0593	0.035777	-0.011883
65.0594	0.004863	-0.044086
65.0594	-0.012205	-0.057611
65.0594	-0.048272	0.038998
65.0595	-0.056645	-0.011239
65.0595	-0.048594	-0.017035
65.0595	-0.008663	0.032879
65.0596	0.017744	-0.04151
65.0596	0.01871	-0.010273
65.0596	-0.003832	-0.026374
65.0597	-0.054713	-0.047628
65.0597	-0.094323	-0.027985
65.0597	-0.123305	0.014845
65.0598	-0.130712	-0.068882
65.0598	-0.114611	-0.012849
65.0598	-0.051171	-0.071459
65.0599	-0.022832	-0.026052
65.0599	0.013235	-0.015747
65.0599	0.004863	-0.031527
65.06	-0.026052	-0.046984
65.06	-0.052137	-0.007053
65.06	-0.067272	-0.028307
65.0601	-0.086594	-0.010917
65.0601	-0.064696	-0.033137
65.0601	-0.045696	-0.032815
65.0602	-0.032171	0.027405
65.0602	0.000676	-0.013815
65.0602	0.026117	-0.04473
65.0603	0.015167	-0.025408
65.0603	0.004541	0.095353
65.0603	-0.023798	0.069269
65.0603	-0.032493	-0.025408
65.0604	-0.029273	-0.026374
65.0604	-0.038611	-0.040544
65.0604	-0.031849	-0.059221
65.0605	-0.006409	-0.067594
65.0605	0.016456	-0.020578
65.0605	0.060252	-0.06695
65.0606	0.079251	-0.026052
65.0606	0.05832	-0.024442
65.0606	0.030303	-0.033459
65.0607	-0.006086	-0.072747
65.0607	-0.02734	0.028049
65.0607	-0.027018	-0.056323
65.0608	0.000676	-0.094967
65.0608	0.027083	0.050269
65.0608	-0.002222	-0.010273
65.0609	0.027083	-0.060832
65.0609	0.026117	0.018066
65.0609	0.024184	-0.066306
65.061	-0.011561	0.000676
65.061	-0.036035	-0.071459
65.061	-0.028629	-0.023798
65.0611	-0.008663	-0.032815
65.0611	-0.014781	-0.063086
65.0611	-0.002866	-0.030239
65.0612	0.006795	-0.020256
65.0612	0.027405	-0.006731
65.0612	0.031591	-0.007375
65.0613	0.033201	-0.031527
65.0613	0.039964	-0.003832
65.0613	0.018066	-0.008663
65.0614	0.00132	-0.018324
65.0614	-0.021222	-0.057289
65.0614	-0.015103	0.030947
65.0615	-0.012205	-0.040544
65.0615	-0.009629	-0.012205
65.0615	-0.004154	-0.009951
65.0616	0.0171	-0.013815
65.0616	0.003252	0.007439
65.0616	-0.003832	-0.00029
65.0617	-0.038611	0.013879
65.0617	-0.069204	-0.041188
65.0617	-0.100119	-0.040866
65.0618	-0.112034	0.004218
65.0618	-0.117831	-0.015425
65.0618	-0.100763	-0.021222
65.0619	-0.077899	-0.023476
65.0619	-0.057611	-0.029595
65.0619	-0.045696	-0.005442
65.0619	-0.048594	-0.008019
65.062	-0.085628	-0.025086
65.062	-0.115255	-0.007697
65.062	-0.140695	-0.031205
65.0621	-0.131356	0.016456
65.0621	-0.135542	-0.026052
65.0621	-0.095611	-0.022832
65.0622	-0.046018	-0.001256
65.0622	-0.012527	0.002608
65.0622	-0.009629	-0.018002
65.0623	-0.007053	0.058964
65.0623	-0.012527	-0.000612
65.0623	-0.010917	-0.009629
65.0624	-0.01768	-0.026374
65.0624	-0.047306	-0.011883
65.0624	-0.027662	-0.00029
65.0625	-0.0019	-0.018646
65.0625	0.024828	-0.041832
65.0625	0.043506	0.019676
65.0626	0.06154	0.014523
65.0626	0.076353	0.015167
65.0626	0.095353	0.024506
65.0627	0.071201	-0.032171
65.0627	0.057997	-0.047628
65.0627	0.057031	-0.015425
65.0628	0.058642	-0.008341
65.0628	0.047693	-0.012205
65.0628	0.031269	3.20924e-05
65.0629	0.039964	-0.037645
65.0629	0.036099	-0.021222
65.0629	0.006473	-0.012527
65.063	-0.01768	0.015812
65.063	-0.042154	-0.0019
65.063	-0.052781	-0.039256
65.0631	-0.048272	-0.042154
65.0631	-0.049561	-0.052137
65.0631	-0.097865	0.013235
65.0631	-0.090136	-0.00029
65.0632	-0.072103	-0.010595
65.0632	-0.059865	-0.017358
65.0632	-0.023798	0.124336
65.0633	-0.031527	-0.010917
65.0633	-0.057933	-0.02734
65.0633	-0.076289	0.036421
65.0634	-0.096255	0.004218
65.0634	-0.091424	-0.000934
65.0634	-0.080153	0.017744
65.0635	-0.06051	-0.057611
65.0635	-0.051493	-0.052459
65.0635	-0.031527	0.033201
65.0636	-0.008019	0.04576
65.0636	-0.008019	-0.00029
65.0636	-0.022832	-0.025086
65.0637	-0.050849	0.009049
65.0637	-0.061476	-0.010595
65.0637	-0.061476	0.030303
65.0638	-0.067916	-0.054713
65.0638	-0.023798	-0.013171
65.0638	0.003252	0.038676
65.0639	0.019676	-0.0019
65.0639	0.04254	0.093099
65.0639	0.029659	-0.02734
65.064	0.019676	0.009049
65.064	-0.018002	0.010015
65.064	-0.025408	-0.034747
65.0641	-0.02251	-0.036679
65.0641	-0.010595	0.070879
65.0641	0.006151	-0.034747
65.0642	0.047048	-0.036357
65.0642	0.088912	0.150098
65.0642	0.106946	-0.120407
65.0643	0.104048	-0.000934
65.0643	0.099861	-0.084984
65.0643	0.088912	0.003574
65.0644	0.08215	-0.022832
65.0644	0.057997	-0.036357
65.0644	0.044794	0.020642
65.0645	0.042218	-0.040866
65.0645	0.083116	0.008083
65.0645	0.099861	-0.020578
65.0646	0.120471	-0.005442
65.0646	0.150742	0.062828
65.0646	0.12337	-0.034747
65.0647	0.097285	0.057675
65.0647	0.087302	-0.034747
65.0647	0.075065	0.065726
65.0647	0.048981	-0.052137
65.0648	0.034167	0.010337
65.0648	0.013235	-0.018646
65.0648	0.031269	-0.034103
65.0649	0.046404	-0.028951
65.0649	0.05993	-0.057611
65.0649	0.049947	-0.004476
65.065	0.040608	-0.046018
65.065	0.022252	-0.026052
65.065	-0.008019	-0.020578
65.0651	-0.007697	-0.02412
[truncated: 919,601+ more rows]

## Sheet: Panel B_REM_PSD
freq/time	65.25	65.75	66.25	66.75	67.25	67.75	68.25	68.75	69.25	69.75	70.25	70.75	71.25	71.75	72.25	72.75	73.25	73.75	74.25	74.75	75.25	75.75	76.25	76.75	77.25	77.75	78.25	78.75	79.25	79.75	80.25	80.75	81.25	81.75	82.25	82.75	83.25	83.75	84.25	84.75	85.25	85.75	86.25	86.75	87.25	87.75	88.25	88.75	89.25
0	0.000780533	0.000843253	0.00067082	0.000637045	0.000639398	0.000720875	0.000766416	0.000749252	0.000684287	0.000741766	0.000676475	0.000685278	0.000822761	0.000699907	0.00071875	0.000712989	0.000673	0.000685101	0.000702044	0.000700999	0.000693348	0.000682227	0.000687108	0.00064875	0.000705156	0.000692095	0.000621656	0.000793107	0.00082707	0.000648163	0.000753693	0.000729825	0.00067736	0.000624147	0.000744274	0.00078644	0.000703187	0.000642692	0.000745074	0.00067944	0.000844782	0.000713759	0.000638621	0.000724454	0.000679184	0.000938548	0.000643488	0.000764182	0.000673856
0.125	0.000719232	0.000933986	0.000560003	0.000506421	0.000546034	0.000639645	0.000660705	0.000581441	0.000565129	0.000615685	0.000703888	0.000574875	0.000724462	0.000513656	0.00070345	0.000627513	0.000566463	0.000539683	0.000600392	0.000611742	0.000528728	0.000487908	0.000630302	0.000600946	0.000545876	0.000649389	0.000458796	0.000761919	0.000748637	0.000547711	0.000646711	0.00069553	0.000631792	0.000472987	0.000633458	0.000684535	0.000559493	0.000566051	0.000758433	0.00063798	0.000808755	0.000586046	0.000536758	0.000611997	0.000570311	0.00103597	0.000496363	0.000554033	0.000601769
0.25	0.00024526	0.000505241	0.000121764	0.000140516	0.000128195	6.58691e-05	9.05546e-05	0.000129161	0.00019991	0.00011746	0.000422126	0.000201728	0.000163823	0.000189641	0.000295677	9.27404e-05	0.000124184	4.48752e-05	0.000149262	0.000170867	7.05883e-05	0.00021863	0.000137945	0.000289485	0.000112208	0.00021396	0.000167928	0.000272562	0.000126428	0.000171283	0.000143796	0.000232248	0.000368436	0.000112277	0.000104988	8.70501e-05	0.000506305	0.000155193	0.000401855	0.000235583	0.000242664	8.72823e-05	0.000288741	0.00013172	0.000177772	0.000351716	9.69515e-05	0.000102443	0.000133081
0.375	0.000348099	0.00054755	8.58704e-05	0.000291565	9.96962e-05	7.44108e-05	0.000164192	0.000338891	0.00037051	0.000128222	0.000664245	0.000274256	0.000230067	0.000252501	0.000176756	0.00010385	0.00019793	9.54816e-05	0.000132957	0.000185392	8.68237e-05	0.000471199	8.54631e-05	0.000517279	0.000168292	0.000360495	0.000339644	0.000359945	0.000235991	0.000416845	0.000315077	0.000361147	0.00091322	0.000149887	0.000203313	0.000104272	0.0010395	0.000177114	0.000487441	0.000297669	0.000273469	0.000167586	0.000436143	0.000181691	0.000357519	0.000284113	0.000206552	0.000209866	0.000128159
0.5	0.000265643	0.000541699	0.000108263	0.00034166	0.000270331	9.19638e-05	0.000174613	0.000282847	0.000237558	0.000113397	0.000681378	0.00021699	0.00034888	0.000357575	6.20605e-05	0.000236815	0.000264493	0.000174851	0.000146607	0.000222114	0.00015199	0.000409756	0.000209117	0.000427843	0.000400376	0.000438883	0.000791907	0.000340597	0.000438614	0.000616304	0.000558169	0.00067088	0.00119406	0.000170919	0.000345325	0.000208085	0.000833411	0.000419882	0.000374539	0.000150148	0.000237129	0.000249731	0.000383494	0.000172634	0.000440102	0.00026162	0.000301704	0.000178121	0.000130752
0.625	0.000155905	0.000933318	0.00041104	0.000402378	0.000312711	0.000119799	0.000110563	0.000102455	0.000126716	0.000265238	0.000563688	0.000222332	0.000443224	0.000260677	3.88019e-05	0.000253309	0.000105562	0.000199164	0.000190909	0.000173141	0.00013112	0.000504001	0.000400985	0.000278016	0.000594996	0.000521749	0.000918212	0.000500263	0.000510929	0.00050999	0.000802144	0.00048827	0.00138389	0.000491797	0.000484554	0.000221208	0.000850959	0.000485033	0.000457425	0.000185951	0.000186194	0.000292649	0.000278802	0.000185077	0.000673574	0.000474689	0.000335979	0.000257705	0.000298692
0.75	4.66311e-05	0.000792651	0.00103627	0.000638455	0.000318983	0.000151883	0.000294917	0.000203004	0.000350431	0.000380543	0.000687581	0.000384021	0.000622804	0.000141109	0.000224685	0.000169805	0.000135847	0.000135172	8.36583e-05	9.88896e-05	0.000164578	0.000322275	0.000736059	0.000346303	0.000477773	0.0014901	0.000419482	0.00064549	0.000805911	0.000911116	0.00141462	0.000627051	0.00097446	0.000833928	0.000817038	0.000329752	0.00097624	0.000758791	0.000791856	0.000505377	0.000239218	0.000234489	0.000243406	0.000154784	0.000485256	0.000444126	0.000351407	0.000250458	0.000324106
0.875	0.000192331	0.000380745	0.000945811	0.000525581	0.000382784	0.000167605	0.000284951	0.000373661	0.000588931	0.000463062	0.000895899	0.000481445	0.000832503	0.000315485	0.000452354	0.000124418	0.0001776	6.41587e-05	6.75015e-05	0.000182187	0.000351681	0.000533425	0.000634791	0.000633365	0.000369254	0.00141799	0.000572479	0.000405482	0.0013324	0.00186816	0.0014941	0.000927022	0.000909996	0.000992035	0.000786309	0.000550747	0.00105134	0.00143171	0.000895706	0.000812508	0.000184808	0.00018709	0.000402886	0.000217753	0.000478219	0.000644824	0.000379333	0.000246584	0.000596105
1	0.000356396	0.000977966	0.00101695	0.000571571	0.000502927	0.000146287	0.0001569	0.000254129	0.00030174	0.000370638	0.000759767	0.000345122	0.000903925	0.000570758	0.000576289	0.000136836	0.000111181	8.9459e-05	0.000101446	0.000410967	0.000601529	0.000901088	0.000908728	0.000973717	0.000667742	0.000567736	0.00152391	0.000513985	0.00218167	0.0013584	0.00144518	0.000437924	0.0014088	0.00105468	0.000739732	0.000703699	0.000973483	0.00204782	0.00131939	0.00112388	0.00017931	0.000284132	0.000434781	0.000593953	0.000573069	0.000786001	0.000282561	0.00022019	0.00122589
1.125	0.000317714	0.000644628	0.00106391	0.000817233	0.000361437	0.000139427	0.000465266	0.00016301	0.000194254	0.000238725	0.000623004	0.000567803	0.00120956	0.000813674	0.000651755	0.000227505	0.000113505	8.10518e-05	0.000108742	0.00062039	0.000610505	0.000842216	0.0018237	0.000726241	0.00142674	0.000658526	0.00107338	0.000718071	0.00116752	0.000663692	0.00117505	0.000584497	0.00102671	0.000727403	0.00061572	0.000821212	0.000540934	0.00116847	0.00110637	0.00136986	0.00015803	0.000117547	0.000464153	0.000842344	0.000665641	0.0010201	0.000159797	0.000274412	0.00095487
1.25	0.000641154	0.00105952	0.000616615	0.00135767	0.000325712	0.000114773	0.000607423	0.000288384	0.000546089	0.000457365	0.000436791	0.000455108	0.000744627	0.000580487	0.000494805	0.000163506	0.000109998	3.20312e-05	0.000177359	0.000491557	0.000643976	0.00120241	0.00246695	0.000456021	0.00111307	0.00127516	0.000228022	0.000620258	0.000621389	0.000493073	0.000949894	0.0014629	0.000593691	0.000628173	0.000447841	0.000609178	0.000586765	0.00156984	0.000836399	0.000291212	0.00028511	0.000459035	0.000504368	0.000893967	0.000943862	0.00107919	0.00032207	0.000322349	0.000776788
1.375	0.000777154	0.00104748	0.000240999	0.00134799	0.00053275	0.000129439	0.000475059	0.00023373	0.000764326	0.000322158	0.000265251	0.000747092	0.000516644	0.000375378	0.000599095	0.000144234	0.000137438	5.34524e-05	0.00021472	0.000259162	0.000558385	0.000918154	0.00135812	0.000823821	0.000757688	0.00141354	0.000938044	0.000772578	0.00110708	0.000658773	0.00115101	0.00124424	0.000593303	0.000820806	0.000471969	0.000562755	0.000926393	0.00146097	0.000676332	0.000356765	0.000293132	0.000498471	0.000721462	0.000850302	0.00134801	0.00100808	0.000485729	0.000418425	0.000819503
1.5	0.000534442	0.000670412	0.000653275	0.000635706	0.000685637	0.000229153	0.000457451	0.000260198	0.0015214	0.000383725	0.000838194	0.00106518	0.000957919	0.000659867	0.000779928	0.000169696	0.000231779	5.6424e-05	0.00013408	0.000268707	0.000674443	0.00101658	0.000461482	0.00101283	0.000877685	0.00115375	0.000728189	0.00110073	0.00212755	0.00172151	0.00120061	0.00078453	0.000742387	0.00131754	0.000888246	0.000752078	0.00056136	0.000730004	0.000780268	0.000745209	0.000187074	0.000394801	0.00127424	0.000622386	0.00108875	0.00136566	0.000416396	0.000452367	0.000693752
1.625	0.000425664	0.000549232	0.000700187	7.01894e-05	0.000540684	0.000229362	0.000349392	0.000319258	0.00208316	0.000495496	0.0012045	0.0012793	0.00132335	0.000808383	0.000735221	0.000236929	0.000205031	7.08322e-05	6.98359e-05	0.000242266	0.000653548	0.00122402	0.000510157	0.000829802	0.000460254	0.00163086	0.00102928	0.000600858	0.00257748	0.00222917	0.00140394	0.00132104	0.00098315	0.00173121	0.000941097	0.000487337	0.000334857	0.000779086	0.00190912	0.00132606	0.000186689	0.000215429	0.00168305	0.000593227	0.000834548	0.000906867	0.000399179	0.00035914	0.000896249
1.75	0.000467639	0.000869251	0.000602117	0.000660598	0.000269501	0.000146229	0.000501845	0.000304742	0.00112775	0.000905479	0.00119793	0.00105931	0.000835996	0.000584791	0.000698712	0.000240712	0.00011315	6.60808e-05	6.75737e-05	0.000203009	0.000719982	0.00082252	0.000665483	0.00110499	0.000435247	0.00192988	0.000854415	0.000969261	0.00225611	0.00206046	0.00142013	0.00137233	0.00123533	0.0010569	0.000762784	0.00094273	0.000787128	0.000781825	0.00200018	0.00163065	0.000250789	0.000241073	0.00159496	0.00048023	0.00077071	0.000316209	0.000215635	0.000202456	0.000966078
1.875	0.00109348	0.00109594	0.000770961	0.00120609	0.000391606	0.000202931	0.000416479	0.000286193	0.000485343	0.00189892	0.0005292	0.000502054	0.000910307	0.000661133	0.000438523	0.000340506	3.77156e-05	3.89981e-05	6.02834e-05	0.000348388	0.000960762	0.000624305	0.000994436	0.00125464	0.000632106	0.00103675	0.000573037	0.00105165	0.0018664	0.00162317	0.00141213	0.0010741	0.000645068	0.000644707	0.000561038	0.00103653	0.00179826	0.000591879	0.00137879	0.00104681	0.000178055	0.00060784	0.00129319	0.000808556	0.000385113	0.000857257	0.000191651	0.000146968	0.000914259
2	0.0012019	0.000655435	0.000836467	0.00115129	0.00039639	0.000120204	0.000370031	0.000267823	0.000483717	0.00199273	0.000268667	0.000568136	0.0012508	0.00112611	0.000498055	0.000461761	0.000138249	0.000102883	0.000154076	0.000582875	0.000900148	0.000699945	0.0007066	0.00156045	0.000734788	0.000867608	0.000978165	0.000608193	0.00131979	0.00145067	0.00104886	0.00126949	0.000585508	0.00069674	0.000621098	0.000477674	0.00151103	0.000481179	0.00047432	0.000473774	0.00013087	0.000669788	0.000594271	0.000787793	0.00082851	0.00171735	0.000447448	0.000152506	0.000383384
2.125	0.000633848	0.000874277	0.00109354	0.000384867	0.000270645	7.37238e-05	0.000759609	0.000318109	0.000628199	0.00100038	0.000602548	0.0011623	0.00125743	0.00187166	0.00126146	0.000343653	0.000129583	0.000155265	0.000163541	0.000614542	0.000622842	0.000448906	0.000625107	0.00160015	0.0010431	0.000824093	0.00134376	0.00045397	0.000746001	0.0018576	0.000793284	0.00104131	0.000650295	0.000795732	0.000547437	0.000478995	0.000984045	0.000226976	0.000513302	0.000415381	0.000152707	0.000602726	0.00057248	0.000514091	0.00132178	0.00173679	0.000891406	0.000288405	0.000389068
2.25	0.000597103	0.000891141	0.00115567	0.000134004	0.000163449	0.000183488	0.000754324	0.000365662	0.000272671	0.000403577	0.00124487	0.00102325	0.00132315	0.00194383	0.001576	0.000151625	4.80392e-05	0.000137406	0.000202246	0.000388345	0.000544796	0.000644986	0.000952616	0.00181666	0.00056675	0.00102571	0.00125907	0.000222739	0.00043247	0.00295934	0.00113712	0.000638318	0.001081	0.00116048	0.000701935	0.000876507	0.000878061	0.00051716	0.000494368	0.000795532	0.000106496	0.000419609	0.00082935	0.000699453	0.00126754	0.00110539	0.00100849	0.000195101	0.000350897
2.375	0.000907434	0.00085514	0.000834108	0.000442608	0.000317228	0.000162416	0.000423115	0.000449273	0.000399394	0.000611115	0.00123324	0.000911721	0.00121349	0.00142742	0.000809583	0.000236461	0.000116491	0.000109304	0.00023881	0.000567347	0.000602372	0.000386733	0.00116747	0.00113448	0.00139126	0.00138522	0.00154777	0.000723265	0.000919808	0.00247564	0.00130144	0.000522186	0.0015065	0.00106947	0.000801987	0.000494133	0.00129828	0.000898031	0.000630873	0.000991315	0.000216593	0.000214878	0.000580484	0.00101408	0.00145685	0.0014326	0.00107252	0.000275926	0.000535703
2.5	0.000876212	0.000828323	0.000814179	0.000712193	0.000432384	0.000150729	0.00013345	0.000639707	0.000441504	0.000636742	0.00069447	0.000776495	0.000942535	0.00108622	0.000651756	0.000354903	0.000232156	0.000159383	0.000143934	0.000493997	0.000794272	0.000601003	0.000770839	0.000562637	0.00189174	0.00167592	0.00112565	0.00106336	0.00109958	0.0017312	0.00130557	0.000635732	0.000885251	0.000712383	0.000701737	0.000492312	0.000880011	0.000599444	0.00134153	0.00144938	0.000268988	0.000281228	0.000487107	0.00109274	0.0013047	0.00112046	0.000750787	0.000316714	0.00105132
2.625	0.000732518	0.000675518	0.000708253	0.000868922	0.000528831	0.000183805	0.000103672	0.000504656	0.000258707	0.000231223	0.000706265	0.000655755	0.000745766	0.000595856	0.000482343	0.000239523	0.000272736	0.000235505	0.000110036	0.000402923	0.00114027	0.00134013	0.00101267	0.000970932	0.00103614	0.00132425	0.000599101	0.000870099	0.00136783	0.0015972	0.00132719	0.000537813	0.000618845	0.000291432	0.00100301	0.00118756	0.00075174	0.000716698	0.00140094	0.000995224	0.00045156	0.00047257	0.000805146	0.00113674	0.00099934	0.000924213	0.000443859	0.000124252	0.00108886
2.75	0.000683686	0.000485239	0.00039843	0.00075766	0.000552426	0.000163186	0.00017785	0.00048748	0.000522651	0.000907438	0.00102242	0.0012614	0.000927956	0.000524072	0.000545892	0.000176083	0.000161024	0.00011109	0.000143473	0.000234624	0.000778268	0.00105778	0.00113684	0.00194587	0.00104888	0.000970936	0.000958439	0.00103467	0.00111375	0.0010848	0.00162289	0.000513886	0.00117552	0.000414506	0.000953646	0.00129119	0.00107118	0.000701916	0.00143663	0.000710177	0.000425999	0.000490611	0.000766932	0.000846865	0.00117344	0.00112157	0.000402243	0.000214546	0.000601469
2.875	0.000464059	0.000316771	0.000871912	0.000738297	0.000356934	0.000126871	0.000212631	0.000704618	0.000892615	0.000884342	0.00063686	0.00136708	0.000551217	0.000990152	0.000902988	0.000260592	8.41025e-05	6.34609e-05	0.000245227	0.000338869	0.000660069	0.000746711	0.00102111	0.00153687	0.00159558	0.000959101	0.000971259	0.000993124	0.000491861	0.00144395	0.00117348	0.00135845	0.00149909	0.00102096	0.000593057	0.00074612	0.000669899	0.000553165	0.00087304	0.00117395	0.000281262	0.000592299	0.000627324	0.000772732	0.000791556	0.00103111	0.00035931	0.000291013	0.000285356
3	0.000497298	0.000309302	0.000963052	0.000602274	0.000386104	0.000167435	0.000184776	0.000775367	0.000702087	0.000437606	0.00038098	0.00107564	0.000599463	0.00101842	0.00065768	0.000198699	0.000163254	0.000120584	0.000145567	0.000634295	0.000968698	0.00133618	0.00122531	0.000930018	0.0012781	0.000178895	0.000538543	0.00039382	0.000728976	0.00134303	0.00113309	0.00120677	0.00114187	0.00105083	0.000678437	0.000805846	0.000487964	0.000897289	0.00075429	0.00113303	0.000406596	0.00047409	0.000431838	0.000475342	0.000562878	0.000662064	0.000398962	0.0004321	0.000831765
3.125	0.000767064	0.000382332	0.00119902	0.000720734	0.000326034	0.00012738	0.000339845	0.000934429	0.000827283	0.000500445	0.000475132	0.00150057	0.000790938	0.000885252	0.000403452	0.000214603	0.000168244	0.000145961	0.000106953	0.000727326	0.000778258	0.000939361	0.00130004	0.00088241	0.000664329	0.000809518	0.000760766	0.000294423	0.0011245	0.000779557	0.000814869	0.00101322	0.000953757	0.000670191	0.000614826	0.000801212	0.000531499	0.00147976	0.00117338	0.00118628	0.000630984	0.000418017	0.000600181	0.000582355	0.000696811	0.000352759	0.000556407	0.000391443	0.00101821
3.25	0.000662519	0.000381679	0.00129681	0.000752422	0.000400895	8.32383e-05	0.000305908	0.000555071	0.000589432	0.000648573	0.000617666	0.00112978	0.000482344	0.000970575	0.000529077	0.000235772	7.67526e-05	0.000202112	0.000143215	0.000501971	0.00108827	0.0008465	0.000461033	0.000508451	0.0013771	0.000996993	0.000857132	0.000690317	0.00169519	0.000246038	0.000496452	0.000561315	0.000963371	0.000755818	0.000358736	0.000787452	0.000345908	0.000942149	0.000874468	0.00116598	0.000472722	0.000621022	0.000815387	0.000752406	0.000658127	0.000538246	0.000534098	0.000466162	0.000954579
3.375	0.00117624	0.000721352	0.00109824	0.000928712	0.000349466	8.70328e-05	0.000171313	0.00035164	0.000996315	0.000605941	0.000615326	0.000848254	0.000525423	0.00108329	0.000630446	0.000207677	0.000127632	0.000240329	0.000132672	0.000714695	0.00120942	0.000806582	0.000728187	0.000419098	0.0013906	0.00143443	0.000587074	0.000732128	0.00127687	0.000382966	0.000919088	0.000494984	0.00112676	0.000738972	0.000480335	0.000683766	0.000843426	0.000577791	0.000474477	0.000412589	0.000209947	0.000623421	0.000781327	0.000498455	0.000824583	0.000492416	0.00036041	0.000576003	0.000295076
3.5	0.00168057	0.000895417	0.000798009	0.000616274	0.000411771	0.0001108	0.000171958	0.000378597	0.00142962	0.000938195	0.000303995	0.000739077	0.000642462	0.00125846	0.000904734	0.000127326	0.000129983	0.000286079	0.000118854	0.000945241	0.000885123	0.000555966	0.00150184	0.000804445	0.000595647	0.0010451	0.000289101	0.000674486	0.000542791	0.000666441	0.00061078	0.000607855	0.00100143	0.000285074	0.000555256	0.000806496	0.00138454	0.000202688	0.000846268	0.000377422	0.00013974	0.000445353	0.000369904	0.000580475	0.000606356	0.00036294	0.000458679	0.00078385	0.000312776
3.625	0.00191401	0.000498152	0.000630837	0.000716674	0.000594558	8.43798e-05	0.000134391	0.000247738	0.000993614	0.000854588	0.000499126	0.00105029	0.000597845	0.00114261	0.000714831	8.81699e-05	8.61652e-05	0.000204612	7.15315e-05	0.000298464	0.000416032	0.000330685	0.00176085	0.00087162	0.00100216	0.00130221	0.000336536	0.00100412	0.000987033	0.000523049	0.00060734	0.000750468	0.000454665	0.00023655	0.00027549	0.000668749	0.000927389	0.000230716	0.000594838	0.000596969	0.000299297	0.000146659	0.000744958	0.000688786	0.000564758	0.000639698	0.000420557	0.000809765	0.000415615
3.75	0.00145395	0.000992961	0.000268081	0.000697899	0.000678291	5.91212e-05	8.72896e-05	0.000162063	0.000563103	0.000404938	0.000613108	0.000846009	0.000679761	0.000687339	0.000419078	0.000166957	0.000204012	0.000170992	4.96379e-05	0.000105789	0.000485825	0.000644227	0.00142151	0.000870448	0.000931198	0.00133971	0.000280047	0.000955119	0.000839402	0.00114411	0.000724146	0.00074054	0.000880675	0.000400543	0.000464068	0.000544638	0.000329439	0.000475198	0.000439511	0.000540452	0.000318368	0.000334025	0.000741329	0.00079262	0.00113005	0.000964576	0.000233802	0.000491461	0.000694636
3.875	0.000918901	0.00171339	0.000511406	0.000635031	0.000772442	7.02667e-05	0.000158774	0.000335219	0.000623979	0.000302032	0.000512631	0.000823155	0.000774754	0.000535341	0.000322061	0.00016854	0.000184543	0.000134132	8.52556e-05	0.000201492	0.000614959	0.00060414	0.00089414	0.000750568	0.000863336	0.000916185	0.000982924	0.000894124	0.000916911	0.000945617	0.000490249	0.000346909	0.0012812	0.000290866	0.000508426	0.00062836	0.000378457	0.00100349	0.000649351	0.000401085	0.000169498	0.000989966	0.000819555	0.000673334	0.00140804	0.00132091	0.000147482	0.000287366	0.000610091
4	0.000403495	0.000954224	0.000721619	0.000604761	0.000467896	0.000100404	0.000247732	0.000598604	0.000969895	0.000309687	0.000559838	0.000625033	0.000380805	0.000169968	0.000417857	0.000106988	0.000129343	9.87273e-05	3.52236e-05	0.000145447	0.000574942	0.000738416	0.00070924	0.000763691	0.000871913	0.00044368	0.00128015	0.000878107	0.000894328	0.000677557	0.000440004	0.000715531	0.00131567	0.00045647	0.000195546	0.000621281	0.000483154	0.000893542	0.00083993	0.000691755	0.000181559	0.00158027	0.00111723	0.000606485	0.000910298	0.00109032	6.36831e-05	0.000231659	0.000700689
4.125	0.000393386	0.000336197	0.0010643	0.000604136	0.000286534	0.000102644	0.000209655	0.000282811	0.000930449	0.000385624	0.00078277	0.000610195	0.000254453	0.000101008	0.000906158	0.000116424	0.00014888	9.97823e-05	5.49118e-05	0.000202441	0.000288122	0.00094435	0.000715453	0.00127206	0.000830474	0.000272376	0.000672329	0.000641868	0.000400481	0.000726846	0.000561087	0.000813933	0.00142268	0.0006709	0.000178148	0.000357846	0.000574456	0.000669336	0.000759285	0.00107384	0.000106916	0.0014461	0.000764097	0.000580228	0.000947829	0.00065654	0.000277237	0.000183041	0.000789126
4.25	0.000589286	0.000688486	0.000764184	0.000822375	0.000182417	9.36071e-05	0.000100582	0.000193923	0.000428722	0.000520507	0.000537459	0.000907444	0.000373278	0.00032066	0.000825101	6.34309e-05	9.84179e-05	0.000112097	0.000112411	0.000380312	0.00038263	0.000977664	0.00087537	0.00103419	0.000827735	0.000386532	0.000546334	0.000330336	0.000508228	0.000837051	0.000561343	0.000613716	0.000954181	0.000615911	0.000291436	0.000480251	0.000532046	0.000338689	0.000322782	0.0014853	0.000142865	0.000966279	0.000752553	0.000597596	0.000759935	0.000424134	0.000618111	0.000259476	0.000419758
4.375	0.000728458	0.00069574	0.000656895	0.000945918	0.000161128	7.21238e-05	0.000134107	0.00032759	0.000258264	0.000380708	0.000493713	0.00104427	0.000357603	0.000461403	0.000509318	0.000110041	7.2713e-05	0.000104689	0.000172999	0.000314781	0.000547557	0.000803154	0.00086102	0.000413121	0.000575168	0.000610685	0.000747108	0.000291183	0.000591084	0.000866186	0.000422441	0.00062922	0.000349592	0.000353047	0.00058764	0.000901462	0.000601784	0.000478161	0.000136349	0.000976631	0.000174034	0.000690053	0.000818378	0.000519451	0.000233206	0.000331392	0.000383311	0.000404154	0.000458021
4.5	0.000593093	0.000486823	0.000706247	0.00118393	0.000190494	7.6103e-05	0.000162103	0.000294682	0.000417684	0.000368819	0.000660402	0.000955653	0.000244933	0.000725296	0.00064564	0.000122507	0.000130123	6.27229e-05	0.000163716	0.000181695	0.000543794	0.000745709	0.000556531	0.000265862	0.000428345	0.000664088	0.000406908	0.00022423	0.0006777	0.000414949	0.000283083	0.000398931	0.000539787	0.000135374	0.00048805	0.00126405	0.000791033	0.000415642	0.000211241	0.000281999	0.000141612	0.000883057	0.000781284	0.000537169	0.000363869	0.000490307	0.000189546	0.000436043	0.00106805
4.625	0.000433614	0.000391716	0.000882321	0.000978982	0.000235509	7.32014e-05	9.17825e-05	0.000289808	0.000630542	0.000237877	0.000594618	0.000506393	0.000372944	0.000422921	0.000537309	9.51476e-05	0.000194345	4.95741e-05	0.000254103	0.00013759	0.000701227	0.000634307	0.000248112	0.00104763	0.000241314	0.000747115	0.000384849	0.000968196	0.00101013	0.000263442	0.000218333	0.000270956	0.000722818	0.000354253	0.000153794	0.00083946	0.000505922	0.000623994	0.000212989	0.000468261	0.000105316	0.00126419	0.000588144	0.000490793	0.00042492	0.000917513	0.000182882	0.000345156	0.00136574
4.75	0.00042733	0.000508854	0.000837485	0.000550914	0.000231296	0.00010632	4.89386e-05	0.000295794	0.00058454	0.000218058	0.000348551	0.000467463	0.000456232	0.000432991	0.000493822	8.92159e-05	0.000233765	6.63288e-05	0.000200977	0.000240653	0.000623012	0.000415483	0.000149552	0.00181372	0.000330318	0.000897042	0.000735553	0.00123379	0.000901333	0.000380377	0.00036547	0.000340247	0.000374813	0.000637705	0.000226231	0.000653581	0.000489729	0.000418564	0.000126681	0.000851198	0.000100673	0.000502202	0.000250044	0.000775325	0.000457251	0.000921892	0.000180535	0.000203082	0.00103051
4.875	0.000194588	0.000599865	0.000449702	0.000447979	0.00024009	9.33646e-05	5.6998e-05	0.000322613	0.000472618	0.000648374	0.000297953	0.000223336	0.000368492	0.000962781	0.000559054	8.34397e-05	0.000119568	4.07082e-05	0.000188198	0.000294802	0.000426211	0.00059159	0.000171056	0.000951081	0.000728609	0.000535315	0.000733976	0.000329105	0.00038733	0.000764513	0.000355603	0.000516664	0.00053141	0.00028975	0.000368242	0.000789563	0.000591178	0.000307755	0.000485505	0.000429486	0.000126475	0.000516054	0.000368584	0.000971566	0.000434736	0.000960582	0.000245793	0.000149477	0.000618802
5	0.00025397	0.000519694	0.000304704	0.000393952	0.000291208	4.77689e-05	8.02822e-05	0.000376835	0.000216449	0.000831631	0.000403675	0.000209574	0.000256801	0.00084564	0.00049412	0.000210374	8.08134e-05	2.84106e-05	0.000139441	0.000314439	0.000242068	0.000505207	0.00064093	0.000237011	0.000746322	0.000399901	0.000499724	0.000151549	0.000117745	0.00103114	0.000169269	0.000286889	0.000634302	0.000271926	0.000400991	0.000518728	0.000592948	0.000303085	0.000450553	0.000307805	0.000126836	0.000371271	0.000234882	0.000626388	0.000450135	0.00077148	0.000301559	0.000230849	0.000465728
5.125	0.000432971	0.000664306	0.000496163	0.00049896	0.000268732	4.33232e-05	5.45954e-05	0.000182031	0.000316552	0.000431507	0.00074723	0.000143521	0.000292139	0.000304985	0.000700771	0.000260809	7.79533e-05	4.72302e-05	0.000197295	0.000305801	0.000274294	0.000446545	0.00121283	0.000453654	0.000902791	0.000331181	0.000329843	0.00031121	9.90342e-05	0.000586521	0.000224629	0.000376642	0.000272528	0.000567097	0.000488371	0.000452692	0.000538479	0.000297434	0.00035457	0.000230487	0.000178334	0.000555082	0.000221698	0.000322932	0.000337473	0.000718956	0.000374163	0.000309175	0.000528351
5.25	0.000390627	0.000971117	0.000703376	0.000465055	0.000143047	6.02141e-05	3.44249e-05	0.000112427	0.000492552	0.00032967	0.000609034	0.000270652	0.000412324	0.000145299	0.000823858	0.000218483	9.10974e-05	6.45226e-05	0.000201354	0.000273549	8.80279e-05	0.000477307	0.00109854	0.000794876	0.000752239	0.000282762	0.00020173	0.000657842	0.000112658	0.000321602	0.000506849	0.0004611	0.000411265	0.000375584	0.000515777	0.000475645	0.000679963	0.000548912	0.000751149	0.000220825	0.000208309	0.000578088	0.000175388	0.000501254	0.000185586	0.00090947	0.000358402	0.000205069	0.000736856
5.375	0.000404229	0.000609796	0.000660806	0.000502591	0.000212589	4.32061e-05	6.63672e-05	0.000159855	0.000421622	0.000491623	0.000385561	0.000170162	0.000406011	0.000196445	0.000698565	0.000183156	0.000139815	9.53237e-05	0.000189823	0.000270976	0.000227213	0.000186401	0.000344379	0.000502407	0.000447823	0.000593128	0.000488456	0.000905523	0.000221265	0.000529362	0.000537035	0.000510815	0.000807782	0.000183748	0.000373514	0.000387551	0.000409708	0.000805869	0.000489354	0.000553116	0.000144513	0.000429533	0.000384446	0.000453667	0.000420867	0.000566695	0.0005989	0.000123343	0.000487209
5.5	0.000361016	0.000435863	0.000717298	0.000624058	0.000383946	9.25028e-05	0.00010166	0.000189418	0.00041256	0.000574216	0.000312351	0.000177007	0.000569358	0.000191275	0.000792479	7.93437e-05	0.000106511	0.000172053	0.000111911	0.000289835	0.00027812	0.000218537	0.000149395	0.000378823	0.000638596	0.000701802	0.000641149	0.000915279	0.000495337	0.000605575	0.000255245	0.000485608	0.00101579	0.000261743	0.000205599	0.000506481	0.000267436	0.000386418	0.000235451	0.000593942	0.000144864	0.000525992	0.000626393	0.000192061	0.000737514	0.000428499	0.00070447	0.000195047	0.000222863
5.625	0.000322414	0.000522254	0.00081524	0.000786575	0.000320826	0.000245497	8.22564e-05	0.000164709	0.000197069	0.000441608	0.000352436	0.000419257	0.000799454	0.000232684	0.000631238	7.47016e-05	0.000133576	0.000129265	8.93699e-05	0.000322688	0.000363877	0.000382391	0.000187391	0.000293851	0.000673014	0.000595103	0.000411283	0.00102777	0.000746306	0.000408015	0.000247733	0.000267109	0.000731309	0.000380401	0.000324761	0.000363373	0.000360469	0.000306584	0.000571914	0.00043225	8.4241e-05	0.000679637	0.000355358	0.000171513	0.000524644	0.000247259	0.000378561	0.000203361	0.000123288
5.75	0.000437743	0.000540195	0.000478001	0.000539264	0.000342841	0.000313469	6.4294e-05	0.000156996	0.00014219	0.000251204	0.000570857	0.00060681	0.000648038	0.000285934	0.000384372	0.000129618	5.36425e-05	5.89545e-05	0.000142711	0.000246551	0.000444817	0.000459676	0.000549434	0.000156494	0.000661588	0.000526481	0.000355266	0.000868183	0.000711576	0.000482872	0.000324934	0.000334759	0.000438919	0.000370861	0.000350215	0.000319652	0.000250559	0.000537721	0.000665832	0.000408799	0.00016185	0.000654091	0.000490582	0.000435947	0.000384967	0.000302908	0.000578551	0.00038444	0.000265048
5.875	0.000370043	0.000310841	0.000427749	0.000149305	0.000464167	0.000215258	5.32948e-05	0.000341497	8.02066e-05	0.000141781	0.000573243	0.000662569	0.000502902	0.000257538	0.000364641	0.000156078	5.24236e-05	0.00010068	7.76036e-05	0.000267896	0.000562926	0.000406914	0.000575153	0.000247292	0.000988514	0.000332835	0.000355205	0.000505241	0.000512993	0.000280954	0.000320544	0.000588225	0.000242372	0.000251893	0.000303556	0.000592873	0.0003244	0.000546965	0.000566471	0.000647514	0.000162423	0.000419322	0.000469964	0.000887781	0.000420351	0.00056816	0.000554738	0.000484248	0.000236923
6	0.000342845	0.000300844	0.000457533	0.000153721	0.000663362	0.000175947	9.4081e-05	0.000498209	0.000293348	0.000129024	0.000513466	0.000661241	0.000497938	0.000409609	0.00032533	0.000174925	0.00012714	0.000158392	0.000208923	0.000246412	0.00053759	0.00018996	0.000434631	0.000372007	0.00105881	0.000288657	0.000338018	0.00038293	0.000455342	0.000274206	0.000384608	0.000397015	0.000244642	0.00034724	0.000534011	0.000771879	0.000545145	0.00046683	0.000542805	0.000963631	9.46474e-05	0.000303411	0.000338378	0.00098023	0.000365689	0.000532072	0.00043878	0.000271516	0.000224645
6.125	0.000349649	0.000465997	0.000359255	0.000340362	0.000854349	0.00012638	0.000114852	0.000565351	0.000295177	0.000222477	0.00052707	0.000373872	0.000606081	0.000324023	0.000258047	0.000130918	0.000165388	0.000232916	0.000644736	0.000244709	0.000389558	9.39344e-05	0.000576402	0.000346099	0.000710006	0.000244371	0.000301392	0.000307331	0.000414416	0.000486755	0.000435762	0.000407069	0.000292656	0.000725188	0.000398511	0.00082686	0.000461355	0.000324245	0.00046052	0.000847085	8.06349e-05	0.00030724	0.00038298	0.000648214	0.000465052	0.000642859	0.000567271	0.000117102	0.000256277
6.25	0.000511448	0.0004589	0.000569743	0.000347257	0.000848601	0.000109108	5.92314e-05	0.000524883	0.000298368	0.000573209	0.000569934	0.00016829	0.000479962	0.000162498	0.000424035	0.000102719	0.000179099	0.000538487	0.000817414	0.000296757	0.000229936	0.000330739	0.000522847	0.000473464	0.000446707	0.000384422	0.000186959	0.000263738	0.000271546	0.00052064	0.000382241	0.000345972	0.00016505	0.000492053	0.000104983	0.000581891	0.00029745	0.000294077	0.00040298	0.000767626	0.000190268	0.000407555	0.000422829	0.000589358	0.000368724	0.0006498	0.000329317	9.16408e-05	0.000264227
6.375	0.000537256	0.000286955	0.000297078	0.000195485	0.000594786	8.12816e-05	7.77663e-05	0.000278077	0.00037371	0.000703808	0.000397309	0.000161959	0.000280032	0.000197988	0.000828185	0.00023519	0.000146101	0.000611024	0.000589936	0.000250768	0.000149478	0.000432153	0.000377815	0.000309646	0.000541059	0.00049226	0.000183577	0.000377612	0.000235858	0.000205126	0.000219018	0.000227919	0.000236015	0.000336149	9.07103e-05	0.000323118	0.000218781	0.000214433	0.000574397	0.000617151	0.000264655	0.000341809	0.000533542	0.00047513	0.000196021	0.00033608	0.000351099	0.000203126	0.000323674
6.5	0.000390312	0.000223223	0.00027773	0.000330703	0.000258732	7.92262e-05	0.000106292	0.00010143	0.000240061	0.000473602	0.00049038	0.000266307	0.000131848	0.000241879	0.00064098	0.000395206	0.000251989	0.000592712	0.000472008	8.56009e-05	9.22311e-05	0.000569848	0.000233168	0.000482613	0.000484982	0.000384493	0.000226535	0.000233796	0.000305948	0.000232221	0.000332736	0.000179613	0.000379699	0.000443968	0.000265494	0.000299548	0.000272362	0.000202723	0.00037268	0.000357458	0.000230381	0.000230951	0.000532916	0.000289112	0.000308963	0.000205238	0.000377804	0.000236614	0.000224306
6.625	0.000175587	0.00037611	0.000372097	0.000347953	0.000378365	0.000162293	0.000105493	0.000212485	0.000227784	0.000477602	0.000493293	0.000438497	7.36049e-05	0.000561243	0.00035861	0.000261174	0.000534146	0.00059238	0.000521411	6.53603e-05	0.000147797	0.00115634	0.000201217	0.000566747	0.000216382	0.000379058	0.00031856	0.000161688	0.000486667	0.000547233	0.000438824	0.00019853	0.000180731	0.000381687	0.000501197	0.000316768	0.000344646	0.000251495	0.000353673	0.000207549	0.000116126	0.000209244	0.000556014	0.000259454	0.000334912	0.000324283	0.00068553	0.000331645	0.000131127
6.75	0.000131849	0.000408607	0.000266096	0.000308624	0.000559712	0.000194715	0.000100751	0.00012826	0.000382286	0.000509918	0.000248149	0.000361802	0.000157507	0.000424467	0.000648738	0.000171287	0.000409884	0.000443928	0.000486844	0.000108558	0.000258097	0.0011846	0.000354245	0.000467478	0.00021853	0.000445231	0.000364192	0.000201264	0.000580502	0.00079231	0.00040274	0.000192085	9.13833e-05	0.000240002	0.000333196	0.00039449	0.000290023	0.000212651	0.000375123	0.000155729	0.000133913	0.000253014	0.000581587	0.000424549	0.000386411	0.000181703	0.000737988	0.00036425	0.000172492
6.875	0.000297703	0.000282231	0.000336393	0.000310273	0.000408121	0.000108192	0.000121533	0.000153147	0.000384046	0.00040869	0.000142393	0.000218733	0.000248311	0.00028887	0.000703751	0.000306114	0.000461944	0.00043432	0.000354367	0.000175431	0.000413798	0.000886699	0.000395841	0.000274584	0.000322231	0.000443541	0.000250902	0.00033185	0.000448262	0.000761106	0.000499939	0.000263674	0.000150023	0.000624312	0.000337671	0.000485827	0.000404571	0.000263207	0.000401313	0.000319426	0.000242741	0.000156847	0.000504007	0.000445976	0.000352969	0.000238508	0.00049452	0.000359059	0.000293322
7	0.000401823	0.000379383	0.000544743	0.000352045	0.0005788	0.00032729	0.000150334	0.000145736	0.000448366	0.000330635	0.000277899	0.000154221	0.000208318	0.000315605	0.000428325	0.000546432	0.000644458	0.000530295	0.000301434	0.000152974	0.000335074	0.00040867	0.000170704	0.000123174	0.000171216	0.00038719	0.000259871	0.000274121	0.000288654	0.000702595	0.000440603	0.00046192	0.000256613	0.000896637	0.000355466	0.000450207	0.000353472	0.000311939	0.000370735	0.00033831	0.000187474	0.0002043	0.000330753	0.000545194	0.000303083	0.000594811	0.000265529	0.000356963	0.000361653
7.125	0.000309766	0.000436546	0.000481273	0.000319334	0.000600746	0.000357172	0.000278316	0.000115126	0.000540522	0.000198365	0.000185366	0.000256292	0.000299243	0.000264981	0.000194367	0.000419188	0.000308295	0.000697659	0.00042139	0.000120537	0.000219965	0.000341748	0.000110791	0.000191723	8.01169e-05	0.000299437	0.000286297	0.000307117	0.00018843	0.000553227	0.000334753	0.000680599	0.000497911	0.000428356	0.00016188	0.0003968	0.000277644	0.000163181	0.000329047	0.000144173	7.97731e-05	0.000199295	0.000276492	0.000666219	0.000252305	0.000613947	0.000254819	0.000229015	0.000277031
7.25	0.00036055	0.000273362	0.000321282	0.000208857	0.000343189	0.000205005	0.000479687	0.000205328	0.000423851	0.000264534	0.000264456	0.000315153	0.00027675	0.00030196	0.000149923	0.000241717	0.000255436	0.00068822	0.000698554	0.000155839	0.000158849	0.000319822	0.000321044	0.00025618	0.00013619	0.000217305	0.0003007	0.000281717	0.000190571	0.000333881	0.000411528	0.000700545	0.000439731	0.000140944	0.0002249	0.00031457	0.000421992	0.000150405	0.000261189	0.000275914	9.2947e-05	0.000118615	0.00035947	0.000469846	0.000292119	0.000457524	0.000209384	0.000149808	0.000292546
7.375	0.00033662	0.000369689	0.00025909	0.000343753	0.000313347	0.00022471	0.000557497	0.000223069	0.000212249	0.000274715	0.000414007	0.000270121	0.000157886	0.000292746	0.000173707	9.03426e-05	0.000396924	0.000401162	0.000593159	0.000352567	0.000253441	0.000174477	0.000477086	0.000234915	0.000329254	0.000254486	0.000283325	0.000359406	0.000211069	0.000187916	0.000227299	0.000692574	0.000226923	0.000230135	0.000335839	0.000246353	0.000510531	0.00029437	0.000144666	0.000549978	0.000164917	0.000180413	0.000385079	0.000203736	0.000662261	0.000458652	0.000389457	0.0001831	0.000371812
7.5	0.000178451	0.000469411	0.000100311	0.00049508	0.000454757	0.000367478	0.000593162	7.95497e-05	0.000193694	0.000178897	0.000340597	0.000116122	9.47623e-05	0.000106126	0.000323107	0.000115498	0.000442302	8.08181e-05	0.000250938	0.000473841	0.000171897	0.000353195	0.000258463	0.000172215	0.000322516	0.000473979	0.000283752	0.000555968	0.000248977	0.000158505	0.000330588	0.000365042	0.000200403	0.000237786	0.000194134	0.000397654	0.000303995	0.00033064	0.000181965	0.000457307	9.05201e-05	0.000377953	0.000238437	0.000183941	0.00060326	0.000335308	0.000406677	0.000244891	0.000371967
7.625	0.000162017	0.000252285	0.000126392	0.000520582	0.000441134	0.000444085	0.000156996	0.000190053	0.000251781	0.000182879	0.000206934	0.000145653	0.000213544	0.000101314	0.00051421	0.000310274	0.000335596	9.50082e-05	0.000204255	0.000365169	0.000364018	0.000341259	9.48024e-05	0.000127169	0.000182567	0.000428107	0.000314374	0.000310358	0.00019369	0.000132904	0.000313172	7.41455e-05	0.000230242	0.000263384	0.00010308	0.000310718	0.000285766	0.000275507	0.000273825	0.000208779	4.42342e-05	0.000361765	0.000210183	0.000308702	0.000198312	0.00028278	0.000224877	0.000282481	0.000263783
7.75	0.000208416	0.00013404	0.000160984	0.000446512	0.000425682	0.000746454	0.000373822	0.000353285	0.000162202	0.000276933	0.000181185	0.000356249	0.000211232	0.000109312	0.00053478	0.000297617	0.000436909	0.000187586	0.000231202	0.000132482	0.000453802	0.000387867	9.789e-05	0.000284734	9.62151e-05	0.000197179	0.00044916	0.000166788	0.000208667	0.000248575	0.000168324	7.48628e-05	0.000255818	0.000278436	7.59948e-05	0.00018356	0.000445072	0.00022434	0.000426036	0.000336977	0.000120312	0.000192192	0.000345033	0.000455293	0.000143376	0.000443557	0.000237974	0.000243099	0.000386103
7.875	0.00022948	0.000161466	9.92899e-05	0.000375603	0.000421281	0.000679575	0.000898771	0.00029848	5.9726e-05	0.000320721	0.000201473	0.000368705	0.000145229	7.79067e-05	0.000508912	0.000203032	0.00051235	0.000232769	0.000116318	2.86898e-05	0.000377223	0.000212605	7.9881e-05	0.000347077	0.000124547	0.000105124	0.000378721	0.00021785	0.000165582	0.000318089	0.000164116	0.000223207	0.0002225	0.000403231	0.000242797	0.000266657	0.000453703	0.000315639	0.000339201	0.000711137	0.000145055	0.000164597	0.000241672	0.00037541	0.000196672	0.000333283	0.000400315	0.000240089	0.000311035
8	0.000187192	0.000177074	0.000213318	0.000244264	0.000282788	0.000368044	0.00069893	0.000142326	0.000132525	0.000173919	0.00029823	0.000184321	0.00021869	0.000160959	0.000288278	0.00022835	0.000369316	0.000148627	5.79756e-05	6.30807e-05	0.00014763	0.000189345	5.07298e-05	0.000313564	4.79539e-05	0.000313713	0.000272411	0.000273342	0.000160048	0.000403312	0.000193977	0.000231219	0.000285539	0.000405166	0.000279973	0.000261329	0.000225943	0.000352039	0.000209327	0.000484647	7.6099e-05	0.000191317	0.000178813	0.000244434	0.00020034	0.000216265	0.000282432	0.000243093	0.000125293
8.125	0.00016231	0.000199928	0.000295456	0.000561894	0.000111868	0.000344616	0.000130778	0.000113074	6.77476e-05	9.64693e-05	0.000378333	0.000138638	0.000216446	0.000257323	0.000252163	0.000208705	0.000227282	0.000224246	0.000160216	5.8988e-05	0.000140516	0.000202627	0.000139709	0.000245989	0.000195939	0.000298747	0.00020168	0.000521491	0.000147411	0.000555185	0.000164907	0.000176458	0.000258595	0.000236556	8.02959e-05	0.000295788	0.000143645	0.000214849	0.000268899	0.000130794	5.19106e-05	0.000289464	0.000224213	0.000254053	0.00017527	0.000185672	0.000170109	0.000199118	0.000182755
8.25	0.00014811	0.00024337	0.000212931	0.000384085	9.5918e-05	0.000350683	0.000360072	0.000181871	0.000177402	0.000149095	0.000449136	6.36835e-05	0.000209112	0.000204044	0.000206347	6.84131e-05	0.000145123	0.00018703	0.00015805	1.61957e-05	0.000242837	0.000148137	0.000290157	0.000156259	0.000295223	0.000292721	0.000166776	0.000350793	0.000146527	0.000404165	0.000100854	0.000186345	0.000120562	8.23252e-05	0.000124297	0.000257118	0.000152374	0.000169531	0.000591285	0.000142469	5.4513e-05	0.000221313	0.000294011	0.000285289	0.000163246	0.000220213	0.000273182	0.000123075	0.000155651
8.375	0.000143207	0.000346388	0.000198733	0.000229411	8.44095e-05	0.000225522	0.000493499	0.00019851	0.000417146	0.000167179	0.000432517	0.000125419	0.000167647	0.000168164	0.000173558	2.92217e-05	0.000210979	9.65756e-05	0.000128237	3.71477e-05	0.000175414	5.66361e-05	0.000285938	0.000236226	0.000133771	0.000234897	0.000108312	0.000160304	0.000155001	0.000122172	0.00018272	0.000183918	0.000156472	0.000177308	0.000273099	0.000126125	0.000179608	0.000118001	0.000476198	0.000193243	4.98627e-05	0.00014203	0.000305902	0.000290738	0.000107948	0.000245092	0.000292902	0.000132283	0.000149679
8.5	0.000288581	0.000169261	0.000166759	0.000222463	7.87628e-05	0.000226064	0.00038805	0.000136379	0.000284831	0.000119214	0.000260064	0.000131838	0.000107271	0.000283667	0.00018255	0.000152999	0.000344445	0.000110401	4.95277e-05	5.96176e-05	0.000146193	7.23256e-05	0.000172053	0.000335118	0.000103923	0.000270673	0.00012967	0.000235564	0.000173079	0.000120627	0.000182673	0.000155682	0.000316573	0.000186506	0.000385383	0.00022159	0.000316248	0.000106754	0.000244326	0.00022937	5.48726e-05	0.000137574	0.000316392	0.000212378	0.000143655	0.000140916	0.000132385	0.000157921	0.000371374
8.625	0.00026053	9.04988e-05	0.000348439	0.00016371	0.00017534	0.000201237	0.000237281	9.28849e-05	6.29973e-05	0.000160975	0.00020892	0.000114334	9.98951e-05	0.000180587	0.000248752	0.0002199	0.000379669	7.52162e-05	4.22603e-05	6.76151e-05	0.000102931	0.00015434	9.99181e-05	0.000225068	0.000194049	0.000244635	0.000251998	0.000223254	0.000175426	9.37437e-05	0.000206287	0.000144549	0.000281574	0.00014945	0.000372355	0.00016135	0.000323148	0.000126226	0.00026386	0.00023646	9.18058e-05	0.000201738	0.000174661	0.000135358	0.000183339	0.000128834	6.38916e-05	0.000148879	0.000557153
8.75	0.000140651	0.000229595	0.00040441	0.000106642	0.000208337	0.000107334	0.000141821	7.98707e-05	0.000162398	0.000253448	0.000211619	0.000159738	0.000116296	9.34548e-05	0.000302904	0.000158178	0.000377864	9.81933e-05	0.000122947	5.36271e-05	8.237e-05	0.00018662	0.000108497	9.98928e-05	0.000190919	0.000172183	0.000141111	0.000122589	0.000256287	0.000266735	0.000187639	0.000139789	0.0002867	0.000149931	0.000239471	0.000244665	0.0002114	8.26871e-05	0.00032712	0.00016956	9.41407e-05	0.000249469	7.762e-05	0.000128025	0.000119297	0.000123391	0.000153704	7.07228e-05	0.000359621
8.875	9.63087e-05	0.000255154	0.000285057	9.58494e-05	0.000153955	0.000283633	0.000175425	0.000101594	0.000121325	0.000245513	0.000132554	0.000225323	0.000209727	0.000104252	0.000205675	0.000126823	0.000333684	0.000132216	0.000115919	5.69163e-05	0.000135045	0.00021131	0.000174725	9.21861e-05	0.000204326	0.000192195	0.000161437	0.000180709	0.000288593	0.000183697	0.000165048	0.000198154	0.000262141	0.000204731	0.000203883	0.000241998	0.000158548	0.000139729	0.000206347	0.000125327	6.50701e-05	0.00019984	0.000204473	0.0001232	6.32445e-05	4.88204e-05	0.000261648	7.45016e-05	0.000123542
9	0.000179282	0.000118883	0.000202357	0.000122282	0.000225382	0.000415593	0.000304627	0.000131151	7.91712e-05	0.000270198	0.000113977	0.000362989	0.000247471	0.000163513	9.57705e-05	0.000176233	0.000198733	9.19996e-05	0.000110596	3.87428e-05	0.000140669	0.000218681	0.000190971	0.000276357	0.000177795	0.000189418	0.000250023	0.000212399	0.000242756	0.000159913	0.000153879	0.000246285	0.000106361	0.000185331	0.000166782	0.00025211	9.81404e-05	0.000319713	0.000182714	0.000119979	6.84457e-05	0.000174437	0.000202833	0.000100944	3.40684e-05	7.0013e-05	0.000195544	0.000119327	3.79908e-05
9.125	0.000126661	0.000105333	0.000152415	0.000170807	0.000299906	0.00049242	0.000448733	0.000107514	4.24332e-05	0.000247209	0.000233476	0.000282385	0.000177289	0.000247384	0.000219097	0.000160914	0.000102424	4.06988e-05	7.93305e-05	0.000106107	0.000201816	0.000163662	0.000190015	0.000415311	9.27135e-05	0.000114382	0.00019005	0.000123487	0.000285414	0.000246356	0.000103894	0.00022585	0.000193392	0.000122859	0.000127997	0.000291937	0.000124067	0.000242637	0.000232038	0.000122941	6.90898e-05	0.000140392	0.00011174	0.000148121	0.000131063	0.000270216	0.000138966	0.000105596	2.55344e-05
9.25	7.87067e-05	0.00016156	0.000197374	0.000127081	0.000214349	0.000438717	0.000487512	7.02136e-05	0.000105457	0.000120242	0.000236663	0.000171967	0.00019013	0.000130291	0.000238507	0.000220576	8.48366e-05	7.38314e-05	2.72734e-05	8.52164e-05	0.000206024	0.000104471	0.000465986	0.000342156	6.83171e-05	0.000113874	5.6906e-05	0.000127855	0.000328742	0.000151148	7.59088e-05	0.000189126	0.000167246	0.000134282	9.26926e-05	0.00022466	0.000156159	0.000215472	0.000175896	0.000141344	6.64922e-05	0.000143428	8.62346e-05	0.000137167	0.000117382	0.000313029	8.68492e-05	8.86878e-05	5.5404e-05
9.375	0.000141228	0.000119837	0.000180537	0.000161255	0.000206506	0.000256823	0.000291185	4.19944e-05	0.000211012	0.000141845	0.00018455	0.000224486	0.000244296	7.2411e-05	0.000267315	0.000251892	7.86078e-05	8.78673e-05	3.82613e-05	5.58501e-05	0.000145695	0.000163234	0.000498714	0.000247275	7.26412e-05	0.00012077	0.000125694	0.00012832	0.000244901	7.01891e-05	8.26612e-05	0.000262902	0.00018895	0.00026047	0.000187475	0.000247658	8.48493e-05	0.000280416	0.000247754	0.000128695	5.50967e-05	0.000152863	9.18591e-05	0.000232661	0.0002108	0.000187898	0.000157138	0.000118571	0.000225767
9.5	0.000142048	0.000133237	0.000121779	0.000200731	0.00019695	0.000176237	0.00015463	4.65503e-05	0.000152945	0.000175461	0.000159957	0.000205104	0.000126269	0.000106157	0.000328694	0.000221333	8.19999e-05	0.000134365	2.79096e-05	7.6384e-05	0.00010579	0.000218031	0.000347914	0.000196373	0.000125028	7.14347e-05	0.000238594	0.000144149	0.000167837	0.000136869	8.49678e-05	0.000431777	9.86877e-05	0.00015429	0.000211533	0.000176019	6.72576e-05	0.000252056	0.000221259	0.000208579	5.41598e-05	0.000212823	0.00016379	0.000317472	0.000265488	0.000193346	0.000218427	0.000114491	0.000287773
9.625	7.78678e-05	0.000159561	0.000224611	0.00012934	0.000139013	0.000191736	9.64104e-05	6.66974e-05	6.40649e-05	0.000155159	0.000140341	0.00026618	9.32996e-05	0.000123959	0.000328762	0.000167047	4.66685e-05	0.000210325	3.31567e-05	6.97268e-05	6.16844e-05	0.000179286	0.000292569	0.000135609	0.000189319	0.000109958	0.000167336	0.000188708	9.40149e-05	0.00020382	0.00010538	0.000297557	3.49103e-05	9.81173e-05	0.000128802	0.000156174	0.000129784	0.000166313	0.00019357	0.000285838	0.000113676	0.000209501	0.000226643	0.000405088	0.000181515	0.000248524	0.000189222	9.38401e-05	0.000144592
9.75	0.000109699	0.000148158	0.000220378	6.15075e-05	6.33652e-05	0.000117326	3.68827e-05	0.00011988	9.15931e-05	6.57482e-05	8.77575e-05	0.00033611	0.00011674	0.000138928	0.000251459	0.000204532	8.24697e-05	0.000160089	5.47894e-05	5.70042e-05	7.48676e-05	0.000135277	0.000157066	0.000161062	0.000139655	0.000279148	8.75436e-05	0.000144783	0.000176908	0.000224459	0.000143841	0.000246002	0.000163809	9.71849e-05	6.78413e-05	0.000210786	0.000122775	0.000138728	0.000133219	0.00015801	0.000127387	0.000116017	0.000219116	0.000398534	0.000203901	0.000147522	0.000140998	8.61384e-05	0.000108303
9.875	0.000176292	0.000117399	0.000125516	0.000133293	0.000128174	9.12397e-05	9.31371e-05	0.000185994	0.000137721	6.6783e-05	0.000100737	0.000240361	9.41309e-05	0.000100378	0.000157181	0.000227235	0.00018724	0.000125118	6.39213e-05	2.66556e-05	8.94798e-05	9.43017e-05	2.82896e-05	0.00013848	0.000110959	0.000206881	0.000108468	0.000106375	0.00025522	0.000191823	0.000151201	0.000166093	0.000251295	0.000267721	7.65712e-05	0.000278495	7.39578e-05	0.000116997	9.09308e-05	0.000162323	4.36684e-05	7.36391e-05	0.000167851	0.00034994	0.000216239	9.63633e-05	9.34956e-05	9.06479e-05	0.000102516
10	0.000182622	7.20644e-05	7.65953e-05	0.000221481	0.000169872	9.16041e-05	0.000120712	0.000183817	0.000135502	7.11929e-05	0.000174235	6.73142e-05	0.000103646	0.000111283	8.29081e-05	0.000183226	0.000128824	0.000191237	8.87188e-05	3.63264e-05	0.000112265	9.90347e-05	0.00012304	9.41989e-05	0.000143762	0.000141581	8.28384e-05	0.000157866	0.000143065	0.000100416	0.000131103	0.000179673	0.000294364	0.00028361	0.000146966	0.000323693	9.63912e-05	5.76031e-05	0.00020209	0.000171828	1.40802e-05	8.12553e-05	0.000141316	0.000267786	0.000103001	7.98756e-05	6.34613e-05	6.68573e-05	0.000146001
10.125	0.000132798	0.000105559	4.95704e-05	0.000175271	8.98104e-05	7.85909e-05	8.49738e-05	0.000140986	4.97377e-05	6.72776e-05	0.000172315	0.000134585	5.49136e-05	0.000199998	0.000119349	0.000167961	7.46746e-05	0.000148262	7.09514e-05	4.41164e-05	0.000106406	9.88499e-05	0.000146711	0.000122552	7.86041e-05	0.000182959	0.000134518	0.000295322	9.23554e-05	7.26701e-05	0.000152132	0.000190449	0.00024046	0.000250412	0.000155132	0.000204582	0.000161851	7.09101e-05	0.000111164	0.000115887	1.55943e-05	0.000118055	0.00011301	0.000168301	0.000102939	0.000148672	7.44753e-05	3.68786e-05	0.00014998
10.25	0.000121914	8.33079e-05	8.31413e-05	0.000132633	3.92796e-05	5.90464e-05	6.5445e-05	0.00013816	6.6669e-05	3.09316e-05	0.000148601	0.00019922	4.21153e-05	0.00016244	0.000140598	0.000128694	7.17063e-05	2.84722e-05	4.87446e-05	8.88699e-05	8.6358e-05	0.000108195	0.000169267	0.000114588	0.000111711	0.00014413	0.000188613	0.000311232	7.5726e-05	0.000193779	9.82373e-05	0.000184376	0.000173929	0.000209712	8.93159e-05	0.000173036	0.000211266	0.000105984	0.000167458	0.000116621	4.15431e-05	0.00012564	0.00014682	0.000104351	0.000103393	0.000179335	0.000149491	1.73468e-05	0.000101807
10.375	9.47115e-05	8.19365e-05	0.000139593	0.000173781	7.49111e-05	5.30568e-05	7.01808e-05	9.01386e-05	9.169e-05	6.59552e-05	0.000180772	0.000184298	8.1606e-05	0.000136184	0.000127751	0.000102413	8.5782e-05	3.68321e-05	6.85359e-05	0.000129206	4.56775e-05	0.00025682	0.000207077	0.000105569	0.000138088	0.000161937	0.000146623	0.000152214	5.17031e-05	0.000189179	8.41636e-05	0.000155938	0.000121749	4.87219e-05	8.80721e-05	0.000148467	0.000262939	9.22559e-05	0.000234342	6.43512e-05	6.06406e-05	5.17705e-05	0.000153197	0.00012097	4.98086e-05	0.000177136	0.000267115	1.93419e-05	0.000163161
10.5	0.000118582	0.000115509	6.1154e-05	8.69136e-05	0.000137307	8.37496e-05	9.83567e-05	0.00010277	0.000124672	0.000121144	0.000155004	0.000105639	9.26464e-05	0.000196201	0.000196804	8.52039e-05	0.000108001	5.0511e-05	6.08629e-05	0.000125782	2.48865e-05	0.000209955	0.000172442	0.000124119	7.12583e-05	0.000141537	0.000127884	7.20344e-05	0.000184158	8.01013e-05	8.34893e-05	4.44303e-05	7.62872e-05	0.000115211	0.000102112	6.16404e-05	0.000168748	0.000130178	0.000186057	0.000164273	5.28541e-05	5.21372e-05	0.00016646	8.81012e-05	5.67263e-05	9.97624e-05	0.000240601	5.23856e-05	0.000316435
10.625	0.000193578	0.000170126	6.94474e-05	8.09218e-05	0.000139624	0.000110679	6.63251e-05	6.78269e-05	0.00010265	0.000136972	7.54302e-05	0.000227997	0.000165239	0.000111555	0.000345683	0.000137375	9.47103e-05	7.19765e-05	4.62203e-05	9.84658e-05	4.93994e-05	5.10758e-05	5.55745e-05	0.000114742	2.81581e-05	9.80034e-05	0.000117844	5.09064e-05	0.000264142	0.000111744	8.90552e-05	0.000104814	7.54714e-05	0.000143364	0.000129751	0.000156625	9.74208e-05	0.000235827	0.000195793	0.000180569	3.45395e-05	8.12308e-05	0.000168254	7.98773e-05	8.76564e-05	0.000169129	0.00011458	8.18895e-05	0.000226162
10.75	0.000181541	0.000166411	6.28737e-05	0.000145154	0.000101798	0.000114059	5.54772e-05	6.73113e-05	0.000141417	0.000171895	6.8268e-05	0.000191726	0.000144722	5.21996e-05	0.00035329	0.000127809	4.70673e-05	5.18658e-05	3.83885e-05	5.18641e-05	6.62064e-05	5.27792e-05	7.63633e-05	8.70281e-05	4.80483e-05	7.28672e-05	0.000104288	3.52153e-05	0.000198138	0.000200667	0.000120237	0.000230145	0.000113103	9.85735e-05	7.88062e-05	0.000257828	0.000127536	0.000268809	0.000197787	0.000129802	3.97994e-05	0.00012691	0.000108525	8.92982e-05	0.000172355	0.000200434	4.74573e-05	0.000110966	0.000114922
10.875	0.000106738	0.000122744	4.75827e-05	7.50156e-05	8.17222e-05	0.000102095	4.12683e-05	8.21526e-05	0.000225634	0.000153491	0.000132659	0.000156664	7.21516e-05	6.46095e-05	0.000256684	5.54526e-05	5.2406e-05	6.14312e-05	2.02055e-05	5.85464e-05	5.60237e-05	8.34216e-05	0.000190405	0.000103345	4.52517e-05	0.000105441	3.40063e-05	0.000111812	0.000113455	0.000263586	0.000123763	0.000185986	9.22198e-05	0.000132751	4.57672e-05	0.000135434	0.000112999	0.00018451	0.000197216	0.000143457	4.36928e-05	0.000190019	8.57693e-05	0.000110375	0.000197046	9.38434e-05	9.13298e-05	0.000116118	0.000118922
11	6.22953e-05	0.000114395	5.62377e-05	3.09092e-05	0.000138058	5.42329e-05	1.9333e-05	5.78261e-05	0.000264211	2.56078e-05	9.51527e-05	0.000200887	5.0044e-05	4.80738e-05	0.000194487	4.30414e-05	9.18106e-05	7.67511e-05	5.87532e-05	6.66868e-05	4.65876e-05	5.96911e-05	0.000251855	0.000114884	6.44898e-05	0.000166614	0.000123422	0.000211974	0.000102062	0.000233909	0.00013101	0.000140002	7.88216e-05	0.000154839	0.000107791	0.000126779	0.000125905	0.000112346	0.000191517	0.000195812	3.31077e-05	0.000101981	0.0001563	7.41762e-05	0.000222958	8.56125e-05	7.70155e-05	0.000137656	0.00012729
11.125	8.59119e-05	0.000100515	7.73068e-05	0.000108109	0.000127485	7.56695e-05	3.68089e-05	4.32906e-05	0.000156508	8.12666e-05	7.11598e-05	0.000246527	2.9488e-05	5.10281e-05	0.000169835	5.95977e-05	0.000120595	8.69441e-05	5.10247e-05	7.1166e-05	5.90075e-05	8.09226e-05	0.000124674	0.000114915	4.38089e-05	0.000102566	0.000173502	0.000193027	5.36561e-05	0.000138407	0.000149295	6.32498e-05	0.000113491	0.0001535	0.000111175	0.00016926	0.000105687	0.000165156	0.000229607	9.65876e-05	2.4082e-05	0.000151248	0.000158395	2.80128e-05	0.000240033	0.000137371	5.35935e-05	9.79721e-05	0.000162435
11.25	0.000134802	8.87094e-05	0.000100427	0.000250924	5.54168e-05	4.5482e-05	4.18229e-05	6.61549e-05	3.14506e-05	0.000141661	8.06787e-05	0.000199689	3.52907e-05	8.85726e-05	0.000319653	4.48563e-05	6.92048e-05	8.78989e-05	3.10103e-05	0.000120971	7.79881e-05	6.31833e-05	1.95973e-05	0.000114323	9.26101e-05	0.000132392	7.68363e-05	6.03714e-05	6.77645e-05	0.000149966	0.000137901	8.72399e-05	0.00012556	0.000262982	5.54315e-05	0.000105151	4.98832e-05	0.000175226	0.000282162	6.47658e-05	1.7467e-05	0.00015513	0.000147278	8.89089e-05	0.000193865	0.000181023	7.16182e-05	4.85366e-05	0.000268299
11.375	0.000121235	2.9507e-05	0.000108756	0.000188486	6.04994e-05	3.04805e-05	3.31059e-05	6.31778e-05	0.000105666	5.18319e-05	6.65502e-05	0.000102934	4.67111e-05	7.2652e-05	0.000272985	4.20118e-05	3.71173e-05	3.97698e-05	3.54904e-05	0.000131158	9.84805e-05	4.73637e-05	4.89454e-05	0.000164346	0.000223545	0.000110877	3.55174e-05	4.20543e-05	8.4216e-05	0.00016714	6.6591e-05	0.000130626	0.000126899	0.000256116	8.09821e-05	0.000154821	5.10083e-05	0.000175222	0.000291411	8.88492e-05	1.68057e-05	7.3622e-05	0.000129119	0.000101826	0.000128267	7.03588e-05	0.000109898	7.87263e-05	0.000194022
11.5	7.87121e-05	8.53434e-05	0.000107433	8.02906e-05	8.80441e-05	0.000101363	2.35769e-05	2.64647e-05	0.000136646	4.16559e-05	2.46591e-05	9.3887e-05	5.30407e-05	8.30075e-05	0.00012153	4.90154e-05	5.59526e-05	2.15604e-05	6.59416e-05	8.06162e-05	9.024e-05	9.81771e-05	9.2856e-05	0.000102148	0.000191157	4.77086e-05	4.42531e-05	9.78008e-05	8.18428e-05	0.000106119	7.96769e-05	0.000163987	0.000173876	0.000220132	8.66698e-05	0.000226735	7.01949e-05	0.000247708	0.000195657	4.42985e-05	2.67472e-05	6.75974e-05	9.74685e-05	0.000227847	0.000123077	5.76468e-05	0.000109513	0.000126735	7.23483e-05
11.625	5.24773e-05	0.000111774	9.10245e-05	6.00302e-05	9.77241e-05	9.06218e-05	2.46852e-05	3.5685e-05	9.93307e-05	8.72702e-05	4.49599e-05	8.30861e-05	2.3572e-05	9.65548e-05	0.000124108	3.97729e-05	7.66787e-05	2.60649e-05	4.41841e-05	4.7094e-05	8.22033e-05	0.000146421	0.000125074	6.87853e-05	0.000187927	7.37083e-05	0.000122996	9.4566e-05	0.000153704	9.18073e-05	8.0127e-05	0.000266459	0.000175997	0.000170619	5.33259e-05	0.000131238	0.000103666	0.000137906	0.000131741	5.03794e-05	3.91254e-05	0.000112746	7.28753e-05	0.000320238	7.28033e-05	0.000135021	5.39405e-05	7.36444e-05	5.04079e-05
11.75	4.78481e-05	0.000100335	0.000111085	5.43286e-05	0.000106896	7.96205e-05	2.28298e-05	2.82399e-05	6.09548e-05	5.77052e-05	0.000141029	0.000101321	2.21362e-05	9.46118e-05	0.000270909	3.99784e-05	6.7853e-05	3.01434e-05	3.41163e-05	5.40575e-05	6.77782e-05	0.000123134	0.00017029	0.000143745	0.000190254	0.000122046	0.00013992	6.85736e-05	0.000270694	8.22215e-05	5.69753e-05	0.000205398	0.000144499	0.000116402	3.56244e-05	0.000146549	0.000159813	5.13489e-05	0.000128222	0.000140074	4.49496e-05	0.000148176	0.000111133	0.000189197	4.83574e-05	0.000176469	8.28643e-05	4.53752e-05	9.47765e-05
11.875	7.77832e-05	0.000114561	8.61612e-05	9.09138e-05	7.34367e-05	7.84682e-05	3.31414e-05	1.19895e-05	3.03219e-05	4.6056e-05	0.000158592	0.000112612	1.79123e-05	5.23687e-05	0.000231533	3.16953e-05	4.22996e-05	1.54242e-05	4.77007e-05	4.87042e-05	4.88961e-05	7.65279e-05	0.000148655	0.000116685	0.000113472	0.000136681	5.51885e-05	6.19539e-05	0.000214518	8.59023e-05	4.28396e-05	0.000135519	0.000163924	0.000136939	6.0907e-05	0.000141926	0.000175409	5.92675e-05	0.000122536	0.000139995	3.27311e-05	0.0001138	0.000156085	0.000125199	6.02676e-05	8.72064e-05	0.000110788	3.42942e-05	0.000164898
12	0.000111046	8.22087e-05	3.53436e-05	0.000115033	4.17676e-05	4.11731e-05	1.47895e-05	3.08278e-05	4.48616e-05	5.77003e-05	7.88307e-05	8.03269e-05	2.97632e-05	6.91013e-05	8.11534e-05	2.26313e-05	3.60705e-05	3.91598e-05	4.70285e-05	5.10424e-05	7.29677e-05	4.39547e-05	0.000117983	0.000102085	5.46382e-05	0.000108282	6.00915e-05	5.00325e-05	0.000113058	0.000136275	3.62386e-05	0.00019802	0.000122723	0.000176625	9.81007e-05	0.000128202	8.46055e-05	3.84765e-05	0.000114423	0.000102083	2.45792e-05	5.96935e-05	0.000148881	0.000117373	0.000104241	8.03807e-05	7.61493e-05	3.3877e-05	0.000207614
12.125	0.000120716	5.18707e-05	8.80228e-05	5.31786e-05	6.13342e-05	1.20688e-05	3.59141e-05	4.95272e-05	0.000148404	0.000122591	7.84941e-05	7.44628e-05	4.93219e-05	0.000105083	4.5147e-05	2.38873e-05	3.03424e-05	5.44588e-05	5.01092e-05	5.84938e-05	6.90408e-05	4.83723e-05	5.50366e-05	0.000128261	3.79671e-05	7.26568e-05	8.35806e-05	6.9512e-05	0.000159986	0.00016003	0.000115656	0.00016695	9.27953e-05	0.000193385	9.9953e-05	8.33239e-05	6.91655e-05	2.23608e-05	9.99961e-05	0.000145794	3.19735e-05	5.03539e-05	9.74001e-05	7.97053e-05	8.49845e-05	0.000100717	4.68932e-05	2.70316e-05	0.000167424
12.25	5.22227e-05	3.51496e-05	9.05338e-05	4.34883e-05	8.6385e-05	1.99022e-05	6.28939e-05	5.59692e-05	0.000172314	0.000138738	0.000129508	7.61687e-05	6.36475e-05	7.36712e-05	6.67276e-05	2.39711e-05	3.10735e-05	4.60659e-05	3.97269e-05	0.000145751	0.000116094	5.3492e-05	2.39426e-05	8.847e-05	5.59569e-05	4.09787e-05	0.00012101	8.99129e-05	0.000210763	0.000140841	0.000129602	7.29628e-05	9.73515e-05	0.000139001	8.37772e-05	8.43652e-05	7.40961e-05	4.0304e-05	0.000112902	0.000105467	3.60566e-05	4.86151e-05	9.65446e-05	3.38466e-05	0.000103435	0.000139201	5.86339e-05	4.99519e-05	0.000142193
12.375	9.47941e-05	3.60776e-05	9.83303e-05	5.22059e-05	6.99428e-05	1.67426e-05	4.18789e-05	6.7155e-05	7.98142e-05	4.25826e-05	0.0001669	6.83448e-05	4.91743e-05	2.97646e-05	0.000100062	4.77438e-05	3.40768e-05	2.30361e-05	1.75946e-05	0.000152663	0.000101918	5.54221e-05	5.35031e-05	5.29555e-05	5.28266e-05	1.4281e-05	7.47227e-05	3.6539e-05	0.00016357	8.42838e-05	8.90232e-05	6.85615e-05	9.7543e-05	0.000160103	5.07377e-05	0.000156384	9.10138e-05	8.03316e-05	7.59116e-05	7.92687e-05	2.8563e-05	9.14627e-05	9.11456e-05	4.6464e-05	0.000130903	0.000145081	8.11198e-05	6.77777e-05	0.000181114
12.5	0.000155314	6.30507e-05	0.000100675	4.32825e-05	8.65875e-05	8.01526e-06	2.12414e-05	8.73098e-05	6.34964e-05	6.47582e-05	3.95222e-05	0.000106643	5.95947e-05	4.41476e-05	0.000134799	4.10096e-05	3.429e-05	4.58444e-05	9.53519e-06	6.03586e-05	6.76982e-05	6.05884e-05	6.49528e-05	4.32633e-05	5.17601e-05	3.28415e-05	7.49001e-05	5.54793e-05	8.31937e-05	7.06163e-05	0.000129274	9.37875e-05	5.09605e-05	0.000198109	7.13386e-05	0.000192446	0.000119423	7.01642e-05	8.8168e-05	5.65791e-05	2.07199e-05	0.000132038	8.52463e-05	3.13817e-05	9.04413e-05	6.79932e-05	7.57011e-05	8.1143e-05	0.000138349
12.625	0.0001564	8.67238e-05	2.75639e-05	4.89515e-05	7.20343e-05	1.66556e-05	1.00255e-05	8.49857e-05	4.14407e-05	3.75957e-05	3.33495e-05	0.000153433	5.22137e-05	6.60319e-05	0.000158231	2.0174e-05	2.24577e-05	6.90867e-05	2.06936e-05	3.85804e-05	7.34344e-05	6.21254e-05	8.63025e-05	5.23493e-05	3.72612e-05	6.65479e-05	7.53677e-05	0.000173024	4.30395e-05	8.50899e-05	0.000179232	0.00011721	6.56961e-05	0.00017029	8.82186e-05	0.000122513	6.11829e-05	0.000113132	9.05427e-05	2.66482e-05	4.81339e-05	0.000134096	8.51955e-05	5.69616e-05	7.89201e-05	7.77194e-05	7.97091e-05	8.60057e-05	0.00012964
12.75	0.000162162	7.1341e-05	3.86023e-05	6.48113e-05	3.98977e-05	2.54268e-05	8.75534e-06	4.62576e-05	3.81609e-05	2.71592e-05	6.72523e-05	0.000134721	2.06899e-05	6.15517e-05	0.000212475	2.92955e-05	5.69536e-05	3.99954e-05	2.2023e-05	3.12273e-05	7.72339e-05	6.77271e-05	0.000125644	6.86327e-05	3.88086e-05	9.26961e-05	5.24523e-05	0.000176649	7.40434e-05	8.45605e-05	0.000164034	0.000139964	6.32361e-05	0.000133248	5.75425e-05	0.000114453	2.79103e-05	7.59216e-05	5.61525e-05	5.33708e-05	5.25163e-05	0.000111478	8.18209e-05	9.22643e-05	0.000122952	0.000122489	7.21299e-05	7.34147e-05	7.9537e-05
12.875	0.000130532	3.57891e-05	6.17601e-05	0.000144567	4.24065e-05	3.32085e-05	3.32196e-05	3.68471e-05	4.78605e-05	4.2948e-05	4.92022e-05	5.85116e-05	4.60446e-05	5.56263e-05	0.000182543	5.05774e-05	5.5044e-05	1.93001e-05	2.20717e-05	5.62113e-05	4.17415e-05	5.18911e-05	7.60788e-05	4.74167e-05	3.31772e-05	8.42377e-05	6.75546e-05	0.000126523	6.35776e-05	0.00020966	0.000156435	0.000157135	6.8344e-05	0.000113685	3.04958e-05	0.000138938	8.92406e-05	5.13291e-05	5.08655e-05	0.000110724	4.17442e-05	9.76857e-05	0.000121461	0.000101782	0.000115608	7.84685e-05	6.88232e-05	6.21517e-05	8.8288e-05
13	8.23988e-05	2.35651e-05	2.24924e-05	0.00015075	5.64406e-05	1.82249e-05	3.33155e-05	2.27764e-05	7.01164e-05	8.95625e-05	9.05394e-05	7.09015e-05	5.9228e-05	9.87486e-05	0.000121663	6.65272e-05	2.63872e-05	1.99965e-05	3.87164e-05	5.93862e-05	4.34169e-05	8.14787e-05	5.19137e-05	8.9397e-05	3.11364e-05	9.60922e-05	7.90302e-05	8.10535e-05	6.57241e-05	0.000248067	0.000146559	0.000143541	6.11068e-05	8.17251e-05	6.57162e-05	5.9664e-05	0.000109974	4.24733e-05	9.33412e-05	8.93148e-05	2.90348e-05	8.27659e-05	8.46998e-05	9.17867e-05	8.32514e-05	2.37636e-05	0.00011126	8.43695e-05	5.61232e-05
13.125	9.46004e-05	3.89163e-05	0.000100595	8.90776e-05	7.21206e-05	2.33519e-05	1.71448e-05	2.29423e-05	0.00012515	7.76828e-05	0.00012816	0.000116253	5.967e-05	9.87201e-05	0.000164618	6.41996e-05	2.6732e-05	3.25399e-05	3.13144e-05	3.57062e-05	5.41841e-05	8.07855e-05	3.91549e-05	0.000131635	3.89274e-05	9.74537e-05	7.12713e-05	5.89207e-05	9.84615e-05	0.000204966	0.000127472	8.57417e-05	7.6866e-05	7.46527e-05	4.83571e-05	2.66023e-05	0.000108372	2.62981e-05	0.000162088	7.34317e-05	1.95139e-05	0.000184302	3.88554e-05	7.44913e-05	8.06397e-05	3.00418e-05	0.000109228	4.00647e-05	0.000108485
13.25	8.63685e-05	0.000107466	0.000160211	8.97177e-05	9.28867e-05	4.59693e-05	1.7626e-05	4.29446e-05	0.000124468	6.55371e-05	0.000101227	0.000107238	6.87128e-05	3.69175e-05	0.00013845	3.82189e-05	2.68728e-05	3.00291e-05	2.88507e-05	2.79626e-05	8.05337e-05	9.32504e-05	7.62337e-05	0.00010128	5.505e-05	2.86405e-05	6.88854e-05	6.37457e-05	0.000115269	0.000117267	8.18403e-05	0.000122859	9.43561e-05	0.000103613	3.52338e-05	4.37778e-05	9.11399e-05	6.22829e-05	0.000140939	6.58702e-05	2.25185e-05	0.000184788	4.06642e-05	6.53954e-05	5.91399e-05	8.30799e-05	0.000108362	2.52576e-05	0.000137489
13.375	5.25571e-05	9.5531e-05	9.06219e-05	6.58294e-05	5.24127e-05	3.12786e-05	1.65981e-05	7.39698e-05	8.20755e-05	0.000106047	4.6153e-05	0.000104351	3.44495e-05	2.22829e-05	9.57539e-05	2.31081e-05	5.4319e-05	2.53819e-05	5.0162e-05	3.16012e-05	6.69057e-05	7.50241e-05	8.8095e-05	8.37071e-05	7.52992e-05	3.85952e-05	3.85763e-05	3.61299e-05	9.25618e-05	3.35537e-05	6.28801e-05	0.000139318	0.00010348	0.0001089	7.88079e-05	7.97113e-05	5.30225e-05	6.83724e-05	7.95022e-05	3.85412e-05	3.2499e-05	8.54124e-05	4.02811e-05	2.98204e-05	6.23424e-05	0.000122234	0.000101215	2.94503e-05	7.74867e-05
13.5	8.26739e-05	4.06499e-05	4.77576e-05	5.9253e-05	3.01863e-05	3.36232e-05	3.05047e-05	7.28357e-05	4.2518e-05	8.93899e-05	3.12536e-05	0.00010245	1.28732e-05	4.09762e-05	0.000103741	1.5009e-05	7.92486e-05	2.42068e-05	4.88009e-05	2.21825e-05	3.29015e-05	2.55771e-05	7.93814e-05	0.000105832	7.47053e-05	5.09515e-05	2.31774e-05	5.58625e-05	7.3595e-05	2.69118e-05	0.000105792	0.000148954	9.21047e-05	0.00013133	6.85492e-05	9.91597e-05	4.65602e-05	4.31203e-05	0.000130791	4.70543e-05	1.86549e-05	4.23488e-05	5.85636e-05	2.41499e-05	7.51751e-05	0.000118933	0.000115633	5.91784e-05	0.000109529
13.625	9.95061e-05	5.10707e-05	2.68645e-05	9.60853e-05	5.62995e-05	4.91297e-05	3.05347e-05	5.92872e-05	3.47747e-05	4.37596e-05	3.1535e-05	0.000120772	3.71776e-05	7.75792e-05	0.00011278	1.50606e-05	3.11668e-05	3.05787e-05	2.4781e-05	1.12357e-05	2.96075e-05	3.43163e-05	5.71011e-05	7.32441e-05	1.86203e-05	5.2674e-05	4.66298e-05	3.60356e-05	6.67417e-05	4.34977e-05	0.000103512	9.42674e-05	6.85333e-05	7.16684e-05	3.88735e-05	7.27933e-05	5.39932e-05	2.60802e-05	0.000160997	7.19385e-05	1.39637e-05	8.39534e-05	6.12147e-05	4.75171e-05	6.84211e-05	4.42066e-05	5.98284e-05	5.06573e-05	7.42466e-05
13.75	7.4523e-05	4.65094e-05	5.56508e-05	0.000106911	5.53773e-05	4.4803e-05	1.85412e-05	7.0744e-05	3.74777e-05	4.11763e-05	4.91178e-05	0.000118909	4.54308e-05	5.7569e-05	9.04222e-05	2.38791e-05	3.8599e-05	4.02704e-05	1.86725e-05	2.21444e-05	2.63939e-05	3.74557e-05	3.57377e-05	6.55012e-05	6.56432e-05	4.87907e-05	6.68317e-05	4.5253e-05	5.14616e-05	8.20029e-05	6.73173e-05	4.61307e-05	5.40208e-05	5.67421e-05	5.83903e-05	5.57736e-05	0.000102238	2.93982e-05	0.000128854	5.16949e-05	1.9154e-05	0.000114893	7.14675e-05	5.78308e-05	6.46219e-05	5.7568e-05	3.05982e-05	2.42461e-05	3.63111e-05
13.875	3.76989e-05	5.67874e-05	9.02157e-05	9.54648e-05	4.20972e-05	5.16667e-05	1.92691e-05	7.3452e-05	3.3125e-05	5.17901e-05	7.37563e-05	6.60298e-05	3.96033e-05	4.68747e-05	5.93651e-05	2.93234e-05	3.24128e-05	3.30437e-05	1.39625e-05	6.23196e-05	1.58858e-05	4.0517e-05	4.40434e-05	6.82486e-05	8.90985e-05	4.04294e-05	6.31876e-05	6.86584e-05	3.61048e-05	8.58493e-05	6.44385e-05	4.71244e-05	0.000101339	5.19349e-05	5.9605e-05	4.65937e-05	0.000100584	5.65698e-05	8.86146e-05	2.99106e-05	1.97083e-05	6.91586e-05	0.000140893	6.19476e-05	8.07834e-05	8.30862e-05	3.33086e-05	3.91565e-05	8.16919e-05
14	5.67911e-05	0.00014584	4.15622e-05	5.62974e-05	6.41418e-05	4.31598e-05	2.74342e-05	4.44212e-05	1.41359e-05	5.01664e-05	6.10775e-05	4.89847e-05	3.95247e-05	0.000109635	5.99778e-05	3.27865e-05	2.95473e-05	3.86306e-05	2.16903e-05	8.65057e-05	2.37919e-05	5.03599e-05	4.33812e-05	4.66116e-05	5.69794e-05	6.9298e-05	2.94117e-05	7.71145e-05	3.47756e-05	7.85439e-05	3.55351e-05	7.50181e-05	0.000104299	4.81641e-05	3.99129e-05	0.000121625	5.622e-05	2.74818e-05	0.000129496	4.12841e-05	1.84679e-05	5.00173e-05	0.00013546	7.29022e-05	9.61771e-05	6.74956e-05	4.03482e-05	1.31404e-05	0.000136499
14.125	7.74367e-05	0.00015885	1.74742e-05	5.25576e-05	8.71106e-05	2.95004e-05	2.39504e-05	3.0166e-05	4.06454e-05	6.31534e-05	5.0559e-05	6.95777e-05	3.3724e-05	8.4992e-05	3.42414e-05	3.10879e-05	2.67791e-05	2.18303e-05	1.60075e-05	7.42013e-05	3.78994e-05	3.20265e-05	2.4074e-05	4.13196e-05	5.96991e-05	7.12124e-05	1.98151e-05	5.11036e-05	4.18291e-05	3.32372e-05	3.4144e-05	6.45701e-05	9.78881e-05	5.41251e-05	2.01858e-05	0.000106481	2.90032e-05	1.2659e-05	9.62445e-05	3.29312e-05	1.78585e-05	4.24454e-05	7.62991e-05	7.00303e-05	5.79042e-05	5.40701e-05	1.315e-05	1.08236e-05	0.00011464
14.25	4.52855e-05	9.29675e-05	5.06202e-05	3.8382e-05	9.4353e-05	3.40161e-05	2.62398e-05	2.25704e-05	5.67507e-05	5.86834e-05	6.50817e-05	8.81814e-05	2.37207e-05	4.03561e-05	5.92302e-05	2.59804e-05	1.85188e-05	4.19542e-05	1.78824e-05	6.64253e-05	8.2575e-05	5.24799e-05	2.44403e-05	2.45553e-05	6.8679e-05	5.00515e-05	5.44194e-05	5.1498e-05	6.92408e-05	3.92389e-05	3.52458e-05	3.8546e-05	4.88165e-05	6.91951e-05	2.54092e-05	7.89174e-05	2.56623e-05	1.44653e-05	0.000100042	4.23077e-05	1.97797e-05	3.83751e-05	4.88383e-05	4.84108e-05	2.36096e-05	4.91834e-05	2.29434e-05	1.72051e-05	0.000151207
14.375	3.26174e-05	3.14818e-05	6.5251e-05	4.26386e-05	6.73863e-05	4.10601e-05	3.30378e-05	1.00792e-05	4.29423e-05	2.11284e-05	3.96231e-05	8.01806e-05	4.97625e-05	3.73636e-05	6.72693e-05	4.19366e-05	1.86004e-05	3.43286e-05	3.14501e-05	5.70345e-05	0.000122378	5.57987e-05	6.98773e-05	1.4894e-05	3.03956e-05	6.62012e-05	6.65178e-05	4.06529e-05	7.19772e-05	9.08467e-05	1.96094e-05	4.45345e-05	2.69051e-05	6.02885e-05	3.09436e-05	6.07913e-05	7.01609e-05	3.21706e-05	0.000122868	3.65849e-05	2.32952e-05	5.1646e-05	4.13333e-05	7.89948e-05	2.76134e-05	4.60581e-05	2.77032e-05	1.88799e-05	0.000157041
14.5	6.08213e-05	5.61146e-05	5.5857e-05	7.83583e-05	7.00173e-05	2.99541e-05	2.36298e-05	1.85641e-05	2.80846e-05	4.12984e-06	6.13268e-05	7.50969e-05	5.30312e-05	3.42027e-05	5.04143e-05	6.80476e-05	5.73634e-05	2.20773e-05	3.55152e-05	2.44651e-05	8.59262e-05	6.30614e-05	9.2339e-05	3.20223e-05	1.43996e-05	4.46361e-05	4.83381e-05	2.571e-05	6.72656e-05	9.37196e-05	3.70583e-05	7.30419e-05	5.26922e-05	3.31781e-05	5.74464e-05	3.11036e-05	9.3985e-05	5.64958e-05	5.70666e-05	3.07926e-05	1.37111e-05	2.82374e-05	5.16e-05	0.000139791	5.04325e-05	4.4924e-05	2.18783e-05	1.63431e-05	9.10381e-05
14.625	7.36672e-05	6.08306e-05	7.16155e-05	7.06911e-05	0.000107369	1.40095e-05	3.06325e-05	1.73492e-05	2.80451e-05	1.71445e-05	8.60787e-05	0.000108578	4.13447e-05	5.03579e-05	7.28399e-05	4.81261e-05	9.45252e-05	2.81566e-05	3.65424e-05	1.71196e-05	4.51114e-05	7.08753e-05	5.04687e-05	5.84115e-05	1.07864e-05	3.43207e-05	7.05196e-05	4.36346e-05	6.91361e-05	9.54605e-05	4.05153e-05	7.59198e-05	7.13964e-05	5.26715e-05	6.61254e-05	4.69917e-05	6.23318e-05	3.63376e-05	4.44917e-05	4.79168e-05	1.77854e-05	5.32652e-05	5.47185e-05	7.15229e-05	5.83752e-05	6.24161e-05	2.87848e-05	2.85332e-05	4.19629e-05
14.75	6.56674e-05	3.41551e-05	7.98173e-05	6.84684e-05	8.63318e-05	1.84878e-05	4.45511e-05	9.13004e-06	4.90963e-05	3.11076e-05	5.05256e-05	6.69875e-05	2.53011e-05	4.62768e-05	0.000107114	2.53359e-05	7.99708e-05	2.2062e-05	6.37643e-05	2.06594e-05	2.95586e-05	3.59391e-05	3.05354e-05	8.10407e-05	3.14188e-05	5.91288e-05	5.29694e-05	9.34607e-05	7.07728e-05	7.28591e-05	6.71054e-05	6.82939e-05	7.545e-05	7.20407e-05	4.25295e-05	5.06635e-05	3.38631e-05	5.05281e-05	7.67859e-05	6.82324e-05	1.22514e-05	5.20032e-05	7.10024e-05	4.492e-05	8.0325e-05	6.4065e-05	1.88853e-05	1.69035e-05	3.06751e-05
14.875	9.21684e-05	3.75601e-05	8.45784e-05	5.51756e-05	7.68305e-05	4.70929e-05	5.75763e-05	1.12663e-05	7.90929e-05	3.23346e-05	2.5611e-05	6.42839e-05	3.14004e-05	3.5537e-05	8.29915e-05	1.82984e-05	4.43043e-05	2.71495e-05	3.71949e-05	3.07637e-05	2.5697e-05	2.42822e-05	1.57031e-05	7.16675e-05	5.12963e-05	6.68022e-05	9.337e-05	5.88168e-05	7.79928e-05	4.48623e-05	6.99264e-05	4.07102e-05	8.63772e-05	3.45083e-05	1.84274e-05	2.76956e-05	2.9231e-05	5.98731e-05	0.000114846	6.35468e-05	1.76861e-05	3.39558e-05	9.05149e-05	3.47054e-05	8.84436e-05	6.67306e-05	2.50252e-05	2.29253e-05	9.0102e-05
15	9.99175e-05	7.45283e-05	3.15552e-05	2.30299e-05	7.95944e-05	4.96623e-05	4.64044e-05	1.62102e-05	7.54265e-05	3.11362e-05	5.32028e-05	8.95159e-05	4.61725e-05	3.58537e-05	4.89688e-05	2.21038e-05	2.80514e-05	4.84697e-05	2.20874e-05	3.8617e-05	2.49471e-05	1.69053e-05	1.89651e-05	5.68848e-05	3.93298e-05	0.000102513	0.000108281	7.69392e-05	5.86252e-05	9.05755e-05	5.53285e-05	3.60473e-05	0.000100473	2.82833e-05	3.63304e-05	4.66099e-05	5.94841e-05	5.20261e-05	0.000128391	3.11729e-05	2.61244e-05	2.53114e-05	4.52876e-05	4.50109e-05	0.000106053	7.13289e-05	3.38764e-05	4.66317e-05	9.4585e-05
15.125	5.1731e-05	9.24112e-05	3.02145e-05	2.84521e-05	3.75115e-05	3.86289e-05	4.37429e-05	2.31042e-05	4.72886e-05	5.488e-05	4.48388e-05	7.28864e-05	3.81958e-05	5.05747e-05	3.38081e-05	3.28698e-05	2.01463e-05	3.71818e-05	3.18208e-05	1.69441e-05	2.22414e-05	2.16723e-05	5.39891e-05	5.79004e-05	2.93274e-05	9.05092e-05	6.15505e-05	9.88719e-05	3.27489e-05	6.75302e-05	3.06958e-05	1.2205e-05	8.78006e-05	3.79204e-05	6.28618e-05	3.27842e-05	0.000136569	3.98279e-05	7.36041e-05	2.87734e-05	1.82775e-05	5.33481e-05	1.08311e-05	5.47789e-05	0.000109323	6.38622e-05	3.81927e-05	7.23145e-05	9.42515e-05
15.25	4.65461e-05	4.95447e-05	5.81843e-05	3.87926e-05	4.93044e-05	3.372e-05	5.03699e-05	2.62499e-05	4.9599e-05	8.75133e-05	1.763e-05	3.83545e-05	2.56937e-05	5.19728e-05	5.64608e-05	2.75864e-05	2.09199e-05	1.78518e-05	1.56422e-05	3.18013e-05	1.67887e-05	3.18112e-05	4.97901e-05	6.89568e-05	1.98852e-05	7.95942e-05	5.27543e-05	5.79859e-05	1.25216e-05	3.52759e-05	1.6244e-05	1.85394e-05	4.39482e-05	4.20069e-05	5.40268e-05	3.80411e-05	0.00014781	4.06623e-05	5.16529e-05	6.23767e-05	1.16067e-05	7.72731e-05	3.59486e-05	4.2607e-05	7.91291e-05	6.10901e-05	6.1227e-05	4.64616e-05	0.00011278
15.375	5.77483e-05	3.26818e-05	4.42104e-05	5.32902e-05	5.55374e-05	2.63458e-05	4.0027e-05	2.38969e-05	2.59412e-05	8.06601e-05	2.29028e-05	5.73043e-05	1.49727e-05	3.1397e-05	8.26826e-05	1.53702e-05	3.33952e-05	4.28464e-05	1.60183e-05	7.08358e-05	3.92785e-05	2.89645e-05	2.39893e-05	7.11549e-05	1.1857e-05	6.22746e-05	5.56803e-05	4.78027e-05	1.63115e-05	4.09319e-05	1.45975e-05	4.96093e-05	2.37793e-05	6.62927e-05	2.88136e-05	6.1048e-05	9.30278e-05	4.61673e-05	3.87995e-05	4.29058e-05	1.38002e-05	5.74943e-05	9.24237e-05	2.82046e-05	4.01388e-05	5.1182e-05	8.66164e-05	3.36272e-05	8.17676e-05
15.5	3.83196e-05	3.82053e-05	2.24715e-05	2.78206e-05	3.84325e-05	7.65717e-05	4.31327e-05	1.95424e-05	3.4826e-05	4.33605e-05	6.40652e-05	0.000109326	1.8106e-05	2.98698e-05	8.21741e-05	1.6744e-05	2.66398e-05	5.00603e-05	1.66402e-05	5.04514e-05	6.04324e-05	3.76258e-05	2.17138e-05	5.13875e-05	3.24292e-05	2.22938e-05	6.70017e-05	5.87978e-05	2.50473e-05	8.40315e-05	1.58844e-05	7.21079e-05	2.2513e-05	7.45384e-05	3.80313e-05	8.40794e-05	3.32262e-05	3.41573e-05	6.78172e-05	4.80988e-05	1.24488e-05	2.95257e-05	0.000112079	2.92147e-05	1.23739e-05	3.30818e-05	5.6225e-05	2.63426e-05	4.18909e-05
15.625	6.42225e-05	2.87451e-05	5.45558e-05	1.66938e-05	5.13745e-05	0.000100565	3.85338e-05	3.41297e-05	4.20351e-05	2.59115e-05	7.61346e-05	9.83605e-05	1.90311e-05	5.28632e-05	4.53288e-05	2.47091e-05	3.22018e-05	4.92442e-05	1.7383e-05	2.64305e-05	4.65045e-05	5.99088e-05	1.24534e-05	2.98752e-05	5.3709e-05	1.61629e-05	4.08444e-05	7.50372e-05	3.21588e-05	8.67904e-05	2.36656e-05	4.48499e-05	2.00614e-05	6.2981e-05	3.44064e-05	6.10171e-05	2.44763e-05	3.39869e-05	8.58991e-05	6.0488e-05	3.78245e-06	2.21515e-05	5.80588e-05	8.01741e-05	3.32258e-05	2.21584e-05	3.79141e-05	1.69156e-05	3.50361e-05
15.75	6.24036e-05	2.3374e-05	9.4999e-05	2.86095e-05	7.6855e-05	6.3614e-05	2.31135e-05	3.84546e-05	2.67096e-05	1.32347e-05	7.21995e-05	6.2471e-05	2.62036e-05	7.77228e-05	1.1714e-05	4.61277e-05	3.57186e-05	1.79335e-05	2.50632e-05	2.70852e-05	2.59379e-05	4.29091e-05	2.68022e-05	3.61674e-05	5.25078e-05	2.15793e-05	5.20504e-05	8.64709e-05	5.06289e-05	7.72967e-05	3.19851e-05	4.3704e-05	2.49812e-05	7.84769e-05	1.72573e-05	4.39815e-05	4.76351e-05	3.3902e-05	4.09173e-05	6.19878e-05	1.3587e-05	3.61998e-05	4.42899e-05	6.81043e-05	6.4969e-05	3.71685e-05	6.66393e-05	2.67669e-05	4.72355e-05
15.875	4.97207e-05	7.48263e-05	6.47115e-05	5.81648e-05	6.65084e-05	4.80197e-05	2.26959e-05	3.47922e-05	4.13584e-05	4.77981e-06	3.81903e-05	6.60217e-05	2.61311e-05	6.52816e-05	3.20947e-05	5.39075e-05	5.043e-05	2.31008e-05	2.88578e-05	3.75356e-05	2.23077e-05	2.90842e-05	4.7555e-05	4.24001e-05	2.91349e-05	1.81116e-05	5.40167e-05	9.00672e-05	6.91973e-05	7.95786e-05	3.51556e-05	2.15028e-05	3.75302e-05	8.50882e-05	1.11027e-05	5.2936e-05	5.73899e-05	1.57879e-05	5.32288e-05	3.68381e-05	2.65556e-05	4.3999e-05	3.785e-05	4.76534e-05	5.41395e-05	5.33826e-05	6.94634e-05	2.03923e-05	3.16201e-05
16	6.69692e-05	7.43324e-05	3.97541e-05	5.96619e-05	3.3917e-05	3.75659e-05	4.5974e-05	5.22433e-05	4.28319e-05	1.09734e-05	4.21729e-05	6.98858e-05	4.0178e-05	5.76122e-05	4.27332e-05	4.39359e-05	4.02188e-05	2.33311e-05	2.2134e-05	3.81902e-05	4.44559e-05	1.33065e-05	4.03735e-05	2.4376e-05	3.29853e-05	2.35498e-05	4.47891e-05	6.95359e-05	5.38995e-05	0.00011475	5.30417e-05	2.18192e-05	4.69215e-05	5.94317e-05	2.40481e-05	4.26805e-05	6.37431e-05	2.46185e-05	6.47651e-05	2.77398e-05	2.80447e-05	2.06431e-05	3.50112e-05	5.66952e-05	2.63931e-05	8.33377e-05	6.20957e-05	1.66559e-05	2.24268e-05
16.125	7.41401e-05	4.96598e-05	5.84192e-05	3.86997e-05	4.38829e-05	3.6951e-05	2.88323e-05	3.74728e-05	3.6003e-05	3.78268e-05	4.8987e-05	5.65633e-05	4.21895e-05	8.24831e-05	4.25113e-05	3.38301e-05	3.37884e-05	2.24561e-05	2.83667e-05	2.26512e-05	7.01427e-05	2.4879e-05	3.53767e-05	2.31119e-05	3.40865e-05	4.79126e-05	2.63969e-05	3.30586e-05	4.26772e-05	0.00012599	5.6985e-05	3.29162e-05	4.13806e-05	4.82737e-05	1.97607e-05	3.63757e-05	5.0417e-05	2.86398e-05	4.50794e-05	2.67958e-05	3.30016e-05	1.20792e-05	4.73024e-05	5.90573e-05	2.02487e-05	8.07193e-05	4.23301e-05	1.52791e-05	2.41519e-05
16.25	5.1385e-05	8.94667e-05	5.35872e-05	5.82796e-05	5.50268e-05	3.15757e-05	2.96195e-05	1.57895e-05	3.21846e-05	2.48383e-05	5.79916e-05	5.88315e-05	3.28326e-05	5.6958e-05	6.55905e-05	2.14935e-05	4.2014e-05	3.85147e-05	2.53698e-05	2.92124e-05	4.8757e-05	5.55393e-05	4.77384e-05	4.79437e-05	5.58505e-05	4.95292e-05	2.44676e-05	5.69946e-05	4.03232e-05	0.00010376	7.48666e-05	2.72189e-05	3.77336e-05	5.58465e-05	1.04322e-05	5.80636e-05	6.31878e-05	3.17223e-05	3.57579e-05	3.80956e-05	3.13877e-05	2.25804e-05	4.88239e-05	3.33724e-05	2.55535e-05	3.4147e-05	2.4507e-05	1.04235e-05	4.53598e-05
16.375	4.38746e-05	5.62948e-05	1.82688e-05	7.92921e-05	4.91171e-05	8.81776e-06	4.94592e-05	1.58198e-05	3.62648e-05	3.05991e-05	6.11074e-05	5.02265e-05	1.81266e-05	4.20985e-05	8.01735e-05	2.45565e-05	4.75155e-05	4.37732e-05	1.36685e-05	3.28255e-05	2.1539e-05	3.40728e-05	7.31648e-05	5.14685e-05	5.31045e-05	4.12843e-05	4.34666e-05	7.14614e-05	2.0489e-05	5.60121e-05	4.2703e-05	4.88029e-05	2.10823e-05	4.11955e-05	1.12993e-05	5.15457e-05	6.30541e-05	5.02276e-05	4.57626e-05	4.80361e-05	2.49312e-05	2.59837e-05	3.50519e-05	3.93022e-05	4.20943e-05	3.76702e-05	1.7788e-05	1.13156e-05	3.44438e-05
16.5	5.72303e-05	3.87965e-05	1.10356e-05	4.85996e-05	3.1133e-05	2.3444e-05	3.84816e-05	2.04619e-05	3.08004e-05	2.65416e-05	4.9217e-05	2.67268e-05	1.99945e-05	4.38254e-05	5.09275e-05	3.23633e-05	4.64251e-05	3.37349e-05	4.04615e-06	2.21081e-05	1.91344e-05	3.71954e-05	4.3266e-05	3.853e-05	2.47018e-05	3.38426e-05	2.7107e-05	6.45394e-05	1.41694e-05	3.68932e-05	2.04421e-05	4.65989e-05	1.57198e-05	3.3621e-05	1.85739e-05	5.31888e-05	3.78025e-05	4.37742e-05	5.09863e-05	3.41582e-05	9.28744e-06	3.47324e-05	2.10227e-05	4.6396e-05	2.10267e-05	5.22095e-05	2.91524e-05	1.23272e-05	2.51483e-05
16.625	5.69219e-05	3.61988e-05	2.46614e-05	2.39399e-05	1.34106e-05	6.46723e-05	2.80749e-05	2.96261e-05	4.14339e-05	1.9172e-05	3.11203e-05	3.7236e-05	9.57525e-06	1.92919e-05	6.04024e-05	2.08181e-05	2.53491e-05	3.82328e-05	1.84542e-05	3.18278e-05	1.80337e-05	5.06022e-05	1.69133e-05	3.6413e-05	3.54955e-05	1.94366e-05	2.06787e-05	4.30469e-05	1.51185e-05	4.66286e-05	4.46368e-05	1.29677e-05	1.93262e-05	4.07155e-05	4.22121e-05	5.7964e-05	2.59073e-05	3.29966e-05	4.29342e-05	2.75804e-05	7.71334e-06	2.60403e-05	3.65442e-05	5.52134e-05	1.51203e-05	7.11188e-05	3.25057e-05	2.00541e-05	9.79782e-05
16.75	4.59128e-05	2.61883e-05	2.2339e-05	2.14637e-05	2.40928e-05	6.84156e-05	2.22858e-05	2.65652e-05	3.83457e-05	2.59952e-05	3.40637e-05	6.29808e-05	2.92403e-05	4.01338e-05	4.1317e-05	2.28409e-05	2.09694e-05	3.91714e-05	2.02524e-05	3.63162e-05	3.24619e-05	2.96909e-05	5.29397e-05	3.42902e-05	3.70008e-05	3.59126e-05	1.98042e-05	3.83578e-05	1.71663e-05	3.66431e-05	2.68444e-05	2.49965e-05	3.46053e-05	5.31177e-05	6.01618e-05	3.85187e-05	2.47933e-05	3.40826e-05	4.86761e-05	2.66345e-05	1.72417e-05	5.68465e-06	4.32345e-05	2.83429e-05	3.25379e-05	3.865e-05	3.16451e-05	2.64676e-05	0.000125041
16.875	3.30669e-05	2.87537e-05	3.53175e-05	4.4993e-05	2.26039e-05	5.89278e-05	1.91439e-05	3.88291e-05	3.11062e-05	3.57588e-05	4.30277e-05	4.15153e-05	3.59936e-05	9.61355e-05	1.07773e-05	4.37928e-05	1.42679e-05	3.62319e-05	4.06815e-06	1.0345e-05	5.4834e-05	3.08761e-05	5.05607e-05	1.66298e-05	3.06339e-05	5.52034e-05	2.79636e-05	2.76727e-05	3.85848e-05	6.64923e-05	1.93082e-05	2.73068e-05	3.7993e-05	5.00899e-05	5.45769e-05	2.58284e-05	4.68227e-05	4.04232e-05	5.68028e-05	2.71833e-05	2.77456e-05	1.35213e-05	2.88695e-05	7.97055e-06	3.54201e-05	1.87579e-05	3.10714e-05	4.48353e-05	9.07786e-05
17	3.42812e-05	3.15389e-05	2.60399e-05	2.61647e-05	3.8953e-05	4.61456e-05	1.80488e-05	3.83166e-05	1.42353e-05	1.56645e-05	3.71146e-05	3.68343e-05	1.596e-05	7.42677e-05	3.41866e-05	5.43611e-05	1.33251e-05	4.59132e-05	2.35379e-05	1.98749e-05	4.76647e-05	4.28421e-05	2.78763e-05	2.61666e-05	5.1264e-05	7.31711e-05	4.29143e-05	2.09973e-05	3.54068e-05	8.61625e-05	1.66294e-05	6.7326e-06	5.07646e-05	4.38664e-05	4.29443e-05	4.86658e-05	4.96454e-05	4.74713e-05	5.61487e-05	2.95942e-05	2.64332e-05	2.39253e-05	4.85584e-05	2.00541e-05	2.42814e-05	3.38889e-05	2.90408e-05	3.99235e-05	0.000102221
17.125	3.28878e-05	2.37104e-05	1.07932e-05	1.14307e-05	7.09399e-05	5.10344e-05	2.71415e-05	3.05569e-05	1.99808e-05	2.5669e-05	3.38707e-05	3.94533e-05	2.40362e-05	4.56888e-05	6.43172e-05	4.56317e-05	2.983e-05	4.26201e-05	4.22926e-05	2.86949e-05	3.67957e-05	3.25324e-05	7.50765e-06	4.61228e-05	5.45459e-05	5.52747e-05	1.93311e-05	2.93883e-05	2.98772e-05	7.491e-05	3.72016e-05	2.88853e-05	5.75777e-05	3.65657e-05	5.14882e-05	5.82326e-05	4.03249e-05	4.63899e-05	3.59345e-05	2.75191e-05	1.58559e-05	2.95882e-05	4.47043e-05	1.72918e-05	2.2902e-05	2.49767e-05	2.68835e-05	1.89651e-05	7.87228e-05
17.25	3.10627e-05	1.15159e-05	1.49297e-05	9.46218e-06	5.63695e-05	6.48213e-05	3.69722e-05	2.86901e-05	1.7797e-05	7.64351e-05	5.58356e-05	3.68074e-05	4.78843e-05	3.55022e-05	4.82717e-05	4.15341e-05	4.27674e-05	4.00276e-05	3.50378e-05	9.35732e-06	3.85179e-05	2.90825e-05	3.81703e-05	6.38662e-05	4.73226e-05	2.16869e-05	1.18672e-05	6.15436e-05	3.84322e-05	6.45932e-05	4.62567e-05	6.80723e-05	5.1519e-05	4.20486e-05	3.60689e-05	4.14507e-05	3.77289e-05	3.05539e-05	1.90717e-05	1.18423e-05	2.26822e-05	5.29044e-05	3.36718e-05	2.09889e-05	1.9427e-05	2.60929e-05	2.65686e-05	1.04138e-05	3.48446e-05
17.375	1.90434e-05	2.6486e-05	9.90245e-06	6.65612e-06	6.54431e-05	6.03492e-05	3.46914e-05	1.99097e-05	1.2932e-05	7.21379e-05	3.79783e-05	5.59375e-05	4.61638e-05	2.07838e-05	3.56528e-05	3.16733e-05	2.82183e-05	2.90491e-05	2.76039e-05	6.58043e-06	2.41448e-05	3.30349e-05	2.58371e-05	4.9899e-05	3.56127e-05	1.6399e-05	2.68029e-05	8.84874e-05	2.3472e-05	6.24452e-05	2.87764e-05	6.28648e-05	3.61689e-05	4.95772e-05	1.41091e-05	3.77649e-05	3.70042e-05	3.36375e-05	2.44739e-05	1.71983e-05	2.2823e-05	3.55303e-05	6.28432e-05	3.50807e-05	3.84119e-05	1.25721e-05	2.12703e-05	1.61243e-05	2.48324e-05
17.5	2.64127e-05	3.69643e-05	1.53824e-05	1.33589e-05	5.71955e-05	3.41188e-05	2.20377e-05	2.58364e-05	3.2323e-05	4.45009e-05	2.98672e-05	4.90307e-05	6.01881e-05	4.94295e-05	2.34405e-05	1.80294e-05	4.8733e-05	1.27378e-05	1.64731e-05	2.15615e-05	1.84985e-05	4.69009e-05	1.28748e-05	4.47917e-05	2.74541e-05	2.07847e-05	2.24598e-05	5.11578e-05	1.67858e-05	5.48521e-05	1.59089e-05	4.19921e-05	2.22162e-05	4.22731e-05	1.2705e-05	4.48223e-05	3.6966e-05	1.65462e-05	4.38214e-05	2.40647e-05	1.88014e-05	2.32256e-05	4.39985e-05	3.12337e-05	3.99732e-05	2.26872e-05	3.09379e-05	1.14123e-05	4.12986e-05
17.625	4.98376e-05	4.03764e-05	4.04669e-05	3.16063e-05	4.52859e-05	1.4765e-05	1.59546e-05	3.74664e-05	4.67378e-05	2.56819e-05	2.11333e-05	4.42813e-05	6.37033e-05	4.81814e-05	2.49724e-05	1.46854e-05	4.07431e-05	1.30638e-05	2.8856e-05	2.52574e-05	2.69452e-05	3.59767e-05	2.20436e-05	4.68373e-05	3.30333e-05	4.48597e-05	1.94635e-05	3.24742e-05	1.75852e-05	4.70166e-05	2.61036e-05	2.01574e-05	2.52904e-05	2.92424e-05	2.13633e-05	6.51914e-05	3.66322e-05	1.63307e-05	5.86425e-05	1.58296e-05	1.88015e-05	2.24e-05	4.27292e-05	4.31664e-05	2.8678e-05	5.13046e-05	3.48207e-05	9.52718e-06	4.1567e-05
17.75	3.75983e-05	7.28408e-05	3.47023e-05	3.65037e-05	3.87328e-05	2.3941e-05	2.64999e-05	1.83906e-05	3.52989e-05	2.56059e-05	1.38095e-05	1.9122e-05	3.53105e-05	3.05665e-05	2.33765e-05	1.17722e-05	1.5118e-05	1.24078e-05	2.82727e-05	4.04185e-05	3.03805e-05	2.78455e-05	1.97196e-05	4.09076e-05	2.92536e-05	6.67184e-05	2.67248e-05	5.76154e-05	9.97738e-06	4.56697e-05	3.24284e-05	1.8881e-05	3.88028e-05	3.65336e-05	3.02973e-05	5.62945e-05	5.00684e-05	2.9162e-05	3.5461e-05	2.22258e-05	1.72913e-05	2.11168e-05	4.89426e-05	4.48342e-05	3.28467e-05	4.0784e-05	3.66843e-05	1.58151e-05	3.42747e-05
17.875	2.87657e-05	8.74701e-05	1.28375e-05	5.4742e-05	2.73231e-05	3.28167e-05	3.50505e-05	1.05544e-05	2.33646e-05	7.18402e-05	2.31083e-05	2.36238e-05	2.58923e-05	3.38007e-05	6.25458e-05	1.53872e-05	1.46163e-05	3.49596e-05	1.62995e-05	5.50129e-05	4.08567e-05	3.33923e-05	3.26174e-05	3.56455e-05	3.48689e-05	5.26602e-05	2.47667e-05	5.77856e-05	1.25082e-05	3.94998e-05	1.71495e-05	4.35945e-05	8.63841e-05	3.09438e-05	4.488e-05	1.93115e-05	3.8893e-05	2.86318e-05	3.42096e-05	2.95228e-05	2.45316e-05	3.41071e-05	3.62289e-05	3.3156e-05	4.62417e-05	5.58652e-05	2.6234e-05	1.5655e-05	4.06839e-05
18	2.28202e-05	7.72627e-05	1.96635e-05	5.26495e-05	1.4971e-05	3.20999e-05	3.9364e-05	1.3936e-05	2.8089e-05	9.47909e-05	7.10885e-05	5.08045e-05	3.09686e-05	3.47973e-05	6.86672e-05	1.4223e-05	1.55624e-05	4.00689e-05	1.38498e-05	3.44919e-05	3.46623e-05	3.04564e-05	4.77273e-05	3.21603e-05	1.50476e-05	4.14259e-05	2.6541e-05	5.62781e-05	2.93107e-05	4.28755e-05	2.16463e-05	6.5271e-05	5.81474e-05	9.16855e-06	4.92426e-05	1.96173e-05	2.46534e-05	1.82876e-05	4.27881e-05	2.18294e-05	1.51903e-05	3.06417e-05	4.37281e-05	1.15199e-05	3.67885e-05	3.71046e-05	1.48936e-05	1.02119e-05	4.90058e-05
18.125	2.67111e-05	8.22964e-05	1.75451e-05	3.33861e-05	1.01428e-05	2.92582e-05	4.25687e-05	2.80826e-05	2.49748e-05	4.80006e-05	6.63227e-05	4.21307e-05	2.69344e-05	1.97224e-05	5.44875e-05	8.93234e-06	1.30853e-05	3.02088e-05	1.32696e-05	8.35781e-06	1.96153e-05	3.36742e-05	4.7111e-05	4.57259e-05	1.01438e-05	3.73339e-05	3.62318e-05	2.88747e-05	4.24088e-05	3.83569e-05	5.41463e-05	6.0814e-05	2.93322e-05	1.9067e-05	4.18532e-05	3.55575e-05	4.42611e-05	1.39045e-05	4.53065e-05	2.7608e-05	1.66498e-05	1.23263e-05	3.31468e-05	2.65099e-05	1.36205e-05	1.46982e-05	1.59676e-05	1.36428e-05	4.916e-05
18.25	1.58011e-05	5.53015e-05	1.23837e-05	3.91502e-05	1.72163e-05	1.3004e-05	4.02058e-05	4.19024e-05	4.88412e-05	1.99442e-05	3.34591e-05	5.89916e-05	1.81872e-05	6.23205e-06	3.92817e-05	6.43692e-06	1.9966e-05	2.44575e-05	1.66215e-05	5.97178e-06	2.33061e-05	5.47194e-05	3.12565e-05	3.37028e-05	2.0791e-05	1.87801e-05	3.12804e-05	2.80329e-05	3.51002e-05	4.04843e-05	3.16877e-05	2.77553e-05	5.09736e-05	3.06781e-05	2.56786e-05	2.93554e-05	4.06289e-05	3.02127e-05	3.43207e-05	2.79678e-05	2.25234e-05	5.64535e-06	1.16232e-05	3.28212e-05	1.85673e-05	1.63175e-05	1.54613e-05	1.90112e-05	3.79326e-05
18.375	1.84155e-05	3.09369e-05	9.00116e-06	2.92214e-05	5.29545e-05	7.8655e-06	3.86607e-05	3.43302e-05	4.51556e-05	2.61842e-05	2.95544e-05	5.38519e-05	1.15433e-05	7.13303e-06	4.09927e-05	1.60499e-05	2.96206e-05	2.01255e-05	2.59451e-05	3.84601e-06	1.53334e-05	5.67495e-05	2.31987e-05	2.79473e-05	1.18884e-05	2.2477e-05	2.65526e-05	3.29594e-05	3.44396e-05	3.79897e-05	2.56659e-05	3.79328e-05	5.5129e-05	6.99323e-05	2.61336e-05	4.92388e-05	3.2267e-05	3.91222e-05	2.18588e-05	2.53445e-05	1.32401e-05	2.66457e-05	3.2919e-05	3.26477e-05	1.50454e-05	3.29351e-05	3.25545e-05	2.51211e-05	4.48244e-05
18.5	3.02331e-05	2.35963e-05	9.44153e-06	5.31567e-05	8.34811e-05	1.78221e-05	2.99053e-05	1.72985e-05	1.13222e-05	4.27936e-05	3.04742e-05	3.45218e-05	1.27997e-05	2.01555e-05	4.83012e-05	2.84056e-05	2.30341e-05	1.51126e-05	3.19319e-05	6.57958e-06	2.36493e-05	2.64045e-05	3.93794e-05	2.80892e-05	2.08932e-05	3.05698e-05	2.57529e-05	6.96923e-05	3.23703e-05	1.76007e-05	4.03508e-05	4.79519e-05	3.58037e-05	8.63746e-05	4.58243e-05	8.31638e-05	5.29484e-05	2.63006e-05	2.56371e-05	1.98016e-05	7.59559e-06	4.33147e-05	5.39809e-05	3.04446e-05	1.96158e-05	3.38435e-05	4.17224e-05	3.07288e-05	4.99321e-05
18.625	3.08706e-05	2.50497e-05	8.16627e-06	5.66936e-05	6.109e-05	2.56733e-05	2.95368e-05	8.73071e-06	2.55877e-05	5.17867e-05	4.32692e-05	3.04039e-05	1.54272e-05	3.27871e-05	6.75095e-05	2.411e-05	1.29058e-05	1.97097e-05	1.42139e-05	1.43792e-05	2.81048e-05	1.12449e-05	4.32677e-05	4.8678e-05	4.30374e-05	4.82316e-05	2.25734e-05	8.75124e-05	1.78239e-05	3.92222e-05	4.14042e-05	4.71005e-05	3.74451e-05	4.06157e-05	3.61902e-05	8.39569e-05	6.71987e-05	1.93936e-05	3.41524e-05	1.48271e-05	8.58653e-06	4.07701e-05	4.17473e-05	1.82778e-05	1.50107e-05	2.56085e-05	2.87004e-05	2.71361e-05	2.40129e-05
18.75	2.25113e-05	2.94683e-05	1.79506e-05	4.38367e-05	2.37398e-05	2.47847e-05	2.19455e-05	1.93022e-05	3.6106e-05	3.39599e-05	4.74573e-05	4.55676e-05	1.31025e-05	3.90779e-05	4.61156e-05	2.03935e-05	1.94482e-05	2.12742e-05	6.99715e-06	1.3479e-05	2.78823e-05	2.56447e-05	4.76008e-05	6.74735e-05	4.93121e-05	3.5565e-05	1.72772e-05	5.8378e-05	2.6844e-05	6.1243e-05	3.76019e-05	3.91545e-05	4.32955e-05	1.71252e-05	3.3258e-05	5.83309e-05	6.25967e-05	1.68149e-05	3.96544e-05	3.20197e-05	9.21779e-06	5.67213e-05	4.30669e-05	1.42604e-05	2.14468e-05	1.70271e-05	3.56374e-05	1.80086e-05	4.33643e-05
18.875	2.72961e-05	1.87766e-05	3.0572e-05	4.97115e-05	2.45173e-05	2.58837e-05	1.80717e-05	3.18175e-05	4.231e-05	2.01553e-05	2.01587e-05	4.79579e-05	1.71429e-05	3.16527e-05	2.69203e-05	2.03843e-05	3.39247e-05	1.4609e-05	1.39341e-05	1.06351e-05	3.3394e-05	2.90407e-05	7.0271e-05	3.45017e-05	3.67515e-05	2.79254e-05	1.99715e-05	2.36387e-05	2.99138e-05	3.73473e-05	3.09614e-05	1.79842e-05	1.84696e-05	3.44814e-05	2.99706e-05	2.98117e-05	4.66512e-05	2.35323e-05	4.51753e-05	2.05822e-05	9.95717e-06	6.54588e-05	3.94626e-05	2.16564e-05	6.27222e-05	1.69804e-05	2.80905e-05	2.3097e-05	4.31292e-05
19	2.68815e-05	3.90675e-05	3.51449e-05	3.11882e-05	2.10355e-05	1.9836e-05	2.73277e-05	2.19971e-05	5.42018e-05	2.02663e-05	2.00407e-05	3.80575e-05	1.35386e-05	2.6016e-05	2.33601e-05	2.05194e-05	3.43896e-05	6.86592e-06	1.59651e-05	1.54947e-05	2.40669e-05	1.8776e-05	5.70405e-05	1.61309e-05	2.73708e-05	3.40039e-05	2.53134e-05	1.49515e-05	2.76033e-05	1.46652e-05	4.78179e-05	1.82367e-05	3.09378e-05	6.00474e-05	1.75872e-05	1.46991e-05	4.27435e-05	3.01338e-05	4.28771e-05	1.32177e-05	1.50736e-05	4.51287e-05	2.58317e-05	1.71625e-05	6.56773e-05	2.56892e-05	1.52205e-05	2.28852e-05	1.9518e-05
19.125	2.64293e-05	5.54649e-05	2.75719e-05	3.0639e-05	1.871e-05	2.06815e-05	1.44173e-05	2.03665e-05	3.97487e-05	3.84576e-05	2.0605e-05	4.54873e-05	7.94469e-06	1.93356e-05	2.15998e-05	9.7722e-06	2.57342e-05	3.86848e-06	2.02063e-05	2.16162e-05	2.07879e-05	2.32418e-05	3.04594e-05	1.00358e-05	1.62879e-05	1.01824e-05	2.35621e-05	3.27016e-05	2.49309e-05	2.49756e-05	3.95032e-05	2.05767e-05	2.94741e-05	6.33902e-05	5.53182e-06	1.53837e-05	5.22798e-05	2.07257e-05	2.35394e-05	2.04988e-05	9.57055e-06	1.48813e-05	1.42745e-05	1.11015e-05	3.94501e-05	3.82131e-05	1.21721e-05	1.90456e-05	1.65964e-05
19.25	3.56261e-05	3.52722e-05	3.27518e-05	4.75748e-05	1.89595e-05	1.99241e-05	9.23471e-06	2.93828e-05	3.18438e-05	3.96403e-05	2.43877e-05	5.32788e-05	1.04777e-05	3.72771e-05	1.67608e-05	5.64246e-06	3.01888e-05	2.82924e-06	2.63234e-05	1.56171e-05	3.49247e-05	2.79306e-05	1.20081e-05	1.79502e-05	6.21699e-06	1.70028e-05	3.20078e-05	3.14044e-05	1.8108e-05	2.38134e-05	1.62604e-05	4.4844e-05	2.56508e-05	4.16382e-05	8.18096e-06	3.19212e-05	4.63992e-05	3.05809e-05	2.87642e-05	1.32631e-05	5.43179e-06	2.7918e-05	2.17547e-05	2.94417e-05	1.93939e-05	4.04957e-05	2.31851e-05	2.13215e-05	3.03862e-05
19.375	2.77842e-05	3.17274e-05	4.10884e-05	5.39034e-05	2.03649e-05	1.11459e-05	1.39036e-05	2.20729e-05	2.40165e-05	2.79584e-05	2.06783e-05	4.85059e-05	2.38002e-05	3.21104e-05	1.79878e-05	8.47154e-06	2.54232e-05	1.59451e-05	3.48249e-05	1.17229e-05	3.77229e-05	1.74756e-05	9.08774e-06	2.14379e-05	1.59856e-05	2.51937e-05	2.07681e-05	2.75281e-05	9.98042e-06	2.28941e-05	1.9038e-05	3.58159e-05	1.69979e-05	2.70443e-05	1.53277e-05	2.90922e-05	2.99404e-05	3.06477e-05	2.4839e-05	1.99842e-05	3.0392e-06	2.52139e-05	2.95419e-05	4.87686e-05	4.12618e-06	4.37331e-05	2.17849e-05	1.85618e-05	7.5448e-05
19.5	3.23236e-05	3.09451e-05	4.44738e-05	2.98585e-05	1.97039e-05	1.91794e-05	1.75192e-05	1.43709e-05	1.94415e-05	1.86432e-05	2.90544e-05	5.82569e-05	2.01701e-05	1.2005e-05	1.55724e-05	5.9766e-06	1.29912e-05	2.07725e-05	2.76e-05	1.45789e-05	2.88956e-05	1.66169e-05	9.17286e-06	1.68322e-05	4.19193e-05	2.99027e-05	1.19824e-05	1.3552e-05	1.42014e-05	3.12864e-05	2.26756e-05	2.86001e-05	1.17093e-05	1.4009e-05	1.22624e-05	2.07091e-05	2.45805e-05	2.28234e-05	2.55459e-05	1.64337e-05	6.37585e-06	3.96763e-05	3.55562e-05	4.35273e-05	1.28751e-05	2.41437e-05	1.06517e-05	1.34772e-05	8.4098e-05
19.625	2.88867e-05	1.79588e-05	3.68823e-05	1.39814e-05	1.65609e-05	2.70834e-05	1.78188e-05	1.07166e-05	3.29548e-05	2.28626e-05	2.17238e-05	4.57069e-05	2.14056e-05	2.48096e-05	2.41555e-05	5.58639e-06	1.12988e-05	2.24889e-05	1.12861e-05	7.66807e-06	3.18037e-05	1.63156e-05	2.60827e-05	1.54157e-05	5.02579e-05	2.35574e-05	3.37968e-05	2.70211e-05	1.17155e-05	2.28864e-05	1.75597e-05	2.13599e-05	1.59005e-05	2.25693e-05	7.59474e-06	1.90149e-05	1.10163e-05	1.78068e-05	1.78153e-05	1.7625e-05	1.67343e-05	6.61133e-05	3.16111e-05	2.3542e-05	3.97604e-05	2.42482e-05	1.35745e-05	6.57489e-06	3.96543e-05
19.75	2.50826e-05	1.66807e-05	2.29184e-05	2.34408e-05	2.00988e-05	1.69499e-05	2.78309e-05	1.46124e-05	2.95326e-05	1.66528e-05	1.52148e-05	1.73292e-05	2.71391e-05	2.573e-05	4.18428e-05	1.17193e-05	2.33181e-05	3.57164e-05	9.99182e-06	5.77001e-06	3.61681e-05	7.95648e-06	3.90932e-05	1.36113e-05	3.17668e-05	1.31804e-05	4.4294e-05	3.85608e-05	1.43694e-05	3.50246e-05	1.52576e-05	2.05833e-05	2.15238e-05	2.47994e-05	1.69405e-05	1.39502e-05	1.28702e-05	1.87113e-05	2.69857e-05	3.3573e-05	1.65607e-05	7.688e-05	2.08279e-05	1.54661e-05	6.11202e-05	4.88172e-05	2.30026e-05	5.59186e-06	1.88088e-05
19.875	4.38649e-05	3.41293e-05	3.4556e-05	3.60071e-05	1.82216e-05	1.18321e-05	3.2133e-05	3.59198e-05	2.14978e-05	1.66129e-05	1.69905e-05	7.13525e-06	3.4537e-05	1.59541e-05	1.39861e-05	1.82088e-05	3.36418e-05	3.87592e-05	2.45103e-05	1.31513e-05	2.30788e-05	1.22121e-05	4.53485e-05	2.22864e-05	2.39599e-05	2.37555e-05	2.80524e-05	3.43419e-05	2.14779e-05	4.09072e-05	1.55221e-05	1.36422e-05	1.45367e-05	2.20049e-05	1.98486e-05	1.63249e-05	2.17321e-05	2.36909e-05	2.58664e-05	2.71199e-05	1.36664e-05	5.81499e-05	1.62295e-05	2.11121e-05	3.5285e-05	4.05386e-05	2.50322e-05	1.25076e-05	7.77574e-06
20	3.26791e-05	3.80285e-05	3.46486e-05	2.73922e-05	1.91637e-05	1.94853e-05	2.2718e-05	4.3999e-05	3.46554e-05	1.27863e-05	2.15743e-05	5.59331e-06	4.12236e-05	1.85436e-05	1.24696e-05	1.3093e-05	4.31853e-05	2.66398e-05	2.2093e-05	3.00156e-05	1.83802e-05	1.36757e-05	3.48194e-05	2.74243e-05	2.73176e-05	2.66648e-05	1.57167e-05	2.56615e-05	1.82187e-05	3.35408e-05	1.13267e-05	1.34311e-05	2.29786e-05	1.30795e-05	1.2351e-05	3.17154e-05	1.75167e-05	1.92745e-05	1.23813e-05	2.65734e-05	1.13817e-05	3.06967e-05	1.24599e-05	4.16892e-05	1.8036e-05	2.73175e-05	1.72828e-05	1.82477e-05	1.89833e-05
[truncated: 11 more columns]

## Sheet: Panel C_DFF_medetomidine
A12_OXLight	B12_OXLight	C12_OXLight	E9_OXLight		Sample Rate [Hz] Orexin signal: 10Hz
Orexin signal	Orexin signal	Orexin signal	Orexin signal
14.3277	0.363757	26.9533	0.145568
14.2935	0.362561	26.9365	0.145186			OXLight
14.247	0.361853	26.9458	0.142854		stages	Wake	NREM	REM	Medetomidine
14.3142	0.361873	26.9228	0.145001			0.476637	0.544434	0.360687	0.543259
14.448	0.362285	26.9169	0.143719			0.371129	0.507821	0.353959	0.521154
14.3518	0.360409	26.9674	0.144345			0.434026	0.644112	0.472898	0.654006
14.3364	0.363342	26.9347	0.145138			0.624757	0.712522	0.206434	0.672087
14.2519	0.361586	26.9386	0.143378
14.1043	0.360711	26.9371	0.144642
14.0872	0.361235	26.9209	0.143405
14.0289	0.362212	26.9498	0.142134
14.0828	0.362303	26.9334	0.142968
14.1007	0.362383	26.9473	0.145937
13.9447	0.362197	26.9181	0.144129
14.1759	0.362044	26.9365	0.14431
14.2263	0.362273	26.9295	0.143335
14.0266	0.361083	26.9243	0.140566
13.937	0.363132	26.9344	0.143778
14.0043	0.361111	26.9231	0.144392
14.0649	0.362946	26.9559	0.142273
14.2187	0.362001	26.9319	0.14378
14.1273	0.3626	26.9276	0.142895
14.0989	0.360595	26.9251	0.143059
14.0677	0.363766	26.9412	0.143617
14.0349	0.363255	26.9206	0.142301
14.1155	0.360676	26.9017	0.143899
14.1196	0.36158	26.9199	0.142319
14.0995	0.362045	26.9378	0.143293
14.0899	0.362552	26.9383	0.14232
13.9691	0.360669	26.9203	0.143153
14.0382	0.361483	26.9011	0.14373
14.0519	0.360102	26.9384	0.143371
14.1837	0.362822	26.9311	0.141788
13.9393	0.362126	26.9267	0.142622
14.0233	0.361037	26.9206	0.143968
14.0461	0.362123	26.9172	0.142104
14.1874	0.363221	26.9331	0.142373
13.9605	0.35996	26.9334	0.141254
14.0576	0.361152	26.9165	0.141817
13.8898	0.362275	26.9159	0.141507
13.787	0.361602	26.9229	0.14145
13.8788	0.360757	26.9438	0.140707
14.0321	0.362587	26.9076	0.140953
13.8587	0.360972	26.9051	0.140966
13.8115	0.361685	26.9199	0.143166
13.9359	0.361412	26.9503	0.143222
13.9536	0.361474	26.9133	0.14233
13.9814	0.363616	26.8953	0.142858
13.849	0.361018	26.9334	0.141426
14.0383	0.361509	26.8949	0.143532
13.8491	0.36189	26.9288	0.141552
13.932	0.363365	26.9227	0.141582
13.9068	0.361413	26.9199	0.14211
13.9716	0.361155	26.9021	0.140489
14.0679	0.361454	26.9367	0.142584
13.9591	0.361065	26.9339	0.144456
14.0166	0.361599	26.901	0.14202
13.9131	0.359481	26.9457	0.143492
14.1227	0.361445	26.9316	0.14241
13.9064	0.361571	26.9403	0.142115
13.994	0.363244	26.9028	0.14116
13.9552	0.360057	26.9285	0.143979
13.9597	0.361918	26.9423	0.141362
13.8749	0.360697	26.9384	0.142349
13.8621	0.360856	26.9285	0.142996
13.9498	0.361911	26.9102	0.141528
13.8775	0.360127	26.9252	0.141525
14.0026	0.360762	26.9378	0.142281
13.9162	0.361768	26.9293	0.143757
13.9918	0.360824	26.9264	0.14313
13.9408	0.361733	26.9271	0.141538
14.029	0.360277	26.9349	0.141984
14.0396	0.360629	26.9332	0.141976
14.0128	0.359279	26.9351	0.142342
13.9844	0.359703	26.9298	0.142855
14.0052	0.363163	26.9401	0.140297
13.9476	0.362871	26.9433	0.143196
13.9034	0.361235	26.9239	0.140637
13.9024	0.361764	26.9473	0.140714
14.0384	0.359162	26.9409	0.142451
14.0095	0.361334	26.9433	0.143037
14.1223	0.361032	26.9357	0.142096
14.1019	0.361809	26.9496	0.14048
14.0946	0.360191	26.9391	0.140593
13.9044	0.361724	26.9118	0.140514
13.9402	0.361636	26.924	0.142117
13.8672	0.361866	26.9197	0.141614
14.0524	0.360126	26.9229	0.138786
14.0205	0.361708	26.9307	0.142166
14.0969	0.360869	26.9207	0.142298
13.95	0.362531	26.9342	0.140889
13.9998	0.362285	26.9086	0.142343
14.1212	0.36139	26.922	0.140339
14.042	0.362277	26.9483	0.139863
14.0993	0.362339	26.9227	0.141019
14.2833	0.360659	26.9253	0.141925
14.0913	0.361656	26.9126	0.141304
14.2222	0.360355	26.9373	0.142628
14.1422	0.360517	26.9296	0.140132
14.1081	0.361326	26.918	0.139394
14.1911	0.360457	26.916	0.140614
14.1614	0.361253	26.9169	0.140759
14.3458	0.361845	26.9329	0.13988
14.1604	0.362425	26.9398	0.141057
14.215	0.363277	26.9487	0.143921
14.2936	0.361307	26.9219	0.141228
14.2546	0.359763	26.9145	0.140136
14.3099	0.360779	26.9289	0.141344
14.1301	0.362716	26.9241	0.141316
13.9913	0.36275	26.9419	0.140327
14.0347	0.3632	26.9011	0.141107
14.0743	0.362455	26.9212	0.139085
14.215	0.361026	26.9155	0.140572
14.1019	0.361906	26.8845	0.142265
14.087	0.362873	26.9466	0.140161
14.1073	0.363476	26.9137	0.141291
14.1203	0.363416	26.9288	0.140027
14.1575	0.361052	26.9019	0.140846
14.088	0.361172	26.9021	0.141737
13.9898	0.361566	26.9294	0.139173
14.0427	0.360464	26.9176	0.141046
13.98	0.361402	26.9489	0.141171
13.9286	0.360366	26.9202	0.139786
13.9712	0.362511	26.9343	0.139608
14.0462	0.36157	26.9213	0.141694
14.1222	0.359113	26.9372	0.14019
14.02	0.36122	26.9218	0.140847
13.9895	0.361963	26.9249	0.140356
13.9732	0.361766	26.9423	0.140439
14.1946	0.362358	26.9072	0.140057
14.1013	0.362414	26.9348	0.14111
14.2156	0.362412	26.9247	0.140493
14.2513	0.360378	26.9193	0.139483
14.1058	0.362439	26.9096	0.139407
14.1953	0.36231	26.9029	0.139443
14.2068	0.361035	26.9402	0.141094
14.1286	0.363976	26.9384	0.13883
14.1028	0.36234	26.9404	0.139827
14.1474	0.360656	26.9293	0.141382
14.0382	0.361959	26.9094	0.139971
14.0771	0.36303	26.9267	0.142061
14.1468	0.361293	26.9278	0.140923
14.2869	0.363389	26.9351	0.138964
14.2315	0.361791	26.9166	0.140801
14.0791	0.362232	26.9322	0.140745
14.2509	0.363671	26.929	0.139208
14.1444	0.363252	26.9313	0.14057
14.1857	0.362724	26.9165	0.139425
14.0222	0.362483	26.923	0.14137
14.0612	0.362547	26.9184	0.138067
14.2076	0.362783	26.9155	0.140429
14.0612	0.360729	26.9391	0.140509
14.2377	0.362203	26.9014	0.140882
14.1907	0.361256	26.9311	0.139873
14.184	0.362207	26.9184	0.140562
14.0943	0.360711	26.9211	0.138851
14.0942	0.361837	26.9075	0.139081
14.1111	0.362772	26.9172	0.139169
14.0821	0.361894	26.9011	0.139539
14.1737	0.362131	26.9302	0.139423
14.1678	0.362149	26.9166	0.13986
14.1387	0.361574	26.9136	0.140053
14.1732	0.36135	26.9135	0.140271
14.2859	0.361801	26.9104	0.138337
13.9783	0.361286	26.918	0.13963
14.0832	0.361293	26.9212	0.141536
14.0965	0.361228	26.929	0.137542
14.1625	0.359467	26.9135	0.13809
14.0991	0.361006	26.9404	0.137668
14.1012	0.360962	26.916	0.139764
14.0784	0.360994	26.9075	0.141333
14.1149	0.362797	26.9218	0.138096
14.1586	0.361208	26.9269	0.139769
14.2241	0.362056	26.9389	0.139531
14.141	0.360988	26.9038	0.135456
13.9949	0.362398	26.9182	0.137639
14.1876	0.363173	26.9174	0.139482
14.1799	0.360717	26.9169	0.137686
14.0488	0.362365	26.9355	0.140152
14.2308	0.361332	26.9084	0.139651
14.1243	0.363154	26.9432	0.141396
14.0993	0.362085	26.9278	0.139657
14.1204	0.360647	26.9339	0.138375
14.1731	0.363198	26.9247	0.139042
14.1854	0.362722	26.9292	0.138042
14.1584	0.36254	26.9108	0.139211
14.1128	0.362798	26.9149	0.140574
14.1131	0.364106	26.9427	0.137172
14.1688	0.361238	26.9129	0.141268
14.1143	0.361469	26.9444	0.140554
14.1496	0.362682	26.9114	0.14081
14.1453	0.363943	26.9328	0.139829
14.3413	0.362583	26.921	0.141662
14.3295	0.362115	26.9158	0.139229
14.1169	0.361679	26.9313	0.138832
14.1278	0.360986	26.8989	0.13938
14.0618	0.362378	26.9261	0.138322
14.0705	0.361681	26.9222	0.137521
14.0954	0.361438	26.9132	0.137662
14.223	0.361814	26.9358	0.141003
14.1848	0.361576	26.9106	0.138308
14.1114	0.361032	26.9116	0.139652
14.1954	0.360848	26.9115	0.13959
14.0566	0.361988	26.9177	0.133612
14.2086	0.362245	26.9055	0.140342
14.1124	0.362105	26.9194	0.140405
14.2278	0.361279	26.9458	0.138474
14.0897	0.360583	26.9467	0.138697
14.1882	0.361872	26.9405	0.139647
14.2353	0.361681	26.9001	0.137031
14.1439	0.363001	26.9172	0.139572
14.2068	0.362907	26.914	0.139211
14.1954	0.362061	26.9227	0.140258
14.1532	0.363373	26.9285	0.139427
14.1199	0.362267	26.9161	0.138302
14.1361	0.362825	26.9207	0.138516
14.272	0.360872	26.9169	0.139305
14.1438	0.362322	26.9277	0.139444
14.1162	0.363844	26.9007	0.135273
14.2646	0.363323	26.9045	0.138218
14.2182	0.361079	26.9105	0.139312
14.2283	0.363613	26.9075	0.139005
14.1769	0.362965	26.9082	0.13702
14.2962	0.363939	26.9345	0.139918
14.1735	0.360524	26.8987	0.14157
14.1667	0.361899	26.9422	0.138104
14.1621	0.362777	26.9051	0.136971
14.1887	0.362051	26.9249	0.139428
14.1728	0.360941	26.9275	0.140585
14.1521	0.363442	26.8988	0.138813
14.2435	0.362694	26.9146	0.138978
14.2102	0.363164	26.9084	0.139681
14.1427	0.362342	26.9325	0.138747
14.2474	0.362871	26.9166	0.138846
14.2251	0.363062	26.9218	0.138156
14.22	0.362065	26.9131	0.137907
14.2476	0.363721	26.9251	0.138202
14.1557	0.361728	26.9189	0.138584
14.2315	0.364452	26.9131	0.138467
14.21	0.362011	26.9368	0.137545
14.2174	0.362338	26.9105	0.13788
14.2008	0.36095	26.9262	0.13912
14.1481	0.363336	26.908	0.138634
14.1815	0.362699	26.9096	0.138132
14.4328	0.361245	26.9101	0.13931
14.197	0.361936	26.9145	0.13975
14.2385	0.362852	26.9155	0.138511
14.1662	0.362812	26.8844	0.138811
14.3123	0.362653	26.9122	0.14052
14.1804	0.362083	26.912	0.137942
14.0951	0.361984	26.9207	0.139788
14.2666	0.36318	26.9088	0.139206
14.1908	0.361958	26.8959	0.13765
14.1832	0.36217	26.9196	0.139727
14.247	0.364023	26.9342	0.138133
14.2556	0.360692	26.9393	0.139693
14.3011	0.361994	26.9086	0.140259
14.328	0.361797	26.9102	0.139876
14.1605	0.363414	26.9056	0.136284
14.1491	0.36249	26.9049	0.138798
14.0435	0.36183	26.9282	0.138224
14.2539	0.361266	26.9274	0.138026
14.2197	0.361448	26.9225	0.13637
14.248	0.363619	26.9175	0.13835
14.2076	0.360632	26.9231	0.137981
14.2372	0.3634	26.9539	0.136455
14.3656	0.363339	26.9063	0.140179
14.2186	0.359687	26.9157	0.138357
14.1283	0.362551	26.9082	0.14038
14.1225	0.362464	26.9221	0.141676
14.13	0.364012	26.9332	0.138412
14.0758	0.362886	26.9238	0.138188
14.1447	0.363372	26.9126	0.138396
14.271	0.362059	26.8953	0.138974
14.2284	0.364652	26.9044	0.138275
14.2574	0.362375	26.9232	0.139414
14.2661	0.361873	26.9111	0.134773
14.228	0.363316	26.9257	0.140423
14.2351	0.361538	26.9067	0.139275
14.1701	0.362796	26.9136	0.141803
14.1659	0.361452	26.9272	0.138205
14.3939	0.362967	26.9111	0.138949
14.308	0.362403	26.9025	0.13749
14.2083	0.363038	26.9152	0.138872
14.1159	0.364703	26.9342	0.137981
14.1885	0.364364	26.9098	0.138048
14.2801	0.363576	26.9201	0.137128
14.2283	0.362243	26.9006	0.13857
14.0492	0.363372	26.9085	0.137772
14.2311	0.362092	26.9347	0.136709
14.2102	0.362215	26.9133	0.138496
14.2846	0.362913	26.9508	0.137028
14.2605	0.362691	26.9248	0.139803
14.2084	0.363481	26.8948	0.139724
14.2237	0.363638	26.9091	0.138394
14.1631	0.362606	26.9311	0.138887
14.1058	0.362551	26.9362	0.141017
14.2858	0.363286	26.917	0.139212
14.3148	0.361579	26.9272	0.139831
14.2743	0.362733	26.9225	0.139933
14.1827	0.364452	26.9201	0.138146
14.2219	0.362975	26.9179	0.138161
14.3271	0.363937	26.9124	0.140069
14.181	0.361768	26.9161	0.139318
14.1605	0.362182	26.9012	0.143295
14.1027	0.361865	26.9447	0.138593
14.2401	0.363121	26.8964	0.138242
14.2307	0.363517	26.9408	0.139483
14.2974	0.361114	26.9256	0.139118
14.2248	0.36338	26.9254	0.138195
14.1658	0.361991	26.9179	0.137577
14.2661	0.362142	26.8983	0.140263
14.1889	0.362403	26.9292	0.136969
14.2032	0.362164	26.9224	0.138064
14.122	0.362972	26.9223	0.13861
14.1694	0.363329	26.9227	0.136289
14.289	0.361314	26.8948	0.13844
14.2014	0.363234	26.9192	0.137374
14.1598	0.362973	26.9121	0.138756
14.1922	0.362168	26.9391	0.139106
14.294	0.362924	26.9153	0.138111
14.1392	0.362559	26.9168	0.139137
14.2292	0.364724	26.9062	0.138024
14.2257	0.362059	26.9307	0.138992
14.1399	0.361764	26.91	0.137062
14.4131	0.362187	26.9232	0.139479
14.2292	0.362301	26.8821	0.138368
14.2302	0.364204	26.9017	0.13984
14.1522	0.361242	26.9022	0.137856
14.1299	0.362253	26.9209	0.138029
14.265	0.361623	26.939	0.13896
14.2689	0.363837	26.9185	0.138601
14.4104	0.362419	26.9168	0.141525
14.2718	0.360058	26.9247	0.138663
14.1955	0.364013	26.9134	0.140611
14.3472	0.363271	26.9048	0.140289
14.1529	0.363394	26.8963	0.14069
14.2841	0.363926	26.9034	0.139055
14.1754	0.362335	26.9059	0.13707
14.289	0.362066	26.9176	0.139353
14.2736	0.362939	26.9045	0.13795
14.2423	0.363491	26.9339	0.138909
14.1865	0.362391	26.9193	0.139734
14.1465	0.36222	26.8994	0.139937
14.1135	0.361599	26.9234	0.139845
14.1308	0.363127	26.9251	0.137872
14.2903	0.359952	26.9216	0.138097
14.1093	0.363235	26.9225	0.137171
14.1233	0.359803	26.9421	0.14164
14.3237	0.361984	26.9128	0.139329
14.2745	0.363182	26.9356	0.138821
14.1875	0.362215	26.8954	0.13816
14.0701	0.363552	26.9244	0.138557
14.2525	0.361902	26.907	0.140192
14.2762	0.363194	26.9142	0.138899
14.2556	0.363207	26.921	0.136863
14.3003	0.363915	26.9235	0.136993
14.3354	0.363818	26.9437	0.137233
14.3786	0.362742	26.914	0.139554
14.2941	0.364745	26.9161	0.13974
14.0928	0.362595	26.9125	0.138735
14.2418	0.362113	26.8922	0.138998
14.1025	0.361263	26.8971	0.138989
14.1344	0.364202	26.8857	0.142746
14.2272	0.362779	26.9303	0.138049
14.3642	0.361898	26.9173	0.140525
14.3384	0.362286	26.9099	0.138681
14.3266	0.363466	26.9188	0.137816
14.2796	0.36173	26.8899	0.137419
14.2061	0.363662	26.9361	0.139469
14.2792	0.36416	26.9023	0.138607
14.2757	0.36311	26.9091	0.138505
14.2394	0.363188	26.9171	0.139116
14.1618	0.362884	26.9108	0.139169
14.0998	0.361752	26.907	0.13891
14.2245	0.362206	26.9203	0.136885
14.3359	0.361974	26.918	0.138484
14.3423	0.361899	26.9184	0.139556
14.1536	0.36226	26.9157	0.138716
14.2491	0.363558	26.9141	0.139912
14.4853	0.361978	26.9198	0.136358
14.1879	0.362727	26.8923	0.14004
14.1607	0.363362	26.9197	0.138535
14.1904	0.361842	26.9315	0.139647
14.1596	0.363444	26.9064	0.139814
14.1428	0.365406	26.9168	0.139599
14.1957	0.361837	26.9249	0.138019
14.2512	0.362527	26.9224	0.139544
14.2648	0.361132	26.8915	0.140083
14.2109	0.361435	26.9204	0.138335
14.3006	0.363397	26.9216	0.140271
14.1951	0.361341	26.9299	0.139588
14.1389	0.363004	26.9021	0.140665
14.1457	0.360548	26.9033	0.138951
14.4454	0.36276	26.9391	0.139746
14.2873	0.362452	26.9097	0.137663
14.2377	0.363872	26.9025	0.140075
14.2151	0.361454	26.9098	0.140404
14.3164	0.36182	26.9074	0.136869
14.2501	0.362214	26.9222	0.139659
14.328	0.36374	26.9249	0.138708
14.1604	0.362001	26.8992	0.140934
14.14	0.362582	26.9022	0.140442
14.1816	0.36237	26.9285	0.139056
14.2651	0.362708	26.9201	0.139647
14.1948	0.363322	26.9371	0.138192
14.2542	0.363644	26.9117	0.140141
14.3789	0.361971	26.9326	0.13779
14.1807	0.363176	26.9265	0.139225
14.1763	0.362331	26.9423	0.139764
14.2489	0.363486	26.9099	0.137353
14.1706	0.361845	26.8878	0.138995
14.2982	0.361113	26.917	0.139797
14.1483	0.362199	26.905	0.138419
14.1978	0.362795	26.9198	0.140265
14.1601	0.362515	26.8846	0.139013
14.2424	0.362427	26.9436	0.138804
14.2492	0.363449	26.9099	0.139144
14.2053	0.365251	26.9167	0.137959
14.2025	0.362797	26.9455	0.13613
14.1816	0.36142	26.9103	0.138605
14.2621	0.363488	26.9217	0.139384
14.1348	0.361486	26.937	0.138443
14.114	0.362859	26.9418	0.139764
14.116	0.362903	26.911	0.140408
14.1173	0.364248	26.9062	0.140674
14.1717	0.362466	26.9244	0.14084
14.1889	0.363539	26.9034	0.139791
14.2831	0.361402	26.9236	0.138391
14.3476	0.362373	26.9098	0.138588
14.2015	0.364461	26.8916	0.140147
14.2404	0.364601	26.9085	0.140849
14.347	0.362624	26.9073	0.138335
14.3779	0.363078	26.9111	0.136677
14.1733	0.364235	26.9117	0.140077
14.2279	0.364436	26.9357	0.140017
14.1695	0.362851	26.8961	0.13984
14.2306	0.362575	26.9273	0.139163
14.2682	0.363225	26.913	0.13969
14.2287	0.363682	26.9307	0.140662
14.2279	0.363268	26.9133	0.139284
14.3027	0.363035	26.893	0.139009
14.1946	0.365017	26.9083	0.138602
14.2825	0.365226	26.9047	0.141178
14.1519	0.363568	26.9192	0.138494
14.2409	0.363337	26.8991	0.1424
14.2009	0.361978	26.8969	0.138523
14.2167	0.362914	26.9023	0.138249
14.2098	0.363989	26.913	0.139634
14.2985	0.364236	26.8812	0.140322
14.2844	0.363107	26.9303	0.138834
14.3413	0.363594	26.9356	0.140779
14.2804	0.362958	26.8924	0.138392
14.3068	0.364794	26.9264	0.143586
14.1323	0.362288	26.9256	0.137862
14.214	0.362246	26.9045	0.141612
14.1246	0.364047	26.9491	0.139695
14.1991	0.364098	26.9135	0.138684
14.1773	0.361282	26.9104	0.13929
14.2101	0.36008	26.9233	0.138757
14.425	0.361932	26.9266	0.139938
14.3028	0.364277	26.9367	0.139248
14.3707	0.362197	26.9296	0.138512
14.137	0.362856	26.9122	0.139506
14.3198	0.361207	26.8921	0.139008
14.1966	0.363332	26.8932	0.138097
14.1904	0.362771	26.9282	0.138563
14.2938	0.363152	26.9193	0.138011
14.3629	0.363542	26.9274	0.139752
14.2821	0.36499	26.9079	0.13623
14.3401	0.364499	26.9272	0.139804
14.3554	0.364914	26.8932	0.140053
14.2172	0.364349	26.8872	0.139364
14.2694	0.362633	26.9364	0.137871
14.1964	0.362912	26.8828	0.140557
14.166	0.364672	26.9113	0.138273
14.257	0.364007	26.9143	0.138215
14.1222	0.362814	26.9162	0.140559
14.2225	0.362848	26.9474	0.138491
14.2897	0.362555	26.8939	0.138089
14.2937	0.362211	26.9437	0.14003
14.2514	0.360183	26.9168	0.139652
14.3441	0.363292	26.9167	0.13997
14.2701	0.362852	26.9075	0.139075
14.2865	0.363623	26.9212	0.139389
14.403	0.361878	26.9274	0.137984
14.3093	0.362998	26.9241	0.138705
14.2297	0.36277	26.9174	0.138262
14.2227	0.36272	26.9105	0.13799
14.1602	0.361289	26.8986	0.138069
14.3334	0.362322	26.9097	0.139125
14.2862	0.363999	26.921	0.136933
14.2904	0.363284	26.9157	0.137548
14.1606	0.362071	26.8898	0.138559
14.2072	0.36425	26.9261	0.140111
14.2521	0.3634	26.9111	0.13833
14.3123	0.364722	26.9196	0.142282
14.4426	0.362045	26.9202	0.138694
14.2874	0.363774	26.9117	0.140129
14.1419	0.363424	26.9272	0.140258
14.2595	0.363738	26.8947	0.138493
14.2583	0.362897	26.9058	0.138995
14.1961	0.361494	26.9006	0.139559
14.2769	0.363382	26.917	0.140277
14.1064	0.362168	26.8985	0.138913
14.1646	0.361458	26.8974	0.139074
14.2974	0.362722	26.9159	0.138066
14.1821	0.36255	26.9277	0.138103
14.3092	0.361834	26.9272	0.140301
14.2282	0.362657	26.9111	0.138802
14.2656	0.364	26.9174	0.136179
14.084	0.363487	26.8912	0.140925
14.3053	0.363523	26.9028	0.139072
14.2515	0.36385	26.9318	0.140917
14.2018	0.364016	26.9158	0.139075
14.2582	0.362411	26.9497	0.138447
14.3612	0.364056	26.9352	0.139759
14.1822	0.363548	26.9093	0.136954
14.2596	0.363057	26.9104	0.139109
14.3029	0.363983	26.9197	0.138403
14.2354	0.362407	26.9284	0.138014
14.212	0.363111	26.9275	0.140069
14.2078	0.361873	26.8886	0.136494
14.2136	0.364247	26.9239	0.138187
14.1277	0.362788	26.9209	0.139483
14.2274	0.364304	26.9184	0.138074
14.3561	0.362906	26.9113	0.138673
14.4052	0.364317	26.9116	0.139764
14.3365	0.362235	26.9041	0.138548
14.2729	0.364112	26.922	0.139416
14.222	0.363706	26.9416	0.139003
14.1828	0.3636	26.8975	0.138923
14.2895	0.362538	26.9417	0.139776
14.2134	0.361464	26.8998	0.138189
14.2971	0.361434	26.8981	0.137791
14.2188	0.363004	26.9227	0.137781
14.186	0.362507	26.9091	0.138223
14.2459	0.362334	26.9294	0.139772
14.2293	0.361516	26.9319	0.13898
14.2813	0.364343	26.9573	0.138855
14.2629	0.361583	26.8896	0.136689
14.1983	0.361738	26.9189	0.138555
14.3913	0.363159	26.9101	0.139457
14.2785	0.363863	26.9138	0.139511
14.2927	0.361172	26.9145	0.138818
14.309	0.361439	26.9022	0.138964
14.2194	0.363161	26.9346	0.137214
14.2002	0.36115	26.8975	0.140713
14.1316	0.361598	26.9371	0.137349
14.1979	0.361661	26.9368	0.139034
14.3376	0.363266	26.8987	0.137422
14.162	0.362602	26.9198	0.138998
14.1101	0.363391	26.8907	0.137559
14.2721	0.363463	26.9482	0.139074
14.233	0.363192	26.9051	0.138387
14.2397	0.363544	26.906	0.134182
14.1094	0.363925	26.8971	0.136365
14.1321	0.362838	26.9071	0.140716
14.2492	0.363255	26.9166	0.137334
14.3038	0.364233	26.9071	0.137356
14.3748	0.364843	26.9075	0.136569
14.2686	0.363958	26.8977	0.139832
14.2749	0.361724	26.9047	0.14142
14.2739	0.363802	26.9067	0.13832
14.2386	0.364297	26.9091	0.138671
14.3097	0.362693	26.9086	0.138144
14.1677	0.363059	26.9041	0.137227
14.1926	0.361908	26.9176	0.138672
14.1422	0.362229	26.9077	0.136742
14.3124	0.362742	26.9306	0.137325
14.1646	0.361389	26.9005	0.135831
14.3463	0.362175	26.8958	0.139641
14.266	0.362738	26.905	0.13731
14.3153	0.362583	26.9115	0.137744
14.2865	0.362252	26.9174	0.138027
14.234	0.362329	26.9372	0.138797
14.1661	0.361776	26.9262	0.138289
14.2903	0.362796	26.9168	0.137207
14.1852	0.360332	26.9197	0.135742
14.2538	0.360098	26.8929	0.135472
14.3223	0.361589	26.9224	0.138812
14.2192	0.361024	26.9005	0.136169
14.2551	0.361178	26.8986	0.137817
14.2746	0.362256	26.8955	0.136889
14.3177	0.362899	26.9105	0.138028
14.2205	0.360241	26.9195	0.134582
14.3202	0.36295	26.9406	0.138713
14.3069	0.361642	26.9346	0.134969
14.1679	0.361966	26.8908	0.139137
14.222	0.362918	26.9117	0.138066
14.1768	0.360992	26.9213	0.13884
14.215	0.360895	26.9434	0.136168
14.35	0.362589	26.9263	0.138349
14.3344	0.361428	26.9261	0.135918
14.3479	0.362483	26.9049	0.139031
14.1562	0.363497	26.9028	0.137179
14.2216	0.362001	26.9494	0.135841
14.1764	0.360357	26.9052	0.137396
14.2455	0.36265	26.9198	0.137019
14.201	0.359805	26.9022	0.137938
14.2031	0.361568	26.9154	0.138128
14.2935	0.362026	26.9083	0.14004
14.3587	0.360872	26.9212	0.136245
14.2648	0.360932	26.9246	0.138583
14.2456	0.362026	26.8856	0.138783
14.1935	0.360064	26.9365	0.137301
14.1412	0.360436	26.8855	0.13936
14.2727	0.361456	26.8892	0.138272
14.2054	0.361063	26.9115	0.13844
14.2083	0.361928	26.91	0.136998
14.2201	0.362568	26.9158	0.13667
14.3404	0.361394	26.8982	0.137082
14.2703	0.362394	26.9428	0.137384
14.149	0.360463	26.9109	0.13737
14.0653	0.362326	26.927	0.137441
14.1452	0.361199	26.9048	0.136895
14.1455	0.359279	26.9086	0.137729
14.2576	0.36084	26.9339	0.138996
14.2687	0.360942	26.9297	0.136197
14.2315	0.359573	26.9539	0.138066
14.1737	0.362031	26.9103	0.137911
14.1842	0.362651	26.9171	0.137284
14.3126	0.36145	26.8988	0.138201
14.2324	0.361619	26.9043	0.137425
14.292	0.36306	26.8861	0.137673
14.2085	0.359601	26.8943	0.137007
14.2322	0.360989	26.9095	0.136998
14.2535	0.360319	26.8976	0.137908
14.2003	0.3589	26.9176	0.136837
14.2734	0.361199	26.9206	0.136819
14.2617	0.359759	26.89	0.137259
14.2085	0.361363	26.8987	0.135767
14.2529	0.359188	26.9059	0.13624
14.2482	0.359976	26.9087	0.137536
14.2753	0.361157	26.932	0.136277
14.0756	0.361617	26.9111	0.138999
14.2029	0.359831	26.9004	0.137352
14.3008	0.358715	26.908	0.136823
14.265	0.360474	26.9036	0.136678
14.2758	0.360381	26.9007	0.13582
14.1725	0.359574	26.9168	0.13687
14.2436	0.360804	26.9534	0.13845
14.1571	0.360484	26.926	0.136639
14.158	0.360011	26.9056	0.13538
14.219	0.360947	26.9143	0.135683
14.2232	0.360185	26.9157	0.136396
14.2955	0.361498	26.9067	0.137203
14.23	0.360497	26.9062	0.137174
14.2945	0.360384	26.9078	0.13706
14.1935	0.36222	26.9005	0.137985
14.1357	0.360258	26.9248	0.136868
14.2604	0.358721	26.9159	0.136859
14.272	0.359484	26.9108	0.136878
14.3543	0.360343	26.916	0.138738
14.2683	0.3581	26.9014	0.138388
14.2946	0.360761	26.9273	0.135772
14.3242	0.361499	26.9159	0.136762
14.3043	0.360664	26.9145	0.137068
14.3443	0.36259	26.9151	0.137841
14.1962	0.362441	26.913	0.13537
14.369	0.360114	26.9041	0.136978
14.1517	0.359461	26.9163	0.138286
14.1836	0.360822	26.9275	0.137265
14.2564	0.359925	26.8994	0.138986
14.2948	0.360947	26.9332	0.136417
14.2822	0.359061	26.9009	0.136138
14.122	0.359295	26.9302	0.13573
14.33	0.358488	26.9285	0.134998
14.3264	0.361276	26.9395	0.136692
14.1318	0.358438	26.9223	0.138062
14.3161	0.359935	26.9059	0.13641
14.1504	0.361127	26.9298	0.136211
14.2363	0.360328	26.9241	0.136286
14.2204	0.358867	26.9296	0.136833
14.2649	0.36182	26.919	0.137264
14.1058	0.35854	26.934	0.133353
14.3211	0.358349	26.9244	0.140115
14.1772	0.361831	26.9393	0.133648
14.1884	0.360736	26.9439	0.136056
14.288	0.36016	26.9474	0.136097
14.2867	0.361305	26.9326	0.137645
14.2474	0.360272	26.9212	0.138976
14.3229	0.359884	26.9172	0.137899
14.2724	0.360287	26.9097	0.136385
14.2255	0.360362	26.9178	0.137483
14.2789	0.358606	26.9234	0.138114
14.1487	0.35889	26.9051	0.137812
14.2305	0.359514	26.9111	0.13782
14.2	0.360856	26.9283	0.136247
14.245	0.359528	26.9153	0.135008
14.3262	0.360754	26.9117	0.137469
14.3213	0.360384	26.9071	0.136259
14.3077	0.361254	26.9413	0.136894
14.3253	0.358467	26.9284	0.137026
14.2904	0.358731	26.8829	0.135412
14.2665	0.358209	26.8895	0.137185
14.1191	0.360034	26.8981	0.137055
14.2726	0.360899	26.8919	0.137467
14.3218	0.359938	26.9061	0.137504
14.3757	0.3608	26.8904	0.138264
14.2557	0.360378	26.9139	0.140151
14.2259	0.36053	26.9245	0.137286
14.3171	0.360781	26.9225	0.13649
14.1898	0.361563	26.8744	0.135802
14.3261	0.359806	26.8911	0.137211
14.138	0.359172	26.9341	0.137028
14.2048	0.361525	26.8921	0.13483
14.3899	0.358293	26.9171	0.138739
14.1456	0.35749	26.8887	0.137907
14.2754	0.358429	26.927	0.136281
14.2877	0.358873	26.9047	0.139056
14.3338	0.36063	26.8829	0.137603
14.1737	0.359433	26.9181	0.138595
14.2797	0.359073	26.8916	0.13719
14.1574	0.360557	26.9221	0.137522
14.2203	0.357996	26.9271	0.136218
14.1509	0.359741	26.9258	0.136857
14.2396	0.35887	26.9029	0.138099
14.1378	0.357763	26.9116	0.136173
14.1773	0.361057	26.9228	0.137223
14.1436	0.359021	26.9045	0.137946
14.2334	0.359465	26.9154	0.137646
14.2401	0.360223	26.891	0.138281
14.3587	0.358636	26.923	0.13784
14.2717	0.357488	26.9296	0.139109
14.1803	0.36039	26.9032	0.137206
14.3092	0.359446	26.9441	0.137064
14.3749	0.358917	26.9057	0.137241
14.3295	0.358086	26.9086	0.139758
14.223	0.359525	26.8969	0.1389
14.2942	0.358989	26.9183	0.137729
14.1316	0.359449	26.9059	0.138207
14.2126	0.357985	26.9161	0.13682
14.1869	0.358448	26.9109	0.137531
14.3191	0.360955	26.9245	0.137783
14.3226	0.35794	26.9225	0.139288
14.3262	0.358101	26.9005	0.14052
14.3439	0.357281	26.9349	0.142027
14.3207	0.359895	26.8911	0.136611
14.2661	0.357384	26.9024	0.137604
14.2887	0.358695	26.923	0.140754
14.324	0.359435	26.9333	0.142292
14.3231	0.358134	26.9167	0.137783
14.3567	0.360237	26.9208	0.140591
14.32	0.360966	26.9146	0.140608
14.2809	0.358642	26.9199	0.138385
14.1338	0.358282	26.9056	0.139278
14.2112	0.358942	26.9251	0.138892
14.2503	0.359075	26.9227	0.139734
14.3868	0.359063	26.9129	0.138071
14.2565	0.359833	26.9145	0.138962
14.3447	0.356231	26.9096	0.139818
14.2346	0.359068	26.9384	0.142955
14.2288	0.357597	26.8924	0.139569
14.3465	0.358908	26.891	0.140457
14.2597	0.358286	26.9043	0.140452
14.1723	0.358457	26.9016	0.138064
14.2504	0.357593	26.925	0.140868
14.4279	0.357381	26.8989	0.139844
14.4223	0.357071	26.9287	0.138519
14.2867	0.359076	26.9209	0.139253
14.2572	0.35793	26.9079	0.140389
14.2647	0.357838	26.9094	0.139131
14.2454	0.358196	26.8757	0.140956
14.2331	0.357743	26.9155	0.140074
14.1558	0.360238	26.9094	0.140368
14.2329	0.358441	26.9296	0.140393
14.3459	0.358737	26.9042	0.141622
14.3759	0.356959	26.9323	0.138672
14.3313	0.357385	26.9155	0.140773
14.2471	0.357939	26.8981	0.140035
14.2754	0.356467	26.9528	0.136562
14.3684	0.358984	26.9025	0.139773
14.1791	0.357533	26.8968	0.139286
14.2578	0.3593	26.9028	0.141274
14.27	0.358736	26.9068	0.141526
14.3097	0.35895	26.9169	0.141323
14.3096	0.35745	26.9168	0.139237
14.1325	0.356644	26.922	0.14164
14.1838	0.356678	26.9169	0.144383
14.1614	0.357275	26.9245	0.142569
14.1861	0.359878	26.9111	0.143484
14.3381	0.357293	26.8937	0.139622
14.2932	0.359301	26.9033	0.141118
14.4131	0.356565	26.9125	0.142646
14.1888	0.358514	26.8981	0.140782
14.208	0.358142	26.8891	0.14058
14.2613	0.358651	26.9158	0.140442
14.2673	0.357857	26.8892	0.142149
14.2813	0.35823	26.9032	0.139497
14.1557	0.35659	26.9268	0.140922
14.2451	0.358648	26.8951	0.141055
14.3414	0.358115	26.9057	0.139836
14.2183	0.358041	26.8963	0.13896
14.1606	0.358574	26.9166	0.139763
14.1138	0.358819	26.8759	0.141489
14.2538	0.35806	26.9073	0.137647
14.2575	0.355993	26.8979	0.139537
14.3645	0.357644	26.8871	0.142633
14.1784	0.356551	26.8885	0.142505
14.3624	0.357992	26.888	0.139924
14.2594	0.35858	26.9047	0.140106
14.2736	0.35561	26.9105	0.140965
14.0871	0.358482	26.907	0.14052
14.2332	0.35604	26.8945	0.14223
14.2469	0.357883	26.9189	0.142179
14.277	0.356542	26.8873	0.141648
14.2674	0.356775	26.8918	0.141006
14.1761	0.358511	26.8842	0.141027
14.2577	0.356369	26.8949	0.140142
14.2612	0.355529	26.888	0.140765
14.1638	0.355089	26.898	0.140267
14.3223	0.357223	26.9008	0.141584
14.3094	0.357849	26.8901	0.141989
14.1901	0.358225	26.899	0.142358
14.2564	0.35645	26.9063	0.14123
14.2959	0.356947	26.888	0.139901
14.2648	0.357254	26.9056	0.140221
14.165	0.357395	26.9048	0.139885
14.1686	0.356235	26.9161	0.14146
14.1808	0.356376	26.9287	0.141539
14.3489	0.356309	26.8959	0.139777
14.2355	0.355508	26.9146	0.139611
14.2155	0.357959	26.9135	0.139668
14.3247	0.356516	26.8904	0.141847
14.298	0.355922	26.9177	0.140712
14.2927	0.354652	26.9065	0.140544
14.288	0.35516	26.8983	0.139352
14.3697	0.357836	26.9077	0.140809
14.2912	0.35813	26.8997	0.141255
14.1231	0.357218	26.9166	0.139892
14.1861	0.356525	26.8775	0.140421
14.2607	0.358877	26.9181	0.142179
14.2819	0.357911	26.8835	0.138123
[truncated: 92,941 more rows]

## Sheet: Panel C_DFF_isofluorane
B12_OXLight	C12_OXLight	D9_OXLight	E9_OXLight			Sample Rate [Hz]:10Hz
[truncated: 81,504 more rows]
