# Supplementary material for: A genetically encoded sensor for in vivo imaging of orexin neuropeptides
Source: Nat Methods. 2022 Feb 10;19(2):231–41. doi: 10.1038/s41592-021-01390-2 (PMC8831244; doi:10.1038/s41592-021-01390-2)
Supplement: Source Data Extended Data Fig. 10 — Source data from the characterization of OxLight1 and OxLight-ctr expression in somatosensory cortex. [file 41592_2021_1390_MOESM19_ESM.xlsx]

## Sheet: Extended 8 panel c 
OxLight1-trace01	0.856961	0.766739	0.757097	0.779345	0.795202	0.77621	0.731629	0.739009	0.744388	0.758737	0.741979	0.734419	0.754925	0.796927	0.742933	0.716307	0.730418	0.775048	0.760967	0.74992	0.765034	0.759764	0.719039	0.768699	0.757301	0.730683	0.733728	0.713496	0.711096	0.727854	0.681072	0.717673	0.728409	0.765818	0.73312	0.749271	0.745443	0.754116	0.74553	0.720939	0.727264	0.760567	0.740015	0.712615	0.682266	0.717539	0.743473	0.71628	0.692238
OxLight1-trace02	0.710256	0.629986	0.607828	0.600749	0.552223	0.526523	0.538874	0.54439	0.523748	0.544232	0.52036	0.489593	0.515518	0.497454	0.510048	0.521544	0.535715	0.525959	0.539467	0.499203	0.519527	0.511485	0.5285	0.522696	0.520685	0.55043	0.524691	0.518547	0.524933	0.535362	0.565371	0.564683	0.557351	0.59393	0.569676	0.532305	0.557213	0.576111	0.579364	0.558469	0.53151	0.527772	0.523072	0.495097	0.505284	0.519167	0.539267	0.530572	0.534685
OxLight1-mean	0.783608	0.698363	0.682463	0.690047	0.673712	0.651367	0.635252	0.6417	0.634068	0.651484	0.631169	0.612006	0.635221	0.647191	0.626491	0.618926	0.633067	0.650504	0.650217	0.624562	0.642281	0.635625	0.62377	0.645698	0.638993	0.640557	0.62921	0.616021	0.618014	0.631608	0.623221	0.641178	0.64288	0.679874	0.651398	0.640788	0.651328	0.665113	0.662447	0.639704	0.629387	0.64417	0.631544	0.603856	0.593775	0.618353	0.64137	0.623426	0.613461
OxLight-ctr-trace01	0.257326	0.19138	0.160177	0.135584	0.154148	0.154486	0.141153	0.152677	0.133202	0.139153	0.122795	0.12654	0.106729	0.103848	0.147837	0.146051	0.129961	0.145434	0.138901	0.147401	0.147735	0.148959	0.180263	0.185927	0.143144	0.131449	0.128474	0.125811	0.127815	0.141976	0.142301	0.113202	0.133858	0.141267	0.138988	0.111263	0.139686	0.140855	0.138541	0.146281	0.14056	0.107576	0.105961	0.0941853	0.0864706	0.0918516	0.0920831	0.0766379	0.099901
OxLight-ctr-trace02	0.172773	0.128932	0.0934662	0.0931312	0.0737436	0.0806917	0.0832681	0.0632186	0.0874391	0.0522954	0.0712873	0.0662956	0.0568437	0.0696582	0.0287198	0.0262789	0.0266256	0.0635796	0.0744736	0.0516974	0.056672	0.052027	0.0610242	0.0579147	0.0621303	0.0627571	0.0742802	0.0452606	0.0465622	0.0457431	0.0514239	0.0485446	0.0266969	0.033685	0.0413376	0.0578278	0.0543345	0.0570779	0.0600693	0.0527154	0.026146	0.0443589	0.0607308	0.0129712	0.0302072	0.0448509	0.0117666	0.0208357	0.0442713
OxLight-ctr-mean	0.21505	0.160156	0.126822	0.114358	0.113946	0.117589	0.112211	0.107948	0.110321	0.0957241	0.0970412	0.0964177	0.0817861	0.0867531	0.0882786	0.0861651	0.0782932	0.104507	0.106687	0.0995492	0.102204	0.100493	0.120644	0.121921	0.102637	0.097103	0.101377	0.0855355	0.0871886	0.0938596	0.0968623	0.0808734	0.0802775	0.0874762	0.0901627	0.0845456	0.0970103	0.0989667	0.0993052	0.0994983	0.0833531	0.0759674	0.0833457	0.0535783	0.0583389	0.0683512	0.0519248	0.0487368	0.0720861
[truncated: 1,991 more columns]

## Sheet: Extended panel e
OxLight1
First minute	51.5275	66.607	44.93	27.6916	53.166	80.6591	131.181	104.235
most active	62.0293	86.436	60.5069	42.4161	85.444	105.531	181.963	124.626
OxLight-ctr
First minute	34.1138	48.7988	103.856	46.8975	36.9429	124.495	42.1105	99.0572
most active	39.2271	42.5454	111.322	51.8563	43.8174	112.005	48.9885	103.082

## Sheet: extended panel f
OxLight1	173.698	178.798	113.441	93.4534	147.327	203.2	288.074	261.831
OxLight-ctr	96.1529	81.5883	270.648	123.288	113.761	263.823	80.7556	149.323

## Sheet: Extended 8 panel g
OxLight1-FOV7
0	0	0	0	0	0	0	0	0	0	0	0	0	5.99093e-06	0	0	0	0	0	0	0	0	0	0	4.19422e-05	0	0	0	0	1.316e-10	0	0	0.00623558	0	0	0	0	5.79763e-09	0	0	0	0	0	0	0	0	0	0	4.24919e-07	0.00102634
0	0.00204205	0	0	0	0	0	0	0	0	0	0	0	8.19975e-11	0	0	0	0	9.85654e-10	0.000835825	0	0	9.38185e-10	0	0.00524315	0	3.76142e-08	0	0	0.00844221	1.04561e-11	2.44208e-12	3.17071e-05	0	4.53123e-17	0	0	0.00547878	0	0	3.52872e-26	6.11918e-06	0	0	8.39829e-05	0	0	5.43806e-10	0.00836914	0.000983301
0.000704891	6.28214e-07	0	6.85418e-05	0.00769853	0	0.000125912	0.00192392	1.68298e-07	0.000256036	0.000918198	0.000107028	0.0170411	0.000805367	0.000569778	6.21087e-06	0.000724461	5.35789e-05	0.00296794	0.000882239	0.00306773	0.000195014	0.00217428	0.000102221	0.00311529	0	0.0105084	0.00120217	0	0.000158563	0.023461	0.00609462	0	1.44131e-07	0.00429347	0	0.0011975	0.000651079	0	0.00513052	0.00401946	0.0132166	0.00111535	0.000740437	0.00110406	0.000219593	0	0.0173123	0.001905	2.47085e-07
0.00371701	0.00185405	0.00244834	0.0107449	0.0130489	0.00550827	0.00497083	0.0106358	0.0023945	0.00959727	0.0151205	0.00107628	0.0075927	0.00200307	0.00931153	0.00840602	0.00412235	0.00221809	0.0127447	0.0104402	0.0147948	0.00600188	0.00332126	0.00138353	0.0017382	0.00240302	0.0121769	0.00823512	0.000477575	0.0171694	0.012416	0.0164609	0.00235324	0.00111131	0.0135974	0.00425793	0.00606329	0.000487852	0.00820363	0.0131094	0.0123383	0.00660391	0.00665296	0.00371696	0.00237006	0.0112416	0.00281059	0.00400672	0.00289101	0.0100461
0	0.000400294	5.89842e-10	5.09229e-06	0.012565	0.000103921	0.000560358	0.00159688	6.77091e-07	0.00227955	0.000146887	0	0.000936299	2.25966e-08	3.00055e-05	0.000335777	2.49982e-08	0.00112526	0.000123686	2.7939e-06	0	0.019953	0.00119464	0.00173928	0	6.39179e-08	0.000192671	6.24828e-06	0.00132188	0.00291891	1.27659e-05	0.000356357	3.59514e-08	3.59751e-07	0.0144384	0.00634585	2.5093e-05	3.70433e-07	0.00218971	0.0245583	0.00582453	0.00249078	3.26172e-11	0.0285001	0.000709044	0.00699034	2.40967e-10	2.62127e-09	8.81186e-06	1.33529e-06
2.09227e-06	1.37515e-05	0	1.45264e-09	0.000361621	0	1.49959e-18	0	1.18097e-10	0	0.00603259	1.68857e-11	0.000521311	0	1.58585e-05	0	5.12739e-11	3.47601e-06	0.000527785	0.000842247	0	0.00015659	0.000378215	1.0112e-14	2.43399e-09	2.32783e-17	0.000107099	0.000431338	0	0.00147439	7.70184e-05	6.82429e-09	0.00439077	0	0.000122665	0	0.00759273	5.15337e-06	3.80729e-09	7.25922e-09	2.32307e-06	1.21284e-06	0	0.00657516	2.40336e-12	0.000969906	0	0.00322851	2.67049e-07	0
0.00849537	0.023411	0.0117049	0.0185452	0.017536	0.00605293	0.0153075	0.037177	0.0114012	0.00400185	0.0066335	0.0084544	0.0191603	0.0170235	0.0213834	0.0114047	0.0131577	0.00948276	0.0388353	0.0193925	0.00615385	0.0225996	0.0285369	0.0163697	0.0159079	0.0157418	0.0127892	0.02061	0.00530004	0.01949	0.0233655	0.0207781	0.00449588	0.0223643	0.0184676	0.0401237	0.025942	0.0234181	0.0321249	0.0150924	0.0214917	0.0135558	0.0131911	0.0225475	0.0150622	0.0166649	0.018519	0.0116654	0.016046	0.0128466
0.000527819	0	0.0732833	5.61819e-11	0.00762061	0.0247907	0.0143209	0.0340186	0.00175806	0.000140386	0.0150007	3.09204e-05	0.0354432	0.0211294	0.00107843	0.0576852	0.000249142	2.42541e-07	0.0127887	0.00702997	0.00638089	0.00838001	5.05542e-08	0.00349717	0.031931	0.0391063	0.00193467	0.0174024	6.77551e-08	0.000457832	0.00642236	0.033801	0.00258711	0.0116902	0.043165	7.18751e-08	0.0230841	0.00215343	0.0288556	0.020285	0.00166028	1.06833e-05	0.00667383	0.0301895	0.0176085	0.0230137	0.00431466	0.0133881	0.0838226	0.0216842
0.000155779	2.83524e-05	0.0138453	8.14037e-05	0.000121399	0.00156276	0.0243759	0.0450018	0.0276174	0.00525076	0.00677647	0.0147168	0.0124286	0.00467455	0.00438718	0.00504229	0.00338863	0.00266657	0.00416695	4.12883e-06	0.0016438	0.0233728	0.000773143	0.0010328	0.00936796	8.20883e-05	0.00762903	0.000529667	5.67532e-05	0.017714	0.0237486	0.00333999	0.0308592	0.0386126	0.0265303	0.0121824	0.0164755	9.07719e-05	0.0299476	0.000634748	0.0026138	0.00549284	0.0119414	0.0240506	0.0239087	0.00829986	0.000481867	0.0187437	0.00742051	0.0162525
0.000308823	0	0.000398814	0	0	0	0	0	0	0	0	0.000395808	0	4.94974e-06	0.00177535	2.56339e-07	0	7.04772e-05	0	7.37705e-07	0	0	1.37101e-05	0	0	0	0.000943	0	0	0	0	0	0.00125566	0	0	0.0030443	2.62449e-05	7.07074e-06	0	0.00141186	2.77548e-05	0	4.58919e-05	0	0	0	0	0	0.0018339	0.00385416
0	0	3.55361e-24	3.70783e-09	0	0	0	0	0	2.56341e-14	0	0	0	1.33824e-09	1.24201e-20	0	0	0	0	0	0	0	0	0	2.63489e-20	0	0	0	0	0	5.65366e-08	0	1.89647e-07	0	0	2.9744e-12	0	6.88968e-24	0	0	0	0	0	0	0	0	0	0	4.13933e-13	1.40417e-19
0	1.06961e-08	1.98146e-18	8.18425e-17	0	0	0	7.14184e-14	0	0	0	0	0	0	3.81326e-10	0	0	0	0	0	0	0	0	0	0	7.19187e-07	0	0	0	0	0	0	0	0	0	1.82589e-09	0	0	0	0	0	0	0	0	4.0001e-05	2.00001e-14	0	0	1.78455e-11	0
0	0	0	0.000101745	0	0	0	0	2.90133e-22	5.38435e-07	0	0	2.23259e-05	1.06391e-08	0	0	0	0	0	8.88099e-07	0	2.15815e-14	0	2.16242e-10	0	1.00965e-05	0.000331791	1.24554e-10	0.00563217	0	0.0070891	0	4.61221e-19	0	9.30093e-12	9.68831e-21	0	0	0	0	7.17445e-12	3.95679e-08	0	0	0.000693463	0	0	0	0	0
0	8.56482e-08	1.58363e-11	0.000679807	0	0	0	0.000650671	4.02035e-06	7.41264e-07	0.000174825	0	0	5.97056e-05	2.33727e-06	8.96041e-08	0	0	0.000131471	0	7.57924e-09	0.0012669	5.23112e-06	0.000474519	0	6.06972e-05	0.000329503	0.000825322	0.00184063	3.333e-08	1.40705e-07	5.3186e-05	7.75743e-06	0.000222766	8.80134e-05	5.27116e-06	2.32267e-11	5.14219e-06	8.77054e-12	0	2.14779e-07	0.000434801	8.0109e-11	3.9218e-05	5.61742e-09	1.09963e-07	6.44892e-05	3.59801e-06	6.47581e-05	6.00997e-15
0	8.1127e-10	0	4.4676e-08	0	0	1.54946e-07	0	5.86269e-08	0.00086341	0	0	3.12086e-08	0	0	0	0	0	6.22691e-05	0	0.00131578	0.00086696	0	0.00373093	0	5.00856e-05	0.00132459	1.95485e-16	7.44667e-14	0	5.58237e-10	0	0	3.49167e-05	0.000355214	0.00168393	0	0	0	0	0.00605863	0.000798383	0	2.1754e-06	0	0	0	4.85217e-13	0	0
0	0.00289243	1.53327e-05	4.70788e-06	0	2.16397e-06	5.81739e-06	0.00238014	9.71581e-05	0.000920301	0.000488048	0.00742938	0	0	2.81708e-05	0	5.86399e-07	0	0.000164483	5.07215e-06	0.000547808	0.00459269	0	0.000371746	1.33372e-07	4.70694e-05	0.000118236	0.000250938	0	8.45253e-07	0	4.14751e-06	1.79199e-16	0.000498586	0.00392114	0.000268051	2.17337e-06	1.81113e-08	0	1.34117e-11	0.00258392	1.18208e-05	0	2.11564e-08	0.000671878	0.000452892	3.79901e-14	0.00351812	3.34919e-05	4.07519e-11
0	0	0	0	6.70847e-14	0	0	0	0	0	3.41855e-11	1.74285e-07	0	7.68603e-09	0	0	0	0	0	3.44561e-17	0	0	0	0	0	0	0	7.48202e-12	0	0	4.27616e-18	0	0	0	0.00344367	0	5.8376e-13	0	0	3.59889e-16	2.72811e-21	0	0	0	0	0.00273498	0	0	0	0
0	0	0	0	8.59769e-23	0	0	0	0	0	9.18116e-13	3.70001e-19	0	9.18e-16	0	0	0	0	0.00265231	0.00276601	0	0	0	0	3.40948e-18	0	0.00288635	0	0	3.5461e-14	0	2.14986e-14	0	0	0	0	3.11502e-11	0	0	1.47734e-16	0.00409545	0	0	0	0	4.07428e-08	0	0	0	0
0.00188035	0	0	0	0.00045965	0	0	0.00132926	0	0	0	1.48747e-05	0	0	0	3.03624e-05	0	0	0.000182326	0.00405256	0	0	0	0	0	0.00233114	0	0.00745681	0	0.000202928	0	0	0	0	0.00189299	1.36727e-06	0.00116474	5.61701e-05	0	2.05524e-06	0.00400195	0	0	0	0	0	0	0.00096323	0	0
0.00251343	2.5337e-06	0	1.00502e-05	0.00204479	0	0	0.00139087	0	0	0	0.000199636	0	0	0	0	0	0.000103876	5.78192e-05	0.00575435	0	0	0.000119155	2.109e-05	6.05692e-05	0.00270546	0	0.00308632	0.00380871	0	0	1.37118e-07	0	0	0.00541724	0	0.000296284	0	0	0.000152447	0.0026575	0	0	0	0.00106115	0	0	0.00136996	0	2.56647e-05
OxLight-ctr-FOV3
0.417493	0.00339169	0.0703747	0.0529403	0.144055	0.00681465	0.329103	0.213385	0.0204718	0.0338759	0.0349236	0.0879959	0.000869422	0.063373	0.219604	0.13568	0.0213918	0.090301	0.124331	0.1324	0.164974	0.252183	0.146823	0.436495	0.103674	0.0256905	0.0158906	0.00365184	0.0482139	0.0567775	0.024857	0.0345086	0.0295601	0.0536694	0.183495	0.0519972	0.128293	0.0212612	0.104922	0.117257	0.054216	0.156488	0.118343	0.0471497	0.176342	0.496828	0.0290713	0.18655	0.0831831	0.233317
0.100455	0.0208286	0.0989306	0.0469483	0.0491483	0.0502925	0.0221678	0.0190362	0.0145621	0.0556477	0.0373357	0.0219421	0.0173762	0.0160716	0.0668988	0.139775	0.0244115	0.0942848	0.11017	0.100407	0.0503856	0.0920949	0.086174	0.141705	0.0941419	0.0734927	0.0612285	0.0361851	0.0505611	0.200241	0.0715472	0.0744228	0.0951909	0.0848679	0.0385004	0.0240107	0.105592	0.118837	0.111003	0.0682298	0.0763112	0.0533903	0.0986221	0.137749	0.0585559	0.101761	0.039935	0.090574	0.0654888	0.0910548
0.000656238	0.00285083	0.00531635	0.0270931	0.0165957	0.000932368	0.000285371	2.69867e-06	0.0125017	0.00175211	4.44642e-06	0.000302903	0.00146066	0.00420449	0.000381989	0.0025408	0.00276026	0.028024	0.0221002	0.04675	3.75597e-05	0.0210149	0.0484786	0.00758913	0.00414655	0.0985173	0.0056081	0.00707221	0.0534487	0.004967	0.0077865	0.00298155	0.00663114	0.0161725	0.00468299	0.00154166	0.0215854	0.00348158	0.0435436	0.00774006	0.0325473	0.000486499	0.0295563	0.0705938	0.010832	0.00144782	0.00790578	0.0198928	0.0158866	0.00612718
0.00241491	5.56893e-05	0.00635028	0.0388266	0.0476263	0.0104761	5.9947e-05	0.00966728	0.010737	0.00885473	0.0191559	0.00634684	0.0260732	0.0136184	0.0300225	0.115336	0.0219182	0.0634602	0.0630336	0.066924	0.0204269	0.0113652	0.0557962	0.12953	0.0139112	0.0529709	0.0293304	0.0186709	0.139871	0.0472316	0.0365481	0.0018731	0.0785461	0.0785672	0.0144113	0.00618189	0.0321686	0.0806307	0.0492244	0.184129	0.10291	0.0124906	0.0488097	0.0795764	0.0262308	0.0469942	0.145621	0.0873634	0.0796909	0.0390985
0.0948312	0.018312	0.0614872	0.075393	0.0623961	0.0226766	0.0494512	0.043835	0.0422442	0.066126	0.0311992	0.0353797	0.0286997	0.0387047	0.0788072	0.0434159	0.0743922	0.0871387	0.0477337	0.0354682	0.0661455	0.0653769	0.020134	0.00434065	0.0501479	0.031161	0.000671054	0.00115123	0.0220715	0.0243252	0.0343192	0.000333827	0.0143416	0.0151049	0.00179343	0.00334972	0.0311104	0.0319854	0.0144771	0.0105469	0.040875	0.0142985	0.00134416	0.0070632	0.0408656	0.0334673	0.0141151	0.0141484	0.0363567	0.00201563
0.0174872	0.00927095	0.00822111	0.0256092	0.034081	0.0198659	0.0646903	0.0243281	0.0170361	0.0428093	0.0079413	0.0181934	0.0084128	0.0257814	0.0817585	0.0454176	0.0262056	0.0841262	0.0315149	0.0197695	0.0148804	0.0265195	0.0384417	0.0102404	0.0089056	0.00368676	0.00676425	0.0025329	0.00827006	0.0132478	0.0157411	0.00554095	0.00471179	0.00220727	0.0075271	0.0049048	0.0180646	0.0426049	0.0362538	0.0201379	0.0213556	0.00344243	0.021246	0.0462651	0.0661953	0.0226929	0.0386396	0.0313418	0.0135321	0.0227589
0.0651259	0.0255306	0.0927576	0.166378	0.0743209	0.0409873	0.0509209	0.0562203	0.022759	0.0610744	0.07248	0.0337901	0.00923886	0.0313273	0.0664413	0.0961619	0.0841938	0.208869	0.194878	0.112602	0.0543558	0.0627097	0.196587	0.183827	0.0965804	0.0958498	0.0738698	0.17095	0.125021	0.07052	0.0422837	0.0933806	0.144241	0.11399	0.0542257	0.0105156	0.0915033	0.120505	0.0859455	0.0960056	0.193658	0.114609	0.230182	0.16522	0.133766	0.0681306	0.0796742	0.121883	0.0653189	0.0856203
0.00302253	0.0112736	0.0265574	0.0193979	0.0215374	0.0127262	0.00189196	0.0140099	0.0159754	0.00750606	0.0322128	0.00557469	0.0127513	0.00963178	0.0237881	0.0485838	0.00211812	0.0311747	0.0385128	0.0594554	0.0266586	0.0159618	0.0772872	0.0969481	0.0170051	0.0570068	0.0294549	0.0264124	0.0686799	0.0272303	0.0344617	0.0103404	0.015029	0.0263644	0.00955967	0.0100949	0.0276736	0.0523144	0.111323	0.0328286	0.0545549	0.0302992	0.0379518	0.0772931	0.0660348	0.0377077	0.0565938	0.0415256	0.0609824	0.0535472
0.0802095	0.0568289	0.209001	0.14425	0.0748083	0.146749	0.0806472	0.0850551	0.177839	0.131221	0.110342	0.150758	0.0789386	0.17199	0.100787	0.154779	0.129087	0.213447	0.123667	0.0812163	0.119087	0.148473	0.118287	0.098515	0.0900092	0.202935	0.0457929	0.0791456	0.0875716	0.0840728	0.0277095	0.0747028	0.109243	0.104959	0.0403872	0.0692007	0.115386	0.12899	0.0738043	0.0960436	0.0832089	0.122885	0.109945	0.0618092	0.191514	0.0851532	0.0589473	0.120144	0.120661	0.0682049
0.0312569	0.0421402	0.0608443	0.149183	0.0865025	0.0763435	0.0733861	0.0164151	0.0866844	0.0462627	0.0283403	0.0633649	0.0724227	0.101858	0.0164395	0.0382903	0.0108811	0.08002	0.0905259	0.141059	0.0487273	0.0232261	0.134944	0.206099	0.0546108	0.142888	0.0486805	0.13179	0.116871	0.0267933	0.0589976	0.042559	0.0815036	0.017565	0.0398351	0.0473308	0.0689021	0.095405	0.112951	0.0704009	0.0791771	0.123324	0.0662836	0.0743896	0.118056	0.147137	0.219923	0.102785	0.0749294	0.159791
0.0168808	0.034984	0.0246273	0.0427911	0.044437	0.0250158	0.0447985	0.0145866	0.00925299	0.0340767	0.114083	0.0240637	0.026678	0.0422846	0.0243134	0.106002	0.070326	0.110623	0.0860567	0.0184427	0.0677582	0.0363241	0.0271402	0.00247002	0.0259875	0.00160045	0.0140974	0.0476684	0.00205616	0.0136027	0.0162337	0.00181331	0.0239071	0.00680305	0.033735	0.00231459	0.0577252	0.0027384	2.66797e-05	0.00732242	0.0475653	0.0298859	0.01094	0.0241974	0.0642085	0.0108602	0.0272186	0.00514156	0.0202237	0.0883451
0.0344986	0.107505	0.0396649	0.064473	0.0204267	0.0400434	0.0461116	0.018809	0.0366897	0.0511756	0.0450728	0.0379939	0.0622006	0.0588899	0.0390587	0.120167	0.0882032	0.0404499	0.0313383	0.0398693	0.0606278	0.0374753	0.0103137	0.00829304	0.0116035	0.00213911	0.0554695	0.0349208	0.0172172	0.00218927	0.00229801	0.00398344	0.000873435	0.0103807	0.00671551	0.00811636	0.0591441	0.00954285	0.0159097	0.0273316	0.0428936	0.0231709	0.023838	0.0264747	0.0630041	0.0116248	0.00307477	0.0112323	0.0207191	0.00629447
0.212741	0.202541	0.287313	0.164506	0.392374	0.282547	0.316739	0.272088	0.240318	0.325116	0.228849	0.23332	0.124146	0.299557	0.269239	0.254766	0.321251	0.402002	0.395818	0.229307	0.364242	0.321104	0.317816	0.111362	0.25553	0.372024	0.236025	0.191774	0.344825	0.252241	0.313876	0.0767033	0.182992	0.217079	0.139033	0.340778	0.233233	0.305416	0.33838	0.225356	0.247082	0.227726	0.298619	0.258476	0.462824	0.186606	0.217957	0.215083	0.239665	0.331674
0.121253	0.0682868	0.105272	0.133332	0.0996494	0.0651805	0.0880955	0.115194	0.118836	0.101291	0.134781	0.102672	0.119515	0.0999754	0.114667	0.12662	0.0996721	0.0898501	0.0804595	0.0545979	0.107366	0.0504806	0.0566293	0.0357591	0.0272309	0.0187171	0.0335595	0.0273527	0.0455747	0.0405453	0.0441514	0.0190526	0.0770979	0.0170812	0.0595842	0.0181923	0.0952726	0.0270539	0.0587569	0.0406434	0.0222323	0.0353039	0.0141767	0.0688809	0.103477	0.0519011	0.0115005	0.034975	0.0802554	0.00556294
0.0135086	0.0202106	0.0213066	0.0283328	0.00988861	0.00292915	0.0553232	0.0112508	0.0258451	0.0407458	0.0299298	0.0132398	0.00370153	0.00542925	0.0277743	0.0872078	0.0362646	0.0326248	0.0177237	0.00232371	0.00670383	0.00500604	0.00584581	2.3808e-05	0.000224647	0.000386335	3.82125e-05	0.00119668	0.00237643	0.000235676	0.0497467	0	0	3.06328e-06	0.009659	3.4885e-05	0.0172235	0.0154399	0.00857624	0	0.0195634	0.00278986	0.00246754	0.0179371	0.0459511	0.000490659	0.000616758	0.00808213	0.000561892	0.00305776
0.121135	0.135195	0.168176	0.178205	0.18421	0.102827	0.141444	0.0718503	0.131281	0.222778	0.168808	0.128073	0.180393	0.123354	0.215635	0.165657	0.16199	0.198116	0.122897	0.143795	0.136625	0.100468	0.0663533	0.0815109	0.141345	0.0763431	0.0351392	0.0398467	0.0926963	0.0410969	0.0909435	0.0231993	0.0307193	0.0236242	0.0196667	0.0440647	0.14467	0.10658	0.118757	0.0529992	0.0811586	0.103438	0.0722507	0.141904	0.185228	0.130538	0.152254	0.0466629	0.0501763	0.0375364
0.180954	0.255945	0.244049	0.204818	0.115768	0.120947	0.208864	0.149527	0.126109	0.225297	0.186711	0.0917642	0.103754	0.14507	0.188688	0.23685	0.190166	0.311566	0.135256	0.121834	0.100115	0.106127	0.207085	0.0921216	0.102173	0.183521	0.0441529	0.181508	0.124116	0.185918	0.071124	0.0574112	0.0563755	0.106153	0.086987	0.0366684	0.146542	0.189201	0.167078	0.19229	0.225864	0.0830851	0.434116	0.186737	0.186523	0.0670579	0.168005	0.0278781	0.0947642	0.0861741
0.278873	0.269961	0.301714	0.260271	0.303361	0.247789	0.33957	0.265369	0.241663	0.272809	0.267273	0.203451	0.344046	0.170683	0.244909	0.304278	0.309584	0.263666	0.223415	0.274992	0.223229	0.330311	0.193981	0.144688	0.211346	0.131547	0.0893979	0.242299	0.225112	0.164819	0.0764282	0.125568	0.224872	0.134931	0.0516534	0.101844	0.263819	0.0675049	0.0497738	0.168015	0.156029	0.238181	0.300584	0.384541	0.376009	0.24181	0.204945	0.384263	0.391904	0.184135
0.0117399	0.0549544	0.0574366	0.0765894	0.161097	0.0294575	0.0203039	0.0124276	0.0177133	0.0345602	0.0405534	0.0206468	0.0180367	0.0757185	0.0262188	0.0670803	0.0484261	0.0703769	0.100798	0.0844943	0.0567924	0.102199	0.0988838	0.20583	0.116258	0.102056	0.0734301	0.0615303	0.12126	0.0903726	0.102918	0.0856175	0.0927101	0.0790265	0.111559	0.0564885	0.106894	0.250322	0.109765	0.0850935	0.10771	0.101419	0.195658	0.171106	0.0906853	0.0842916	0.106728	0.080533	0.119436	0.116462
0.00509067	0.0423334	0.0457701	0.0520671	0.0102941	0.00407616	0.031171	0.0291514	0.0076319	0.0812436	0.0397866	0.0246352	0.00527078	0.0335791	0.0272824	0.0664274	0.0449944	0.0495862	0.0993467	0.00945328	0.0877405	0.0830536	0.0351498	0.0291706	0.0363852	0.0116521	1.3938e-07	0.0160607	0.00506325	0.00263497	0.00767853	0.00307239	0.000334765	0.00504241	0.0126452	0.0014777	0.0334614	0.0140966	0.0177198	0.00576562	0.0351944	0.00468778	0.00778562	0.00502425	0.161944	0.0328681	0.00514192	0.0257975	0.0100663	0.00286496
[truncated: 974 more columns]

## Sheet: Extended 8 panel h
FOV1
202.876	200.681	202.239	201.097	203.124	197.018	202.566	197.805	194.938	205.54	201.08	191.168	190.08	200.735	203.788	195.858	190.796	190.788	208.265	199.292	194.894	200.858	199.416	203.292	185.735	201.08	205.027	200.168	203.009	211.558	202.796	213.54	202.407	196.655	200.478	196.673	210.274	206.381	205.619	198.699	205.177	200.212	209.54	205.265	194.982	188.938	199.442	196.089	197.885	206.894
169.469	159.92	175.106	171.832	163.903	169.018	160.938	177.159	171.124	172.54	175.124	162.265	172.655	168.558	162.345	165.434	162.124	161.965	171.442	172.655	164.327	177.673	165.85	172.726	167.478	165.947	171.018	163.142	172.894	159.221	159.735	175.15	165.398	165.071	175.425	177.009	165.584	165.434	168.619	163.832	173	167.416	165.133	173.398	153.602	170.832	180.212	166.726	163.071	175.832
162.929	149.08	150.487	151.434	154.956	150.009	147.089	154.549	149.354	155.31	154.602	150.637	150.363	154.611	154.363	159.584	153.389	158.442	153.044	141.354	147.761	146.956	152.177	153.77	153.646	158.611	150.885	152.071	146.381	150.699	152.327	153.212	148.115	150.655	145	147.965	153.796	154.788	144.85	150.522	156.389	153.814	152.796	145.248	153.496	146.991	153.327	153.274	154.726	147.841
152.425	147.575	144.292	150.646	143.54	148.23	145.832	147.814	143.283	150.248	145.31	153.54	148.558	154.584	148.832	148.142	147.584	144.805	142.991	144.69	136.965	144.389	139.133	142.46	142.761	140.053	141.044	148.381	147.46	152.044	145.549	149.885	147.575	150.133	144.257	148.911	146.283	147.027	145.673	152.673	149	143.938	152.168	149.301	147.743	145.265	145.407	147.858	148.018	144.248
160.752	153.947	161.522	160.743	156.991	168.381	156.85	161.372	157.522	161.212	156.788	154.018	157.903	161.354	158.929	154.947	158.549	157.956	155.637	164.796	152.327	160.655	154.124	161.619	154.496	163.389	160.027	168.496	161.796	150.77	164.106	159.009	164.566	162.885	157.124	160.265	162.159	164.841	163.221	166.292	162.389	169.15	159.911	156.858	161.69	156.398	156.513	166.496	161.947	154.257
198.646	204.434	211.053	204.097	209.54	200.46	205.708	204.628	198.08	200.805	204.549	202.699	206.938	205.186	207.504	207.389	196.513	191.894	211.142	206.186	201.372	209.69	204.097	197.027	205.911	195.522	205.903	210.407	207.681	209.301	206.522	209.699	191.761	196.681	209.664	204.602	221.133	192.478	207.991	197.027	201.159	203.434	208.858	218.168	198.637	199.159	208.053	200.212	204.372	211.593
205.15	196.575	187.027	189.425	196.442	195.097	179.46	183.646	189.593	191.637	194.089	183.858	191.558	189.08	176.947	185.097	184.85	185.699	196.92	182.062	182.77	188.168	189.142	190.646	186.434	190.637	179.761	196.274	187.354	192.637	187.08	187.991	182.265	200.248	185.814	186.743	195.159	185.301	191.425	193.655	192.805	188.584	200.673	195.513	184.664	185.717	191.389	191.283	194.823	191.265
184.221	181.434	185.319	190.027	174.973	175.186	181.965	182.336	177.956	184.159	176.204	176.416	176.089	181.673	187.274	186.089	177.23	173.575	177.372	172.982	176.195	187.434	180.85	180.283	175.434	179.743	191.531	184.097	183.735	192.965	184.938	183.814	169.416	186.761	184.027	174.982	182.788	176.956	180.248	185.646	176.619	185.044	177.283	183.841	173.212	181.106	183.221	180.858	193.761	182.761
157.894	161.513	166.575	156.301	161.982	166.699	169.416	175.752	158.044	161.726	160.796	159.575	159.929	169.381	154.77	164.274	162.54	159.239	164.212	169.195	166.416	171	168.991	169.186	161.442	161.248	171.796	163.779	151.372	167.168	157.593	163.867	161.204	170.159	161.619	163.08	167.814	160.389	167.044	164.965	173.336	160.796	165.991	167.814	160.345	166.531	164.841	155.566	163.805	159.425
169	160.965	170.673	174.08	170.566	166.664	158.274	169.23	168.726	174.929	166	162.69	170.982	164.071	168.372	160.327	166.558	156.69	173.442	160.681	165.442	171.035	166.035	169.248	165.265	165.425	155.982	161.558	176.619	161.929	163.106	172.566	160.124	178.965	167.54	171.009	170.858	171.089	171.31	166.664	168.248	162.496	181.814	168.283	164.832	162.664	169.867	172.133	164.044	172.947
209.018	197.407	191.752	196.832	204.195	199.708	211.531	196.283	203.053	197.018	202.611	203.416	206.257	201.991	211.708	193.46	202.31	200.841	204.381	201.071	198.726	188.717	204.407	198	203.69	207.726	203.425	206.929	201.504	204.292	212.743	209.195	199.15	204.726	201.566	202.841	212.841	205.08	201.54	207.398	220.938	217.372	204.929	208.575	214.973	207.637	216.283	217.221	209.035	201.327
213.027	217.274	217.469	216.761	235.77	220.292	224.434	224.867	222.991	219.584	220.212	224.504	219.389	231.089	234.354	219.85	229.301	224.239	223.611	227.894	229.699	215.496	227.832	234.212	222.327	220.894	224.345	225.133	228.876	224.363	234.743	226.761	213.372	239.177	230.566	230.089	237.903	208.973	236.876	233.248	235.558	229.938	230.496	235.142	234.575	229.097	225.814	235.513	239.345	228.619
230.442	231.089	241.283	235.018	235.186	230.115	235.673	235.796	236.646	226.451	228.973	236.558	232.655	224.619	239.451	232.841	234.982	230.159	240.788	235.558	240.611	233.018	235.504	222.991	230.602	234.549	246.717	242.283	232.504	234.54	236.071	232.566	231.504	231.15	232.894	237.053	246.903	231.584	243.009	234.575	238.752	249.186	239.053	238.407	242.089	238.398	235.929	229.929	246.991	227.522
256.717	244.947	257.142	253.053	249	249.027	252.159	257.496	246.062	262.115	248.442	245.487	249.956	253.717	244.345	253.779	254.035	239.982	256.204	254.159	265.407	245.841	258.761	261.973	247.903	254.867	256.575	264.451	262.681	256.301	254.053	262.195	247.531	263.929	263.487	262.531	268.327	263.434	246.903	253.265	266.717	264.389	267.708	266.009	249.823	251.558	269.274	251.929	253.035	257.018
269.681	268.265	261.92	250.044	257.018	270.301	267.336	278.257	261.212	274.858	262.637	270.823	257.735	270.035	269.566	271.451	281.035	280.54	276.283	276.407	268.947	258.956	258.133	277.637	272.85	273.814	266.177	273.628	268.283	259.885	262.681	267.425	277.841	266.248	265.885	257.274	270.885	270	266.239	277.389	276.823	266.336	259.363	273.115	263.699	265.681	274.982	262.858	267.496	259.752
237.513	249.655	247.938	249.336	240.628	248.779	231.08	240.177	238.053	233.885	247.248	242.478	235.531	243.593	235.504	242.982	229.549	236.504	241.558	240.168	238.354	230.867	230.982	236.124	236.221	241.381	244.265	244.257	232.779	226.389	246.177	240.46	241.982	247.177	239.283	247.841	241.053	238.487	244.894	241.23	245.584	242.115	242.504	236.903	235.876	241.956	239.673	236.655	245.124	241.92
240.991	239.522	238.735	247.159	251.947	238.823	254.814	248.637	239.292	242.549	232.089	252.265	246.575	234.398	244.212	237.106	230.681	243.301	243.796	240.885	227.168	236.354	237.549	241.416	236.743	241.531	245.982	255	241.858	245.726	253.106	244.106	251.257	258.911	243.23	239.478	262.265	241	254.089	241.354	266.938	253.089	247.442	250.77	251.814	249.655	249.31	251.894	250.31	251.982
241.221	234.956	234.292	240.752	241.062	241.212	230.496	244.699	226.513	233.85	232.133	238.442	237.611	241.283	238.451	241.106	238.531	234.911	238.195	252.602	249	236.018	249.035	237.903	244.965	238.212	249.425	233.593	231.938	237.911	242.796	232.637	242.814	246.319	248.832	240.257	250.274	233.531	238.699	240.584	249.903	248.089	255.69	249.77	237.46	243.46	250.681	251.628	249.566	241.54
191.752	204.611	202.947	201.735	208.08	192.531	201.885	213.566	206.15	206.77	201.257	214.46	203.425	207.106	202.575	199.77	195.991	207.761	207	200.991	196.708	200.779	212.106	214.398	201.133	191.115	209.575	201.664	204.991	205.717	207.071	203.655	207.743	210.566	207.664	205.664	207.885	209.788	205.168	201.124	200.15	198.053	203.434	207.664	197.089	199.566	208.434	204.699	201.204	210.938
223.186	212.257	222.142	220.929	234.425	222.584	222.204	217.478	225.956	225.513	223.097	217.336	219.283	225.071	225.593	220.885	216.053	228.035	229.451	220.407	220.717	216.681	234.814	223.726	215.611	221.69	216.301	220.522	222.416	214.292	228.212	222.159	212.956	219.027	209.876	225.77	222.558	216.248	230.743	218.257	227.442	222.708	234.345	226.398	215.619	226.991	231.841	234.363	220.522	232.044
FOV2
202.239	213.885	203.575	200.602	200.354	208.097	204.265	208.177	202.743	205.637	206.15	214.956	202.363	208.504	195.478	195.646	202.425	216.274	204.566	198.106	207.265	202.814	209.566	214.027	208.363	214.416	207.239	214.549	203.814	209.832	206.062	205.911	197.106	199.115	204.027	212.602	215.31	202.965	226.911	208.274	219.15	209.646	223.221	212.434	215.354	205.85	209.478	209.425	213.31	210.549
203.345	202.327	201.735	208.239	197.513	197.115	196.142	207.947	192.124	186.743	189.487	183.956	196.195	195.885	205.681	196.814	192.053	198.478	201.487	190.504	191.699	194.15	212.487	209.531	205.566	202.496	204.177	190.938	202.54	205.248	203.655	193.283	190.283	201.867	201.345	202.124	212.035	201.124	203.743	199.982	211.496	200.115	206.336	215.566	199.885	191.097	189.549	205.212	189.973	197.283
140.327	148.168	151.372	147.717	148.089	150.345	151.071	147.832	150.133	140.15	149.85	141.973	146.77	139.575	145.496	144.15	148.124	149.619	153.903	145.133	143.115	146.619	144.956	154.319	147.434	150.655	152.894	148.655	148.389	146.628	148.973	154.637	137.77	136.071	144.876	152.115	153.124	158.221	137.407	147.186	150.54	147.513	155.469	157.805	151.239	149.035	147.85	147.416	148.478	153.115
150.956	152.619	166.442	155.381	159.655	156.513	168.858	158.947	167.381	154.858	158.035	159.044	163.097	159.478	161.08	153.08	159.363	161.398	167.142	158.257	161.699	157.248	157.142	171.646	159.487	161.336	169.177	172.823	157.673	162.115	161.451	156.699	155.947	153.089	158.46	156.549	160.124	167.097	161.549	167.973	161.823	153.496	170.265	176.779	171.735	166.186	156	174.752	173.434	162.911
149.487	149.602	149.911	151.938	149.416	156.062	152.779	147.478	148.85	158.027	142.177	154.938	149.566	148.796	144.823	148.717	141.779	156.796	149.761	152.23	147.336	152.018	158.23	147.717	148.611	153.929	155.177	137.823	141.699	143.54	149.513	149.336	143.469	151.735	137.726	145.584	148.345	152.531	144.062	148.257	149.106	156.389	160.345	159.124	154.451	153.257	143.478	142.319	152.85	160.965
146.593	159.283	149.841	159.867	146.832	155.885	153.637	149.027	149.345	156.832	154.735	153.619	152.867	153.035	140.168	141.69	154.752	158.602	146.938	153.177	152.611	147.947	150.973	157.009	162.407	147.301	152.487	151.655	153.85	154.522	153.009	153	145.911	156.168	154.779	154.761	159.832	153.071	159.186	155.575	148.195	152.637	150.708	163.168	150.673	157.469	151	149.54	153.035	154.389
155.558	150.558	156.106	164.372	153.097	152.389	162.398	161.071	157.973	149.956	143.894	151.796	150.717	162.292	152.575	154.894	149.558	158	162.558	149.319	158.23	168.177	151.522	158.009	161.938	153.894	143.513	154.628	152.513	151.08	155.115	149.92	151.522	155.699	148.487	153.133	159.681	159.619	145.761	160.832	155.796	160.504	164.195	165.212	162.637	161.195	151.283	154.195	159	156.646
133.239	140.646	145.496	139.628	144.08	147.142	150.265	147.947	148.92	134.009	136.708	136.31	143.292	144.336	135.947	142.867	145.23	144.407	150.911	141.903	149.832	143.044	142.929	142.177	150.301	148.619	152.186	149.044	144.097	141.54	148.115	143.991	139.133	136.832	142.522	136.212	139.726	150.673	143.593	138.434	142.08	145.735	148.327	151.788	143.885	146.841	130.876	145.248	153.681	152.142
167.513	167.637	171.513	171.956	175.796	160.85	179.858	170.965	170.407	166.195	159.283	162.566	164.035	165.593	172.699	155.522	168.796	168	162.487	165.566	173.929	182.982	174.894	170.053	180.646	167.124	183.867	189.168	174.363	169.504	176.46	168.381	162.301	175.504	173.938	170.779	170.469	173.301	166.009	176.009	169.54	172.442	179.496	184.062	179.08	169.319	165.929	166.248	176.673	178.442
128.814	136.637	137.434	134.619	136.053	126.628	139.611	129.204	127.566	129.858	127.805	122.398	124.593	139.327	121.929	118.77	131.69	125.239	134.531	123.743	136.354	140.027	141.142	126.124	137.097	136.611	134.248	133.248	127.531	122.398	131.69	128.956	129.027	116.062	127.522	131.619	138.575	138.593	128.646	133.248	137.283	134.044	148.611	137.442	142.097	127.708	128.363	134.487	134.814	140.15
189.619	189.894	187.274	184.92	185.69	192.31	195.956	176.319	186.805	182.23	178.814	191.743	180.23	189.867	187.177	190.717	182.469	189.212	189.071	183.558	178.832	186.92	186.425	187.903	188.681	197.097	183.956	186.442	190.584	185.044	194.212	182.177	181.142	191.92	180	187.292	185.885	184.381	183.46	184.637	185.425	187.08	186.186	201.372	183.212	179.469	180.814	181.381	185.735	186.195
191.124	204.301	201.973	203.885	199.619	194.106	195.814	208.664	191.363	199.575	191.788	204.142	199.186	198.726	197.363	189.531	198.425	209.08	202.204	188.664	190.956	201.106	208.062	202.531	206.584	208.195	204.301	203.903	197.637	199.947	199.469	186.646	196.841	201.894	204.106	195.708	206.177	201.221	195.566	202.743	200.027	202.876	198.248	216.451	217.142	194.646	205.841	199.363	207.319	194.735
277.584	290.442	267.549	279.496	272.425	273.885	272.513	280.221	270.637	273.354	266.31	256.204	262.31	263.027	269.92	264.434	276.681	275.478	262.035	261.584	268.142	257.894	279.558	256.08	265.938	282.212	270.363	267.903	254.885	269.381	271.283	260.735	259.752	268.221	268.796	275.575	260.885	261.664	270.142	265.363	269.655	284.336	274.575	267.327	275.389	270.451	262.071	270.265	271.425	259.991
246.451	273.195	257.54	249.31	262.743	257.035	261.841	258.035	272.301	273.354	267.124	255.841	254.619	253.212	244.504	251.938	254.292	260.221	256.628	249.558	263.018	259.619	261.664	255.699	258.035	256.398	251.257	268.478	256.239	255.575	267.664	253.513	242.522	251.354	272.566	252.442	259.584	266.168	273.752	265.69	256.903	267.23	262.257	273.54	271.991	267.664	273.566	257.655	250.115	255.46
282.31	301.389	298.451	281.398	277.69	299.442	285.089	287.053	297.867	285.513	277.832	275.965	287.327	289.044	285.513	280.628	282.673	287.398	279.204	273.858	277.69	289.31	283.779	278.832	290.451	290.735	284.805	291.159	270.646	288.487	269.496	281.363	269.177	282.319	276.522	279.655	287.221	291.85	300.85	288.761	292.142	288.85	288.681	286.796	293.885	278.345	299.354	285.867	276.239	275.487
327.575	350.549	364.619	352.496	335.336	342.204	347.407	334.478	344.451	353.805	340.062	336.319	324.956	331.195	331.133	325.77	343.805	353.805	343.841	326.965	342.407	342.434	346.982	336.637	357.195	347.363	350.23	359.991	339.973	332.389	331.177	336.938	332.699	326.221	338.619	335.46	351.345	345.416	358.54	340.903	346.08	353.478	358.735	360.487	339.504	335.637	334.69	349.717	326.434	335.283
307.735	314.69	317.115	306.292	323.089	303.398	304.903	304.558	292.938	300.15	304.735	293.92	318.257	293.504	306.681	299.903	302.637	302.681	304.115	286.956	301.283	291.124	310.204	301.584	314.911	307.54	305.381	307.504	301.23	310.699	313.265	300.929	293.035	307.584	296.106	302.159	310.133	307.442	320.186	306.434	316.009	315.23	301.372	313.796	323.584	303.761	306.788	313.089	302.301	298.752
248.593	255.681	244.442	246.752	242.496	248.513	251.911	243.106	243.885	244.619	246.381	241.053	258.398	248.212	234.885	248.053	246.133	242.823	238.788	236.858	249.735	248.097	252.23	249.31	254.018	251.85	252.381	249.124	242.655	257.195	251.133	242.221	237.876	242.991	250.027	248.956	248.982	238.619	254.23	255.274	237.814	258.327	251.814	241.646	237.973	251.221	246.062	248.124	246.097	239.027
295.938	299.434	287.097	278.31	280.301	289.478	288.77	287.708	295.664	300.089	301.637	288.106	296.593	281.779	287.858	292.92	276.363	294.788	290.08	294.23	295.204	289.717	298.619	298.265	280.124	283.186	286.566	294.363	290.752	286.133	286.274	273.248	287.681	277.54	293.832	283.442	286.08	283.788	285.186	296.575	297.938	292.372	303.407	295.044	297.584	282.345	295.204	296.602	299.487	292.292
234.513	241.726	244.903	248.504	239.885	233.053	239.239	241.735	227.664	232.319	228.522	244.673	228.717	231.637	235.416	222.381	246.257	249.761	248.584	235.044	245.823	236.496	234.894	229.425	231.646	236.664	239.15	244.283	230.903	243.195	233.212	239.257	225.832	224.628	237.283	231.363	232.487	242.726	239.743	242.522	243.876	241.876	248.301	242.628	224.257	238.204	242.903	236.513	234.115	237.239
[truncated: 974 more columns]

## Sheet: Extended 8 panel i
FOV2
223.221	224.478	233.407	225.451	229.354	224.735	222.973	225.31	208.788	217.496	232.69	218.92	226.363	223.372	221.743	229.301	223.204	222.938	207.15	219.513	215.398	226.796	229.894	217.646	224.513	207.752	231.027	219.31	223.929	224.159	226.628	219.416	217.991	221.761	215.08	217.46	221.858	219.619	227.991	214.327	232.558	223.982	217.646	239.027	233.425	226.425	234.089	224.221	219.929	221.336
247.239	236.159	224.434	240.841	237.195	227.097	231.752	231.442	211.018	212.973	226.504	225.425	219.336	223.372	229.327	218.584	230.575	221.965	212.035	210.044	211.204	216.619	211.655	220.956	216.027	212.735	224.504	224.168	206.611	214.018	217.531	219.469	217.743	220.142	213.929	230	207.354	217.929	222.699	207.982	208.186	213.327	223.301	216.814	209.354	222.708	211.814	200.726	213.708	216.513
254.097	250.487	247.204	245.363	264.973	256.009	232.496	237.097	238.814	245.558	274.186	236.044	252.726	250.336	273.381	259.69	247.876	257.796	231.301	244.69	252.239	250.619	252.133	249.451	258.965	244.779	252.761	232.841	247.858	235.92	249.363	261.735	249.097	245.69	254.69	251.487	241.292	256.044	266.637	234.646	256.398	254.991	257.982	262.035	250.938	243.159	255.779	251.142	248.938	240.283
252.15	278.92	263.681	277.885	256.345	256.168	262.504	258.027	275.434	274.487	239.035	246.991	260.336	256.434	261.487	248.841	267.23	245.646	249.602	249	242.673	267.168	254.991	262.876	266.062	233.327	260.85	250.372	254.54	267.124	245.274	250.071	241.929	261.858	261.062	261.106	248.372	273.664	259.195	265.558	258.788	267.814	261	256.752	257.796	271.726	252.345	252.664	253.54	252.743
212.469	224.743	239.717	235.965	210.469	221.752	214.788	204.159	212.416	216.628	217.761	212.363	215.319	213.664	218.372	206.903	198.354	205.248	212.611	206.699	201.726	195.956	210.602	210.31	203.575	200.858	209.628	211.23	201.274	197.398	202.354	210.177	194.92	201.133	196.708	215.345	187.602	200.575	196.796	192.549	205.584	214.434	211.628	212.752	220.442	207.354	218.77	222.735	223.363	212.522
248.469	249.85	251.823	239.124	246.478	248.558	231.991	238.23	227.124	227.77	249.681	230.761	228.487	241.717	246.575	244.522	239.053	220.398	232.195	226.133	233.752	229.018	229.637	227.274	224.965	225.425	222.779	229.947	230.69	230.15	223.681	226.69	227.106	228.159	221.903	240.265	234.168	226.496	233.549	223.735	254.611	241.089	238.336	231.761	234.035	225.239	246.239	221.531	239.265	237.389
269.681	287.363	277.717	280.743	281.938	282.071	275.071	262.584	270.08	262.973	272.089	267.248	246.354	255.664	244.496	250.425	251.168	253	246.92	247.248	241.407	267.018	254.903	251.513	239.053	245.15	241.407	260.867	249.726	250.965	261.08	250.044	251.991	256.212	256.062	250.363	250	244	243.265	236.602	255.991	252.903	263.08	239.009	259.894	241.363	244.319	257.363	250.513	267.124
185.991	199.46	198.283	194.832	206.425	199.159	204.619	204.345	181.115	190.708	196.823	205.133	199.407	195.885	196.142	197.301	195.956	186.531	184.991	184.885	191.566	202.08	191.478	192.434	193.389	187.354	194.142	193.274	202.221	196.08	188.867	188.602	189.575	180.23	190.619	198.602	172.814	183.867	183.451	177.973	205.186	194.867	190.717	190.221	197.496	190.009	196.442	187.903	198.735	194.761
211.779	223.655	221.805	221.204	214.221	218.708	206.345	209.46	201.009	205.92	218.832	207.08	212.292	208.089	215.027	211.911	216.389	216.15	190.097	207.46	206.841	216.442	209.566	214.77	202.655	212.584	210.796	205.956	203.035	211.283	201.743	209.159	197.54	206.735	207.549	200.115	198.301	202.549	211.743	213.558	206.212	220.814	215.062	203.752	187.451	204.788	211.389	215.053	205.655	205.327
266.566	252.283	276.54	282.566	252.425	261.142	257.832	249.15	250.681	252.354	257.885	237.558	243.195	260.354	250.726	247.681	239.717	228.752	249.779	233.628	241.248	247.15	241.965	230.336	240.841	242.425	246.858	241.911	230.434	234.717	248.496	255.186	246.655	237.92	252.381	249.611	229.372	226.15	250.549	242.602	232.876	237.372	233.805	236.327	248.035	241.513	249.451	242.549	248.434	243.168
460.566	450.92	460.779	475.265	472.487	450.496	465.796	462.168	429.035	443.575	454.133	472.009	444.212	458.646	466.69	452.23	447.044	455.469	440.637	444.788	443.92	455.257	443.788	444.301	448.239	441.31	458.911	437.044	443.31	443.159	433.876	430.823	446.204	451.726	440.345	458.708	427.354	429.973	452.469	453.938	448.274	454.053	463.009	441.257	449.54	456.628	441.354	437.726	431.336	441.735
520.655	510.92	531.522	537.292	524.319	519.478	539.08	500.929	514.115	514.823	525.841	506.177	517.903	518.31	534.965	520.956	534.124	516.717	497.407	516.469	508.053	526.389	507.053	514.292	500.929	497.673	520	519.301	532.602	510	494.558	506.54	521.903	507.947	522.814	505.442	519.54	529.283	532.354	508.814	536.416	531.637	508.876	515.973	512.646	504.965	507.903	519.106	518.381	516.876
489.044	476.46	480	478.513	494.186	484.381	481.681	468.619	456.168	490.089	487.248	472.504	468.062	475.655	474.195	477.283	472.425	479.513	470.212	463.15	469.124	495.354	475.018	466.248	455.531	460.876	478.319	477.044	467.168	464.345	467.832	482.779	470.035	463.699	460.496	464.619	465.584	457.956	477.929	467.814	464.867	486.558	465.434	485.637	477.08	485.646	465.894	476.858	470.425	467
408.832	423.292	412.876	433.867	438.496	421.796	414.062	407.363	405.274	417.496	414.991	424.85	422.027	415.743	439.292	411.628	417.664	416.177	407.717	411.531	415.398	412.336	418.292	410.549	409.69	424.796	415.115	414.885	418.699	399.779	408.027	407.398	402.885	425.85	413.673	420.363	407.867	412.558	427.027	413.239	400.398	423.327	429.115	423.089	402.885	420.044	420.973	409.053	411.788	409.442
548.478	523.345	546.071	555.496	552.442	544.327	556.522	533.035	520.124	542.761	539.611	553.381	516.628	522.956	561.575	549.372	532.168	547.15	527.221	532.894	536.248	522.593	532.212	521.088	524.752	524.274	536.743	539.301	538.973	527.035	530.602	538.566	541.168	528.283	516.469	545.779	526.168	548.168	527.106	531.991	564.204	540.142	531.265	545.177	531.522	527.407	535.381	529.761	530.15	540.991
546.92	539.239	534.442	536.159	544.354	547.637	536.575	541.018	537.018	556.823	542.115	538.177	531.381	550.832	552.398	552.053	546.469	552.735	520.186	509.867	534.469	545.575	526.611	540.053	556.602	542.257	521.664	553.496	537.186	544.124	529.619	546.451	538.593	554.903	521.903	531.097	538.018	540.558	534.991	546.991	540.442	545.106	550.301	527.947	546.442	538.451	541.938	517.274	540.637	542.991
476.575	479.752	485.274	482.735	482.221	498.558	467.389	487.522	473.186	479.398	472.035	471.628	460.239	474.85	490.478	472.398	467.062	484.425	459.991	472.389	449.566	474.124	475.655	455.911	471.982	459.646	449.062	458.646	456.274	480.965	456.018	472.876	470.381	457.292	463.46	445.062	469.708	458.221	463.814	458.089	473.142	464.637	461.796	463.805	464.381	454.283	476.867	463.805	466.195	449.584
400.876	383.779	394.965	380.876	381.407	390.973	397.416	371.372	403.929	374.327	365.142	382.788	380.027	401.478	383.265	378.584	353.301	376.911	369.442	378.779	361.628	372.425	380	358.212	369.053	355.442	387.681	370.858	361.221	377.018	370.522	376.089	366.867	361.593	392.832	365.646	372.044	362.673	369.381	385.929	365.009	373.159	370.938	362.956	371.009	383.903	367.08	360.159	376.708	368.575
375.248	383.796	355.92	374.991	367.407	358.973	359.097	354.274	344.956	368.177	367.673	338.947	357.354	352.301	360.708	357.071	352.593	336.133	342.044	342.177	356.257	345.664	333.248	349.372	336.566	340.92	346.257	355.513	343.885	352.354	345.947	361.637	351.832	344.062	357.434	341.097	340.832	362.504	339.549	352.292	349.726	359.124	340.823	346.531	350.85	358.354	351	347.566	358.221	337
420.752	426.23	422.646	437.124	424.115	420.867	408.257	408.788	417.788	419.097	410.142	411.947	416.434	426.15	432.664	410.673	402.956	404.434	408.035	410.221	423.929	425.761	404.195	404.885	409.168	408.283	413.602	421.053	414.381	407.646	408.796	415.133	404.221	401.92	400.558	426.77	409.619	413.575	415.372	417.796	435.85	422.124	432.115	415.265	429.77	438.911	412.832	418.965	421.389	408.956
FOV6
72.3982	70.4425	72.8319	71.7611	79.7699	78.4956	70.6637	71.6903	76.8053	75.9734	75.5133	73.9646	79.0531	77.2212	72.8053	83.4513	79.6814	78.6283	78.3274	75.7965	74.3186	75.646	86.3009	77.6637	78.6991	80.7168	76.2301	75.938	73.4071	73.7434	68.5575	71.3274	68.9027	71.4867	74.9912	66.8761	75.4513	68.7965	70.4867	77.5133	73.1327	74.062	68.938	69	70.885	68.2743	71.5221	78.7345	74.5398	82.4248
53.6991	55.8584	58.8319	68.1062	56.5929	57.6018	60.5133	60.9027	57.9204	59.6549	60.7699	57.3009	58.6726	59.9204	63.6726	62.3894	59.115	56.6372	58.8407	60.823	60.177	57.292	58.6372	62.4425	60.5044	59.3451	50.8496	61.2832	65.1681	60.5221	58.9027	58.7522	62.3894	61.9911	55.8053	62.3805	62.8938	54.3805	58.0177	56.9469	57.3097	54.8319	58.8938	60.3451	58.7522	62.5133	62.4513	61.1593	63.115	62.9027
61.3009	63.8319	65.9823	65.3451	60.0796	63.3982	62.2478	60.8053	64.3982	60.9027	59.646	58.3894	63.1504	67.0973	65.5664	66.6106	69.4867	67.0177	63.469	64.8938	68.7876	61.9558	66.7168	62.2655	58.2124	68.0354	59.6372	67.3628	61.3894	60.6018	60.0796	64.3097	61.885	64.0531	64.2478	59.5487	62.2743	57.177	59.5752	62.9911	65.4956	60.9292	64.5929	59.9381	58.4336	56.5221	59.0354	59.8761	64.5133	67.7876
67.3628	62.7345	57.8673	64.885	61.1593	63.0089	67	66.8761	64.4779	63.2832	58.5841	67.3628	60	63.8053	64.7434	66.4425	69.3894	61.8496	66.4513	61.531	61.9646	63.469	70.6726	67.9027	68.5221	61.646	64.1062	62.7345	65.5044	68.8407	60.9734	58.9646	60.4602	63.6372	65.4602	60.6372	62.5664	65.2478	60.4336	64.8407	63.4336	65.8584	64.3097	60.8142	63.0885	65.4425	65.7876	67.5398	60.4071	61.0266
71.4425	71.3717	72.8673	69.7434	70.2566	72.115	67.3717	73.7434	68.2478	71.6637	66.6726	68.2566	68.2212	74.938	73.4425	71.0088	69.938	73.292	75.3009	70.1947	72.8496	76.1416	74.2301	77.1593	73.7257	69.3186	66.469	73.2566	73.2389	71.3628	68.531	65.7522	68.2566	69.2566	73.8319	68.115	60.0531	64.469	69.7699	68.0531	71.4248	71.7522	69.823	68.7434	66.3628	65.6991	72.6018	64.4513	68.7876	67.469
51	48.9558	49.6991	46.5575	46.3274	47.3274	47.6637	47.3628	46.6637	47.3097	46.0796	48.1947	47.9027	46.7699	51.1593	49.7788	47.0266	47.3274	47.5664	41.1593	44.3009	51.3805	50.2832	47	48.8938	43.9381	47.9911	46.7434	47.9911	45.7522	46.7965	42.354	46.8142	51.2655	44.9911	47.1593	46.2566	47.6018	51.9115	47.6018	45.6903	50.6018	48.0354	42.6018	43.6018	50.6283	47.0266	46.2832	48.2478	49.1239
75.9734	73.6106	74.0266	74.885	76.8142	75.3186	70.7522	73.9912	73.885	76.062	78.4336	72.1062	76.2212	75.1681	72.5752	74.7876	78.1327	74.0796	74.3982	76.5841	72.9823	78.8584	79.0973	70.0266	76.3451	67.646	74.6018	71.2743	71.4425	71.2478	70.823	71.8407	71.646	72.6195	74.823	70.7699	75.2566	72.1504	72.5841	76.1239	73.823	74.9027	71.3717	73.1239	72.0443	69.1239	79.4956	82.1593	75.292	75.5575
57.7345	54.5929	58.4602	56.531	57.8761	56.7699	62.708	58.9027	58.885	56.5133	54.4159	53.5133	61.5575	58.9115	56.6726	52.5575	59.2124	59.177	56.469	56.3097	56.0177	50.6018	56.0266	52.708	54.8319	53.1239	58.3451	58.0177	52.3805	56.6814	56.3009	57.8673	56.5487	54.115	57.6372	60.1062	56.8673	55.823	57.5664	55.5221	59.8407	58.8407	56.4248	56.7965	52.6903	56.5398	57.8584	54.6726	57.2124	58.1593
75.2566	77.115	80.4159	81.0088	79.6903	77.9292	75.9469	78.1504	77.4602	73.0443	81.062	78.9823	82.5929	82.3628	80.0443	79.7168	76.8673	75.7345	80.5221	83.823	76.4336	79.4513	79.6637	84.0088	86.3982	84.2566	77.9823	74.1947	77.4513	83.8142	78.0885	82.885	81.8142	84.3009	80.5929	81.6195	76.1858	80.0177	83.2478	78.8938	79.4956	78.7434	80.7168	81.3717	82.5133	82.7699	78.4779	85.9734	81.8584	78.9292
58.3805	57.4779	51.1416	53.7434	55.7522	59.6991	57.708	52.4159	54.4071	52.823	55.4867	53.4071	55.8496	59.5929	56.3097	56.2035	54.7965	53.0973	58.7611	55.1062	54.2124	51.5133	56.5752	57.5929	56.4159	60.6903	54.0973	53.531	55.823	55.8319	59.3363	57.3274	51.0531	61.6283	58.7611	56.4867	57.6814	54.9469	56.8584	53.1327	53.2389	59.6106	56.7345	55.8584	56.0442	53.0708	53.4867	57.1858	58.3363	56.2124
107.885	107.301	105.646	123.664	111.575	107.327	102.646	110.451	112.947	112.894	108.088	107.018	113.292	108.168	107.248	112.381	104.566	108.699	111.743	109.628	110.363	111.327	116.106	112.407	108.398	114.814	105.106	104.584	116.088	104.673	108.407	107.761	109.372	110.929	113.602	110.805	105.08	111.903	111.735	108.31	110.646	108.92	107.522	104.204	102.221	109.876	103.743	115.92	102.876	109.982
118.106	121.398	126.858	123.858	113.956	120.133	118.15	125.779	121.027	124.54	114.655	122.133	127.186	120.513	125.186	116.522	128.681	125.115	124.841	127.796	129.796	123.531	124.372	128.336	128.566	116.301	119.973	121.717	125.602	117.15	123.903	113.053	120.381	117.442	120.858	119.956	117.779	119.363	121.027	124.345	118.027	113.619	115.965	126.699	121.938	119.602	124.956	129.903	124.389	122.204
171.761	173.389	178.31	164.779	172.655	165.593	174.726	173.991	175.186	163.133	175.15	168.717	178.159	170.655	162.717	169.407	177.858	161.23	172.735	163.398	173.469	170.637	162.106	173.027	162.31	166.15	160.558	171.336	162.115	167.823	170.186	165.876	169.407	160.885	162.85	178.619	165.08	162.08	161.929	171.159	171.159	171.584	172.159	170.779	157.053	172.478	167.991	167.726	155.611	156.257
161.345	152.796	156.487	169.274	155.779	153.381	158.31	158.204	169.469	152.876	156.708	166.204	161.982	156.956	155.186	175.876	157	152.85	160.292	159.761	159.363	155.655	164.168	166.274	148.434	157.186	162.442	157.664	161.699	151.124	157.487	150.009	154.354	155.027	159.982	149.398	156.796	156.894	156.071	159.097	151.027	154.911	166.451	146.823	149.566	160.929	153.381	164.327	151.85	150.204
125.168	132	128.531	124.398	144.257	134.044	130.009	129.858	144.115	132.602	131.938	135.628	132.832	130.257	132.885	134.708	121.283	133.195	133.044	125.929	129.265	143.115	129.779	148.159	123.956	133.301	126.442	127.752	117.106	131.929	131.248	132.611	128.327	123.504	127.381	119.239	122.08	131.903	122.283	131.195	124.487	127.106	131.708	123.195	129.027	133.584	125.416	128.814	130.903	127.283
152.027	145.664	141.31	140.894	135.133	148.407	152.035	155.292	142.54	145.717	142.478	141.681	142.398	144.752	144.257	141.381	147.575	144.195	145.478	138.929	148.593	143.805	150.549	145.212	140.292	144.823	146.009	132.637	142.858	137.204	140.265	140.885	145.788	136.398	150.089	145.85	134.434	138.947	141.637	139.619	139.044	137.549	142.035	143.832	134.938	144.708	149.08	146.248	146.336	137.752
104.779	100.159	105.23	100.071	98.0354	99.3186	100.876	101.761	99.6195	95.292	105.708	95.3717	92.4159	97.5841	103.088	105.814	101.416	105.575	108.212	100.956	102.584	101.204	102.204	104.035	100.876	98.9469	103.788	94.3097	100.124	98.3097	98.3451	102.673	100.398	94.4956	99.2389	99.7611	97.0354	102.982	100.142	99.5487	98.6726	93.7168	101.558	99.5044	96.5487	92.1239	102.31	115.903	107.796	95.1947
166.257	173.876	165.566	160.823	178.195	174.372	173.31	171.018	183.885	158.381	174.575	182.522	177.186	173.372	182.726	169.575	170.097	166.159	169.301	175.593	176.177	171.177	170.319	178.248	173.496	171.496	157.973	164.876	174.788	165.611	168.956	172.982	170.717	168.655	164.619	160.195	169.699	167.947	178.858	169.204	176.407	180.407	177.894	177.841	170.487	173.699	168.442	160.735	168.363	163.442
95.8407	97.1681	100.283	102.646	99.9823	106.531	97.8319	107.381	102.292	104.354	104.062	99.1504	102.558	101.566	106.451	99.2035	100.522	99.4071	103.407	102.301	99.885	106.239	104.035	105.876	107.257	98.469	101.425	94.4602	95	104.027	99.4867	97.9823	94.1062	99.2743	100.451	98.6195	95.2301	106.858	96.4248	100.327	98.8584	102.23	106.593	102.239	97.469	104.664	109.23	106.841	101.389	99.2566
93.8938	90.0708	95.115	83.8496	89.3982	89.885	87.5752	91.3805	82.9115	94.2566	94.9292	90.6549	88.0443	94.8584	92.7522	89.3717	88.7522	85.4071	92.292	96.2743	92.4159	89.0973	90.7522	95.0266	90.8319	90.9823	89.6637	86.885	92.2035	93.7611	88.9115	85.2124	89.0531	91.177	86.9469	91.0885	90.2124	88.1681	82.5752	91.0088	95.7434	87.7257	88.1504	83.9646	83.5752	85.0885	88.2301	94.469	95.1504	89.5487
[truncated: 974 more columns]

## Sheet: Extended 8 panel j
OxLight1
FOV2
1	0.411296	0.217553	0.237765	0.203364	0.290159	0.191547	0.0724063	0.241731	0.0157221	0.295413	0.357931	0.355825	0.289834	0.278164	0.327939	0.344068	0.234249	0.406619	0.32386
0.411296	1	0.246891	0.22727	0.177458	0.283272	0.155018	0.140579	0.226041	0.059474	0.347658	0.393672	0.259534	0.334598	0.350568	0.381597	0.317566	0.195233	0.322511	0.329795
0.217553	0.246891	1	0.407546	0.224933	0.245709	0.30268	0.287369	0.298191	0.205962	0.287543	0.254154	0.179076	0.179702	0.190849	0.249784	0.153022	0.155363	0.200233	0.280627
0.237765	0.22727	0.407546	1	0.40524	0.266164	0.365863	0.416082	0.342983	0.205121	0.211303	0.311257	0.200984	0.21775	0.206949	0.289379	0.19075	0.181447	0.201681	0.249469
0.203364	0.177458	0.224933	0.40524	1	0.227547	0.319709	0.355527	0.234285	0.245543	0.202493	0.230064	0.0808017	0.140138	0.0317854	0.212232	0.0562023	0.0298097	0.142735	0.202524
0.290159	0.283272	0.245709	0.266164	0.227547	1	0.241912	0.214479	0.358158	0.196428	0.364724	0.447784	0.341469	0.312478	0.281331	0.421929	0.305781	0.214339	0.284307	0.432565
0.191547	0.155018	0.30268	0.365863	0.319709	0.241912	1	0.540577	0.378126	0.217565	0.178599	0.227055	0.204494	0.220619	0.116336	0.307306	0.160107	0.156235	0.207478	0.313618
0.0724063	0.140579	0.287369	0.416082	0.355527	0.214479	0.540577	1	0.421842	0.460457	0.151346	0.206612	0.155308	0.264965	0.145847	0.299962	0.158647	0.0907271	0.185322	0.356041
0.241731	0.226041	0.298191	0.342983	0.234285	0.358158	0.378126	0.421843	1	0.255817	0.268543	0.403944	0.278937	0.315075	0.235846	0.398574	0.251297	0.209487	0.31588	0.379012
0.0157221	0.059474	0.205962	0.205121	0.245543	0.196428	0.217565	0.460457	0.255817	1	0.0347221	0.118562	0.184971	0.269876	0.170966	0.290314	0.143186	0.0716195	0.149733	0.341795
0.295413	0.347658	0.287543	0.211303	0.202493	0.364724	0.178599	0.151346	0.268543	0.0347221	1	0.567983	0.224446	0.253114	0.180853	0.406201	0.269618	0.154468	0.295557	0.40877
0.357931	0.393672	0.254154	0.311257	0.230064	0.447784	0.227055	0.206612	0.403944	0.118562	0.567983	1	0.313179	0.330878	0.284061	0.512582	0.365498	0.206513	0.343896	0.451138
0.355825	0.259534	0.179076	0.200984	0.0808017	0.341469	0.204494	0.155308	0.278937	0.184971	0.224446	0.313179	1	0.401591	0.455624	0.393611	0.45437	0.369734	0.44824	0.403708
0.289834	0.334598	0.179702	0.21775	0.140138	0.312479	0.220619	0.264965	0.315075	0.269876	0.253114	0.330878	0.401591	1	0.493242	0.490001	0.479821	0.299739	0.346035	0.514076
0.278164	0.350568	0.190849	0.206949	0.0317854	0.281331	0.116336	0.145847	0.235846	0.170966	0.180853	0.284061	0.455624	0.493242	1	0.412724	0.491471	0.294616	0.410231	0.386272
0.327939	0.381597	0.249784	0.289379	0.212232	0.421929	0.307306	0.299962	0.398574	0.290314	0.406201	0.512582	0.393611	0.490001	0.412724	1	0.521327	0.265332	0.465657	0.565899
0.344068	0.317566	0.153022	0.19075	0.0562023	0.305781	0.160107	0.158646	0.251297	0.143186	0.269618	0.365498	0.45437	0.479821	0.491471	0.521327	1	0.316069	0.464456	0.470885
0.234249	0.195233	0.155363	0.181447	0.0298097	0.214339	0.156235	0.0907271	0.209487	0.0716195	0.154468	0.206513	0.369734	0.299739	0.294616	0.265332	0.316068	1	0.435739	0.258359
0.406619	0.322511	0.200233	0.201681	0.142735	0.284307	0.207478	0.185322	0.31588	0.149733	0.295557	0.343896	0.44824	0.346035	0.410231	0.465657	0.464456	0.435739	1	0.427636
0.32386	0.329795	0.280627	0.249469	0.202524	0.432565	0.313618	0.356041	0.379012	0.341795	0.40877	0.451138	0.403708	0.514076	0.386272	0.565899	0.470885	0.258359	0.427636	1
FOV4
1	0.386163	0.171939	0.276944	0.255634	0.161318	0.147664	0.32996	0.152126	0.166405	0.314745	0.297209	0.365107	0.268479	0.160899	0.183992	0.151819	0.120838	0.260779	0.14819
0.386163	1	0.199345	0.147233	0.280642	0.101339	0.147481	0.352072	0.0883097	0.157783	0.364765	0.295402	0.373493	0.242876	0.179846	0.180075	0.181426	0.0987171	0.245268	0.134242
0.171939	0.199345	1	0.211485	0.215745	0.153204	0.162608	0.194531	0.0945553	0.221134	0.322698	0.303481	0.169153	0.19747	0.19909	0.333597	0.123636	0.17637	0.246277	0.162238
0.276944	0.147233	0.211485	1	0.208363	0.317596	0.27783	0.194083	0.208654	0.322484	0.226958	0.171702	0.180504	0.164261	0.265424	0.337971	0.351959	0.273777	0.25472	0.190878
0.255634	0.280642	0.215745	0.208363	1	0.132957	0.186491	0.257689	0.178701	0.231407	0.323764	0.333997	0.340777	0.272615	0.24429	0.265517	0.190072	0.262174	0.245034	0.230281
0.161318	0.101339	0.153204	0.317596	0.132957	1	0.248847	0.146903	0.198317	0.295593	0.134823	0.15489	0.0728002	0.15384	0.204903	0.313882	0.296495	0.269269	0.199887	0.176648
0.147664	0.147481	0.162608	0.27783	0.186491	0.248847	1	0.118751	0.309547	0.242421	0.172968	0.116553	0.10752	0.0929083	0.248475	0.273708	0.391151	0.267842	0.155461	0.148332
0.32996	0.352072	0.194531	0.194083	0.257689	0.146903	0.118751	1	0.108309	0.258491	0.286537	0.230614	0.351095	0.247013	0.109479	0.160115	0.167174	0.19178	0.213077	0.142374
0.152126	0.0883097	0.0945553	0.208654	0.178701	0.198317	0.309547	0.108309	1	0.207934	0.126675	0.0907115	0.0337174	0.090295	0.225847	0.200271	0.312557	0.28747	0.145944	0.214971
0.166405	0.157783	0.221134	0.322484	0.231407	0.295593	0.242421	0.258491	0.207934	1	0.185348	0.22101	0.156557	0.188761	0.285863	0.336584	0.284505	0.360941	0.20898	0.290124
0.314745	0.364765	0.322698	0.226958	0.323764	0.134823	0.172968	0.286537	0.126675	0.185348	1	0.449289	0.314375	0.354365	0.254023	0.336062	0.152554	0.257104	0.262146	0.282788
0.297209	0.295402	0.303481	0.171702	0.333997	0.15489	0.116553	0.230614	0.0907115	0.22101	0.449289	1	0.26201	0.295264	0.259033	0.262333	0.232069	0.130176	0.344633	0.280354
0.365107	0.373493	0.169153	0.180504	0.340777	0.0728002	0.10752	0.351095	0.0337174	0.156557	0.314375	0.26201	1	0.394425	0.168051	0.181136	0.089186	0.202721	0.266073	0.176221
0.268479	0.242876	0.19747	0.164261	0.272615	0.15384	0.0929083	0.247013	0.090295	0.188761	0.354365	0.295264	0.394425	1	0.207353	0.220854	0.193017	0.204867	0.298861	0.184193
0.160899	0.179846	0.19909	0.265424	0.24429	0.204903	0.248475	0.109479	0.225847	0.285863	0.254023	0.259033	0.168051	0.207353	1	0.418792	0.261093	0.271141	0.400124	0.314544
0.183992	0.180075	0.333597	0.337971	0.265517	0.313882	0.273708	0.160115	0.200271	0.336584	0.336062	0.262333	0.181136	0.220854	0.418792	1	0.281419	0.328542	0.363183	0.334898
0.151819	0.181426	0.123636	0.351959	0.190072	0.296495	0.391151	0.167174	0.312557	0.284505	0.152554	0.232069	0.089186	0.193017	0.261093	0.281419	1	0.308557	0.228379	0.240215
0.120838	0.0987171	0.17637	0.273777	0.262174	0.269269	0.267842	0.19178	0.28747	0.360941	0.257104	0.130176	0.202721	0.204867	0.271141	0.328542	0.308557	1	0.209271	0.250387
0.260779	0.245268	0.246277	0.25472	0.245034	0.199887	0.155461	0.213077	0.145944	0.20898	0.262146	0.344633	0.266073	0.298861	0.400124	0.363183	0.228379	0.209271	1	0.276467
0.14819	0.134242	0.162238	0.190878	0.230281	0.176648	0.148332	0.142374	0.214971	0.290124	0.282788	0.280354	0.176221	0.184193	0.314544	0.334898	0.240215	0.250387	0.276467	1

## Sheet: Extended 8 panel k
OxLight-ctr
FOV4
1	0.226242	0.238558	0.0726133	0.11612	0.0810756	0.050717	0.167439	0.0129469	-0.043793	0.11076	0.0771041	0.107396	0.0799692	0.0997539	0.111321	0.107129	-0.0251176	0.100263	0.190261
0.226242	1	0.0597951	0.0020131	0.102833	0.0447702	-0.0276074	0.107971	0.00420548	0.0588317	0.0769375	-0.0525578	0.11711	0.0226051	0.104791	0.103513	0.0573466	0.145354	-0.0182186	0.121932
0.238558	0.0597951	1	0.0905647	0.124206	-0.00410886	-0.0114926	0.172608	0.123727	0.0286938	0.0553014	0.0901817	0.0340968	0.0956046	0.0790594	0.0278373	0.0853493	-0.0211989	0.0696692	0.0977898
0.0726133	0.0020131	0.0905647	1	0.274544	0.302914	0.250567	-0.00604899	0.0183556	0.0407468	0.208428	0.18687	0.0873501	0.104139	0.0576899	0.0201924	0.0351707	0.090415	-0.00214414	0.0667805
0.11612	0.102833	0.124206	0.274544	1	0.426872	0.124532	0.0444075	0.107668	0.0589898	0.192685	0.112032	0.0893257	0.138882	0.122664	0.182787	0.133547	0.112463	0.132162	0.0810521
0.0810756	0.0447702	-0.00410886	0.302914	0.426872	1	0.199921	-0.0395497	0.0300653	0.0288998	0.188641	0.14727	0.0717134	0.121893	0.013553	0.111304	0.0505915	0.100602	0.0631203	0.0355631
0.050717	-0.0276074	-0.0114926	0.250567	0.124532	0.199921	1	0.00622669	-0.100074	0.101752	0.183358	0.145147	0.191783	0.110241	0.0456327	0.0948483	0.149448	0.153569	0.073427	-0.00630948
0.167439	0.107971	0.172608	-0.00604899	0.0444075	-0.0395497	0.00622669	1	0.0912589	0.0264736	0.0250317	0.150158	0.0639271	0.0260696	0.135346	-0.00748601	0.140085	0.0790077	0.121681	0.129743
0.0129469	0.00420548	0.123727	0.0183556	0.107668	0.0300653	-0.100074	0.0912589	1	0.0428321	0.088254	0.109622	0.0836729	0.0939045	0.16926	-0.0449575	0.14711	-0.00944698	0.103356	0.061328
-0.043793	0.0588317	0.0286938	0.0407468	0.0589898	0.0288998	0.101752	0.0264736	0.0428321	1	0.0244294	0.0704623	0.115858	0.135161	0.0962888	0.05229	0.157768	0.0749836	0.175347	0.128299
0.11076	0.0769375	0.0553014	0.208428	0.192685	0.188641	0.183358	0.0250317	0.088254	0.0244294	1	0.171202	0.0896306	0.153317	0.101694	0.264996	0.203613	0.154487	0.153898	0.128415
0.0771041	-0.0525578	0.0901817	0.18687	0.112032	0.14727	0.145147	0.150158	0.109622	0.0704623	0.171202	1	0.199856	0.0971882	0.184534	0.236769	0.220866	0.133549	0.109064	0.108235
0.107396	0.11711	0.0340968	0.0873501	0.0893256	0.0717134	0.191783	0.0639271	0.0836729	0.115858	0.0896306	0.199856	1	0.272055	0.168359	0.185031	0.143675	0.178931	0.281613	0.127953
0.0799692	0.0226051	0.0956046	0.104139	0.138882	0.121893	0.110241	0.0260696	0.0939045	0.135161	0.153317	0.0971882	0.272055	1	0.158997	0.130615	0.213489	0.091302	0.182081	0.146157
0.0997539	0.104791	0.0790594	0.0576899	0.122664	0.013553	0.0456327	0.135346	0.16926	0.0962888	0.101694	0.184534	0.168359	0.158997	1	0.0612485	0.184326	0.167369	0.15588	0.233284
0.111321	0.103513	0.0278373	0.0201924	0.182787	0.111304	0.0948483	-0.00748601	-0.0449575	0.05229	0.264996	0.236769	0.185031	0.130615	0.0612485	1	0.349073	0.21724	0.123492	0.117982
0.107129	0.0573466	0.0853493	0.0351707	0.133547	0.0505914	0.149448	0.140085	0.14711	0.157768	0.203613	0.220866	0.143675	0.213489	0.184326	0.349073	1	0.133894	0.173832	0.105857
-0.0251176	0.145354	-0.0211989	0.090415	0.112463	0.100602	0.153569	0.0790077	-0.00944698	0.0749836	0.154487	0.133549	0.178931	0.091302	0.167369	0.21724	0.133894	1	0.101622	0.0865604
0.100263	-0.0182186	0.0696692	-0.00214414	0.132163	0.0631203	0.073427	0.121681	0.103356	0.175347	0.153898	0.109064	0.281613	0.182081	0.15588	0.123492	0.173832	0.101622	1	0.103116
0.190261	0.121932	0.0977898	0.0667805	0.0810521	0.0355631	-0.00630948	0.129743	0.061328	0.128299	0.128415	0.108235	0.127953	0.146157	0.233284	0.117982	0.105857	0.0865604	0.103116	1
FOV8
1	0.244682	0.0858868	0.0637537	0.144714	0.0793267	0.138228	0.0735457	0.19373	0.0471111	0.155179	0.11813	0.0756225	0.266751	0.206451	0.170753	0.105788	0.155073	0.166537	0.224329
0.244682	1	0.157022	-0.043855	0.0129672	-0.045616	0.203314	0.0532896	0.0264953	0.188525	0.034614	-0.045411	-0.0268375	0.182982	0.101986	0.0707135	0.100767	0.0700028	0.359786	0.296208
0.0858868	0.157022	1	0.0963015	0.077379	0.146176	0.110806	0.0610412	0.152284	0.00818104	0.0689932	0.0644918	0.0886116	0.219758	0.165533	0.0734894	0.0629892	0.086994	0.0345582	0.173973
0.0637537	-0.043855	0.0963015	1	0.0938883	0.139608	0.0218988	0.0502394	0.0388946	0.111994	0.127429	0.177793	0.0630489	0.108485	0.131509	-0.02901	0.127443	0.160895	0.0214326	0.0242899
0.144714	0.0129672	0.077379	0.0938883	1	0.232298	0.198073	0.132769	0.226685	-0.0198817	0.164629	0.26354	0.0431253	0.201061	0.275024	0.189189	0.0938889	0.300096	0.0781299	0.178429
0.0793267	-0.045616	0.146176	0.139608	0.232298	1	0.122264	0.270425	0.107723	0.0728239	0.102762	0.172939	0.0629544	0.180587	0.163667	0.215219	0.169073	0.176065	-0.0114621	0.00761563
0.138228	0.203314	0.110806	0.0218988	0.198073	0.122264	1	0.0903109	0.092915	0.00648495	0.147365	0.0346765	0.175139	0.205288	0.159399	0.0751181	0.0763019	0.206635	0.206923	0.229191
0.0735457	0.0532896	0.0610412	0.0502394	0.132769	0.270425	0.0903109	1	0.110537	0.0185421	0.0934632	0.21428	0.197903	0.149938	0.138983	0.0879164	0.175775	0.182664	0.00175989	0.11115
0.19373	0.0264953	0.152284	0.0388946	0.226685	0.107723	0.092915	0.110537	1	0.0969134	0.192583	0.167704	0.118228	0.179296	0.22647	0.133114	0.162355	0.184421	0.124133	0.0969392
0.0471111	0.188525	0.00818104	0.111994	-0.0198817	0.0728239	0.00648495	0.0185421	0.0969135	1	0.116448	-0.066655	0.056636	0.0421818	0.0673559	-0.053416	0.091624	0.0590605	0.246324	0.045157
0.155179	0.034614	0.0689932	0.127429	0.164629	0.102762	0.147365	0.0934632	0.192583	0.116448	1	0.247985	0.160678	0.141322	0.260343	0.270461	0.206509	0.279208	0.0283822	0.0936225
0.11813	-0.045411	0.0644918	0.177793	0.26354	0.172939	0.0346765	0.21428	0.167704	-0.066655	0.247985	1	0.141402	0.236705	0.335122	0.228351	0.18316	0.204007	0.0226735	0.0644531
0.0756225	-0.0268375	0.0886116	0.0630489	0.0431253	0.0629544	0.175139	0.197903	0.118228	0.056636	0.160678	0.141402	1	0.237306	0.0977621	0.101493	0.0860586	0.079141	0.12454	0.224218
0.266751	0.182982	0.219758	0.108485	0.201061	0.180587	0.205288	0.149938	0.179296	0.0421818	0.141322	0.236705	0.237306	1	0.228603	0.135447	0.0773911	0.206878	0.263709	0.325396
0.206451	0.101986	0.165533	0.131509	0.275024	0.163667	0.159399	0.138983	0.22647	0.0673559	0.260343	0.335122	0.0977621	0.228603	1	0.240539	0.245672	0.262614	0.0768154	0.109805
0.170753	0.0707135	0.0734894	-0.02901	0.189189	0.215219	0.0751181	0.0879164	0.133114	-0.053416	0.270461	0.228351	0.101493	0.135447	0.240539	1	0.25065	0.176228	-0.041437	0.0403818
0.105788	0.100767	0.0629892	0.127443	0.0938889	0.169073	0.0763019	0.175775	0.162355	0.091624	0.206509	0.18316	0.0860586	0.0773911	0.245672	0.25065	1	0.235411	0.0873401	0.0837178
0.155073	0.0700028	0.086994	0.160895	0.300096	0.176065	0.206635	0.182664	0.184421	0.0590605	0.279208	0.204007	0.079141	0.206878	0.262614	0.176228	0.235411	1	0.108924	0.223756
0.166537	0.359786	0.0345582	0.0214326	0.0781299	-0.0114621	0.206923	0.00175989	0.124133	0.246324	0.0283822	0.0226735	0.12454	0.263709	0.0768154	-0.041437	0.0873401	0.108924	1	0.447471
0.224329	0.296208	0.173973	0.0242899	0.178429	0.00761563	0.229191	0.11115	0.0969392	0.045157	0.0936225	0.0644531	0.224218	0.325396	0.109805	0.0403818	0.0837178	0.223756	0.447471	1

## Sheet: Extended 8 panel l
active ROIs	0.2481	0.3846	0.2868	0.2667	0.2751	0.323	0.3904	0.1783
inactive ROIs	0.2162	0.2615	0.2595	0.2161	0.2423	0.2507	0.2364	0.0991
